# Supplementary material for: Rhodium‐Catalyzed Intermolecular Arylative [2 + 2 + 1] Annulation–Oxidation to Produce Electron‐Deficient Azulene‐Embedded Polycyclic Aromatic Hydrocarbons
Source: Angew Chem Int Ed Engl. 2025 May 30;64(29):e202505622. doi: 10.1002/anie.202505622 (PMC12258683; doi:10.1002/anie.202505622)
Supplement: Supplementary file 2 — Supporting Information [file ANIE-64-e202505622-s001.zip]

Archive with 3 entries (3 files):
- compound 9.cif
- compound 6aa.cif
- compound 8.cif
