# Supplementary material for: Rhodium‐Catalyzed Intermolecular Arylative [2 + 2 + 1] Annulation–Oxidation to Produce Electron‐Deficient Azulene‐Embedded Polycyclic Aromatic Hydrocarbons
Source: Angew Chem Int Ed Engl. 2025 May 30;64(29):e202505622. doi: 10.1002/anie.202505622 (PMC12258683; doi:10.1002/anie.202505622)
Supplement: Supplementary file 2 — Supporting Information [file ANIE-64-e202505622-s001.zip › compound 9.cif]

 
data_exp_96_70-3_autored_a_sq_sq_sq
 
_audit_creation_method            'SHELXL-2019/3'
_shelx_SHELXL_version_number      '2019/3'
_chemical_name_systematic         ?
_chemical_name_common             'TANAKAKEN_IRAI'
_chemical_melting_point           ?
_chemical_formula_moiety          'C60 H40 Cl2 O12, C6 H12 O'
_chemical_formula_sum
 'C66 H52 Cl2 O13' 
_chemical_formula_weight          1123.97

loop_
 _atom_type_symbol
 _atom_type_description
 _atom_type_scat_dispersion_real
 _atom_type_scat_dispersion_imag
 _atom_type_scat_source
 'C'  'C'   0.0033   0.0016
 'International Tables Vol C Tables 4.2.6.8 and 6.1.1.4'
 'H'  'H'   0.0000   0.0000
 'International Tables Vol C Tables 4.2.6.8 and 6.1.1.4'
 'O'  'O'   0.0106   0.0060
 'International Tables Vol C Tables 4.2.6.8 and 6.1.1.4'
 'Cl'  'Cl'   0.1484   0.1585
 'International Tables Vol C Tables 4.2.6.8 and 6.1.1.4'
 
_space_group_crystal_system       triclinic
_space_group_IT_number            2
_space_group_name_H-M_alt         'P -1'
_space_group_name_Hall            '-P 1'
 
_shelx_space_group_comment
;
The symmetry employed for this shelxl refinement is uniquely defined
by the following loop, which should always be used as a source of
symmetry information in preference to the above space-group names.
They are only intended as comments.
;
 
loop_
 _space_group_symop_operation_xyz
 'x, y, z'
 '-x, -y, -z'
 
_cell_length_a                    15.9299(2)
_cell_length_b                    18.3420(2)
_cell_length_c                    20.2036(3)
_cell_angle_alpha                 80.0930(11)
_cell_angle_beta                  75.5130(13)
_cell_angle_gamma                 84.2100(12)
_cell_volume                      5619.93(13)
_cell_formula_units_Z             4
_cell_measurement_temperature     100(2)
_cell_measurement_reflns_used     42111
_cell_measurement_theta_min       1.9930
_cell_measurement_theta_max       28.7490
 
_exptl_crystal_description        plate
_exptl_crystal_colour             black
_exptl_crystal_density_meas       ?
_exptl_crystal_density_method     ?
_exptl_crystal_density_diffrn     1.328          
_exptl_crystal_F_000              2344
_exptl_transmission_factor_min    ?
_exptl_transmission_factor_max    ?
_exptl_crystal_size_max           0.378
_exptl_crystal_size_mid           0.160
_exptl_crystal_size_min           0.057
_exptl_absorpt_coefficient_mu     0.183
_shelx_estimated_absorpt_T_min    0.934
_shelx_estimated_absorpt_T_max    0.990
_exptl_absorpt_correction_type    'multi-scan'
_exptl_absorpt_correction_T_min   0.86273
_exptl_absorpt_correction_T_max   1.00000
_exptl_absorpt_process_details    
;
CrysAlisPro 1.171.41.93a (Rigaku Oxford Diffraction, 2020)
Empirical absorption correction using spherical harmonics,
implemented in SCALE3 ABSPACK scaling algorithm.
;
_exptl_absorpt_special_details    ?
_diffrn_ambient_temperature       100(2)
_diffrn_radiation_wavelength      0.71073
_diffrn_radiation_type            MoK\a
_diffrn_source                    'micro-focus sealed X-ray tube'
_diffrn_measurement_device_type   'XtaLAB Synergy R, HyPix'
_diffrn_measurement_method        '\w scans'
_diffrn_detector_area_resol_mean  10.0000
_diffrn_reflns_number             145745
_diffrn_reflns_av_unetI/netI      0.0418
_diffrn_reflns_av_R_equivalents   0.0440
_diffrn_reflns_limit_h_min        -21
_diffrn_reflns_limit_h_max        21
_diffrn_reflns_limit_k_min        -25
_diffrn_reflns_limit_k_max        25
_diffrn_reflns_limit_l_min        -27
_diffrn_reflns_limit_l_max        26
_diffrn_reflns_theta_min          2.004
_diffrn_reflns_theta_max          29.631
_diffrn_reflns_theta_full         25.242
_diffrn_measured_fraction_theta_max   0.919
_diffrn_measured_fraction_theta_full  0.999
_diffrn_reflns_Laue_measured_fraction_max    0.919
_diffrn_reflns_Laue_measured_fraction_full   0.999
_diffrn_reflns_point_group_measured_fraction_max   0.919
_diffrn_reflns_point_group_measured_fraction_full  0.999
_reflns_number_total              29125
_reflns_number_gt                 23547
_reflns_threshold_expression      'I > 2\s(I)'
_reflns_Friedel_coverage          0.000
_reflns_Friedel_fraction_max      .
_reflns_Friedel_fraction_full     .
 
_reflns_special_details
;
 Reflections were merged by SHELXL according to the crystal
 class for the calculation of statistics and refinement.
 
 Structure factors included contributions from the .fab file.
 
 _reflns_Friedel_fraction is defined as the number of unique
 Friedel pairs measured divided by the number that would be
 possible theoretically, ignoring centric projections and
 systematic absences.
;
 
_computing_data_collection        'CrysAlisPro 1.171.41.93a (Rigaku OD, 2020)'
_computing_cell_refinement        'CrysAlisPro 1.171.41.93a (Rigaku OD, 2020)'
_computing_data_reduction         'CrysAlisPro 1.171.41.93a (Rigaku OD, 2020)'
_computing_structure_solution     'SHELXT 2014/5 (Sheldrick, 2014)'
_computing_structure_refinement 'SHELXL-2019/3 (Sheldrick, 2019)'
_computing_molecular_graphics     ?
_computing_publication_material   ?
_refine_special_details           'PLATON SQUEEZE'
_refine_ls_structure_factor_coef  Fsqd
_refine_ls_matrix_type            full
_refine_ls_weighting_scheme       calc
_refine_ls_weighting_details
'w=1/[\s^2^(Fo^2^)+(0.0468P)^2^+9.5750P] where P=(Fo^2^+2Fc^2^)/3'
_atom_sites_solution_primary      dual
_atom_sites_solution_secondary    .
_atom_sites_solution_hydrogens    geom
_refine_ls_hydrogen_treatment     constr
_refine_ls_extinction_method      none
_refine_ls_extinction_coef        .
_refine_ls_number_reflns          29125
_refine_ls_number_parameters      1657
_refine_ls_number_restraints      284
_refine_ls_R_factor_all           0.1060
_refine_ls_R_factor_gt            0.0842
_refine_ls_wR_factor_ref          0.1750
_refine_ls_wR_factor_gt           0.1667
_refine_ls_goodness_of_fit_ref    1.176
_refine_ls_restrained_S_all       1.174
_refine_ls_shift/su_max           0.001
_refine_ls_shift/su_mean          0.000
 
loop_
 _atom_site_label
 _atom_site_type_symbol
 _atom_site_fract_x
 _atom_site_fract_y
 _atom_site_fract_z
 _atom_site_U_iso_or_equiv
 _atom_site_adp_type
 _atom_site_occupancy
 _atom_site_site_symmetry_order  
 _atom_site_calc_flag
 _atom_site_refinement_flags_posn
 _atom_site_refinement_flags_adp
 _atom_site_refinement_flags_occupancy
 _atom_site_disorder_assembly
 _atom_site_disorder_group
O113 O 1.13252(16) 0.59748(11) 0.47606(11) 0.0340(5) Uani 1 1 d . . . . .
O112 O 1.21662(13) 0.59605(12) 0.37020(11) 0.0340(5) Uani 1 1 d . U . . .
C1 C 0.94876(17) -0.04432(15) 0.66485(14) 0.0228(5) Uani 1 1 d . . . . .
H1A H 0.982668 -0.063039 0.622945 0.034 Uiso 1 1 calc R U . . .
H1B H 0.916201 -0.084341 0.696124 0.034 Uiso 1 1 calc R U . . .
H1C H 0.988042 -0.026314 0.687998 0.034 Uiso 1 1 calc R U . . .
O2 O 0.88944(12) 0.01518(10) 0.64659(9) 0.0223(4) Uani 1 1 d . . . . .
Cl3 Cl 0.59050(7) 0.98629(6) 0.65210(6) 0.0695(4) Uani 1 1 d . . . . .
C3 C 0.75536(15) 0.16453(14) 0.72437(13) 0.0161(5) Uani 1 1 d . . . . .
H3 H 0.734761 0.213537 0.709531 0.019 Uiso 1 1 calc R U . . .
C4 C 0.80776(16) 0.12282(14) 0.67686(13) 0.0177(5) Uani 1 1 d . . . . .
H4 H 0.822127 0.143291 0.629215 0.021 Uiso 1 1 calc R U . . .
C5 C 0.83956(16) 0.05135(14) 0.69809(13) 0.0175(5) Uani 1 1 d . . . . .
C6 C 0.82080(16) 0.02028(14) 0.76807(13) 0.0170(5) Uani 1 1 d . . . . .
H6 H 0.843247 -0.028016 0.783076 0.020 Uiso 1 1 calc R U . . .
C7 C 0.76810(15) 0.06285(14) 0.81464(13) 0.0162(5) Uani 1 1 d . . . . .
C8 C 0.73325(15) 0.13385(13) 0.79406(13) 0.0151(5) Uani 1 1 d . . . . .
C9 C 0.68349(15) 0.16440(13) 0.85635(12) 0.0147(5) Uani 1 1 d . . . . .
C10 C 0.70091(15) 0.11144(13) 0.91609(13) 0.0147(5) Uani 1 1 d . . . . .
C11 C 0.74470(15) 0.04678(14) 0.89066(13) 0.0159(5) Uani 1 1 d . . . . .
C12 C 0.76079(16) -0.01688(14) 0.93408(13) 0.0182(5) Uani 1 1 d . . . . .
H12 H 0.789843 -0.059853 0.916471 0.022 Uiso 1 1 calc R U . . .
C13 C 0.73272(16) -0.01546(14) 1.00454(13) 0.0187(5) Uani 1 1 d . . . . .
Cl1 Cl 0.74628(5) -0.09574(4) 1.06211(3) 0.02616(15) Uani 1 1 d . . . . .
C14 C 0.69546(16) 0.04743(14) 1.03113(13) 0.0169(5) Uani 1 1 d . . . . .
H14 H 0.679125 0.046179 1.079856 0.020 Uiso 1 1 calc R U . . .
C15 C 0.68097(15) 0.11392(14) 0.98743(13) 0.0152(5) Uani 1 1 d . . . . .
C16 C 0.65706(15) 0.18310(13) 1.01780(13) 0.0154(5) Uani 1 1 d . . . . .
C17 C 0.68353(16) 0.18696(14) 1.07843(13) 0.0181(5) Uani 1 1 d . . . . .
H17 H 0.711350 0.144382 1.099791 0.022 Uiso 1 1 calc R U . . .
C18 C 0.67000(16) 0.25137(15) 1.10774(13) 0.0192(5) Uani 1 1 d . . . . .
O19 O 0.69887(13) 0.24791(11) 1.16673(10) 0.0243(4) Uani 1 1 d . . . . .
C20 C 0.6880(2) 0.31449(17) 1.19665(16) 0.0331(7) Uani 1 1 d . . . . .
H20I H 0.718842 0.353801 1.162934 0.050 Uiso 1 1 calc R U . . .
H20J H 0.711662 0.305585 1.237882 0.050 Uiso 1 1 calc R U . . .
H20K H 0.626061 0.329693 1.209648 0.050 Uiso 1 1 calc R U . . .
C21 C 0.63329(16) 0.31504(15) 1.07530(13) 0.0198(5) Uani 1 1 d . . . . .
H21 H 0.626192 0.360092 1.093843 0.024 Uiso 1 1 calc R U . . .
C22 C 0.60715(16) 0.31190(14) 1.01546(13) 0.0185(5) Uani 1 1 d . . . . .
H22 H 0.582612 0.355723 0.993126 0.022 Uiso 1 1 calc R U . . .
Cl2 Cl 0.55286(6) 0.19222(5) 1.34810(4) 0.0429(2) Uani 1 1 d . . . . .
C23 C 0.61554(15) 0.24638(14) 0.98655(12) 0.0152(5) Uani 1 1 d . . . . .
C24 C 0.57666(16) 0.24868(13) 0.92738(12) 0.0156(5) Uani 1 1 d . . . . .
C25 C 0.61904(15) 0.22075(14) 0.86219(13) 0.0157(5) Uani 1 1 d . . . . .
C26 C 0.56778(15) 0.25532(14) 0.81249(13) 0.0171(5) Uani 1 1 d . . . . .
C27 C 0.58196(18) 0.24887(18) 0.73820(15) 0.0281(6) Uani 1 1 d . U . . .
C31 C 0.49628(16) 0.29215(14) 0.84795(13) 0.0181(5) Uani 1 1 d . . . . .
C32 C 0.41925(18) 0.32454(15) 0.82262(15) 0.0248(6) Uani 1 1 d D . . . .
C36 C 0.50187(16) 0.28864(13) 0.91966(13) 0.0166(5) Uani 1 1 d . . . . .
C37 C 0.43801(16) 0.32081(14) 0.97499(13) 0.0169(5) Uani 1 1 d . . . . .
C38 C 0.39679(16) 0.39599(14) 0.97159(13) 0.0173(5) Uani 1 1 d . . . . .
C39 C 0.41552(16) 0.45830(14) 0.91367(13) 0.0188(5) Uani 1 1 d . . . . .
O40 O 0.37062(14) 0.51470(11) 0.90877(11) 0.0315(5) Uani 1 1 d . . . . .
Cl4 Cl 0.61521(4) 0.82180(5) 0.27315(4) 0.03050(16) Uani 1 1 d . . . . .
O41 O 0.49029(13) 0.44529(11) 0.86818(10) 0.0299(5) Uani 1 1 d . . . . .
C42 C 0.5182(2) 0.50677(19) 0.81378(18) 0.0423(9) Uani 1 1 d . . . . .
H42A H 0.572177 0.491553 0.782309 0.063 Uiso 1 1 calc R U . . .
H42B H 0.528219 0.548815 0.834324 0.063 Uiso 1 1 calc R U . . .
H42C H 0.473099 0.521436 0.787997 0.063 Uiso 1 1 calc R U . . .
C43 C 0.34575(16) 0.40565(14) 1.03490(13) 0.0174(5) Uani 1 1 d . . . . .
C44 C 0.30654(16) 0.47944(14) 1.05301(13) 0.0183(5) Uani 1 1 d . . . . .
O45 O 0.33971(12) 0.51908(10) 1.07925(10) 0.0220(4) Uani 1 1 d . . . . .
O46 O 0.22925(12) 0.49524(10) 1.03678(10) 0.0224(4) Uani 1 1 d . . . . .
C47 C 0.18974(19) 0.56754(15) 1.04954(16) 0.0275(6) Uani 1 1 d . . . . .
H47A H 0.231391 0.605356 1.027187 0.041 Uiso 1 1 calc R U . . .
H47B H 0.172974 0.568606 1.099472 0.041 Uiso 1 1 calc R U . . .
H47C H 0.138075 0.577675 1.030609 0.041 Uiso 1 1 calc R U . . .
C48 C 0.35735(16) 0.33915(14) 1.08357(14) 0.0185(5) Uani 1 1 d . . . . .
C49 C 0.41214(16) 0.28623(14) 1.04216(13) 0.0180(5) Uani 1 1 d . . . . .
C50 C 0.42713(16) 0.20725(14) 1.06560(14) 0.0188(5) Uani 1 1 d . . . . .
C51 C 0.42033(16) 0.15802(15) 1.02087(14) 0.0204(5) Uani 1 1 d . . . . .
H51 H 0.403385 0.177534 0.979136 0.025 Uiso 1 1 calc R U . . .
C52 C 0.43731(16) 0.08314(15) 1.03560(15) 0.0224(5) Uani 1 1 d . . . . .
H52 H 0.431964 0.051392 1.004545 0.027 Uiso 1 1 calc R U . . .
C53 C 0.46246(17) 0.05391(14) 1.09639(15) 0.0223(6) Uani 1 1 d . . . . .
O54 O 0.47812(14) -0.02143(10) 1.10645(11) 0.0303(5) Uani 1 1 d . . . . .
C55 C 0.5063(2) -0.05537(17) 1.16656(17) 0.0364(7) Uani 1 1 d . . . . .
H55A H 0.521062 -0.108209 1.164320 0.055 Uiso 1 1 calc R U . . .
H55B H 0.459611 -0.049730 1.207755 0.055 Uiso 1 1 calc R U . . .
H55C H 0.557555 -0.031593 1.169067 0.055 Uiso 1 1 calc R U . . .
C56 C 0.46778(16) 0.09938(14) 1.14250(14) 0.0206(5) Uani 1 1 d . . . . .
H56 H 0.484008 0.078630 1.184270 0.025 Uiso 1 1 calc R U . . .
C57 C 0.44923(16) 0.17702(14) 1.12825(14) 0.0202(5) Uani 1 1 d . . . . .
C58 C 0.44793(16) 0.22075(14) 1.18312(13) 0.0205(5) Uani 1 1 d . . . . .
C59 C 0.49896(17) 0.19496(15) 1.23123(14) 0.0238(6) Uani 1 1 d . . . . .
H59 H 0.542575 0.156223 1.222195 0.029 Uiso 1 1 calc R U . . .
C60 C 0.48650(19) 0.22517(17) 1.29123(15) 0.0277(6) Uani 1 1 d . . . . .
C61 C 0.42148(19) 0.27989(16) 1.30918(15) 0.0266(6) Uani 1 1 d . . . . .
H61 H 0.411447 0.298051 1.351956 0.032 Uiso 1 1 calc R U . . .
C62 C 0.37248(17) 0.30638(15) 1.26193(14) 0.0223(5) Uani 1 1 d . . . . .
C63 C 0.38874(17) 0.28115(14) 1.19690(14) 0.0205(5) Uani 1 1 d . . . . .
C64 C 0.33643(16) 0.33024(14) 1.15453(13) 0.0190(5) Uani 1 1 d . . . . .
C65 C 0.27501(17) 0.37457(14) 1.20202(14) 0.0207(5) Uani 1 1 d . . . . .
C66 C 0.29694(18) 0.35997(15) 1.26682(14) 0.0236(6) Uani 1 1 d . . . . .
C67 C 0.24536(19) 0.38659(15) 1.32439(15) 0.0259(6) Uani 1 1 d . . . . .
H67 H 0.261670 0.377353 1.367341 0.031 Uiso 1 1 calc R U . . .
C68 C 0.16777(18) 0.42787(15) 1.31748(15) 0.0248(6) Uani 1 1 d . . . . .
O69 O 0.11752(14) 0.44804(12) 1.37739(11) 0.0337(5) Uani 1 1 d . . . . .
C70 C 0.0310(2) 0.47799(18) 1.37764(17) 0.0376(8) Uani 1 1 d . . . . .
H70A H 0.033116 0.524895 1.345758 0.056 Uiso 1 1 calc R U . . .
H70B H 0.000941 0.486799 1.424453 0.056 Uiso 1 1 calc R U . . .
H70C H -0.000323 0.442803 1.362868 0.056 Uiso 1 1 calc R U . . .
C71 C 0.14586(18) 0.44343(15) 1.25407(15) 0.0244(6) Uani 1 1 d . . . . .
H71 H 0.093925 0.472359 1.250077 0.029 Uiso 1 1 calc R U . . .
C72 C 0.19947(17) 0.41694(14) 1.19593(14) 0.0215(5) Uani 1 1 d . . . . .
H72 H 0.184205 0.427917 1.152583 0.026 Uiso 1 1 calc R U . . .
C75 C 0.8312(2) 0.7661(2) 0.88110(17) 0.0394(9) Uani 1 1 d . . . . .
C76 C 0.7874(2) 0.81376(19) 0.83741(17) 0.0392(9) Uani 1 1 d . . . . .
H76 H 0.742395 0.848249 0.855307 0.047 Uiso 1 1 calc R U . . .
C77 C 0.8112(2) 0.80948(16) 0.76737(16) 0.0322(7) Uani 1 1 d . . . . .
C78 C 0.8803(2) 0.76021(16) 0.73996(15) 0.0301(7) Uani 1 1 d . . . . .
C79 C 0.9242(2) 0.71432(16) 0.78389(15) 0.0320(7) Uani 1 1 d . . . . .
H79 H 0.970515 0.680961 0.765911 0.038 Uiso 1 1 calc R U . . .
C80 C 0.8996(2) 0.71742(18) 0.85520(16) 0.0366(8) Uani 1 1 d . . . . .
H80 H 0.929650 0.686405 0.885657 0.044 Uiso 1 1 calc R U . . .
C81 C 0.7684(2) 0.84252(16) 0.71275(17) 0.0329(7) Uani 1 1 d . . . . .
C82 C 0.7035(2) 0.89784(18) 0.71291(19) 0.0400(9) Uani 1 1 d . . . . .
H82 H 0.681351 0.922684 0.751829 0.048 Uiso 1 1 calc R U . . .
C83 C 0.6719(2) 0.91573(18) 0.6544(2) 0.0418(9) Uani 1 1 d . . . . .
C84 C 0.6995(2) 0.87753(18) 0.59824(19) 0.0390(8) Uani 1 1 d . . . . .
H84 H 0.673851 0.890322 0.559770 0.047 Uiso 1 1 calc R U . . .
C85 C 0.76518(19) 0.81993(17) 0.59805(16) 0.0310(7) Uani 1 1 d . . . . .
C86 C 0.80357(19) 0.80624(16) 0.65414(15) 0.0286(6) Uani 1 1 d . . . . .
C87 C 0.88160(19) 0.76150(15) 0.66680(14) 0.0255(6) Uani 1 1 d . . . . .
C88 C 0.94859(18) 0.74067(14) 0.61412(14) 0.0233(6) Uani 1 1 d . . . . .
C89 C 1.04105(18) 0.73316(14) 0.61124(14) 0.0223(5) Uani 1 1 d . . . . .
C90 C 1.0876(2) 0.74571(17) 0.66398(15) 0.0308(7) Uani 1 1 d . . . . .
O91 O 1.11285(16) 0.69883(14) 0.70479(11) 0.0413(6) Uani 1 1 d . . . . .
O92 O 1.1015(2) 0.81727(14) 0.65683(15) 0.0538(7) Uani 1 1 d . U . . .
C93 C 1.1585(4) 0.8355(3) 0.6974(3) 0.0849(18) Uani 1 1 d . . . . .
H93A H 1.215494 0.809259 0.684432 0.127 Uiso 1 1 calc R U . . .
H93B H 1.132984 0.820377 0.746760 0.127 Uiso 1 1 calc R U . . .
H93C H 1.165282 0.889074 0.688331 0.127 Uiso 1 1 calc R U . . .
C94 C 1.08413(17) 0.73038(14) 0.54358(13) 0.0201(5) Uani 1 1 d . . . . .
C95 C 1.02156(17) 0.73186(14) 0.50153(13) 0.0192(5) Uani 1 1 d . . . . .
C96 C 0.93964(17) 0.73645(14) 0.54471(13) 0.0203(5) Uani 1 1 d . . . . .
C97 C 0.85912(18) 0.72759(15) 0.52507(14) 0.0243(6) Uani 1 1 d . . . . .
C98 C 0.86124(19) 0.67412(16) 0.48247(15) 0.0280(6) Uani 1 1 d . . . . .
H98 H 0.913094 0.643876 0.470434 0.034 Uiso 1 1 calc R U . . .
C99 C 0.7912(2) 0.66382(18) 0.45752(17) 0.0342(7) Uani 1 1 d . . . . .
H99 H 0.794612 0.627003 0.428978 0.041 Uiso 1 1 calc R U . . .
C100 C 0.7154(2) 0.7083(2) 0.47481(18) 0.0374(7) Uani 1 1 d . . . . .
O101 O 0.64368(16) 0.70245(17) 0.45117(16) 0.0581(8) Uani 1 1 d . U . . .
C103 C 0.7099(2) 0.75950(18) 0.51861(17) 0.0344(7) Uani 1 1 d . . . . .
H103 H 0.657127 0.788495 0.530924 0.041 Uiso 1 1 calc R U . . .
C104 C 0.78023(18) 0.76987(16) 0.54540(15) 0.0274(6) Uani 1 1 d . . . . .
C105 C 1.17854(18) 0.73494(16) 0.51553(15) 0.0247(6) Uani 1 1 d . . . . .
O106 O 1.21288(12) 0.75323(12) 0.45574(10) 0.0267(4) Uani 1 1 d . . . . .
C109 C 1.04043(16) 0.73606(14) 0.42617(13) 0.0171(5) Uani 1 1 d . . . . .
C110 C 1.10295(16) 0.68740(14) 0.38434(13) 0.0181(5) Uani 1 1 d . . . . .
C111 C 1.15198(18) 0.62287(15) 0.41430(14) 0.0230(5) Uani 1 1 d . . . . .
C115 C 1.10115(15) 0.70684(14) 0.31624(13) 0.0171(5) Uani 1 1 d . . . . .
C116 C 1.14354(16) 0.66130(14) 0.26097(13) 0.0170(5) Uani 1 1 d . . . . .
O117 O 1.10552(12) 0.61827(10) 0.24194(10) 0.0218(4) Uani 1 1 d . . . . .
O118 O 1.22727(11) 0.67402(10) 0.23588(9) 0.0190(4) Uani 1 1 d . . . . .
C119 C 1.27560(18) 0.62497(16) 0.18864(15) 0.0257(6) Uani 1 1 d . . . . .
H11A H 1.262701 0.640361 0.143144 0.038 Uiso 1 1 calc R U . . .
H11B H 1.258834 0.574034 0.206475 0.038 Uiso 1 1 calc R U . . .
H11C H 1.337954 0.627350 0.184367 0.038 Uiso 1 1 calc R U . . .
C120 C 1.03192(15) 0.76575(14) 0.31224(13) 0.0167(5) Uani 1 1 d . . . . .
C121 C 0.99946(15) 0.78387(14) 0.38251(13) 0.0170(5) Uani 1 1 d . . . . .
C122 C 0.94140(16) 0.84880(14) 0.40131(13) 0.0179(5) Uani 1 1 d . . . . .
C123 C 0.96011(16) 0.88891(14) 0.44863(13) 0.0189(5) Uani 1 1 d . . . . .
H123 H 1.011865 0.875360 0.464221 0.023 Uiso 1 1 calc R U . . .
C124 C 0.90653(18) 0.94727(15) 0.47354(14) 0.0227(5) Uani 1 1 d . . . . .
H124 H 0.920765 0.972489 0.506216 0.027 Uiso 1 1 calc R U . . .
C125 C 0.83156(18) 0.96839(15) 0.45000(14) 0.0234(6) Uani 1 1 d . . . . .
O126 O 0.77329(14) 1.02553(12) 0.46947(11) 0.0309(5) Uani 1 1 d . . . . .
C127 C 0.7905(2) 1.06572(18) 0.51885(18) 0.0370(8) Uani 1 1 d . . . . .
H12A H 0.744544 1.104873 0.528495 0.056 Uiso 1 1 calc R U . . .
H12B H 0.792145 1.031830 0.561732 0.056 Uiso 1 1 calc R U . . .
H12C H 0.846617 1.088002 0.500166 0.056 Uiso 1 1 calc R U . . .
C128 C 0.81254(17) 0.93130(15) 0.40202(14) 0.0217(5) Uani 1 1 d . . . . .
H128 H 0.761819 0.946813 0.385424 0.026 Uiso 1 1 calc R U . . .
C129 C 0.86549(16) 0.87184(14) 0.37723(13) 0.0193(5) Uani 1 1 d . . . . .
C130 C 0.83994(16) 0.83778(14) 0.32442(14) 0.0192(5) Uani 1 1 d . . . . .
C131 C 0.75105(17) 0.84010(15) 0.32392(14) 0.0215(5) Uani 1 1 d . . . . .
H131 H 0.708339 0.856056 0.361488 0.026 Uiso 1 1 calc R U . . .
C132 C 0.72549(16) 0.81965(16) 0.26995(15) 0.0230(6) Uani 1 1 d . . . . .
C133 C 0.78468(17) 0.79848(15) 0.21234(14) 0.0212(5) Uani 1 1 d . . . . .
H133 H 0.766261 0.786202 0.174602 0.025 Uiso 1 1 calc R U . . .
C134 C 0.87126(17) 0.79611(14) 0.21244(14) 0.0197(5) Uani 1 1 d . . . . .
C135 C 0.89970(16) 0.81115(14) 0.26921(14) 0.0187(5) Uani 1 1 d . . . . .
C136 C 0.99330(15) 0.78873(14) 0.25817(13) 0.0166(5) Uani 1 1 d . . . . .
C137 C 1.02215(16) 0.77674(14) 0.18521(13) 0.0180(5) Uani 1 1 d . . . . .
C138 C 0.94805(17) 0.77903(14) 0.15865(14) 0.0196(5) Uani 1 1 d . . . . .
C139 C 0.95403(17) 0.77010(15) 0.09142(14) 0.0220(5) Uani 1 1 d . . . . .
H139 H 0.903314 0.771157 0.074504 0.026 Uiso 1 1 calc R U . . .
C140 C 1.03661(18) 0.75942(16) 0.04853(14) 0.0234(6) Uani 1 1 d . . . . .
O141 O 1.03543(13) 0.74855(13) -0.01653(10) 0.0299(5) Uani 1 1 d . . . . .
C142 C 1.11640(18) 0.74824(18) -0.06739(14) 0.0285(6) Uani 1 1 d . . . . .
H14A H 1.106123 0.740968 -0.111586 0.043 Uiso 1 1 calc R U . . .
H14B H 1.155721 0.707834 -0.052173 0.043 Uiso 1 1 calc R U . . .
H14C H 1.142665 0.795687 -0.073159 0.043 Uiso 1 1 calc R U . . .
C143 C 1.11105(17) 0.76114(15) 0.07209(14) 0.0225(5) Uani 1 1 d . . . . .
H143 H 1.166706 0.756225 0.041650 0.027 Uiso 1 1 calc R U . . .
C144 C 1.10402(16) 0.77013(14) 0.14077(13) 0.0194(5) Uani 1 1 d . . . . .
H144 H 1.154794 0.771710 0.156954 0.023 Uiso 1 1 calc R U . . .
C152 C 0.9195(3) 0.0209(3) 0.0790(2) 0.0533(10) Uani 1 1 d . . . . .
H15A H 0.934396 -0.024772 0.057514 0.064 Uiso 1 1 calc R U . . .
H15B H 0.885179 0.056244 0.051707 0.064 Uiso 1 1 calc R U . . .
C153 C 1.0014(3) 0.0551(3) 0.0818(2) 0.0531(10) Uani 1 1 d . . . . .
H15C H 1.052794 0.020359 0.070144 0.064 Uiso 1 1 calc R U . . .
H15D H 1.010476 0.101653 0.048572 0.064 Uiso 1 1 calc R U . . .
C154 C 0.9878(3) 0.0702(2) 0.1544(2) 0.0536(10) Uani 1 1 d . . . . .
H15E H 0.956065 0.118759 0.160410 0.064 Uiso 1 1 calc R U . . .
H15F H 1.043703 0.068954 0.167709 0.064 Uiso 1 1 calc R U . . .
C155 C 0.9333(2) 0.0063(2) 0.1964(2) 0.0479(9) Uani 1 1 d . . . . .
H15G H 0.969417 -0.040739 0.200291 0.058 Uiso 1 1 calc R U . . .
H15H H 0.904080 0.016988 0.243359 0.058 Uiso 1 1 calc R U . . .
C156 C 0.8678(2) 0.0029(2) 0.1540(2) 0.0404(8) Uani 1 1 d . . . . .
H156 H 0.844090 -0.047322 0.163397 0.049 Uiso 1 1 calc R U . . .
O157 O 0.79990(16) 0.05961(14) 0.16606(12) 0.0416(6) Uani 1 1 d . . . . .
C158 C 0.7331(2) 0.0404(2) 0.22631(19) 0.0490(9) Uani 1 1 d . . . . .
H15I H 0.691343 0.082965 0.233580 0.074 Uiso 1 1 calc R U . . .
H15J H 0.758593 0.026351 0.266447 0.074 Uiso 1 1 calc R U . . .
H15K H 0.703347 -0.001460 0.220453 0.074 Uiso 1 1 calc R U . . .
O28A O 0.56719(13) 0.18950(12) 0.72099(10) 0.0278(4) Uani 0.556(8) 1 d . . P A 1
O29A O 0.60800(15) 0.30661(12) 0.69541(11) 0.0348(5) Uani 0.556(8) 1 d . U P A 1
C30A C 0.6036(4) 0.3014(4) 0.6285(3) 0.049(2) Uani 0.556(8) 1 d . . P A 1
H30A H 0.618068 0.348556 0.598492 0.074 Uiso 0.556(8) 1 calc R U P A 1
H30B H 0.544664 0.290092 0.628815 0.074 Uiso 0.556(8) 1 calc R U P A 1
H30C H 0.644959 0.261753 0.611199 0.074 Uiso 0.556(8) 1 calc R U P A 1
O29B O 0.56719(13) 0.18950(12) 0.72099(10) 0.0278(4) Uani 0.444(8) 1 d . U P A 2
O28B O 0.60800(15) 0.30661(12) 0.69541(11) 0.0348(5) Uani 0.444(8) 1 d . U P A 2
C30B C 0.5911(4) 0.1893(5) 0.6443(3) 0.033(2) Uani 0.444(8) 1 d . . P A 2
H30D H 0.556741 0.228893 0.621978 0.050 Uiso 0.444(8) 1 calc R U P A 2
H30E H 0.579202 0.141332 0.634552 0.050 Uiso 0.444(8) 1 calc R U P A 2
H30F H 0.653050 0.197565 0.626143 0.050 Uiso 0.444(8) 1 calc R U P A 2
O33A O 0.3490(10) 0.3278(14) 0.8628(9) 0.037(3) Uani 0.65 1 d . U P B 3
O34A O 0.4371(10) 0.3571(10) 0.7550(5) 0.041(3) Uani 0.65 1 d . U P B 3
C35A C 0.3595(4) 0.3942(4) 0.7367(3) 0.0730(17) Uani 0.65 1 d . U P B 3
H35A H 0.375376 0.423828 0.690674 0.110 Uiso 0.65 1 calc R U P B 3
H35B H 0.331304 0.426645 0.770665 0.110 Uiso 0.65 1 calc R U P B 3
H35C H 0.319505 0.357112 0.736331 0.110 Uiso 0.65 1 calc R U P B 3
O33B O 0.430(3) 0.337(2) 0.7601(10) 0.030(7) Uani 0.2 1 d D U P B 4
O34B O 0.341(3) 0.328(3) 0.853(2) 0.028(7) Uani 0.2 1 d . U P B 4
C35B C 0.2874(9) 0.3774(9) 0.8308(9) 0.032(3) Uani 0.2 1 d . U P B 4
H35D H 0.315975 0.424037 0.812668 0.048 Uiso 0.2 1 calc R U P B 4
H35E H 0.236935 0.385398 0.868739 0.048 Uiso 0.2 1 calc R U P B 4
H35F H 0.268254 0.360370 0.793900 0.048 Uiso 0.2 1 calc R U P B 4
C14A C 1.2714(3) 0.5392(2) 0.3977(2) 0.0434(12) Uani 0.845(7) 1 d . . P C 5
H14D H 1.319128 0.524946 0.360200 0.065 Uiso 0.845(7) 1 calc R U P C 5
H14E H 1.237749 0.496068 0.420173 0.065 Uiso 0.845(7) 1 calc R U P C 5
H14F H 1.295132 0.557448 0.431679 0.065 Uiso 0.845(7) 1 calc R U P C 5
C12A C 0.6472(4) 0.6567(3) 0.4068(3) 0.0478(17) Uani 0.687(9) 1 d . U P D 7
H12D H 0.694282 0.669418 0.365828 0.072 Uiso 0.687(9) 1 calc R U P D 7
H12E H 0.591876 0.660929 0.393109 0.072 Uiso 0.687(9) 1 calc R U P D 7
H12F H 0.658094 0.605728 0.428475 0.072 Uiso 0.687(9) 1 calc R U P D 7
C12B C 0.5662(9) 0.7284(12) 0.4610(9) 0.082(6) Uani 0.313(9) 1 d . U P D 8
H12G H 0.536833 0.715075 0.509833 0.122 Uiso 0.313(9) 1 calc R U P D 8
H12H H 0.536393 0.707792 0.432118 0.122 Uiso 0.313(9) 1 calc R U P D 8
H12I H 0.565048 0.782482 0.448809 0.122 Uiso 0.313(9) 1 calc R U P D 8
O34C O 0.431(2) 0.367(2) 0.7720(12) 0.019(5) Uani 0.15 1 d . U P B 8
O33C O 0.346(2) 0.3091(19) 0.858(2) 0.011(5) Uani 0.15 1 d . U P B 8
C35C C 0.3595(4) 0.3942(4) 0.7367(3) 0.0730(17) Uani 0.15 1 d . U P B 8
H35G H 0.381666 0.429419 0.695058 0.110 Uiso 0.15 1 calc R U P B 8
H35H H 0.337310 0.352096 0.723745 0.110 Uiso 0.15 1 calc R U P B 8
H35T H 0.312599 0.418801 0.768162 0.110 Uiso 0.15 1 calc R U P B 8
C1C C 0.1665(4) 0.4938(3) 0.8739(3) 0.0509(14) Uani 0.740(6) 1 d . . P E 10
H1CA H 0.220759 0.512397 0.842242 0.061 Uiso 0.740(6) 1 calc R U P E 10
H1CB H 0.178113 0.473654 0.919648 0.061 Uiso 0.740(6) 1 calc R U P E 10
C2C C 0.0931(4) 0.5563(4) 0.8803(4) 0.0523(15) Uani 0.740(6) 1 d . . P E 10
H2CA H 0.086328 0.577115 0.923503 0.063 Uiso 0.740(6) 1 calc R U P E 10
H2CB H 0.106100 0.596726 0.840529 0.063 Uiso 0.740(6) 1 calc R U P E 10
C3C C 0.0119(3) 0.5204(3) 0.8809(4) 0.0557(16) Uani 0.740(6) 1 d . . P E 10
H3CA H -0.010413 0.542186 0.839824 0.067 Uiso 0.740(6) 1 calc R U P E 10
H3CB H -0.033725 0.527756 0.922998 0.067 Uiso 0.740(6) 1 calc R U P E 10
C4C C 0.0376(4) 0.4362(3) 0.8800(4) 0.0543(16) Uani 0.740(6) 1 d . . P E 10
H4CA H 0.028204 0.408385 0.927523 0.065 Uiso 0.740(6) 1 calc R U P E 10
H4CB H 0.003843 0.414702 0.853853 0.065 Uiso 0.740(6) 1 calc R U P E 10
C5C C 0.1316(3) 0.4349(3) 0.8447(3) 0.0465(14) Uani 0.740(6) 1 d . . P E 10
H5C H 0.160604 0.385167 0.856717 0.056 Uiso 0.740(6) 1 calc R U P E 10
O6C O 0.1453(3) 0.4545(3) 0.7703(3) 0.0373(11) Uani 0.740(6) 1 d . U P E 10
C7C C 0.1184(3) 0.4037(2) 0.7333(2) 0.0510(10) Uani 0.740(6) 1 d . . P E 10
H7CA H 0.123863 0.426370 0.684901 0.076 Uiso 0.740(6) 1 calc R U P E 10
H7CB H 0.057835 0.392625 0.754560 0.076 Uiso 0.740(6) 1 calc R U P E 10
H7CC H 0.155443 0.357729 0.735266 0.076 Uiso 0.740(6) 1 calc R U P E 10
C1D C 0.1474(10) 0.5501(8) 0.8164(9) 0.055(5) Uani 0.260(6) 1 d . . P E 11
H1DA H 0.138414 0.604273 0.802880 0.066 Uiso 0.260(6) 1 calc R U P E 11
H1DB H 0.209762 0.535436 0.799915 0.066 Uiso 0.260(6) 1 calc R U P E 11
C2D C 0.1163(13) 0.5274(11) 0.8984(10) 0.050(4) Uani 0.260(6) 1 d . U P E 11
H2DA H 0.165950 0.506196 0.918191 0.060 Uiso 0.260(6) 1 calc R U P E 11
H2DB H 0.089922 0.571192 0.920414 0.060 Uiso 0.260(6) 1 calc R U P E 11
C3D C 0.0515(14) 0.4717(14) 0.9094(11) 0.072(6) Uani 0.260(6) 1 d . U P E 11
H3DA H 0.004078 0.478162 0.950634 0.087 Uiso 0.260(6) 1 calc R U P E 11
H3DB H 0.078988 0.420975 0.916376 0.087 Uiso 0.260(6) 1 calc R U P E 11
C4D C 0.0168(11) 0.4841(12) 0.8453(9) 0.059(5) Uani 0.260(6) 1 d . U P E 11
H4DA H -0.005651 0.437815 0.839407 0.071 Uiso 0.260(6) 1 calc R U P E 11
H4DB H -0.031034 0.523124 0.848793 0.071 Uiso 0.260(6) 1 calc R U P E 11
C5D C 0.0904(11) 0.5073(9) 0.7856(9) 0.051(4) Uani 0.260(6) 1 d . . P E 11
H5D H 0.067081 0.542289 0.749787 0.061 Uiso 0.260(6) 1 calc R U P E 11
O6D O 0.1159(15) 0.4610(15) 0.7661(13) 0.084(7) Uani 0.260(6) 1 d . U P E 11
C7D C 0.1184(3) 0.4037(2) 0.7333(2) 0.0510(10) Uani 0.260(6) 1 d . . P E 11
H7D1 H 0.059776 0.396435 0.729580 0.076 Uiso 0.260(6) 1 calc R U P E 11
H7D2 H 0.140820 0.358969 0.759136 0.076 Uiso 0.260(6) 1 calc R U P E 11
H7D3 H 0.156613 0.413497 0.686845 0.076 Uiso 0.260(6) 1 calc R U P E 11
O17A O 1.2243(3) 0.7068(6) 0.5642(3) 0.0321(14) Uani 0.68(2) 1 d . . P F 15
C18A C 1.3182(4) 0.7084(8) 0.5419(3) 0.048(3) Uani 0.68(2) 1 d . . P F 15
H18A H 1.344039 0.687008 0.580683 0.072 Uiso 0.68(2) 1 calc R U P F 15
H18B H 1.339603 0.679404 0.503918 0.072 Uiso 0.68(2) 1 calc R U P F 15
H18C H 1.334253 0.759755 0.526031 0.072 Uiso 0.68(2) 1 calc R U P F 15
C73B C 0.8091(18) 0.722(2) 0.9938(13) 0.034(4) Uani 0.41(7) 1 d . U P G 15
H73A H 0.792177 0.675345 0.984934 0.050 Uiso 0.41(7) 1 calc R U P G 15
H73B H 0.776822 0.731514 1.039892 0.050 Uiso 0.41(7) 1 calc R U P G 15
H73C H 0.871545 0.718426 0.991456 0.050 Uiso 0.41(7) 1 calc R U P G 15
O74B O 0.790(2) 0.7819(19) 0.9425(14) 0.034(4) Uani 0.41(7) 1 d . U P G 15
O17B O 1.2152(10) 0.7426(16) 0.5656(6) 0.040(4) Uani 0.32(2) 1 d . . P F 16
C18B C 1.3067(11) 0.7542(16) 0.5428(7) 0.047(5) Uani 0.32(2) 1 d . U P F 16
H18D H 1.315020 0.805063 0.518796 0.071 Uiso 0.32(2) 1 calc R U P F 16
H18E H 1.334957 0.719212 0.511258 0.071 Uiso 0.32(2) 1 calc R U P F 16
H18F H 1.332471 0.746238 0.582973 0.071 Uiso 0.32(2) 1 calc R U P F 16
C14B C 1.1860(12) 0.5364(10) 0.4997(10) 0.025(5) Uani 0.155(7) 1 d . U P C 6
H14G H 1.164048 0.521218 0.549559 0.037 Uiso 0.155(7) 1 calc R U P C 6
H14H H 1.185048 0.494831 0.475335 0.037 Uiso 0.155(7) 1 calc R U P C 6
H14I H 1.245776 0.551230 0.490566 0.037 Uiso 0.155(7) 1 calc R U P C 6
C73A C 0.8230(12) 0.6966(17) 0.9977(7) 0.029(3) Uani 0.59(7) 1 d . U P G 14
H73D H 0.813369 0.653100 0.978999 0.044 Uiso 0.59(7) 1 calc R U P G 14
H73E H 0.784483 0.696984 1.043817 0.044 Uiso 0.59(7) 1 calc R U P G 14
H73F H 0.883571 0.694677 1.000822 0.044 Uiso 0.59(7) 1 calc R U P G 14
O74A O 0.8049(10) 0.7617(14) 0.9535(8) 0.029(2) Uani 0.59(7) 1 d . U P G 14
 
loop_
 _atom_site_aniso_label
 _atom_site_aniso_U_11
 _atom_site_aniso_U_22
 _atom_site_aniso_U_33
 _atom_site_aniso_U_23
 _atom_site_aniso_U_13
 _atom_site_aniso_U_12
O113 0.0548(14) 0.0230(10) 0.0206(10) -0.0033(8) -0.0067(10) 0.0078(9)
O112 0.0259(11) 0.0377(12) 0.0301(11) -0.0017(9) 0.0014(9) 0.0104(9)
C1 0.0209(13) 0.0228(13) 0.0199(13) -0.0039(10) 0.0033(10) 0.0013(10)
O2 0.0249(10) 0.0222(9) 0.0160(9) -0.0062(7) 0.0028(7) 0.0032(7)
Cl3 0.0543(6) 0.0508(6) 0.0770(8) -0.0082(5) 0.0217(5) 0.0236(5)
C3 0.0126(11) 0.0167(11) 0.0199(12) -0.0052(9) -0.0037(9) -0.0009(9)
C4 0.0176(12) 0.0203(12) 0.0138(12) -0.0026(10) 0.0004(9) -0.0059(9)
C5 0.0147(11) 0.0216(12) 0.0160(12) -0.0077(10) 0.0017(9) -0.0047(9)
C6 0.0184(12) 0.0136(11) 0.0185(12) -0.0044(9) -0.0026(9) 0.0010(9)
C7 0.0155(11) 0.0175(12) 0.0157(12) -0.0051(9) -0.0009(9) -0.0041(9)
C8 0.0130(11) 0.0169(11) 0.0164(12) -0.0064(9) -0.0020(9) -0.0022(9)
C9 0.0128(11) 0.0163(11) 0.0153(12) -0.0036(9) -0.0008(9) -0.0061(9)
C10 0.0126(11) 0.0155(11) 0.0157(12) -0.0038(9) -0.0013(9) -0.0027(9)
C11 0.0139(11) 0.0172(12) 0.0158(12) -0.0039(9) -0.0002(9) -0.0040(9)
C12 0.0187(12) 0.0171(12) 0.0185(12) -0.0049(10) -0.0033(10) 0.0007(9)
C13 0.0207(12) 0.0157(12) 0.0193(13) -0.0006(10) -0.0051(10) -0.0022(9)
Cl1 0.0408(4) 0.0173(3) 0.0194(3) -0.0001(2) -0.0088(3) 0.0024(3)
C14 0.0169(11) 0.0195(12) 0.0137(12) -0.0042(9) -0.0003(9) -0.0042(9)
C15 0.0114(10) 0.0183(12) 0.0155(12) -0.0038(9) -0.0006(9) -0.0036(9)
C16 0.0119(11) 0.0166(11) 0.0153(12) -0.0041(9) 0.0031(9) -0.0036(9)
C17 0.0153(11) 0.0196(12) 0.0184(12) -0.0047(10) -0.0003(9) -0.0033(9)
C18 0.0167(12) 0.0243(13) 0.0152(12) -0.0057(10) 0.0022(9) -0.0052(10)
O19 0.0289(10) 0.0258(10) 0.0198(10) -0.0085(8) -0.0055(8) -0.0020(8)
C20 0.0479(19) 0.0302(16) 0.0262(15) -0.0142(13) -0.0111(14) -0.0034(13)
C21 0.0185(12) 0.0210(13) 0.0198(13) -0.0086(10) -0.0001(10) -0.0035(10)
C22 0.0168(12) 0.0165(12) 0.0195(13) -0.0030(10) 0.0011(10) -0.0024(9)
Cl2 0.0401(4) 0.0564(5) 0.0356(4) -0.0097(4) -0.0168(4) 0.0054(4)
C23 0.0127(11) 0.0184(12) 0.0122(11) -0.0038(9) 0.0032(9) -0.0031(9)
C24 0.0172(11) 0.0134(11) 0.0138(11) -0.0015(9) 0.0015(9) -0.0033(9)
C25 0.0143(11) 0.0173(12) 0.0153(12) -0.0040(9) -0.0009(9) -0.0050(9)
C26 0.0144(11) 0.0162(12) 0.0205(13) -0.0049(10) -0.0011(9) -0.0037(9)
C27 0.0190(13) 0.0438(17) 0.0245(14) -0.0161(13) -0.0098(11) 0.0143(12)
C31 0.0170(12) 0.0170(12) 0.0190(12) -0.0040(10) -0.0007(9) -0.0026(9)
C32 0.0273(14) 0.0210(13) 0.0290(16) -0.0074(12) -0.0102(12) 0.0007(11)
C36 0.0158(11) 0.0150(11) 0.0176(12) -0.0031(9) 0.0000(9) -0.0026(9)
C37 0.0164(11) 0.0152(11) 0.0185(12) -0.0041(9) -0.0013(9) -0.0024(9)
C38 0.0155(11) 0.0175(12) 0.0190(12) -0.0052(10) -0.0023(9) -0.0018(9)
C39 0.0200(12) 0.0177(12) 0.0177(12) -0.0057(10) -0.0005(10) -0.0017(10)
O40 0.0321(11) 0.0209(10) 0.0322(12) 0.0015(8) 0.0033(9) 0.0048(8)
Cl4 0.0143(3) 0.0484(4) 0.0302(4) -0.0099(3) -0.0068(3) 0.0019(3)
O41 0.0286(11) 0.0220(10) 0.0267(11) 0.0042(8) 0.0100(8) 0.0017(8)
C42 0.0418(19) 0.0320(17) 0.0351(18) 0.0083(14) 0.0139(15) 0.0006(14)
C43 0.0163(11) 0.0160(12) 0.0198(13) -0.0050(10) -0.0020(9) -0.0027(9)
C44 0.0194(12) 0.0182(12) 0.0134(12) -0.0023(9) 0.0037(9) -0.0025(9)
O45 0.0233(9) 0.0189(9) 0.0224(10) -0.0072(7) 0.0002(8) -0.0020(7)
O46 0.0204(9) 0.0195(9) 0.0253(10) -0.0069(8) -0.0009(8) 0.0026(7)
C47 0.0249(14) 0.0202(13) 0.0332(16) -0.0053(12) -0.0005(12) 0.0044(11)
C48 0.0155(11) 0.0149(12) 0.0234(13) -0.0046(10) 0.0001(10) -0.0027(9)
C49 0.0141(11) 0.0188(12) 0.0190(12) -0.0045(10) 0.0011(9) -0.0016(9)
C50 0.0133(11) 0.0172(12) 0.0215(13) -0.0020(10) 0.0032(9) -0.0004(9)
C51 0.0133(11) 0.0218(13) 0.0230(13) -0.0049(10) 0.0032(10) -0.0019(9)
C52 0.0165(12) 0.0199(13) 0.0280(14) -0.0089(11) 0.0031(10) -0.0001(10)
C53 0.0167(12) 0.0154(12) 0.0286(14) -0.0012(10) 0.0052(10) -0.0017(9)
O54 0.0378(12) 0.0145(9) 0.0335(12) -0.0026(8) -0.0009(9) 0.0017(8)
C55 0.050(2) 0.0187(14) 0.0354(18) 0.0024(12) -0.0067(15) 0.0028(13)
C56 0.0182(12) 0.0185(12) 0.0197(13) 0.0007(10) 0.0036(10) -0.0025(10)
C57 0.0160(12) 0.0178(12) 0.0210(13) -0.0017(10) 0.0059(10) -0.0032(9)
C58 0.0186(12) 0.0200(13) 0.0180(13) 0.0000(10) 0.0041(10) -0.0050(10)
C59 0.0197(13) 0.0228(13) 0.0240(14) -0.0017(11) 0.0029(10) -0.0020(10)
C60 0.0247(14) 0.0316(15) 0.0244(14) 0.0004(12) -0.0033(11) -0.0045(11)
C61 0.0283(14) 0.0294(15) 0.0203(14) -0.0039(11) 0.0002(11) -0.0075(12)
C62 0.0230(13) 0.0204(13) 0.0187(13) -0.0018(10) 0.0057(10) -0.0072(10)
C63 0.0192(12) 0.0190(12) 0.0197(13) -0.0026(10) 0.0036(10) -0.0063(10)
C64 0.0181(12) 0.0162(12) 0.0191(13) -0.0035(10) 0.0046(10) -0.0055(9)
C65 0.0232(13) 0.0150(12) 0.0190(13) -0.0032(10) 0.0063(10) -0.0059(10)
C66 0.0237(13) 0.0216(13) 0.0212(13) -0.0045(11) 0.0053(10) -0.0068(10)
C67 0.0317(15) 0.0223(14) 0.0186(13) -0.0038(11) 0.0063(11) -0.0082(11)
C68 0.0279(14) 0.0166(12) 0.0239(14) -0.0073(11) 0.0092(11) -0.0044(10)
O69 0.0358(12) 0.0326(12) 0.0240(11) -0.0104(9) 0.0116(9) 0.0011(9)
C70 0.0348(17) 0.0321(17) 0.0347(18) -0.0087(14) 0.0140(14) -0.0002(13)
C71 0.0240(13) 0.0162(12) 0.0273(15) -0.0048(11) 0.0061(11) -0.0024(10)
C72 0.0246(13) 0.0148(12) 0.0207(13) -0.0024(10) 0.0044(10) -0.0059(10)
C75 0.048(2) 0.0434(19) 0.0244(16) -0.0178(14) 0.0144(14) -0.0284(16)
C76 0.0410(18) 0.0354(17) 0.0359(18) -0.0244(15) 0.0214(15) -0.0232(14)
C77 0.0391(17) 0.0223(14) 0.0274(15) -0.0109(12) 0.0175(13) -0.0180(12)
C78 0.0404(17) 0.0216(14) 0.0219(14) -0.0093(11) 0.0124(12) -0.0126(12)
C79 0.0494(19) 0.0233(14) 0.0181(14) -0.0058(11) 0.0079(13) -0.0134(13)
C80 0.050(2) 0.0352(17) 0.0216(15) -0.0111(13) 0.0097(13) -0.0222(15)
C81 0.0303(15) 0.0235(14) 0.0348(17) -0.0104(13) 0.0196(13) -0.0132(12)
C82 0.0326(17) 0.0279(16) 0.046(2) -0.0117(15) 0.0209(15) -0.0082(13)
C83 0.0278(16) 0.0284(16) 0.053(2) -0.0035(15) 0.0174(15) 0.0027(13)
C84 0.0250(15) 0.0345(17) 0.045(2) -0.0008(15) 0.0117(14) -0.0034(13)
C85 0.0241(14) 0.0271(15) 0.0312(16) -0.0020(12) 0.0141(12) -0.0075(11)
C86 0.0297(15) 0.0217(14) 0.0250(15) -0.0046(11) 0.0139(12) -0.0085(11)
C87 0.0330(15) 0.0180(13) 0.0198(13) -0.0037(10) 0.0072(11) -0.0078(11)
C88 0.0307(14) 0.0146(12) 0.0192(13) -0.0019(10) 0.0048(11) -0.0043(10)
C89 0.0317(14) 0.0174(12) 0.0166(13) -0.0032(10) -0.0017(11) -0.0043(10)
C90 0.0407(17) 0.0300(16) 0.0193(14) -0.0063(12) -0.0031(12) 0.0035(13)
O91 0.0495(14) 0.0456(14) 0.0225(11) 0.0036(10) -0.0068(10) 0.0066(11)
O92 0.0785(19) 0.0327(13) 0.0717(19) -0.0207(13) -0.0528(16) 0.0070(12)
C93 0.115(4) 0.061(3) 0.116(5) -0.038(3) -0.087(4) 0.009(3)
C94 0.0266(13) 0.0182(12) 0.0147(12) -0.0032(10) -0.0018(10) -0.0045(10)
C95 0.0217(12) 0.0172(12) 0.0165(12) -0.0029(10) 0.0009(10) -0.0036(10)
C96 0.0221(13) 0.0184(12) 0.0167(12) -0.0043(10) 0.0039(10) -0.0028(10)
C97 0.0215(13) 0.0232(13) 0.0229(14) -0.0011(11) 0.0052(11) -0.0070(10)
C98 0.0236(14) 0.0272(15) 0.0300(15) -0.0059(12) 0.0035(11) -0.0087(11)
C99 0.0296(16) 0.0346(17) 0.0389(18) -0.0084(14) -0.0031(13) -0.0125(13)
C100 0.0280(16) 0.0430(19) 0.0393(18) 0.0019(15) -0.0051(13) -0.0151(14)
O101 0.0311(13) 0.073(2) 0.074(2) 0.0009(16) -0.0207(13) -0.0163(13)
C103 0.0234(14) 0.0362(17) 0.0355(17) 0.0015(14) 0.0042(12) -0.0047(12)
C104 0.0222(13) 0.0279(15) 0.0254(14) -0.0001(12) 0.0065(11) -0.0074(11)
C105 0.0249(14) 0.0283(14) 0.0222(14) -0.0022(11) -0.0071(11) -0.0060(11)
O106 0.0228(10) 0.0358(11) 0.0184(10) -0.0021(8) 0.0004(8) -0.0045(8)
C109 0.0157(11) 0.0183(12) 0.0153(12) -0.0038(9) 0.0023(9) -0.0042(9)
C110 0.0138(11) 0.0212(12) 0.0187(12) -0.0044(10) -0.0003(9) -0.0054(9)
C111 0.0274(14) 0.0201(13) 0.0235(14) -0.0040(11) -0.0073(11) -0.0067(10)
C115 0.0135(11) 0.0177(12) 0.0195(12) -0.0047(10) 0.0003(9) -0.0060(9)
C116 0.0160(11) 0.0169(12) 0.0171(12) -0.0042(9) -0.0012(9) -0.0007(9)
O117 0.0218(9) 0.0214(9) 0.0229(10) -0.0080(8) -0.0014(7) -0.0057(7)
O118 0.0157(8) 0.0189(9) 0.0206(9) -0.0094(7) 0.0035(7) -0.0026(7)
C119 0.0237(13) 0.0237(14) 0.0268(15) -0.0137(11) 0.0064(11) -0.0032(11)
C120 0.0138(11) 0.0172(12) 0.0178(12) -0.0051(9) 0.0015(9) -0.0043(9)
C121 0.0130(11) 0.0192(12) 0.0181(12) -0.0062(10) 0.0013(9) -0.0049(9)
C122 0.0165(11) 0.0180(12) 0.0168(12) -0.0046(10) 0.0027(9) -0.0038(9)
C123 0.0179(12) 0.0194(12) 0.0174(12) -0.0027(10) 0.0011(10) -0.0053(9)
C124 0.0266(14) 0.0214(13) 0.0184(13) -0.0054(10) 0.0011(10) -0.0064(10)
C125 0.0241(13) 0.0195(13) 0.0233(14) -0.0057(11) 0.0021(11) -0.0010(10)
O126 0.0343(11) 0.0284(11) 0.0325(12) -0.0170(9) -0.0086(9) 0.0099(9)
C127 0.0373(17) 0.0323(17) 0.045(2) -0.0259(15) -0.0055(15) 0.0056(13)
C128 0.0168(12) 0.0249(14) 0.0224(13) -0.0060(11) -0.0027(10) 0.0027(10)
C129 0.0178(12) 0.0205(12) 0.0179(12) -0.0058(10) 0.0020(10) -0.0040(9)
C130 0.0178(12) 0.0190(12) 0.0200(13) -0.0041(10) -0.0027(10) 0.0000(9)
C131 0.0195(12) 0.0249(13) 0.0191(13) -0.0061(10) -0.0013(10) 0.0000(10)
C132 0.0115(11) 0.0276(14) 0.0299(15) -0.0044(11) -0.0056(10) 0.0005(10)
C133 0.0216(13) 0.0222(13) 0.0206(13) -0.0026(10) -0.0072(10) -0.0001(10)
C134 0.0191(12) 0.0182(12) 0.0209(13) -0.0031(10) -0.0026(10) -0.0016(9)
C135 0.0170(12) 0.0174(12) 0.0215(13) -0.0036(10) -0.0030(10) -0.0036(9)
C136 0.0150(11) 0.0160(11) 0.0175(12) -0.0050(9) 0.0015(9) -0.0040(9)
C137 0.0182(12) 0.0171(12) 0.0180(12) -0.0030(10) -0.0023(10) -0.0030(9)
C138 0.0194(12) 0.0176(12) 0.0207(13) -0.0039(10) -0.0010(10) -0.0042(9)
C139 0.0174(12) 0.0283(14) 0.0211(13) -0.0067(11) -0.0026(10) -0.0048(10)
C140 0.0233(13) 0.0310(15) 0.0154(12) -0.0061(11) -0.0006(10) -0.0049(11)
O141 0.0213(10) 0.0519(14) 0.0186(10) -0.0142(9) -0.0006(8) -0.0069(9)
C142 0.0228(14) 0.0444(18) 0.0178(13) -0.0099(12) 0.0004(11) -0.0037(12)
C143 0.0174(12) 0.0282(14) 0.0192(13) -0.0052(11) 0.0026(10) -0.0042(10)
C144 0.0168(12) 0.0222(13) 0.0190(13) -0.0026(10) -0.0034(10) -0.0030(10)
C152 0.040(2) 0.067(3) 0.059(3) -0.027(2) -0.0120(18) -0.0011(18)
C153 0.038(2) 0.064(3) 0.057(3) -0.009(2) -0.0124(18) -0.0010(18)
C154 0.047(2) 0.058(3) 0.062(3) 0.006(2) -0.029(2) -0.0176(19)
C155 0.042(2) 0.043(2) 0.061(2) 0.0091(18) -0.0265(18) -0.0038(16)
C156 0.0365(18) 0.0349(18) 0.054(2) -0.0087(16) -0.0166(16) -0.0044(14)
O157 0.0401(13) 0.0440(14) 0.0374(13) 0.0001(11) -0.0103(11) 0.0050(11)
C158 0.045(2) 0.063(3) 0.036(2) 0.0017(18) -0.0103(16) -0.0032(18)
O28A 0.0236(10) 0.0388(12) 0.0245(10) -0.0159(9) -0.0041(8) -0.0037(8)
O29A 0.0453(13) 0.0304(11) 0.0248(11) 0.0004(9) -0.0056(9) 0.0020(10)
C30A 0.042(4) 0.072(5) 0.022(3) 0.007(3) 0.001(3) 0.004(3)
O29B 0.0236(10) 0.0388(12) 0.0245(10) -0.0159(9) -0.0041(8) -0.0037(8)
O28B 0.0453(13) 0.0304(11) 0.0248(11) 0.0004(9) -0.0056(9) 0.0020(10)
C30B 0.030(4) 0.056(5) 0.016(3) -0.013(3) 0.001(3) -0.017(3)
O33A 0.018(3) 0.064(7) 0.028(4) -0.016(3) -0.005(3) 0.017(4)
O34A 0.022(3) 0.072(8) 0.021(4) 0.015(5) -0.007(3) 0.004(4)
C35A 0.068(2) 0.077(2) 0.071(2) -0.0017(13) -0.0202(13) 0.0004(13)
O33B 0.027(9) 0.036(12) 0.015(10) 0.002(7) 0.007(6) 0.006(8)
O34B 0.025(9) 0.028(10) 0.027(10) 0.000(7) 0.000(7) 0.000(8)
C35B 0.014(6) 0.043(9) 0.039(9) -0.008(7) -0.003(6) -0.008(6)
C14A 0.040(2) 0.043(2) 0.051(3) -0.013(2) -0.021(2) 0.0163(18)
C12A 0.042(3) 0.047(3) 0.066(4) -0.008(3) -0.032(3) -0.007(2)
C12B 0.039(7) 0.137(14) 0.080(10) -0.034(10) -0.019(7) -0.014(8)
O34C 0.019(5) 0.019(5) 0.019(5) -0.0029(13) -0.0045(16) -0.0011(11)
O33C 0.011(5) 0.011(5) 0.011(5) -0.001(2) -0.003(2) -0.001(2)
C35C 0.068(2) 0.077(2) 0.071(2) -0.0017(13) -0.0202(13) 0.0004(13)
C1C 0.038(3) 0.058(3) 0.065(4) -0.013(3) -0.022(3) -0.005(2)
C2C 0.058(4) 0.049(4) 0.060(4) -0.013(3) -0.027(3) -0.006(3)
C3C 0.040(3) 0.033(3) 0.098(5) -0.023(3) -0.020(3) 0.004(2)
C4C 0.045(3) 0.033(3) 0.081(4) -0.012(3) -0.007(3) 0.000(2)
C5C 0.032(2) 0.040(3) 0.064(4) 0.000(2) -0.012(2) 0.002(2)
O6C 0.0228(18) 0.048(2) 0.038(2) 0.0076(16) -0.0094(15) -0.0049(17)
C7C 0.046(2) 0.039(2) 0.061(3) -0.0056(18) -0.0027(19) 0.0023(16)
C1D 0.040(8) 0.033(7) 0.084(13) 0.000(7) 0.000(8) -0.013(6)
C2D 0.060(8) 0.052(8) 0.050(8) -0.007(6) -0.040(7) 0.006(6)
C3D 0.069(9) 0.084(10) 0.065(9) -0.012(8) -0.014(7) -0.016(8)
C4D 0.053(7) 0.067(9) 0.057(8) 0.001(7) -0.019(6) -0.009(7)
C5D 0.061(10) 0.041(9) 0.056(10) 0.009(7) -0.034(8) 0.000(7)
O6D 0.102(11) 0.065(9) 0.080(10) -0.017(7) -0.008(8) -0.009(9)
C7D 0.046(2) 0.039(2) 0.061(3) -0.0056(18) -0.0027(19) 0.0023(16)
O17A 0.0224(18) 0.043(4) 0.0277(19) 0.006(2) -0.0073(14) -0.001(2)
C18A 0.022(3) 0.069(7) 0.048(4) 0.014(3) -0.013(2) -0.003(3)
C73B 0.031(7) 0.043(11) 0.031(7) -0.018(8) -0.002(5) -0.011(7)
O74B 0.045(8) 0.037(9) 0.015(6) -0.007(5) 0.005(5) -0.012(6)
O17B 0.036(5) 0.061(11) 0.025(4) 0.002(6) -0.010(4) -0.018(7)
C18B 0.046(7) 0.066(13) 0.036(6) 0.003(7) -0.027(5) -0.010(7)
C14B 0.025(5) 0.025(5) 0.024(5) -0.003(2) -0.007(2) -0.001(2)
C73A 0.031(5) 0.049(9) 0.009(3) -0.008(4) 0.001(3) -0.015(5)
O74A 0.036(4) 0.039(7) 0.009(4) -0.003(4) 0.001(2) -0.005(4)
 
_geom_special_details
;
 All esds (except the esd in the dihedral angle between two l.s. planes)
 are estimated using the full covariance matrix.  The cell esds are taken
 into account individually in the estimation of esds in distances, angles
 and torsion angles; correlations between esds in cell parameters are only
 used when they are defined by crystal symmetry.  An approximate (isotropic)
 treatment of cell esds is used for estimating esds involving l.s. planes.
;
 
loop_
 _geom_bond_atom_site_label_1
 _geom_bond_atom_site_label_2
 _geom_bond_distance
 _geom_bond_site_symmetry_2
 _geom_bond_publ_flag
O113 C111 1.227(3) . ?
O113 C14B 1.427(18) . ?
O112 C111 1.298(3) . ?
O112 C14A 1.420(4) . ?
C1 O2 1.431(3) . ?
C1 H1A 0.9800 . ?
C1 H1B 0.9800 . ?
C1 H1C 0.9800 . ?
O2 C5 1.368(3) . ?
Cl3 C83 1.741(3) . ?
C3 C4 1.388(3) . ?
C3 C8 1.394(3) . ?
C3 H3 0.9500 . ?
C4 C5 1.393(4) . ?
C4 H4 0.9500 . ?
C5 C6 1.399(4) . ?
C6 C7 1.388(3) . ?
C6 H6 0.9500 . ?
C7 C8 1.400(3) . ?
C7 C11 1.471(3) . ?
C8 C9 1.476(3) . ?
C9 C25 1.380(3) . ?
C9 C10 1.479(3) . ?
C10 C15 1.404(3) . ?
C10 C11 1.421(3) . ?
C11 C12 1.378(4) . ?
C12 C13 1.385(4) . ?
C12 H12 0.9500 . ?
C13 C14 1.374(4) . ?
C13 Cl1 1.744(3) . ?
C14 C15 1.412(4) . ?
C14 H14 0.9500 . ?
C15 C16 1.478(3) . ?
C16 C17 1.406(4) . ?
C16 C23 1.409(3) . ?
C17 C18 1.385(4) . ?
C17 H17 0.9500 . ?
C18 O19 1.370(3) . ?
C18 C21 1.388(4) . ?
O19 C20 1.430(3) . ?
C20 H20I 0.9800 . ?
C20 H20J 0.9800 . ?
C20 H20K 0.9800 . ?
C21 C22 1.385(4) . ?
C21 H21 0.9500 . ?
C22 C23 1.405(3) . ?
C22 H22 0.9500 . ?
Cl2 C60 1.744(3) . ?
C23 C24 1.470(3) . ?
C24 C36 1.363(3) . ?
C24 C25 1.473(3) . ?
C25 C26 1.471(4) . ?
C26 C31 1.368(3) . ?
C26 C27 1.485(4) . ?
C27 O29B 1.259(4) . ?
C27 O28A 1.259(4) . ?
C27 O28B 1.279(4) . ?
C27 O29A 1.279(4) . ?
C31 C36 1.464(4) . ?
C31 C32 1.477(4) . ?
C32 O34C 1.16(3) . ?
C32 O33A 1.210(16) . ?
C32 O33B 1.217(19) . ?
C32 O33C 1.24(4) . ?
C32 O34B 1.24(5) . ?
C32 O34A 1.364(10) . ?
C36 C37 1.473(3) . ?
C37 C49 1.375(4) . ?
C37 C38 1.464(3) . ?
C38 C43 1.363(3) . ?
C38 C39 1.483(4) . ?
C39 O40 1.201(3) . ?
C39 O41 1.338(3) . ?
Cl4 C132 1.739(3) . ?
O41 C42 1.452(4) . ?
C42 H42A 0.9800 . ?
C42 H42B 0.9800 . ?
C42 H42C 0.9800 . ?
C43 C48 1.457(4) . ?
C43 C44 1.497(3) . ?
C44 O45 1.200(3) . ?
C44 O46 1.343(3) . ?
O46 C47 1.445(3) . ?
C47 H47A 0.9800 . ?
C47 H47B 0.9800 . ?
C47 H47C 0.9800 . ?
C48 C64 1.373(4) . ?
C48 C49 1.465(3) . ?
C49 C50 1.460(4) . ?
C50 C57 1.405(4) . ?
C50 C51 1.412(4) . ?
C51 C52 1.369(4) . ?
C51 H51 0.9500 . ?
C52 C53 1.390(4) . ?
C52 H52 0.9500 . ?
C53 O54 1.368(3) . ?
C53 C56 1.375(4) . ?
O54 C55 1.421(4) . ?
C55 H55A 0.9800 . ?
C55 H55B 0.9800 . ?
C55 H55C 0.9800 . ?
C56 C57 1.419(4) . ?
C56 H56 0.9500 . ?
C57 C58 1.471(4) . ?
C58 C63 1.399(4) . ?
C58 C59 1.410(4) . ?
C59 C60 1.380(4) . ?
C59 H59 0.9500 . ?
C60 C61 1.393(4) . ?
C61 C62 1.376(4) . ?
C61 H61 0.9500 . ?
C62 C63 1.422(4) . ?
C62 C66 1.469(4) . ?
C63 C64 1.476(4) . ?
C64 C65 1.475(3) . ?
C65 C72 1.386(4) . ?
C65 C66 1.413(4) . ?
C66 C67 1.379(4) . ?
C67 C68 1.408(4) . ?
C67 H67 0.9500 . ?
C68 O69 1.361(3) . ?
C68 C71 1.387(4) . ?
O69 C70 1.430(4) . ?
C70 H70A 0.9800 . ?
C70 H70B 0.9800 . ?
C70 H70C 0.9800 . ?
C71 C72 1.399(4) . ?
C71 H71 0.9500 . ?
C72 H72 0.9500 . ?
C75 O74B 1.32(2) . ?
C75 C80 1.393(5) . ?
C75 C76 1.396(6) . ?
C75 O74A 1.408(15) . ?
C76 C77 1.384(4) . ?
C76 H76 0.9500 . ?
C77 C78 1.415(4) . ?
C77 C81 1.454(5) . ?
C78 C79 1.385(5) . ?
C78 C87 1.469(4) . ?
C79 C80 1.405(4) . ?
C79 H79 0.9500 . ?
C80 H80 0.9500 . ?
C81 C82 1.373(5) . ?
C81 C86 1.422(4) . ?
C82 C83 1.374(6) . ?
C82 H82 0.9500 . ?
C83 C84 1.391(5) . ?
C84 C85 1.410(4) . ?
C84 H84 0.9500 . ?
C85 C86 1.393(5) . ?
C85 C104 1.482(4) . ?
C86 C87 1.471(4) . ?
C87 C88 1.381(4) . ?
C88 C89 1.453(4) . ?
C88 C96 1.460(4) . ?
C89 C94 1.375(4) . ?
C89 C90 1.500(4) . ?
C90 O91 1.197(4) . ?
C90 O92 1.331(4) . ?
O92 C93 1.462(5) . ?
C93 H93A 0.9800 . ?
C93 H93B 0.9800 . ?
C93 H93C 0.9800 . ?
C94 C95 1.458(4) . ?
C94 C105 1.474(4) . ?
C95 C96 1.380(3) . ?
C95 C109 1.466(3) . ?
C96 C97 1.466(4) . ?
C97 C98 1.405(4) . ?
C97 C104 1.416(4) . ?
C98 C99 1.375(4) . ?
C98 H98 0.9500 . ?
C99 C100 1.391(5) . ?
C99 H99 0.9500 . ?
C100 O101 1.363(4) . ?
C100 C103 1.380(5) . ?
O101 C12B 1.257(15) . ?
O101 C12A 1.317(6) . ?
C103 C104 1.402(4) . ?
C103 H103 0.9500 . ?
C105 O106 1.199(3) . ?
C105 O17B 1.321(12) . ?
C105 O17A 1.369(6) . ?
C109 C121 1.371(4) . ?
C109 C110 1.470(3) . ?
C110 C115 1.367(4) . ?
C110 C111 1.477(4) . ?
C115 C120 1.471(3) . ?
C115 C116 1.493(3) . ?
C116 O117 1.206(3) . ?
C116 O118 1.332(3) . ?
O118 C119 1.450(3) . ?
C119 H11A 0.9800 . ?
C119 H11B 0.9800 . ?
C119 H11C 0.9800 . ?
C120 C136 1.369(4) . ?
C120 C121 1.468(3) . ?
C121 C122 1.475(3) . ?
C122 C123 1.405(4) . ?
C122 C129 1.413(4) . ?
C123 C124 1.383(4) . ?
C123 H123 0.9500 . ?
C124 C125 1.389(4) . ?
C124 H124 0.9500 . ?
C125 O126 1.370(3) . ?
C125 C128 1.382(4) . ?
O126 C127 1.430(4) . ?
C127 H12A 0.9800 . ?
C127 H12B 0.9800 . ?
C127 H12C 0.9800 . ?
C128 C129 1.394(4) . ?
C128 H128 0.9500 . ?
C129 C130 1.481(4) . ?
C130 C135 1.397(4) . ?
C130 C131 1.415(4) . ?
C131 C132 1.374(4) . ?
C131 H131 0.9500 . ?
C132 C133 1.388(4) . ?
C133 C134 1.376(4) . ?
C133 H133 0.9500 . ?
C134 C135 1.411(4) . ?
C134 C138 1.466(4) . ?
C135 C136 1.478(3) . ?
C136 C137 1.478(3) . ?
C137 C144 1.393(3) . ?
C137 C138 1.408(4) . ?
C138 C139 1.375(4) . ?
C139 C140 1.398(4) . ?
C139 H139 0.9500 . ?
C140 O141 1.368(3) . ?
C140 C143 1.389(4) . ?
O141 C142 1.434(3) . ?
C142 H14A 0.9800 . ?
C142 H14B 0.9800 . ?
C142 H14C 0.9800 . ?
C143 C144 1.401(4) . ?
C143 H143 0.9500 . ?
C144 H144 0.9500 . ?
C152 C153 1.521(5) . ?
C152 C156 1.530(6) . ?
C152 H15A 0.9900 . ?
C152 H15B 0.9900 . ?
C153 C154 1.499(6) . ?
C153 H15C 0.9900 . ?
C153 H15D 0.9900 . ?
C154 C155 1.530(5) . ?
C154 H15E 0.9900 . ?
C154 H15F 0.9900 . ?
C155 C156 1.518(5) . ?
C155 H15G 0.9900 . ?
C155 H15H 0.9900 . ?
C156 O157 1.429(4) . ?
C156 H156 1.0000 . ?
O157 C158 1.421(4) . ?
C158 H15I 0.9800 . ?
C158 H15J 0.9800 . ?
C158 H15K 0.9800 . ?
O29A C30A 1.390(7) . ?
C30A H30A 0.9800 . ?
C30A H30B 0.9800 . ?
C30A H30C 0.9800 . ?
O29B C30B 1.502(6) . ?
C30B H30D 0.9800 . ?
C30B H30E 0.9800 . ?
C30B H30F 0.9800 . ?
O34A C35A 1.448(16) . ?
C35A H35A 0.9800 . ?
C35A H35B 0.9800 . ?
C35A H35C 0.9800 . ?
O34B C35B 1.29(5) . ?
C35B H35D 0.9800 . ?
C35B H35E 0.9800 . ?
C35B H35F 0.9800 . ?
C14A H14D 0.9800 . ?
C14A H14E 0.9800 . ?
C14A H14F 0.9800 . ?
C12A H12D 0.9800 . ?
C12A H12E 0.9800 . ?
C12A H12F 0.9800 . ?
C12B H12G 0.9800 . ?
C12B H12H 0.9800 . ?
C12B H12I 0.9800 . ?
O34C C35C 1.50(3) . ?
C35C H35G 0.9800 . ?
C35C H35H 0.9800 . ?
C35C H35T 0.9800 . ?
C1C C5C 1.526(7) . ?
C1C C2C 1.550(9) . ?
C1C H1CA 0.9900 . ?
C1C H1CB 0.9900 . ?
C2C C3C 1.505(8) . ?
C2C H2CA 0.9900 . ?
C2C H2CB 0.9900 . ?
C3C C4C 1.560(7) . ?
C3C H3CA 0.9900 . ?
C3C H3CB 0.9900 . ?
C4C C5C 1.488(7) . ?
C4C H4CA 0.9900 . ?
C4C H4CB 0.9900 . ?
C5C O6C 1.450(8) . ?
C5C H5C 1.0000 . ?
O6C C7C 1.445(8) . ?
C7C H7CA 0.9800 . ?
C7C H7CB 0.9800 . ?
C7C H7CC 0.9800 . ?
C1D C5D 1.56(2) . ?
C1D C2D 1.60(3) . ?
C1D H1DA 0.9900 . ?
C1D H1DB 0.9900 . ?
C2D C3D 1.48(3) . ?
C2D H2DA 0.9900 . ?
C2D H2DB 0.9900 . ?
C3D C4D 1.50(3) . ?
C3D H3DA 0.9900 . ?
C3D H3DB 0.9900 . ?
C4D C5D 1.49(2) . ?
C4D H4DA 0.9900 . ?
C4D H4DB 0.9900 . ?
C5D O6D 1.00(3) . ?
C5D H5D 1.0000 . ?
O6D C7D 1.33(3) . ?
C7D H7D1 0.9800 . ?
C7D H7D2 0.9800 . ?
C7D H7D3 0.9800 . ?
O17A C18A 1.451(8) . ?
C18A H18A 0.9800 . ?
C18A H18B 0.9800 . ?
C18A H18C 0.9800 . ?
C73B O74B 1.442(19) . ?
C73B H73A 0.9800 . ?
C73B H73B 0.9800 . ?
C73B H73C 0.9800 . ?
O17B C18B 1.441(18) . ?
C18B H18D 0.9800 . ?
C18B H18E 0.9800 . ?
C18B H18F 0.9800 . ?
C14B H14G 0.9800 . ?
C14B H14H 0.9800 . ?
C14B H14I 0.9800 . ?
C73A O74A 1.412(11) . ?
C73A H73D 0.9800 . ?
C73A H73E 0.9800 . ?
C73A H73F 0.9800 . ?
 
loop_
 _geom_angle_atom_site_label_1
 _geom_angle_atom_site_label_2
 _geom_angle_atom_site_label_3
 _geom_angle
 _geom_angle_site_symmetry_1
 _geom_angle_site_symmetry_3
 _geom_angle_publ_flag
C111 O113 C14B 117.2(8) . . ?
C111 O112 C14A 116.6(3) . . ?
O2 C1 H1A 109.5 . . ?
O2 C1 H1B 109.5 . . ?
H1A C1 H1B 109.5 . . ?
O2 C1 H1C 109.5 . . ?
H1A C1 H1C 109.5 . . ?
H1B C1 H1C 109.5 . . ?
C5 O2 C1 118.1(2) . . ?
C4 C3 C8 119.4(2) . . ?
C4 C3 H3 120.3 . . ?
C8 C3 H3 120.3 . . ?
C3 C4 C5 120.9(2) . . ?
C3 C4 H4 119.6 . . ?
C5 C4 H4 119.6 . . ?
O2 C5 C4 115.7(2) . . ?
O2 C5 C6 123.5(2) . . ?
C4 C5 C6 120.8(2) . . ?
C7 C6 C5 117.3(2) . . ?
C7 C6 H6 121.3 . . ?
C5 C6 H6 121.3 . . ?
C6 C7 C8 122.7(2) . . ?
C6 C7 C11 128.5(2) . . ?
C8 C7 C11 108.6(2) . . ?
C3 C8 C7 118.8(2) . . ?
C3 C8 C9 132.3(2) . . ?
C7 C8 C9 108.6(2) . . ?
C25 C9 C8 129.3(2) . . ?
C25 C9 C10 123.4(2) . . ?
C8 C9 C10 106.0(2) . . ?
C15 C10 C11 119.4(2) . . ?
C15 C10 C9 132.9(2) . . ?
C11 C10 C9 107.7(2) . . ?
C12 C11 C10 122.2(2) . . ?
C12 C11 C7 129.7(2) . . ?
C10 C11 C7 108.0(2) . . ?
C11 C12 C13 117.1(2) . . ?
C11 C12 H12 121.5 . . ?
C13 C12 H12 121.5 . . ?
C14 C13 C12 122.4(2) . . ?
C14 C13 Cl1 118.3(2) . . ?
C12 C13 Cl1 119.2(2) . . ?
C13 C14 C15 121.3(2) . . ?
C13 C14 H14 119.4 . . ?
C15 C14 H14 119.4 . . ?
C10 C15 C14 117.0(2) . . ?
C10 C15 C16 123.8(2) . . ?
C14 C15 C16 118.7(2) . . ?
C17 C16 C23 118.9(2) . . ?
C17 C16 C15 117.4(2) . . ?
C23 C16 C15 123.6(2) . . ?
C18 C17 C16 121.6(2) . . ?
C18 C17 H17 119.2 . . ?
C16 C17 H17 119.2 . . ?
O19 C18 C17 115.9(2) . . ?
O19 C18 C21 124.2(2) . . ?
C17 C18 C21 119.8(2) . . ?
C18 O19 C20 116.8(2) . . ?
O19 C20 H20I 109.5 . . ?
O19 C20 H20J 109.5 . . ?
H20I C20 H20J 109.5 . . ?
O19 C20 H20K 109.5 . . ?
H20I C20 H20K 109.5 . . ?
H20J C20 H20K 109.5 . . ?
C22 C21 C18 119.0(2) . . ?
C22 C21 H21 120.5 . . ?
C18 C21 H21 120.5 . . ?
C21 C22 C23 122.5(2) . . ?
C21 C22 H22 118.8 . . ?
C23 C22 H22 118.8 . . ?
C22 C23 C16 118.0(2) . . ?
C22 C23 C24 116.9(2) . . ?
C16 C23 C24 125.1(2) . . ?
C36 C24 C23 124.4(2) . . ?
C36 C24 C25 108.9(2) . . ?
C23 C24 C25 125.8(2) . . ?
C9 C25 C26 129.6(2) . . ?
C9 C25 C24 124.1(2) . . ?
C26 C25 C24 105.4(2) . . ?
C31 C26 C25 107.7(2) . . ?
C31 C26 C27 123.0(2) . . ?
C25 C26 C27 129.1(2) . . ?
O29B C27 O28B 124.3(3) . . ?
O28A C27 O29A 124.3(3) . . ?
O29B C27 C26 119.9(3) . . ?
O28A C27 C26 119.9(3) . . ?
O28B C27 C26 115.7(3) . . ?
O29A C27 C26 115.7(3) . . ?
C26 C31 C36 109.6(2) . . ?
C26 C31 C32 127.1(2) . . ?
C36 C31 C32 123.0(2) . . ?
O34C C32 O33C 123(3) . . ?
O33B C32 O34B 113(3) . . ?
O33A C32 O34A 125.0(12) . . ?
O34C C32 C31 117.1(16) . . ?
O33A C32 C31 119.9(9) . . ?
O33B C32 C31 115(2) . . ?
O33C C32 C31 119(2) . . ?
O34B C32 C31 130(2) . . ?
O34A C32 C31 114.6(7) . . ?
C24 C36 C31 108.0(2) . . ?
C24 C36 C37 125.1(2) . . ?
C31 C36 C37 126.9(2) . . ?
C49 C37 C38 107.3(2) . . ?
C49 C37 C36 124.9(2) . . ?
C38 C37 C36 127.6(2) . . ?
C43 C38 C37 109.6(2) . . ?
C43 C38 C39 122.2(2) . . ?
C37 C38 C39 127.5(2) . . ?
O40 C39 O41 123.7(2) . . ?
O40 C39 C38 124.5(2) . . ?
O41 C39 C38 111.8(2) . . ?
C39 O41 C42 115.4(2) . . ?
O41 C42 H42A 109.5 . . ?
O41 C42 H42B 109.5 . . ?
H42A C42 H42B 109.5 . . ?
O41 C42 H42C 109.5 . . ?
H42A C42 H42C 109.5 . . ?
H42B C42 H42C 109.5 . . ?
C38 C43 C48 108.1(2) . . ?
C38 C43 C44 123.6(2) . . ?
C48 C43 C44 126.2(2) . . ?
O45 C44 O46 124.4(2) . . ?
O45 C44 C43 124.2(2) . . ?
O46 C44 C43 111.4(2) . . ?
C44 O46 C47 114.4(2) . . ?
O46 C47 H47A 109.5 . . ?
O46 C47 H47B 109.5 . . ?
H47A C47 H47B 109.5 . . ?
O46 C47 H47C 109.5 . . ?
H47A C47 H47C 109.5 . . ?
H47B C47 H47C 109.5 . . ?
C64 C48 C43 128.4(2) . . ?
C64 C48 C49 124.8(2) . . ?
C43 C48 C49 105.9(2) . . ?
C37 C49 C50 125.0(2) . . ?
C37 C49 C48 108.8(2) . . ?
C50 C49 C48 125.8(2) . . ?
C57 C50 C51 118.0(2) . . ?
C57 C50 C49 125.1(2) . . ?
C51 C50 C49 116.9(2) . . ?
C52 C51 C50 122.2(3) . . ?
C52 C51 H51 118.9 . . ?
C50 C51 H51 118.9 . . ?
C51 C52 C53 119.5(3) . . ?
C51 C52 H52 120.3 . . ?
C53 C52 H52 120.3 . . ?
O54 C53 C56 124.4(3) . . ?
O54 C53 C52 115.1(2) . . ?
C56 C53 C52 120.5(2) . . ?
C53 O54 C55 118.5(2) . . ?
O54 C55 H55A 109.5 . . ?
O54 C55 H55B 109.5 . . ?
H55A C55 H55B 109.5 . . ?
O54 C55 H55C 109.5 . . ?
H55A C55 H55C 109.5 . . ?
H55B C55 H55C 109.5 . . ?
C53 C56 C57 120.6(3) . . ?
C53 C56 H56 119.7 . . ?
C57 C56 H56 119.7 . . ?
C50 C57 C56 119.2(2) . . ?
C50 C57 C58 123.5(2) . . ?
C56 C57 C58 117.2(2) . . ?
C63 C58 C59 116.9(2) . . ?
C63 C58 C57 123.1(2) . . ?
C59 C58 C57 119.2(2) . . ?
C60 C59 C58 121.0(3) . . ?
C60 C59 H59 119.5 . . ?
C58 C59 H59 119.5 . . ?
C59 C60 C61 122.6(3) . . ?
C59 C60 Cl2 119.0(2) . . ?
C61 C60 Cl2 118.4(2) . . ?
C62 C61 C60 116.7(3) . . ?
C62 C61 H61 121.6 . . ?
C60 C61 H61 121.6 . . ?
C61 C62 C63 122.0(3) . . ?
C61 C62 C66 130.0(3) . . ?
C63 C62 C66 107.9(2) . . ?
C58 C63 C62 120.0(3) . . ?
C58 C63 C64 132.3(2) . . ?
C62 C63 C64 107.7(2) . . ?
C48 C64 C65 129.9(2) . . ?
C48 C64 C63 122.7(2) . . ?
C65 C64 C63 106.2(2) . . ?
C72 C65 C66 119.2(2) . . ?
C72 C65 C64 132.0(3) . . ?
C66 C65 C64 108.3(2) . . ?
C67 C66 C65 122.0(3) . . ?
C67 C66 C62 129.1(3) . . ?
C65 C66 C62 108.4(2) . . ?
C66 C67 C68 117.9(3) . . ?
C66 C67 H67 121.1 . . ?
C68 C67 H67 121.1 . . ?
O69 C68 C71 124.7(3) . . ?
O69 C68 C67 114.5(3) . . ?
C71 C68 C67 120.8(2) . . ?
C68 O69 C70 118.0(3) . . ?
O69 C70 H70A 109.5 . . ?
O69 C70 H70B 109.5 . . ?
H70A C70 H70B 109.5 . . ?
O69 C70 H70C 109.5 . . ?
H70A C70 H70C 109.5 . . ?
H70B C70 H70C 109.5 . . ?
C68 C71 C72 120.6(3) . . ?
C68 C71 H71 119.7 . . ?
C72 C71 H71 119.7 . . ?
C65 C72 C71 119.5(3) . . ?
C65 C72 H72 120.2 . . ?
C71 C72 H72 120.2 . . ?
O74B C75 C80 136(2) . . ?
O74B C75 C76 102(2) . . ?
C80 C75 C76 121.4(3) . . ?
C80 C75 O74A 116.8(11) . . ?
C76 C75 O74A 121.7(10) . . ?
C77 C76 C75 118.3(3) . . ?
C77 C76 H76 120.8 . . ?
C75 C76 H76 120.8 . . ?
C76 C77 C78 121.2(3) . . ?
C76 C77 C81 129.8(3) . . ?
C78 C77 C81 108.5(3) . . ?
C79 C78 C77 119.7(3) . . ?
C79 C78 C87 131.7(3) . . ?
C77 C78 C87 107.9(3) . . ?
C78 C79 C80 119.6(3) . . ?
C78 C79 H79 120.2 . . ?
C80 C79 H79 120.2 . . ?
C75 C80 C79 119.8(4) . . ?
C75 C80 H80 120.1 . . ?
C79 C80 H80 120.1 . . ?
C82 C81 C86 121.9(3) . . ?
C82 C81 C77 129.7(3) . . ?
C86 C81 C77 108.4(3) . . ?
C81 C82 C83 117.2(3) . . ?
C81 C82 H82 121.4 . . ?
C83 C82 H82 121.4 . . ?
C82 C83 C84 122.7(3) . . ?
C82 C83 Cl3 118.7(3) . . ?
C84 C83 Cl3 118.5(3) . . ?
C83 C84 C85 120.4(4) . . ?
C83 C84 H84 119.8 . . ?
C85 C84 H84 119.8 . . ?
C86 C85 C84 117.3(3) . . ?
C86 C85 C104 122.8(3) . . ?
C84 C85 C104 119.2(3) . . ?
C85 C86 C81 119.9(3) . . ?
C85 C86 C87 132.9(3) . . ?
C81 C86 C87 107.1(3) . . ?
C88 C87 C78 129.1(3) . . ?
C88 C87 C86 122.9(3) . . ?
C78 C87 C86 106.6(2) . . ?
C87 C88 C89 128.0(3) . . ?
C87 C88 C96 124.3(3) . . ?
C89 C88 C96 106.6(2) . . ?
C94 C89 C88 107.5(2) . . ?
C94 C89 C90 121.6(3) . . ?
C88 C89 C90 129.1(2) . . ?
O91 C90 O92 123.7(3) . . ?
O91 C90 C89 126.1(3) . . ?
O92 C90 C89 110.0(3) . . ?
C90 O92 C93 115.6(3) . . ?
O92 C93 H93A 109.5 . . ?
O92 C93 H93B 109.5 . . ?
H93A C93 H93B 109.5 . . ?
O92 C93 H93C 109.5 . . ?
H93A C93 H93C 109.5 . . ?
H93B C93 H93C 109.5 . . ?
C89 C94 C95 109.8(2) . . ?
C89 C94 C105 125.4(2) . . ?
C95 C94 C105 124.4(2) . . ?
C96 C95 C94 107.4(2) . . ?
C96 C95 C109 125.3(2) . . ?
C94 C95 C109 127.0(2) . . ?
C95 C96 C88 108.5(2) . . ?
C95 C96 C97 124.4(2) . . ?
C88 C96 C97 126.5(2) . . ?
C98 C97 C104 118.2(3) . . ?
C98 C97 C96 117.4(2) . . ?
C104 C97 C96 124.4(3) . . ?
C99 C98 C97 122.6(3) . . ?
C99 C98 H98 118.7 . . ?
C97 C98 H98 118.7 . . ?
C98 C99 C100 118.8(3) . . ?
C98 C99 H99 120.6 . . ?
C100 C99 H99 120.6 . . ?
O101 C100 C103 117.4(3) . . ?
O101 C100 C99 122.4(3) . . ?
C103 C100 C99 120.1(3) . . ?
C12B O101 C100 137.8(8) . . ?
C12A O101 C100 119.5(4) . . ?
C100 C103 C104 121.7(3) . . ?
C100 C103 H103 119.1 . . ?
C104 C103 H103 119.1 . . ?
C103 C104 C97 118.4(3) . . ?
C103 C104 C85 117.7(3) . . ?
C97 C104 C85 123.7(3) . . ?
O106 C105 O17B 121.9(6) . . ?
O106 C105 O17A 122.7(3) . . ?
O106 C105 C94 124.8(3) . . ?
O17B C105 C94 109.2(7) . . ?
O17A C105 C94 112.0(3) . . ?
C121 C109 C95 125.8(2) . . ?
C121 C109 C110 107.7(2) . . ?
C95 C109 C110 126.3(2) . . ?
C115 C110 C109 109.7(2) . . ?
C115 C110 C111 126.5(2) . . ?
C109 C110 C111 123.5(2) . . ?
O113 C111 O112 123.5(3) . . ?
O113 C111 C110 122.0(3) . . ?
O112 C111 C110 114.6(2) . . ?
C110 C115 C120 107.5(2) . . ?
C110 C115 C116 124.3(2) . . ?
C120 C115 C116 126.0(2) . . ?
O117 C116 O118 124.7(2) . . ?
O117 C116 C115 123.3(2) . . ?
O118 C116 C115 112.0(2) . . ?
C116 O118 C119 115.20(19) . . ?
O118 C119 H11A 109.5 . . ?
O118 C119 H11B 109.5 . . ?
H11A C119 H11B 109.5 . . ?
O118 C119 H11C 109.5 . . ?
H11A C119 H11C 109.5 . . ?
H11B C119 H11C 109.5 . . ?
C136 C120 C121 125.7(2) . . ?
C136 C120 C115 127.0(2) . . ?
C121 C120 C115 106.1(2) . . ?
C109 C121 C120 108.7(2) . . ?
C109 C121 C122 125.4(2) . . ?
C120 C121 C122 125.4(2) . . ?
C123 C122 C129 117.3(2) . . ?
C123 C122 C121 118.3(2) . . ?
C129 C122 C121 124.4(2) . . ?
C124 C123 C122 122.9(3) . . ?
C124 C123 H123 118.5 . . ?
C122 C123 H123 118.5 . . ?
C123 C124 C125 118.9(3) . . ?
C123 C124 H124 120.5 . . ?
C125 C124 H124 120.5 . . ?
O126 C125 C128 115.2(2) . . ?
O126 C125 C124 125.2(3) . . ?
C128 C125 C124 119.5(2) . . ?
C125 O126 C127 117.2(2) . . ?
O126 C127 H12A 109.5 . . ?
O126 C127 H12B 109.5 . . ?
H12A C127 H12B 109.5 . . ?
O126 C127 H12C 109.5 . . ?
H12A C127 H12C 109.5 . . ?
H12B C127 H12C 109.5 . . ?
C125 C128 C129 122.0(3) . . ?
C125 C128 H128 119.0 . . ?
C129 C128 H128 119.0 . . ?
C128 C129 C122 119.3(2) . . ?
C128 C129 C130 117.2(2) . . ?
C122 C129 C130 123.4(2) . . ?
C135 C130 C131 117.0(2) . . ?
C135 C130 C129 123.3(2) . . ?
C131 C130 C129 119.1(2) . . ?
C132 C131 C130 121.1(2) . . ?
C132 C131 H131 119.5 . . ?
C130 C131 H131 119.5 . . ?
C131 C132 C133 122.3(2) . . ?
C131 C132 Cl4 118.9(2) . . ?
C133 C132 Cl4 118.7(2) . . ?
C134 C133 C132 116.9(2) . . ?
C134 C133 H133 121.5 . . ?
C132 C133 H133 121.5 . . ?
C133 C134 C135 122.4(2) . . ?
C133 C134 C138 129.5(2) . . ?
C135 C134 C138 108.1(2) . . ?
C130 C135 C134 119.9(2) . . ?
C130 C135 C136 132.1(2) . . ?
C134 C135 C136 107.9(2) . . ?
C120 C136 C135 121.9(2) . . ?
C120 C136 C137 130.1(2) . . ?
C135 C136 C137 105.7(2) . . ?
C144 C137 C138 118.9(2) . . ?
C144 C137 C136 132.7(2) . . ?
C138 C137 C136 108.2(2) . . ?
C139 C138 C137 121.9(2) . . ?
C139 C138 C134 129.5(2) . . ?
C137 C138 C134 108.5(2) . . ?
C138 C139 C140 118.4(2) . . ?
C138 C139 H139 120.8 . . ?
C140 C139 H139 120.8 . . ?
O141 C140 C143 125.1(2) . . ?
O141 C140 C139 113.8(2) . . ?
C143 C140 C139 121.0(2) . . ?
C140 O141 C142 117.9(2) . . ?
O141 C142 H14A 109.5 . . ?
O141 C142 H14B 109.5 . . ?
H14A C142 H14B 109.5 . . ?
O141 C142 H14C 109.5 . . ?
H14A C142 H14C 109.5 . . ?
H14B C142 H14C 109.5 . . ?
C140 C143 C144 120.0(2) . . ?
C140 C143 H143 120.0 . . ?
C144 C143 H143 120.0 . . ?
C137 C144 C143 119.7(2) . . ?
C137 C144 H144 120.2 . . ?
C143 C144 H144 120.2 . . ?
C153 C152 C156 106.2(3) . . ?
C153 C152 H15A 110.5 . . ?
C156 C152 H15A 110.5 . . ?
C153 C152 H15B 110.5 . . ?
C156 C152 H15B 110.5 . . ?
H15A C152 H15B 108.7 . . ?
C154 C153 C152 106.0(3) . . ?
C154 C153 H15C 110.5 . . ?
C152 C153 H15C 110.5 . . ?
C154 C153 H15D 110.5 . . ?
C152 C153 H15D 110.5 . . ?
H15C C153 H15D 108.7 . . ?
C153 C154 C155 102.3(3) . . ?
C153 C154 H15E 111.3 . . ?
C155 C154 H15E 111.3 . . ?
C153 C154 H15F 111.3 . . ?
C155 C154 H15F 111.3 . . ?
H15E C154 H15F 109.2 . . ?
C156 C155 C154 102.7(3) . . ?
C156 C155 H15G 111.2 . . ?
C154 C155 H15G 111.2 . . ?
C156 C155 H15H 111.2 . . ?
C154 C155 H15H 111.2 . . ?
H15G C155 H15H 109.1 . . ?
O157 C156 C155 110.6(3) . . ?
O157 C156 C152 107.6(3) . . ?
C155 C156 C152 104.1(3) . . ?
O157 C156 H156 111.4 . . ?
C155 C156 H156 111.4 . . ?
C152 C156 H156 111.4 . . ?
C158 O157 C156 113.7(3) . . ?
O157 C158 H15I 109.5 . . ?
O157 C158 H15J 109.5 . . ?
H15I C158 H15J 109.5 . . ?
O157 C158 H15K 109.5 . . ?
H15I C158 H15K 109.5 . . ?
H15J C158 H15K 109.5 . . ?
C27 O29A C30A 112.1(4) . . ?
O29A C30A H30A 109.5 . . ?
O29A C30A H30B 109.5 . . ?
H30A C30A H30B 109.5 . . ?
O29A C30A H30C 109.5 . . ?
H30A C30A H30C 109.5 . . ?
H30B C30A H30C 109.5 . . ?
C27 O29B C30B 113.7(4) . . ?
O29B C30B H30D 109.5 . . ?
O29B C30B H30E 109.5 . . ?
H30D C30B H30E 109.5 . . ?
O29B C30B H30F 109.5 . . ?
H30D C30B H30F 109.5 . . ?
H30E C30B H30F 109.5 . . ?
C32 O34A C35A 110.9(11) . . ?
O34A C35A H35A 109.5 . . ?
O34A C35A H35B 109.5 . . ?
H35A C35A H35B 109.5 . . ?
O34A C35A H35C 109.5 . . ?
H35A C35A H35C 109.5 . . ?
H35B C35A H35C 109.5 . . ?
C32 O34B C35B 121(4) . . ?
O34B C35B H35D 109.5 . . ?
O34B C35B H35E 109.5 . . ?
H35D C35B H35E 109.5 . . ?
O34B C35B H35F 109.5 . . ?
H35D C35B H35F 109.5 . . ?
H35E C35B H35F 109.5 . . ?
O112 C14A H14D 109.5 . . ?
O112 C14A H14E 109.5 . . ?
H14D C14A H14E 109.5 . . ?
O112 C14A H14F 109.5 . . ?
H14D C14A H14F 109.5 . . ?
H14E C14A H14F 109.5 . . ?
O101 C12A H12D 109.5 . . ?
O101 C12A H12E 109.5 . . ?
H12D C12A H12E 109.5 . . ?
O101 C12A H12F 109.5 . . ?
H12D C12A H12F 109.5 . . ?
H12E C12A H12F 109.5 . . ?
O101 C12B H12G 109.5 . . ?
O101 C12B H12H 109.5 . . ?
H12G C12B H12H 109.5 . . ?
O101 C12B H12I 109.5 . . ?
H12G C12B H12I 109.5 . . ?
H12H C12B H12I 109.5 . . ?
C32 O34C C35C 121(2) . . ?
O34C C35C H35G 109.5 . . ?
O34C C35C H35H 109.5 . . ?
H35G C35C H35H 109.5 . . ?
O34C C35C H35T 109.5 . . ?
H35G C35C H35T 109.5 . . ?
H35H C35C H35T 109.5 . . ?
C5C C1C C2C 104.4(4) . . ?
C5C C1C H1CA 110.9 . . ?
C2C C1C H1CA 110.9 . . ?
C5C C1C H1CB 110.9 . . ?
C2C C1C H1CB 110.9 . . ?
H1CA C1C H1CB 108.9 . . ?
C3C C2C C1C 105.7(5) . . ?
C3C C2C H2CA 110.6 . . ?
C1C C2C H2CA 110.6 . . ?
C3C C2C H2CB 110.6 . . ?
C1C C2C H2CB 110.6 . . ?
H2CA C2C H2CB 108.7 . . ?
C2C C3C C4C 106.5(5) . . ?
C2C C3C H3CA 110.4 . . ?
C4C C3C H3CA 110.4 . . ?
C2C C3C H3CB 110.4 . . ?
C4C C3C H3CB 110.4 . . ?
H3CA C3C H3CB 108.6 . . ?
C5C C4C C3C 103.4(4) . . ?
C5C C4C H4CA 111.1 . . ?
C3C C4C H4CA 111.1 . . ?
C5C C4C H4CB 111.1 . . ?
C3C C4C H4CB 111.1 . . ?
H4CA C4C H4CB 109.0 . . ?
O6C C5C C4C 111.9(5) . . ?
O6C C5C C1C 110.0(5) . . ?
C4C C5C C1C 103.6(5) . . ?
O6C C5C H5C 110.4 . . ?
C4C C5C H5C 110.4 . . ?
C1C C5C H5C 110.4 . . ?
C7C O6C C5C 117.8(4) . . ?
O6C C7C H7CA 109.5 . . ?
O6C C7C H7CB 109.5 . . ?
H7CA C7C H7CB 109.5 . . ?
O6C C7C H7CC 109.5 . . ?
H7CA C7C H7CC 109.5 . . ?
H7CB C7C H7CC 109.5 . . ?
C5D C1D C2D 105.2(12) . . ?
C5D C1D H1DA 110.7 . . ?
C2D C1D H1DA 110.7 . . ?
C5D C1D H1DB 110.7 . . ?
C2D C1D H1DB 110.7 . . ?
H1DA C1D H1DB 108.8 . . ?
C3D C2D C1D 105.7(14) . . ?
C3D C2D H2DA 110.6 . . ?
C1D C2D H2DA 110.6 . . ?
C3D C2D H2DB 110.6 . . ?
C1D C2D H2DB 110.6 . . ?
H2DA C2D H2DB 108.7 . . ?
C2D C3D C4D 106.3(17) . . ?
C2D C3D H3DA 110.5 . . ?
C4D C3D H3DA 110.5 . . ?
C2D C3D H3DB 110.5 . . ?
C4D C3D H3DB 110.5 . . ?
H3DA C3D H3DB 108.7 . . ?
C5D C4D C3D 107.1(14) . . ?
C5D C4D H4DA 110.3 . . ?
C3D C4D H4DA 110.3 . . ?
C5D C4D H4DB 110.3 . . ?
C3D C4D H4DB 110.3 . . ?
H4DA C4D H4DB 108.6 . . ?
O6D C5D C4D 106(2) . . ?
O6D C5D C1D 119(2) . . ?
C4D C5D C1D 104.3(15) . . ?
O6D C5D H5D 109.0 . . ?
C4D C5D H5D 109.0 . . ?
C1D C5D H5D 109.0 . . ?
C5D O6D C7D 156(3) . . ?
O6D C7D H7D1 109.5 . . ?
O6D C7D H7D2 109.5 . . ?
H7D1 C7D H7D2 109.5 . . ?
O6D C7D H7D3 109.5 . . ?
H7D1 C7D H7D3 109.5 . . ?
H7D2 C7D H7D3 109.5 . . ?
C105 O17A C18A 116.5(5) . . ?
O17A C18A H18A 109.5 . . ?
O17A C18A H18B 109.5 . . ?
H18A C18A H18B 109.5 . . ?
O17A C18A H18C 109.5 . . ?
H18A C18A H18C 109.5 . . ?
H18B C18A H18C 109.5 . . ?
O74B C73B H73A 109.5 . . ?
O74B C73B H73B 109.5 . . ?
H73A C73B H73B 109.5 . . ?
O74B C73B H73C 109.5 . . ?
H73A C73B H73C 109.5 . . ?
H73B C73B H73C 109.5 . . ?
C75 O74B C73B 108(2) . . ?
C105 O17B C18B 114.1(10) . . ?
O17B C18B H18D 109.5 . . ?
O17B C18B H18E 109.5 . . ?
H18D C18B H18E 109.5 . . ?
O17B C18B H18F 109.5 . . ?
H18D C18B H18F 109.5 . . ?
H18E C18B H18F 109.5 . . ?
O113 C14B H14G 109.5 . . ?
O113 C14B H14H 109.5 . . ?
H14G C14B H14H 109.5 . . ?
O113 C14B H14I 109.5 . . ?
H14G C14B H14I 109.5 . . ?
H14H C14B H14I 109.5 . . ?
O74A C73A H73D 109.5 . . ?
O74A C73A H73E 109.5 . . ?
H73D C73A H73E 109.5 . . ?
O74A C73A H73F 109.5 . . ?
H73D C73A H73F 109.5 . . ?
H73E C73A H73F 109.5 . . ?
C75 O74A C73A 121.2(11) . . ?
 
loop_
 _geom_torsion_atom_site_label_1
 _geom_torsion_atom_site_label_2
 _geom_torsion_atom_site_label_3
 _geom_torsion_atom_site_label_4
 _geom_torsion
 _geom_torsion_site_symmetry_1
 _geom_torsion_site_symmetry_2
 _geom_torsion_site_symmetry_3
 _geom_torsion_site_symmetry_4
 _geom_torsion_publ_flag
C8 C3 C4 C5 -1.1(4) . . . . ?
C1 O2 C5 C4 157.5(2) . . . . ?
C1 O2 C5 C6 -22.2(3) . . . . ?
C3 C4 C5 O2 179.1(2) . . . . ?
C3 C4 C5 C6 -1.2(4) . . . . ?
O2 C5 C6 C7 -178.9(2) . . . . ?
C4 C5 C6 C7 1.3(4) . . . . ?
C5 C6 C7 C8 0.7(4) . . . . ?
C5 C6 C7 C11 -174.1(2) . . . . ?
C4 C3 C8 C7 3.0(3) . . . . ?
C4 C3 C8 C9 176.5(2) . . . . ?
C6 C7 C8 C3 -2.9(4) . . . . ?
C11 C7 C8 C3 172.8(2) . . . . ?
C6 C7 C8 C9 -177.9(2) . . . . ?
C11 C7 C8 C9 -2.1(3) . . . . ?
C3 C8 C9 C25 26.6(4) . . . . ?
C7 C8 C9 C25 -159.4(2) . . . . ?
C3 C8 C9 C10 -166.3(2) . . . . ?
C7 C8 C9 C10 7.7(3) . . . . ?
C25 C9 C10 C15 -20.6(4) . . . . ?
C8 C9 C10 C15 171.3(2) . . . . ?
C25 C9 C10 C11 157.6(2) . . . . ?
C8 C9 C10 C11 -10.4(2) . . . . ?
C15 C10 C11 C12 6.7(4) . . . . ?
C9 C10 C11 C12 -171.8(2) . . . . ?
C15 C10 C11 C7 -172.2(2) . . . . ?
C9 C10 C11 C7 9.3(3) . . . . ?
C6 C7 C11 C12 -7.9(4) . . . . ?
C8 C7 C11 C12 176.7(2) . . . . ?
C6 C7 C11 C10 170.9(2) . . . . ?
C8 C7 C11 C10 -4.5(3) . . . . ?
C10 C11 C12 C13 -0.3(4) . . . . ?
C7 C11 C12 C13 178.3(2) . . . . ?
C11 C12 C13 C14 -4.2(4) . . . . ?
C11 C12 C13 Cl1 176.81(19) . . . . ?
C12 C13 C14 C15 2.3(4) . . . . ?
Cl1 C13 C14 C15 -178.70(19) . . . . ?
C11 C10 C15 C14 -8.3(3) . . . . ?
C9 C10 C15 C14 169.7(2) . . . . ?
C11 C10 C15 C16 163.5(2) . . . . ?
C9 C10 C15 C16 -18.4(4) . . . . ?
C13 C14 C15 C10 4.1(3) . . . . ?
C13 C14 C15 C16 -168.1(2) . . . . ?
C10 C15 C16 C17 -146.3(2) . . . . ?
C14 C15 C16 C17 25.4(3) . . . . ?
C10 C15 C16 C23 28.8(4) . . . . ?
C14 C15 C16 C23 -159.5(2) . . . . ?
C23 C16 C17 C18 -0.2(4) . . . . ?
C15 C16 C17 C18 175.0(2) . . . . ?
C16 C17 C18 O19 -180.0(2) . . . . ?
C16 C17 C18 C21 -3.1(4) . . . . ?
C17 C18 O19 C20 178.1(2) . . . . ?
C21 C18 O19 C20 1.4(4) . . . . ?
O19 C18 C21 C22 179.4(2) . . . . ?
C17 C18 C21 C22 2.9(4) . . . . ?
C18 C21 C22 C23 0.7(4) . . . . ?
C21 C22 C23 C16 -4.0(4) . . . . ?
C21 C22 C23 C24 173.5(2) . . . . ?
C17 C16 C23 C22 3.7(3) . . . . ?
C15 C16 C23 C22 -171.3(2) . . . . ?
C17 C16 C23 C24 -173.6(2) . . . . ?
C15 C16 C23 C24 11.4(4) . . . . ?
C22 C23 C24 C36 -34.8(3) . . . . ?
C16 C23 C24 C36 142.5(3) . . . . ?
C22 C23 C24 C25 132.9(2) . . . . ?
C16 C23 C24 C25 -49.7(4) . . . . ?
C8 C9 C25 C26 15.2(4) . . . . ?
C10 C9 C25 C26 -149.8(2) . . . . ?
C8 C9 C25 C24 -177.1(2) . . . . ?
C10 C9 C25 C24 17.8(4) . . . . ?
C36 C24 C25 C9 -163.6(2) . . . . ?
C23 C24 C25 C9 27.0(4) . . . . ?
C36 C24 C25 C26 6.6(3) . . . . ?
C23 C24 C25 C26 -162.8(2) . . . . ?
C9 C25 C26 C31 162.5(2) . . . . ?
C24 C25 C26 C31 -6.9(3) . . . . ?
C9 C25 C26 C27 -12.5(4) . . . . ?
C24 C25 C26 C27 178.1(3) . . . . ?
C31 C26 C27 O29B -101.9(3) . . . . ?
C25 C26 C27 O29B 72.3(4) . . . . ?
C31 C26 C27 O28A -101.9(3) . . . . ?
C25 C26 C27 O28A 72.3(4) . . . . ?
C31 C26 C27 O28B 77.1(3) . . . . ?
C25 C26 C27 O28B -108.6(3) . . . . ?
C31 C26 C27 O29A 77.1(3) . . . . ?
C25 C26 C27 O29A -108.6(3) . . . . ?
C25 C26 C31 C36 4.9(3) . . . . ?
C27 C26 C31 C36 -179.8(2) . . . . ?
C25 C26 C31 C32 -169.1(2) . . . . ?
C27 C26 C31 C32 6.3(4) . . . . ?
C26 C31 C32 O34C -55.6(18) . . . . ?
C36 C31 C32 O34C 131.2(18) . . . . ?
C26 C31 C32 O33A 149.5(14) . . . . ?
C36 C31 C32 O33A -23.7(14) . . . . ?
C26 C31 C32 O33B -21(2) . . . . ?
C36 C31 C32 O33B 166(2) . . . . ?
C26 C31 C32 O33C 128.7(14) . . . . ?
C36 C31 C32 O33C -44.5(14) . . . . ?
C26 C31 C32 O34B 143(4) . . . . ?
C36 C31 C32 O34B -30(4) . . . . ?
C26 C31 C32 O34A -38.3(9) . . . . ?
C36 C31 C32 O34A 148.5(9) . . . . ?
C23 C24 C36 C31 165.8(2) . . . . ?
C25 C24 C36 C31 -3.7(3) . . . . ?
C23 C24 C36 C37 -15.3(4) . . . . ?
C25 C24 C36 C37 175.1(2) . . . . ?
C26 C31 C36 C24 -0.7(3) . . . . ?
C32 C31 C36 C24 173.5(2) . . . . ?
C26 C31 C36 C37 -179.6(2) . . . . ?
C32 C31 C36 C37 -5.3(4) . . . . ?
C24 C36 C37 C49 -40.5(4) . . . . ?
C31 C36 C37 C49 138.2(3) . . . . ?
C24 C36 C37 C38 133.4(3) . . . . ?
C31 C36 C37 C38 -47.9(4) . . . . ?
C49 C37 C38 C43 -1.4(3) . . . . ?
C36 C37 C38 C43 -176.1(2) . . . . ?
C49 C37 C38 C39 169.2(2) . . . . ?
C36 C37 C38 C39 -5.5(4) . . . . ?
C43 C38 C39 O40 -23.2(4) . . . . ?
C37 C38 C39 O40 167.2(3) . . . . ?
C43 C38 C39 O41 154.8(2) . . . . ?
C37 C38 C39 O41 -14.8(4) . . . . ?
O40 C39 O41 C42 4.4(4) . . . . ?
C38 C39 O41 C42 -173.7(3) . . . . ?
C37 C38 C43 C48 4.7(3) . . . . ?
C39 C38 C43 C48 -166.5(2) . . . . ?
C37 C38 C43 C44 169.0(2) . . . . ?
C39 C38 C43 C44 -2.3(4) . . . . ?
C38 C43 C44 O45 -92.9(3) . . . . ?
C48 C43 C44 O45 68.5(4) . . . . ?
C38 C43 C44 O46 87.7(3) . . . . ?
C48 C43 C44 O46 -110.9(3) . . . . ?
O45 C44 O46 C47 3.7(4) . . . . ?
C43 C44 O46 C47 -176.9(2) . . . . ?
C38 C43 C48 C64 162.9(3) . . . . ?
C44 C43 C48 C64 -0.9(4) . . . . ?
C38 C43 C48 C49 -6.0(3) . . . . ?
C44 C43 C48 C49 -169.8(2) . . . . ?
C38 C37 C49 C50 169.8(2) . . . . ?
C36 C37 C49 C50 -15.3(4) . . . . ?
C38 C37 C49 C48 -2.5(3) . . . . ?
C36 C37 C49 C48 172.4(2) . . . . ?
C64 C48 C49 C37 -164.2(2) . . . . ?
C43 C48 C49 C37 5.2(3) . . . . ?
C64 C48 C49 C50 23.6(4) . . . . ?
C43 C48 C49 C50 -167.0(2) . . . . ?
C37 C49 C50 C57 141.2(3) . . . . ?
C48 C49 C50 C57 -47.9(4) . . . . ?
C37 C49 C50 C51 -37.6(4) . . . . ?
C48 C49 C50 C51 133.4(3) . . . . ?
C57 C50 C51 C52 -2.3(4) . . . . ?
C49 C50 C51 C52 176.6(2) . . . . ?
C50 C51 C52 C53 -0.2(4) . . . . ?
C51 C52 C53 O54 -179.9(2) . . . . ?
C51 C52 C53 C56 2.0(4) . . . . ?
C56 C53 O54 C55 -3.5(4) . . . . ?
C52 C53 O54 C55 178.4(2) . . . . ?
O54 C53 C56 C57 -179.1(2) . . . . ?
C52 C53 C56 C57 -1.1(4) . . . . ?
C51 C50 C57 C56 3.0(3) . . . . ?
C49 C50 C57 C56 -175.7(2) . . . . ?
C51 C50 C57 C58 -172.2(2) . . . . ?
C49 C50 C57 C58 9.1(4) . . . . ?
C53 C56 C57 C50 -1.4(4) . . . . ?
C53 C56 C57 C58 174.1(2) . . . . ?
C50 C57 C58 C63 32.8(4) . . . . ?
C56 C57 C58 C63 -142.4(3) . . . . ?
C50 C57 C58 C59 -157.2(2) . . . . ?
C56 C57 C58 C59 27.6(3) . . . . ?
C63 C58 C59 C60 4.1(4) . . . . ?
C57 C58 C59 C60 -166.5(2) . . . . ?
C58 C59 C60 C61 2.7(4) . . . . ?
C58 C59 C60 Cl2 -178.9(2) . . . . ?
C59 C60 C61 C62 -3.8(4) . . . . ?
Cl2 C60 C61 C62 177.7(2) . . . . ?
C60 C61 C62 C63 -1.9(4) . . . . ?
C60 C61 C62 C66 176.0(3) . . . . ?
C59 C58 C63 C62 -9.6(4) . . . . ?
C57 C58 C63 C62 160.5(2) . . . . ?
C59 C58 C63 C64 168.2(3) . . . . ?
C57 C58 C63 C64 -21.6(4) . . . . ?
C61 C62 C63 C58 8.9(4) . . . . ?
C66 C62 C63 C58 -169.4(2) . . . . ?
C61 C62 C63 C64 -169.5(2) . . . . ?
C66 C62 C63 C64 12.2(3) . . . . ?
C43 C48 C64 C65 20.5(4) . . . . ?
C49 C48 C64 C65 -172.5(2) . . . . ?
C43 C48 C64 C63 -145.3(3) . . . . ?
C49 C48 C64 C63 21.7(4) . . . . ?
C58 C63 C64 C48 -21.4(4) . . . . ?
C62 C63 C64 C48 156.7(2) . . . . ?
C58 C63 C64 C65 169.9(3) . . . . ?
C62 C63 C64 C65 -12.0(3) . . . . ?
C48 C64 C65 C72 28.5(5) . . . . ?
C63 C64 C65 C72 -163.8(3) . . . . ?
C48 C64 C65 C66 -160.4(3) . . . . ?
C63 C64 C65 C66 7.3(3) . . . . ?
C72 C65 C66 C67 0.0(4) . . . . ?
C64 C65 C66 C67 -172.4(2) . . . . ?
C72 C65 C66 C62 172.5(2) . . . . ?
C64 C65 C66 C62 0.1(3) . . . . ?
C61 C62 C66 C67 -14.1(5) . . . . ?
C63 C62 C66 C67 164.0(3) . . . . ?
C61 C62 C66 C65 174.1(3) . . . . ?
C63 C62 C66 C65 -7.7(3) . . . . ?
C65 C66 C67 C68 1.6(4) . . . . ?
C62 C66 C67 C68 -169.2(3) . . . . ?
C66 C67 C68 O69 175.8(2) . . . . ?
C66 C67 C68 C71 -2.3(4) . . . . ?
C71 C68 O69 C70 9.3(4) . . . . ?
C67 C68 O69 C70 -168.8(3) . . . . ?
O69 C68 C71 C72 -176.5(2) . . . . ?
C67 C68 C71 C72 1.5(4) . . . . ?
C66 C65 C72 C71 -1.0(4) . . . . ?
C64 C65 C72 C71 169.4(3) . . . . ?
C68 C71 C72 C65 0.2(4) . . . . ?
O74B C75 C76 C77 -176.5(10) . . . . ?
C80 C75 C76 C77 2.6(4) . . . . ?
O74A C75 C76 C77 -173.3(8) . . . . ?
C75 C76 C77 C78 -2.4(4) . . . . ?
C75 C76 C77 C81 168.6(3) . . . . ?
C76 C77 C78 C79 1.2(4) . . . . ?
C81 C77 C78 C79 -171.5(3) . . . . ?
C76 C77 C78 C87 172.5(3) . . . . ?
C81 C77 C78 C87 -0.2(3) . . . . ?
C77 C78 C79 C80 -0.2(4) . . . . ?
C87 C78 C79 C80 -169.1(3) . . . . ?
O74B C75 C80 C79 177.1(14) . . . . ?
C76 C75 C80 C79 -1.7(5) . . . . ?
O74A C75 C80 C79 174.4(8) . . . . ?
C78 C79 C80 C75 0.5(4) . . . . ?
C76 C77 C81 C82 14.5(5) . . . . ?
C78 C77 C81 C82 -173.7(3) . . . . ?
C76 C77 C81 C86 -164.1(3) . . . . ?
C78 C77 C81 C86 7.7(3) . . . . ?
C86 C81 C82 C83 1.7(4) . . . . ?
C77 C81 C82 C83 -176.8(3) . . . . ?
C81 C82 C83 C84 3.8(5) . . . . ?
C81 C82 C83 Cl3 -179.3(2) . . . . ?
C82 C83 C84 C85 -3.0(5) . . . . ?
Cl3 C83 C84 C85 -179.9(2) . . . . ?
C83 C84 C85 C86 -3.3(4) . . . . ?
C83 C84 C85 C104 167.1(3) . . . . ?
C84 C85 C86 C81 8.5(4) . . . . ?
C104 C85 C86 C81 -161.5(3) . . . . ?
C84 C85 C86 C87 -167.9(3) . . . . ?
C104 C85 C86 C87 22.2(5) . . . . ?
C82 C81 C86 C85 -8.0(4) . . . . ?
C77 C81 C86 C85 170.8(2) . . . . ?
C82 C81 C86 C87 169.2(3) . . . . ?
C77 C81 C86 C87 -12.0(3) . . . . ?
C79 C78 C87 C88 -30.5(5) . . . . ?
C77 C78 C87 C88 159.6(3) . . . . ?
C79 C78 C87 C86 162.8(3) . . . . ?
C77 C78 C87 C86 -7.1(3) . . . . ?
C85 C86 C87 C88 20.7(5) . . . . ?
C81 C86 C87 C88 -156.0(3) . . . . ?
C85 C86 C87 C78 -171.5(3) . . . . ?
C81 C86 C87 C78 11.8(3) . . . . ?
C78 C87 C88 C89 -20.2(5) . . . . ?
C86 C87 C88 C89 144.6(3) . . . . ?
C78 C87 C88 C96 172.8(3) . . . . ?
C86 C87 C88 C96 -22.4(4) . . . . ?
C87 C88 C89 C94 -164.6(3) . . . . ?
C96 C88 C89 C94 4.2(3) . . . . ?
C87 C88 C89 C90 0.1(5) . . . . ?
C96 C88 C89 C90 169.0(3) . . . . ?
C94 C89 C90 O91 -98.2(4) . . . . ?
C88 C89 C90 O91 99.0(4) . . . . ?
C94 C89 C90 O92 78.4(4) . . . . ?
C88 C89 C90 O92 -84.4(4) . . . . ?
O91 C90 O92 C93 6.2(6) . . . . ?
C89 C90 O92 C93 -170.5(4) . . . . ?
C88 C89 C94 C95 -3.1(3) . . . . ?
C90 C89 C94 C95 -169.2(2) . . . . ?
C88 C89 C94 C105 169.6(3) . . . . ?
C90 C89 C94 C105 3.5(4) . . . . ?
C89 C94 C95 C96 0.7(3) . . . . ?
C105 C94 C95 C96 -172.1(2) . . . . ?
C89 C94 C95 C109 174.5(2) . . . . ?
C105 C94 C95 C109 1.7(4) . . . . ?
C94 C95 C96 C88 2.0(3) . . . . ?
C109 C95 C96 C88 -171.9(2) . . . . ?
C94 C95 C96 C97 -170.0(2) . . . . ?
C109 C95 C96 C97 16.1(4) . . . . ?
C87 C88 C96 C95 165.5(3) . . . . ?
C89 C88 C96 C95 -3.9(3) . . . . ?
C87 C88 C96 C97 -22.7(4) . . . . ?
C89 C88 C96 C97 167.9(3) . . . . ?
C95 C96 C97 C98 37.6(4) . . . . ?
C88 C96 C97 C98 -132.9(3) . . . . ?
C95 C96 C97 C104 -141.5(3) . . . . ?
C88 C96 C97 C104 47.9(4) . . . . ?
C104 C97 C98 C99 3.0(4) . . . . ?
C96 C97 C98 C99 -176.2(3) . . . . ?
C97 C98 C99 C100 0.3(5) . . . . ?
C98 C99 C100 O101 178.8(3) . . . . ?
C98 C99 C100 C103 -2.7(5) . . . . ?
C103 C100 O101 C12B -5.9(15) . . . . ?
C99 C100 O101 C12B 172.7(14) . . . . ?
C103 C100 O101 C12A 176.9(4) . . . . ?
C99 C100 O101 C12A -4.5(6) . . . . ?
O101 C100 C103 C104 -179.7(3) . . . . ?
C99 C100 C103 C104 1.7(5) . . . . ?
C100 C103 C104 C97 1.6(4) . . . . ?
C100 C103 C104 C85 -173.3(3) . . . . ?
C98 C97 C104 C103 -3.9(4) . . . . ?
C96 C97 C104 C103 175.3(3) . . . . ?
C98 C97 C104 C85 170.7(3) . . . . ?
C96 C97 C104 C85 -10.2(4) . . . . ?
C86 C85 C104 C103 142.7(3) . . . . ?
C84 C85 C104 C103 -27.1(4) . . . . ?
C86 C85 C104 C97 -31.9(4) . . . . ?
C84 C85 C104 C97 158.3(3) . . . . ?
C89 C94 C105 O106 -157.9(3) . . . . ?
C95 C94 C105 O106 13.8(4) . . . . ?
C89 C94 C105 O17B -0.4(14) . . . . ?
C95 C94 C105 O17B 171.3(13) . . . . ?
C89 C94 C105 O17A 29.9(6) . . . . ?
C95 C94 C105 O17A -158.4(5) . . . . ?
C96 C95 C109 C121 41.4(4) . . . . ?
C94 C95 C109 C121 -131.4(3) . . . . ?
C96 C95 C109 C110 -135.1(3) . . . . ?
C94 C95 C109 C110 52.2(4) . . . . ?
C121 C109 C110 C115 1.5(3) . . . . ?
C95 C109 C110 C115 178.4(2) . . . . ?
C121 C109 C110 C111 -172.5(2) . . . . ?
C95 C109 C110 C111 4.4(4) . . . . ?
C14B O113 C111 O112 1.6(9) . . . . ?
C14B O113 C111 C110 -178.2(8) . . . . ?
C14A O112 C111 O113 -6.4(4) . . . . ?
C14A O112 C111 C110 173.4(3) . . . . ?
C115 C110 C111 O113 -159.4(3) . . . . ?
C109 C110 C111 O113 13.6(4) . . . . ?
C115 C110 C111 O112 20.8(4) . . . . ?
C109 C110 C111 O112 -166.2(2) . . . . ?
C109 C110 C115 C120 -4.2(3) . . . . ?
C111 C110 C115 C120 169.5(2) . . . . ?
C109 C110 C115 C116 -168.2(2) . . . . ?
C111 C110 C115 C116 5.5(4) . . . . ?
C110 C115 C116 O117 95.6(3) . . . . ?
C120 C115 C116 O117 -65.5(4) . . . . ?
C110 C115 C116 O118 -84.4(3) . . . . ?
C120 C115 C116 O118 114.6(3) . . . . ?
O117 C116 O118 C119 -7.7(4) . . . . ?
C115 C116 O118 C119 172.2(2) . . . . ?
C110 C115 C120 C136 -162.7(2) . . . . ?
C116 C115 C120 C136 0.9(4) . . . . ?
C110 C115 C120 C121 5.3(3) . . . . ?
C116 C115 C120 C121 169.0(2) . . . . ?
C95 C109 C121 C120 -175.0(2) . . . . ?
C110 C109 C121 C120 2.0(3) . . . . ?
C95 C109 C121 C122 12.5(4) . . . . ?
C110 C109 C121 C122 -170.5(2) . . . . ?
C136 C120 C121 C109 163.8(2) . . . . ?
C115 C120 C121 C109 -4.5(3) . . . . ?
C136 C120 C121 C122 -23.7(4) . . . . ?
C115 C120 C121 C122 168.0(2) . . . . ?
C109 C121 C122 C123 35.0(4) . . . . ?
C120 C121 C122 C123 -136.3(3) . . . . ?
C109 C121 C122 C129 -142.1(3) . . . . ?
C120 C121 C122 C129 46.6(4) . . . . ?
C129 C122 C123 C124 2.1(4) . . . . ?
C121 C122 C123 C124 -175.2(2) . . . . ?
C122 C123 C124 C125 -1.2(4) . . . . ?
C123 C124 C125 O126 -179.2(3) . . . . ?
C123 C124 C125 C128 -0.5(4) . . . . ?
C128 C125 O126 C127 -179.8(3) . . . . ?
C124 C125 O126 C127 -1.1(4) . . . . ?
O126 C125 C128 C129 -179.9(2) . . . . ?
C124 C125 C128 C129 1.4(4) . . . . ?
C125 C128 C129 C122 -0.5(4) . . . . ?
C125 C128 C129 C130 -178.3(2) . . . . ?
C123 C122 C129 C128 -1.2(4) . . . . ?
C121 C122 C129 C128 175.9(2) . . . . ?
C123 C122 C129 C130 176.5(2) . . . . ?
C121 C122 C129 C130 -6.4(4) . . . . ?
C128 C129 C130 C135 143.0(3) . . . . ?
C122 C129 C130 C135 -34.7(4) . . . . ?
C128 C129 C130 C131 -28.8(4) . . . . ?
C122 C129 C130 C131 153.5(3) . . . . ?
C135 C130 C131 C132 -2.4(4) . . . . ?
C129 C130 C131 C132 169.9(3) . . . . ?
C130 C131 C132 C133 -2.5(4) . . . . ?
C130 C131 C132 Cl4 178.6(2) . . . . ?
C131 C132 C133 C134 2.3(4) . . . . ?
Cl4 C132 C133 C134 -178.8(2) . . . . ?
C132 C133 C134 C135 2.7(4) . . . . ?
C132 C133 C134 C138 -177.3(3) . . . . ?
C131 C130 C135 C134 7.2(4) . . . . ?
C129 C130 C135 C134 -164.8(2) . . . . ?
C131 C130 C135 C136 -167.7(3) . . . . ?
C129 C130 C135 C136 20.3(4) . . . . ?
C133 C134 C135 C130 -7.6(4) . . . . ?
C138 C134 C135 C130 172.3(2) . . . . ?
C133 C134 C135 C136 168.4(2) . . . . ?
C138 C134 C135 C136 -11.6(3) . . . . ?
C121 C120 C136 C135 -23.0(4) . . . . ?
C115 C120 C136 C135 142.9(2) . . . . ?
C121 C120 C136 C137 176.9(2) . . . . ?
C115 C120 C136 C137 -17.3(4) . . . . ?
C130 C135 C136 C120 24.1(4) . . . . ?
C134 C135 C136 C120 -151.3(2) . . . . ?
C130 C135 C136 C137 -171.5(3) . . . . ?
C134 C135 C136 C137 13.1(3) . . . . ?
C120 C136 C137 C144 -32.7(5) . . . . ?
C135 C136 C137 C144 164.7(3) . . . . ?
C120 C136 C137 C138 152.9(3) . . . . ?
C135 C136 C137 C138 -9.7(3) . . . . ?
C144 C137 C138 C139 4.3(4) . . . . ?
C136 C137 C138 C139 179.6(2) . . . . ?
C144 C137 C138 C134 -172.5(2) . . . . ?
C136 C137 C138 C134 2.8(3) . . . . ?
C133 C134 C138 C139 9.1(5) . . . . ?
C135 C134 C138 C139 -170.9(3) . . . . ?
C133 C134 C138 C137 -174.5(3) . . . . ?
C135 C134 C138 C137 5.5(3) . . . . ?
C137 C138 C139 C140 -0.8(4) . . . . ?
C134 C138 C139 C140 175.2(3) . . . . ?
C138 C139 C140 O141 177.8(2) . . . . ?
C138 C139 C140 C143 -2.9(4) . . . . ?
C143 C140 O141 C142 -8.4(4) . . . . ?
C139 C140 O141 C142 170.8(3) . . . . ?
O141 C140 C143 C144 -177.8(3) . . . . ?
C139 C140 C143 C144 3.1(4) . . . . ?
C138 C137 C144 C143 -4.1(4) . . . . ?
C136 C137 C144 C143 -177.9(3) . . . . ?
C140 C143 C144 C137 0.5(4) . . . . ?
C156 C152 C153 C154 -11.0(5) . . . . ?
C152 C153 C154 C155 33.5(4) . . . . ?
C153 C154 C155 C156 -43.4(4) . . . . ?
C154 C155 C156 O157 -78.8(4) . . . . ?
C154 C155 C156 C152 36.5(4) . . . . ?
C153 C152 C156 O157 101.4(4) . . . . ?
C153 C152 C156 C155 -16.0(4) . . . . ?
C155 C156 O157 C158 -83.1(4) . . . . ?
C152 C156 O157 C158 163.8(3) . . . . ?
O28A C27 O29A C30A 10.6(5) . . . . ?
C26 C27 O29A C30A -168.4(4) . . . . ?
O28B C27 O29B C30B 5.6(5) . . . . ?
C26 C27 O29B C30B -175.5(4) . . . . ?
O33A C32 O34A C35A -2(2) . . . . ?
C31 C32 O34A C35A -173.8(8) . . . . ?
O33B C32 O34B C35B -38(6) . . . . ?
C31 C32 O34B C35B 158(3) . . . . ?
O33C C32 O34C C35C -14(4) . . . . ?
C31 C32 O34C C35C 170.9(16) . . . . ?
C5C C1C C2C C3C 20.5(7) . . . . ?
C1C C2C C3C C4C 3.8(8) . . . . ?
C2C C3C C4C C5C -27.3(8) . . . . ?
C3C C4C C5C O6C -78.5(7) . . . . ?
C3C C4C C5C C1C 39.9(6) . . . . ?
C2C C1C C5C O6C 81.7(6) . . . . ?
C2C C1C C5C C4C -38.0(6) . . . . ?
C4C C5C O6C C7C -67.2(6) . . . . ?
C1C C5C O6C C7C 178.2(4) . . . . ?
C5D C1D C2D C3D 4(2) . . . . ?
C1D C2D C3D C4D -23(2) . . . . ?
C2D C3D C4D C5D 35(2) . . . . ?
C3D C4D C5D O6D 95(3) . . . . ?
C3D C4D C5D C1D -31(2) . . . . ?
C2D C1D C5D O6D -101(2) . . . . ?
C2D C1D C5D C4D 16.5(17) . . . . ?
C4D C5D O6D C7D 70(7) . . . . ?
C1D C5D O6D C7D -173(5) . . . . ?
O106 C105 O17A C18A 7.4(8) . . . . ?
C94 C105 O17A C18A 179.8(5) . . . . ?
C80 C75 O74B C73B -17(2) . . . . ?
C76 C75 O74B C73B 162.3(16) . . . . ?
O106 C105 O17B C18B -16.5(19) . . . . ?
C94 C105 O17B C18B -174.8(9) . . . . ?
C80 C75 O74A C73A -22.3(15) . . . . ?
C76 C75 O74A C73A 153.9(10) . . . . ?
 
loop_
 _geom_hbond_atom_site_label_D 
 _geom_hbond_atom_site_label_H 
 _geom_hbond_atom_site_label_A 
 _geom_hbond_distance_DH 
 _geom_hbond_distance_HA 
 _geom_hbond_distance_DA 
 _geom_hbond_angle_DHA 
 _geom_hbond_site_symmetry_A 
 _geom_hbond_publ_flag
C4 H4 O106  0.95 2.45 3.263(3) 143.5 2_766 yes
C17 H17 O157  0.95 2.45 3.372(4) 164.7 1_556 yes
C21 H21 O40  0.95 2.29 3.187(3) 156.4 2_667 yes
C52 H52 O54  0.95 2.46 3.195(3) 134.4 2_657 yes
C70 H70A O117  0.98 2.57 3.479(4) 154.0 1_456 yes
C127 H12B O2  0.98 2.55 3.305(4) 134.1 1_565 yes
C133 H133 Cl1  0.95 2.91 3.466(3) 118.3 1_564 yes
C30A^a H30C^a O106  0.98 2.35 3.155(7) 139.4 2_766 yes
C30B^b H30E^b Cl3  0.98 2.80 3.701(8) 153.5 1_545 yes
C30B^b H30F^b O106  0.98 2.49 3.423(7) 158.1 2_766 yes
C14A^e H14E^e O69  0.98 2.57 3.247(5) 125.9 1_654 yes
C7C^j H7CB^j O117  0.98 2.61 3.531(4) 156.2 2_666 yes
C1D^k H1DA^k O91  0.99 2.49 3.321(17) 141.8 1_455 yes
C18B^p H18F^p Cl2  0.98 2.96 3.805(13) 144.7 2_767 yes
C73A^n H73F^n O141  0.98 2.62 3.538(14) 155.0 1_556 yes
 
_refine_diff_density_max    0.938
_refine_diff_density_min   -0.778
_refine_diff_density_rms    0.068

_shelx_res_file
;
TITL exp_96_70-3_autored_a.res in P-1
    exp_96_70-3_autored_a_sq_sq_sq.res
    created by SHELXL-2019/3 at 19:04:31 on 13-Dec-2024
REM Old TITL exp_96_70-3_autored in P-1
REM SHELXT solution in P-1
REM R1 0.186,  Rweak 0.032,  Alpha 0.083,  Orientation as input
REM Formula found by SHELXT:  C134 N7 O19 Cl4
CELL  0.71073  15.9299  18.3420  20.2036   80.0930   75.5130   84.2100
ZERR   4   0.0002   0.0002   0.0003    0.0011    0.0013    0.0012
LATT  1
SFAC C H O Cl
UNIT 264 208 52 8
LIST 4
TEMP -173
SIZE 0.057 0.160 0.378
L.S. 5
BOND $H
FMAP 2
PLAN 200
DFIX 1.210 C32 O33B
SIMU C35A C35C
SUMP 1 3 1 7 1 8
SIMU C73B O74B C73A O74A
SIMU O34A O34C O33B C35A C35C
SIMU O33A O34B O34C C35B O33C
HTAB
EQIV $3 -x+2, -y+1, -z+1
HTAB C4 O106_$3
EQIV $4 x, y, z+1
HTAB C17 O157_$4
EQIV $5 -x+1, -y+1, -z+2
HTAB C21 O40_$5
EQIV $6 -x+1, -y, -z+2
HTAB C52 O54_$6
EQIV $7 x-1, y, z+1
HTAB C70 O117_$7
EQIV $8 x, y+1, z
HTAB C127 O2_$8
EQIV $9 x, y+1, z-1
HTAB C133 Cl1_$9
HTAB C30A O106_$3
EQIV $10 x, y-1, z
HTAB C30B Cl3_$10
HTAB C30B O106_$3
EQIV $11 x+1, y, z-1
HTAB C14A O69_$11
HTAB C7C O117_$2
EQIV $12 x-1, y, z
HTAB C1D O91_$12
EQIV $13 -x+2, -y+1, -z+2
HTAB C18B Cl2_$13
HTAB C73A O141_$4
CONF
ACTA
ISOR 0.01 0.02 C2D C3D O6D  C12B C18B C73B C4D O34B O29A O28B O29B
ISOR 0.01 O33A O92 O101 C27 O6C C35C C12A O33B O112
EQIV $1 1-x, 2-y, 1-z
EQIV $2 1-x, 1-y, 1-z
ISOR 0.001 0.002 C14B O34C O33C C35A C35C
EADP O28A O29B
EADP O29A O28B
EXYZ O28A O29B
EXYZ O29A O28B
EADP C7D C7C
EXYZ C7D C7C
EADP C35A C35C
EXYZ C35A C35C
ABIN
WGHT    0.046800    9.575000
FVAR       0.26478   0.55596   0.65562   0.84533   0.68678   0.74031   0.52518
FVAR       0.47482   0.65262   0.50000   1.02542   0.68376   0.59202   0.57744
FVAR       0.84257
O113  3    1.132521    0.597479    0.476058    11.00000    0.05482    0.02305 =
         0.02063   -0.00329   -0.00667    0.00776
O112  3    1.216619    0.596054    0.370200    11.00000    0.02591    0.03775 =
         0.03009   -0.00173    0.00139    0.01044
C1    1    0.948762   -0.044316    0.664854    11.00000    0.02089    0.02282 =
         0.01985   -0.00386    0.00327    0.00132
AFIX 137
H1A   2    0.982668   -0.063039    0.622945    11.00000   -1.50000
H1B   2    0.916201   -0.084341    0.696124    11.00000   -1.50000
H1C   2    0.988042   -0.026314    0.687998    11.00000   -1.50000
AFIX   0
O2    3    0.889441    0.015183    0.646594    11.00000    0.02486    0.02222 =
         0.01595   -0.00618    0.00283    0.00317
CL3   4    0.590495    0.986291    0.652103    11.00000    0.05435    0.05083 =
         0.07700   -0.00823    0.02170    0.02356
C3    1    0.755361    0.164532    0.724373    11.00000    0.01265    0.01671 =
         0.01990   -0.00517   -0.00374   -0.00093
AFIX  43
H3    2    0.734761    0.213537    0.709531    11.00000   -1.20000
AFIX   0
C4    1    0.807761    0.122823    0.676855    11.00000    0.01763    0.02032 =
         0.01384   -0.00263    0.00038   -0.00590
AFIX  43
H4    2    0.822127    0.143291    0.629215    11.00000   -1.20000
AFIX   0
C5    1    0.839563    0.051353    0.698091    11.00000    0.01468    0.02159 =
         0.01602   -0.00769    0.00168   -0.00470
C6    1    0.820801    0.020282    0.768066    11.00000    0.01835    0.01357 =
         0.01850   -0.00442   -0.00260    0.00098
AFIX  43
H6    2    0.843247   -0.028016    0.783076    11.00000   -1.20000
AFIX   0
C7    1    0.768098    0.062852    0.814642    11.00000    0.01547    0.01752 =
         0.01568   -0.00512   -0.00091   -0.00408
C8    1    0.733250    0.133851    0.794062    11.00000    0.01295    0.01695 =
         0.01638   -0.00637   -0.00201   -0.00216
C9    1    0.683487    0.164403    0.856348    11.00000    0.01281    0.01631 =
         0.01529   -0.00364   -0.00076   -0.00615
C10   1    0.700912    0.111438    0.916090    11.00000    0.01256    0.01549 =
         0.01572   -0.00378   -0.00125   -0.00270
C11   1    0.744697    0.046776    0.890660    11.00000    0.01385    0.01725 =
         0.01583   -0.00388   -0.00016   -0.00395
C12   1    0.760786   -0.016881    0.934076    11.00000    0.01867    0.01715 =
         0.01853   -0.00489   -0.00334    0.00071
AFIX  43
H12   2    0.789843   -0.059853    0.916471    11.00000   -1.20000
AFIX   0
C13   1    0.732722   -0.015461    1.004537    11.00000    0.02066    0.01571 =
         0.01931   -0.00056   -0.00509   -0.00216
CL1   4    0.746283   -0.095738    1.062113    11.00000    0.04077    0.01729 =
         0.01943   -0.00012   -0.00876    0.00240
C14   1    0.695459    0.047433    1.031134    11.00000    0.01688    0.01953 =
         0.01373   -0.00416   -0.00030   -0.00419
AFIX  43
H14   2    0.679125    0.046179    1.079856    11.00000   -1.20000
AFIX   0
C15   1    0.680972    0.113917    0.987429    11.00000    0.01136    0.01826 =
         0.01550   -0.00385   -0.00059   -0.00360
C16   1    0.657060    0.183096    1.017798    11.00000    0.01194    0.01662 =
         0.01533   -0.00405    0.00306   -0.00357
C17   1    0.683530    0.186962    1.078430    11.00000    0.01531    0.01965 =
         0.01835   -0.00472   -0.00028   -0.00326
AFIX  43
H17   2    0.711350    0.144382    1.099791    11.00000   -1.20000
AFIX   0
C18   1    0.670005    0.251372    1.107743    11.00000    0.01674    0.02429 =
         0.01525   -0.00566    0.00215   -0.00517
O19   3    0.698868    0.247913    1.166728    11.00000    0.02894    0.02584 =
         0.01979   -0.00854   -0.00547   -0.00205
C20   1    0.688003    0.314488    1.196653    11.00000    0.04787    0.03018 =
         0.02622   -0.01420   -0.01109   -0.00342
AFIX 137
H20I  2    0.718842    0.353801    1.162934    11.00000   -1.50000
H20J  2    0.711662    0.305585    1.237882    11.00000   -1.50000
H20K  2    0.626061    0.329693    1.209648    11.00000   -1.50000
AFIX   0
C21   1    0.633288    0.315040    1.075297    11.00000    0.01855    0.02101 =
         0.01983   -0.00864   -0.00013   -0.00353
AFIX  43
H21   2    0.626192    0.360092    1.093843    11.00000   -1.20000
AFIX   0
C22   1    0.607146    0.311901    1.015461    11.00000    0.01677    0.01654 =
         0.01953   -0.00298    0.00106   -0.00238
AFIX  43
H22   2    0.582612    0.355723    0.993126    11.00000   -1.20000
AFIX   0
CL2   4    0.552858    0.192225    1.348100    11.00000    0.04009    0.05642 =
         0.03555   -0.00966   -0.01679    0.00536
C23   1    0.615536    0.246377    0.986553    11.00000    0.01274    0.01843 =
         0.01221   -0.00385    0.00323   -0.00312
C24   1    0.576664    0.248676    0.927380    11.00000    0.01716    0.01338 =
         0.01376   -0.00147    0.00152   -0.00329
C25   1    0.619045    0.220753    0.862187    11.00000    0.01435    0.01732 =
         0.01530   -0.00400   -0.00094   -0.00498
C26   1    0.567780    0.255318    0.812488    11.00000    0.01439    0.01618 =
         0.02046   -0.00495   -0.00113   -0.00366
C27   1    0.581955    0.248873    0.738199    11.00000    0.01898    0.04381 =
         0.02447   -0.01612   -0.00979    0.01425
C31   1    0.496275    0.292154    0.847950    11.00000    0.01705    0.01703 =
         0.01898   -0.00402   -0.00065   -0.00263
C32   1    0.419247    0.324544    0.822622    11.00000    0.02728    0.02097 =
         0.02901   -0.00737   -0.01016    0.00072
C36   1    0.501873    0.288644    0.919659    11.00000    0.01577    0.01501 =
         0.01756   -0.00309    0.00005   -0.00260
C37   1    0.438010    0.320808    0.974989    11.00000    0.01643    0.01521 =
         0.01851   -0.00413   -0.00128   -0.00237
C38   1    0.396792    0.395990    0.971591    11.00000    0.01549    0.01753 =
         0.01904   -0.00515   -0.00228   -0.00180
C39   1    0.415524    0.458298    0.913666    11.00000    0.02000    0.01769 =
         0.01770   -0.00567   -0.00050   -0.00167
O40   3    0.370620    0.514698    0.908770    11.00000    0.03208    0.02086 =
         0.03219    0.00147    0.00332    0.00481
CL4   4    0.615206    0.821802    0.273146    11.00000    0.01433    0.04842 =
         0.03017   -0.00989   -0.00677    0.00190
O41   3    0.490285    0.445293    0.868184    11.00000    0.02860    0.02200 =
         0.02669    0.00418    0.00997    0.00173
C42   1    0.518214    0.506768    0.813785    11.00000    0.04177    0.03199 =
         0.03509    0.00829    0.01393    0.00060
AFIX 137
H42A  2    0.572177    0.491553    0.782309    11.00000   -1.50000
H42B  2    0.528219    0.548815    0.834324    11.00000   -1.50000
H42C  2    0.473099    0.521436    0.787997    11.00000   -1.50000
AFIX   0
C43   1    0.345747    0.405648    1.034904    11.00000    0.01634    0.01603 =
         0.01979   -0.00500   -0.00195   -0.00274
C44   1    0.306537    0.479444    1.053013    11.00000    0.01938    0.01822 =
         0.01344   -0.00233    0.00366   -0.00250
O45   3    0.339707    0.519081    1.079247    11.00000    0.02325    0.01892 =
         0.02236   -0.00721    0.00016   -0.00202
O46   3    0.229252    0.495242    1.036777    11.00000    0.02036    0.01949 =
         0.02528   -0.00689   -0.00088    0.00257
C47   1    0.189743    0.567539    1.049538    11.00000    0.02494    0.02020 =
         0.03322   -0.00526   -0.00053    0.00438
AFIX 137
H47A  2    0.231391    0.605356    1.027187    11.00000   -1.50000
H47B  2    0.172974    0.568606    1.099472    11.00000   -1.50000
H47C  2    0.138075    0.577675    1.030609    11.00000   -1.50000
AFIX   0
C48   1    0.357352    0.339150    1.083570    11.00000    0.01549    0.01495 =
         0.02341   -0.00463    0.00011   -0.00266
C49   1    0.412137    0.286229    1.042159    11.00000    0.01410    0.01878 =
         0.01905   -0.00446    0.00109   -0.00156
C50   1    0.427133    0.207253    1.065601    11.00000    0.01329    0.01720 =
         0.02154   -0.00200    0.00317   -0.00039
C51   1    0.420328    0.158019    1.020872    11.00000    0.01327    0.02180 =
         0.02296   -0.00489    0.00316   -0.00190
AFIX  43
H51   2    0.403385    0.177534    0.979136    11.00000   -1.20000
AFIX   0
C52   1    0.437314    0.083136    1.035604    11.00000    0.01648    0.01988 =
         0.02800   -0.00893    0.00310   -0.00007
AFIX  43
H52   2    0.431964    0.051392    1.004545    11.00000   -1.20000
AFIX   0
C53   1    0.462460    0.053909    1.096387    11.00000    0.01666    0.01541 =
         0.02864   -0.00123    0.00520   -0.00174
O54   3    0.478116   -0.021429    1.106455    11.00000    0.03776    0.01449 =
         0.03355   -0.00264   -0.00090    0.00168
C55   1    0.506271   -0.055374    1.166564    11.00000    0.04987    0.01867 =
         0.03535    0.00236   -0.00670    0.00278
AFIX 137
H55A  2    0.521062   -0.108209    1.164320    11.00000   -1.50000
H55B  2    0.459611   -0.049730    1.207755    11.00000   -1.50000
H55C  2    0.557555   -0.031593    1.169067    11.00000   -1.50000
AFIX   0
C56   1    0.467776    0.099376    1.142504    11.00000    0.01820    0.01849 =
         0.01975    0.00074    0.00361   -0.00246
AFIX  43
H56   2    0.484008    0.078630    1.184270    11.00000   -1.20000
AFIX   0
C57   1    0.449226    0.177016    1.128249    11.00000    0.01602    0.01784 =
         0.02103   -0.00165    0.00593   -0.00317
C58   1    0.447935    0.220746    1.183124    11.00000    0.01858    0.02002 =
         0.01795    0.00003    0.00410   -0.00505
C59   1    0.498964    0.194965    1.231229    11.00000    0.01968    0.02285 =
         0.02402   -0.00165    0.00286   -0.00199
AFIX  43
H59   2    0.542575    0.156223    1.222195    11.00000   -1.20000
AFIX   0
C60   1    0.486503    0.225166    1.291226    11.00000    0.02469    0.03157 =
         0.02436    0.00042   -0.00330   -0.00450
C61   1    0.421480    0.279895    1.309181    11.00000    0.02829    0.02937 =
         0.02027   -0.00391    0.00021   -0.00754
AFIX  43
H61   2    0.411447    0.298051    1.351956    11.00000   -1.20000
AFIX   0
C62   1    0.372479    0.306381    1.261927    11.00000    0.02300    0.02038 =
         0.01867   -0.00185    0.00575   -0.00720
C63   1    0.388740    0.281146    1.196896    11.00000    0.01919    0.01902 =
         0.01971   -0.00257    0.00363   -0.00625
C64   1    0.336433    0.330240    1.154534    11.00000    0.01810    0.01625 =
         0.01912   -0.00350    0.00459   -0.00555
C65   1    0.275013    0.374568    1.202020    11.00000    0.02319    0.01501 =
         0.01900   -0.00316    0.00634   -0.00595
C66   1    0.296942    0.359966    1.266825    11.00000    0.02373    0.02161 =
         0.02122   -0.00452    0.00526   -0.00682
C67   1    0.245356    0.386587    1.324393    11.00000    0.03170    0.02226 =
         0.01864   -0.00376    0.00626   -0.00816
AFIX  43
H67   2    0.261670    0.377353    1.367341    11.00000   -1.20000
AFIX   0
C68   1    0.167772    0.427871    1.317479    11.00000    0.02786    0.01665 =
         0.02388   -0.00734    0.00918   -0.00439
O69   3    0.117518    0.448040    1.377392    11.00000    0.03582    0.03263 =
         0.02399   -0.01040    0.01159    0.00112
C70   1    0.031003    0.477992    1.377637    11.00000    0.03484    0.03208 =
         0.03466   -0.00873    0.01403   -0.00019
AFIX 137
H70A  2    0.033116    0.524895    1.345758    11.00000   -1.50000
H70B  2    0.000941    0.486799    1.424453    11.00000   -1.50000
H70C  2   -0.000323    0.442803    1.362868    11.00000   -1.50000
AFIX   0
C71   1    0.145855    0.443430    1.254068    11.00000    0.02396    0.01618 =
         0.02735   -0.00484    0.00612   -0.00245
AFIX  43
H71   2    0.093925    0.472359    1.250077    11.00000   -1.20000
AFIX   0
C72   1    0.199468    0.416941    1.195927    11.00000    0.02465    0.01484 =
         0.02073   -0.00241    0.00439   -0.00591
AFIX  43
H72   2    0.184205    0.427917    1.152583    11.00000   -1.20000
AFIX   0
C75   1    0.831199    0.766127    0.881095    11.00000    0.04796    0.04338 =
         0.02442   -0.01785    0.01440   -0.02841
C76   1    0.787407    0.813759    0.837413    11.00000    0.04100    0.03544 =
         0.03594   -0.02439    0.02140   -0.02320
AFIX  43
H76   2    0.742395    0.848249    0.855307    11.00000   -1.20000
AFIX   0
C77   1    0.811207    0.809483    0.767370    11.00000    0.03912    0.02233 =
         0.02743   -0.01090    0.01746   -0.01798
C78   1    0.880313    0.760209    0.739961    11.00000    0.04044    0.02164 =
         0.02185   -0.00933    0.01245   -0.01257
C79   1    0.924165    0.714316    0.783886    11.00000    0.04941    0.02333 =
         0.01808   -0.00580    0.00790   -0.01338
AFIX  43
H79   2    0.970515    0.680961    0.765911    11.00000   -1.20000
AFIX   0
C80   1    0.899644    0.717422    0.855204    11.00000    0.04965    0.03521 =
         0.02165   -0.01114    0.00972   -0.02216
AFIX  43
H80   2    0.929650    0.686405    0.885657    11.00000   -1.20000
AFIX   0
C81   1    0.768368    0.842516    0.712750    11.00000    0.03030    0.02353 =
         0.03484   -0.01038    0.01962   -0.01323
C82   1    0.703485    0.897836    0.712910    11.00000    0.03262    0.02793 =
         0.04645   -0.01172    0.02094   -0.00823
AFIX  43
H82   2    0.681351    0.922684    0.751829    11.00000   -1.20000
AFIX   0
C83   1    0.671936    0.915730    0.654432    11.00000    0.02776    0.02835 =
         0.05278   -0.00351    0.01742    0.00272
C84   1    0.699470    0.877530    0.598245    11.00000    0.02499    0.03452 =
         0.04504   -0.00077    0.01174   -0.00342
AFIX  43
H84   2    0.673851    0.890322    0.559770    11.00000   -1.20000
AFIX   0
C85   1    0.765180    0.819934    0.598052    11.00000    0.02410    0.02705 =
         0.03118   -0.00201    0.01406   -0.00750
C86   1    0.803567    0.806238    0.654143    11.00000    0.02973    0.02173 =
         0.02504   -0.00464    0.01394   -0.00851
C87   1    0.881598    0.761496    0.666803    11.00000    0.03305    0.01797 =
         0.01976   -0.00368    0.00716   -0.00784
C88   1    0.948593    0.740669    0.614117    11.00000    0.03065    0.01463 =
         0.01924   -0.00187    0.00480   -0.00432
C89   1    1.041046    0.733155    0.611236    11.00000    0.03166    0.01738 =
         0.01657   -0.00321   -0.00175   -0.00433
C90   1    1.087558    0.745711    0.663979    11.00000    0.04068    0.03004 =
         0.01933   -0.00626   -0.00311    0.00349
O91   3    1.112854    0.698832    0.704788    11.00000    0.04951    0.04562 =
         0.02253    0.00362   -0.00681    0.00664
O92   3    1.101547    0.817272    0.656829    11.00000    0.07847    0.03266 =
         0.07171   -0.02066   -0.05283    0.00696
C93   1    1.158521    0.835497    0.697433    11.00000    0.11541    0.06094 =
         0.11641   -0.03812   -0.08697    0.00864
AFIX 137
H93A  2    1.215494    0.809259    0.684432    11.00000   -1.50000
H93B  2    1.132984    0.820377    0.746760    11.00000   -1.50000
H93C  2    1.165282    0.889074    0.688331    11.00000   -1.50000
AFIX   0
C94   1    1.084130    0.730381    0.543580    11.00000    0.02665    0.01824 =
         0.01471   -0.00323   -0.00183   -0.00446
C95   1    1.021561    0.731858    0.501532    11.00000    0.02170    0.01722 =
         0.01645   -0.00292    0.00086   -0.00363
C96   1    0.939644    0.736447    0.544712    11.00000    0.02208    0.01838 =
         0.01673   -0.00429    0.00386   -0.00283
C97   1    0.859118    0.727593    0.525066    11.00000    0.02149    0.02321 =
         0.02289   -0.00110    0.00520   -0.00698
C98   1    0.861244    0.674116    0.482473    11.00000    0.02356    0.02722 =
         0.02998   -0.00588    0.00347   -0.00868
AFIX  43
H98   2    0.913094    0.643876    0.470434    11.00000   -1.20000
AFIX   0
C99   1    0.791237    0.663816    0.457520    11.00000    0.02957    0.03457 =
         0.03889   -0.00835   -0.00312   -0.01245
AFIX  43
H99   2    0.794612    0.627003    0.428978    11.00000   -1.20000
AFIX   0
C100  1    0.715377    0.708256    0.474807    11.00000    0.02801    0.04301 =
         0.03927    0.00189   -0.00507   -0.01511
O101  3    0.643676    0.702450    0.451169    11.00000    0.03108    0.07254 =
         0.07365    0.00087   -0.02066   -0.01632
C103  1    0.709915    0.759498    0.518609    11.00000    0.02338    0.03616 =
         0.03553    0.00155    0.00422   -0.00467
AFIX  43
H103  2    0.657127    0.788495    0.530924    11.00000   -1.20000
AFIX   0
C104  1    0.780235    0.769875    0.545403    11.00000    0.02219    0.02787 =
         0.02537   -0.00012    0.00646   -0.00735
C105  1    1.178537    0.734939    0.515533    11.00000    0.02487    0.02828 =
         0.02216   -0.00222   -0.00714   -0.00601
O106  3    1.212884    0.753234    0.455738    11.00000    0.02284    0.03583 =
         0.01837   -0.00205    0.00044   -0.00450
C109  1    1.040429    0.736057    0.426169    11.00000    0.01570    0.01829 =
         0.01526   -0.00383    0.00227   -0.00424
C110  1    1.102946    0.687395    0.384338    11.00000    0.01383    0.02122 =
         0.01868   -0.00444   -0.00026   -0.00541
C111  1    1.151982    0.622866    0.414305    11.00000    0.02742    0.02006 =
         0.02350   -0.00402   -0.00730   -0.00666
C115  1    1.101145    0.706841    0.316240    11.00000    0.01346    0.01773 =
         0.01945   -0.00468    0.00029   -0.00603
C116  1    1.143540    0.661304    0.260973    11.00000    0.01595    0.01687 =
         0.01711   -0.00422   -0.00122   -0.00070
O117  3    1.105515    0.618272    0.241940    11.00000    0.02182    0.02136 =
         0.02287   -0.00798   -0.00143   -0.00571
O118  3    1.227272    0.674023    0.235876    11.00000    0.01573    0.01889 =
         0.02064   -0.00935    0.00353   -0.00264
C119  1    1.275604    0.624969    0.188640    11.00000    0.02368    0.02372 =
         0.02681   -0.01368    0.00644   -0.00323
AFIX 137
H11A  2    1.262701    0.640361    0.143144    11.00000   -1.50000
H11B  2    1.258834    0.574034    0.206475    11.00000   -1.50000
H11C  2    1.337954    0.627350    0.184367    11.00000   -1.50000
AFIX   0
C120  1    1.031924    0.765750    0.312241    11.00000    0.01378    0.01723 =
         0.01777   -0.00506    0.00148   -0.00430
C121  1    0.999456    0.783870    0.382510    11.00000    0.01299    0.01923 =
         0.01811   -0.00615    0.00130   -0.00495
C122  1    0.941398    0.848798    0.401306    11.00000    0.01653    0.01802 =
         0.01680   -0.00461    0.00266   -0.00383
C123  1    0.960106    0.888911    0.448629    11.00000    0.01795    0.01940 =
         0.01744   -0.00275    0.00109   -0.00535
AFIX  43
H123  2    1.011865    0.875360    0.464221    11.00000   -1.20000
AFIX   0
C124  1    0.906526    0.947266    0.473541    11.00000    0.02662    0.02139 =
         0.01845   -0.00536    0.00109   -0.00643
AFIX  43
H124  2    0.920765    0.972489    0.506216    11.00000   -1.20000
AFIX   0
C125  1    0.831556    0.968385    0.450001    11.00000    0.02412    0.01951 =
         0.02331   -0.00573    0.00214   -0.00097
O126  3    0.773287    1.025529    0.469475    11.00000    0.03428    0.02840 =
         0.03253   -0.01702   -0.00862    0.00990
C127  1    0.790502    1.065720    0.518851    11.00000    0.03729    0.03232 =
         0.04480   -0.02586   -0.00554    0.00564
AFIX  33
H12A  2    0.744544    1.104873    0.528495    11.00000   -1.50000
H12B  2    0.792145    1.031830    0.561732    11.00000   -1.50000
H12C  2    0.846617    1.088002    0.500166    11.00000   -1.50000
AFIX   0
C128  1    0.812537    0.931305    0.402023    11.00000    0.01678    0.02495 =
         0.02241   -0.00599   -0.00266    0.00274
AFIX  43
H128  2    0.761819    0.946813    0.385424    11.00000   -1.20000
AFIX   0
C129  1    0.865493    0.871837    0.377231    11.00000    0.01781    0.02046 =
         0.01792   -0.00578    0.00196   -0.00396
C130  1    0.839937    0.837777    0.324417    11.00000    0.01781    0.01896 =
         0.01998   -0.00407   -0.00275    0.00003
C131  1    0.751045    0.840102    0.323918    11.00000    0.01946    0.02490 =
         0.01913   -0.00605   -0.00129   -0.00002
AFIX  43
H131  2    0.708339    0.856056    0.361488    11.00000   -1.20000
AFIX   0
C132  1    0.725495    0.819646    0.269946    11.00000    0.01146    0.02758 =
         0.02987   -0.00436   -0.00562    0.00053
C133  1    0.784676    0.798480    0.212343    11.00000    0.02156    0.02223 =
         0.02064   -0.00262   -0.00722   -0.00005
AFIX  43
H133  2    0.766261    0.786202    0.174602    11.00000   -1.20000
AFIX   0
C134  1    0.871262    0.796106    0.212441    11.00000    0.01907    0.01823 =
         0.02086   -0.00308   -0.00255   -0.00157
C135  1    0.899703    0.811150    0.269211    11.00000    0.01698    0.01739 =
         0.02153   -0.00359   -0.00304   -0.00361
C136  1    0.993295    0.788725    0.258171    11.00000    0.01501    0.01601 =
         0.01750   -0.00502    0.00147   -0.00404
C137  1    1.022150    0.776744    0.185212    11.00000    0.01822    0.01708 =
         0.01805   -0.00300   -0.00235   -0.00295
C138  1    0.948053    0.779026    0.158654    11.00000    0.01939    0.01759 =
         0.02072   -0.00388   -0.00100   -0.00423
C139  1    0.954029    0.770099    0.091417    11.00000    0.01739    0.02828 =
         0.02110   -0.00671   -0.00264   -0.00483
AFIX  43
H139  2    0.903314    0.771157    0.074504    11.00000   -1.20000
AFIX   0
C140  1    1.036605    0.759423    0.048533    11.00000    0.02325    0.03101 =
         0.01543   -0.00613   -0.00063   -0.00490
O141  3    1.035434    0.748555   -0.016529    11.00000    0.02125    0.05189 =
         0.01856   -0.01424   -0.00064   -0.00688
C142  1    1.116395    0.748236   -0.067388    11.00000    0.02279    0.04441 =
         0.01779   -0.00990    0.00037   -0.00372
AFIX 137
H14A  2    1.106123    0.740968   -0.111586    11.00000   -1.50000
H14B  2    1.155721    0.707834   -0.052173    11.00000   -1.50000
H14C  2    1.142665    0.795687   -0.073159    11.00000   -1.50000
AFIX   0
C143  1    1.111053    0.761142    0.072091    11.00000    0.01741    0.02818 =
         0.01923   -0.00517    0.00260   -0.00421
AFIX  43
H143  2    1.166706    0.756225    0.041650    11.00000   -1.20000
AFIX   0
C144  1    1.104015    0.770131    0.140766    11.00000    0.01680    0.02224 =
         0.01896   -0.00259   -0.00344   -0.00303
AFIX  43
H144  2    1.154794    0.771710    0.156954    11.00000   -1.20000
AFIX   0
C152  1    0.919461    0.020877    0.079038    11.00000    0.04018    0.06674 =
         0.05898   -0.02718   -0.01197   -0.00115
AFIX  23
H15A  2    0.934396   -0.024772    0.057514    11.00000   -1.20000
H15B  2    0.885179    0.056244    0.051707    11.00000   -1.20000
AFIX   0
C153  1    1.001417    0.055056    0.081755    11.00000    0.03775    0.06436 =
         0.05739   -0.00915   -0.01242   -0.00097
AFIX  23
H15C  2    1.052794    0.020359    0.070144    11.00000   -1.20000
H15D  2    1.010476    0.101653    0.048572    11.00000   -1.20000
AFIX   0
C154  1    0.987762    0.070151    0.154436    11.00000    0.04746    0.05827 =
         0.06152    0.00572   -0.02929   -0.01764
AFIX  23
H15E  2    0.956065    0.118759    0.160410    11.00000   -1.20000
H15F  2    1.043703    0.068954    0.167709    11.00000   -1.20000
AFIX   0
C155  1    0.933289    0.006272    0.196400    11.00000    0.04172    0.04324 =
         0.06068    0.00905   -0.02654   -0.00378
AFIX  23
H15G  2    0.969417   -0.040739    0.200291    11.00000   -1.20000
H15H  2    0.904080    0.016988    0.243359    11.00000   -1.20000
AFIX   0
C156  1    0.867806    0.002855    0.154022    11.00000    0.03646    0.03490 =
         0.05434   -0.00874   -0.01665   -0.00443
AFIX  13
H156  2    0.844090   -0.047322    0.163397    11.00000   -1.20000
AFIX   0
O157  3    0.799898    0.059607    0.166056    11.00000    0.04012    0.04397 =
         0.03738    0.00013   -0.01025    0.00504
C158  1    0.733118    0.040375    0.226305    11.00000    0.04468    0.06322 =
         0.03609    0.00174   -0.01033   -0.00322
AFIX 137
H15I  2    0.691343    0.082965    0.233580    11.00000   -1.50000
H15J  2    0.758593    0.026351    0.266447    11.00000   -1.50000
H15K  2    0.703347   -0.001460    0.220453    11.00000   -1.50000
AFIX   0
REM #####
PART 1
O28A  3    0.567194    0.189497    0.720992    21.00000    0.02362    0.03881 =
         0.02454   -0.01589   -0.00408   -0.00370
O29A  3    0.607998    0.306613    0.695408    21.00000    0.04526    0.03041 =
         0.02480    0.00037   -0.00558    0.00198
C30A  1    0.603598    0.301367    0.628548    21.00000    0.04198    0.07219 =
         0.02185    0.00737    0.00086    0.00381
AFIX 137
H30A  2    0.618068    0.348556    0.598492    21.00000   -1.50000
H30B  2    0.544664    0.290092    0.628815    21.00000   -1.50000
H30C  2    0.644959    0.261753    0.611199    21.00000   -1.50000
AFIX   0
PART 0
PART 2
O29B  3    0.567194    0.189497    0.720992   -21.00000    0.02362    0.03881 =
         0.02454   -0.01589   -0.00408   -0.00370
O28B  3    0.607998    0.306613    0.695408   -21.00000    0.04526    0.03041 =
         0.02480    0.00037   -0.00558    0.00198
C30B  1    0.591125    0.189305    0.644251   -21.00000    0.02988    0.05593 =
         0.01577   -0.01287    0.00053   -0.01697
AFIX 137
H30D  2    0.556741    0.228893    0.621978   -21.00000   -1.50000
H30E  2    0.579202    0.141332    0.634552   -21.00000   -1.50000
H30F  2    0.653050    0.197565    0.626143   -21.00000   -1.50000
AFIX   0
PART 0
PART 3
O33A  3    0.348952    0.327751    0.862811    10.65000    0.01829    0.06447 =
         0.02830   -0.01625   -0.00494    0.01695
O34A  3    0.437054    0.357104    0.755042    10.65000    0.02194    0.07250 =
         0.02066    0.01535   -0.00685    0.00411
C35A  1    0.359547    0.394167    0.736695    10.65000    0.06833    0.07683 =
         0.07139   -0.00172   -0.02024    0.00045
AFIX 137
H35A  2    0.375376    0.423828    0.690674    10.65000   -1.50000
H35B  2    0.331304    0.426645    0.770665    10.65000   -1.50000
H35C  2    0.319505    0.357112    0.736331    10.65000   -1.50000
AFIX   0
PART 0
PART 4
O33B  3    0.429917    0.337019    0.760054    10.20000    0.02729    0.03616 =
         0.01518    0.00155    0.00709    0.00570
O34B  3    0.341339    0.327926    0.853488    10.20000    0.02462    0.02817 =
         0.02719   -0.00014   -0.00009   -0.00007
C35B  1    0.287367    0.377421    0.830831    10.20000    0.01414    0.04331 =
         0.03862   -0.00771   -0.00313   -0.00755
AFIX 137
H35D  2    0.315975    0.424037    0.812668    10.20000   -1.50000
H35E  2    0.236935    0.385398    0.868739    10.20000   -1.50000
H35F  2    0.268254    0.360370    0.793900    10.20000   -1.50000
AFIX   0
PART 0
PART 5
C14A  1    1.271400    0.539227    0.397693    41.00000    0.04029    0.04271 =
         0.05086   -0.01312   -0.02112    0.01631
AFIX 137
H14D  2    1.319128    0.524946    0.360200    41.00000   -1.50000
H14E  2    1.237749    0.496068    0.420173    41.00000   -1.50000
H14F  2    1.295132    0.557448    0.431679    41.00000   -1.50000
AFIX   0

PART 0
PART 7
C12A  1    0.647208    0.656705    0.406807    51.00000    0.04198    0.04718 =
         0.06561   -0.00763   -0.03239   -0.00737
AFIX 137
H12D  2    0.694282    0.669418    0.365828    51.00000   -1.50000
H12E  2    0.591876    0.660929    0.393109    51.00000   -1.50000
H12F  2    0.658094    0.605728    0.428475    51.00000   -1.50000
AFIX   0

PART 0
PART 8
C12B  1    0.566224    0.728377    0.461025   -51.00000    0.03893    0.13689 =
         0.08007   -0.03366   -0.01948   -0.01416
AFIX 137
H12G  2    0.536833    0.715075    0.509833   -51.00000   -1.50000
H12H  2    0.536393    0.707792    0.432118   -51.00000   -1.50000
H12I  2    0.565048    0.782482    0.448809   -51.00000   -1.50000
AFIX   0

PART 0
PART 8
O34C  3    0.431348    0.366989    0.771970    10.15000    0.01901    0.01927 =
         0.01908   -0.00291   -0.00454   -0.00114
O33C  3    0.345939    0.309116    0.857622    10.15000    0.01054    0.01111 =
         0.01121   -0.00145   -0.00276   -0.00050
C35C  1    0.359547    0.394167    0.736695    10.15000    0.06833    0.07683 =
         0.07139   -0.00172   -0.02024    0.00045
AFIX  33
H35G  2    0.381666    0.429419    0.695058    10.15000   -1.50000
H35H  2    0.337310    0.352096    0.723745    10.15000   -1.50000
H35T  2    0.312599    0.418801    0.768162    10.15000   -1.50000
AFIX   0
PART 0
PART 10
C1C   1    0.166489    0.493827    0.873887    61.00000    0.03787    0.05751 =
         0.06468   -0.01307   -0.02247   -0.00522
AFIX  23
H1CA  2    0.220759    0.512397    0.842242    61.00000   -1.20000
H1CB  2    0.178113    0.473654    0.919648    61.00000   -1.20000
AFIX   0

C2C   1    0.093081    0.556299    0.880260    61.00000    0.05776    0.04879 =
         0.05961   -0.01284   -0.02726   -0.00563
AFIX  23
H2CA  2    0.086328    0.577115    0.923503    61.00000   -1.20000
H2CB  2    0.106100    0.596726    0.840529    61.00000   -1.20000
AFIX   0

C3C   1    0.011918    0.520418    0.880911    61.00000    0.04048    0.03343 =
         0.09839   -0.02339   -0.01958    0.00359
AFIX  23
H3CA  2   -0.010413    0.542186    0.839824    61.00000   -1.20000
H3CB  2   -0.033725    0.527756    0.922998    61.00000   -1.20000
AFIX   0

C4C   1    0.037646    0.436177    0.879972    61.00000    0.04511    0.03262 =
         0.08142   -0.01157   -0.00685    0.00007
AFIX  23
H4CA  2    0.028204    0.408385    0.927523    61.00000   -1.20000
H4CB  2    0.003843    0.414702    0.853853    61.00000   -1.20000
AFIX   0

C5C   1    0.131635    0.434925    0.844661    61.00000    0.03198    0.04048 =
         0.06352    0.00029   -0.01177    0.00198
AFIX  13
H5C   2    0.160604    0.385167    0.856717    61.00000   -1.20000
AFIX   0

O6C   3    0.145273    0.454477    0.770250    61.00000    0.02278    0.04798 =
         0.03787    0.00758   -0.00944   -0.00494
C7C   1    0.118446    0.403719    0.733271    61.00000    0.04570    0.03902 =
         0.06106   -0.00564   -0.00265    0.00226
AFIX 137
H7CA  2    0.123863    0.426370    0.684901    61.00000   -1.50000
H7CB  2    0.057835    0.392625    0.754560    61.00000   -1.50000
H7CC  2    0.155443    0.357729    0.735266    61.00000   -1.50000
AFIX   0

PART 0
PART 11
C1D   1    0.147441    0.550092    0.816360   -61.00000    0.04035    0.03283 =
         0.08396    0.00008   -0.00008   -0.01345
AFIX  23
H1DA  2    0.138414    0.604273    0.802880   -61.00000   -1.20000
H1DB  2    0.209762    0.535436    0.799915   -61.00000   -1.20000
AFIX   0

C2D   1    0.116289    0.527429    0.898391   -61.00000    0.05993    0.05193 =
         0.04992   -0.00651   -0.04020    0.00571
AFIX  23
H2DA  2    0.165950    0.506196    0.918191   -61.00000   -1.20000
H2DB  2    0.089922    0.571192    0.920414   -61.00000   -1.20000
AFIX   0

C3D   1    0.051547    0.471698    0.909418   -61.00000    0.06890    0.08413 =
         0.06493   -0.01181   -0.01404   -0.01567
AFIX  23
H3DA  2    0.004078    0.478162    0.950634   -61.00000   -1.20000
H3DB  2    0.078988    0.420975    0.916376   -61.00000   -1.20000
AFIX   0

C4D   1    0.016837    0.484061    0.845346   -61.00000    0.05310    0.06725 =
         0.05671    0.00123   -0.01888   -0.00931
AFIX  23
H4DA  2   -0.005651    0.437815    0.839407   -61.00000   -1.20000
H4DB  2   -0.031034    0.523124    0.848793   -61.00000   -1.20000
AFIX   0

C5D   1    0.090380    0.507343    0.785638   -61.00000    0.06099    0.04089 =
         0.05555    0.00863   -0.03426    0.00047
AFIX  13
H5D   2    0.067081    0.542289    0.749787   -61.00000   -1.20000
AFIX   0
O6D   3    0.115912    0.460987    0.766138   -61.00000    0.10243    0.06520 =
         0.08004   -0.01711   -0.00775   -0.00858
C7D   1    0.118446    0.403719    0.733271   -61.00000    0.04570    0.03902 =
         0.06106   -0.00564   -0.00265    0.00226
AFIX 137
H7D1  2    0.059776    0.396435    0.729580   -61.00000   -1.50000
H7D2  2    0.140820    0.358969    0.759136   -61.00000   -1.50000
H7D3  2    0.156613    0.413497    0.686845   -61.00000   -1.50000
AFIX   0

PART 0
REM #####
REM #####
PART 15
O17A  3    1.224329    0.706798    0.564237   121.00000    0.02244    0.04253 =
         0.02774    0.00606   -0.00729   -0.00078
C18A  1    1.318174    0.708369    0.541904   121.00000    0.02188    0.06917 =
         0.04826    0.01361   -0.01323   -0.00286
AFIX  33
H18A  2    1.344039    0.687008    0.580683   121.00000   -1.50000
H18B  2    1.339603    0.679404    0.503918   121.00000   -1.50000
H18C  2    1.334253    0.759755    0.526031   121.00000   -1.50000
AFIX   0

C73B  1    0.809100    0.721997    0.993797  -131.00000    0.03120    0.04251 =
         0.03090   -0.01822   -0.00241   -0.01122
AFIX 137
H73A  2    0.792177    0.675345    0.984934  -131.00000   -1.50000
H73B  2    0.776822    0.731514    1.039892  -131.00000   -1.50000
H73C  2    0.871545    0.718426    0.991456  -131.00000   -1.50000
AFIX   0
O74B  3    0.789619    0.781880    0.942470  -131.00000    0.04492    0.03721 =
         0.01501   -0.00656    0.00486   -0.01155
PART 16
O17B  3    1.215193    0.742595    0.565619  -121.00000    0.03647    0.06113 =
         0.02509    0.00232   -0.00968   -0.01798
C18B  1    1.306732    0.754206    0.542839  -121.00000    0.04564    0.06602 =
         0.03638    0.00337   -0.02663   -0.00970
AFIX 137
H18D  2    1.315020    0.805063    0.518796  -121.00000   -1.50000
H18E  2    1.334957    0.719212    0.511258  -121.00000   -1.50000
H18F  2    1.332471    0.746238    0.582973  -121.00000   -1.50000
AFIX   0
PART 12
PART 0
PART 0
PART 20
PART 0
PART 21
PART 0
REM #####
PART 6
C14B  1    1.186043    0.536403    0.499735   -41.00000    0.02518    0.02539 =
         0.02450   -0.00343   -0.00736   -0.00144
AFIX  33
H14G  2    1.164048    0.521218    0.549559   -41.00000   -1.50000
H14H  2    1.185048    0.494831    0.475335   -41.00000   -1.50000
H14I  2    1.245776    0.551230    0.490566   -41.00000   -1.50000
AFIX   0

PART 0
PART  14
C73A  1    0.822966    0.696634    0.997670   131.00000    0.03140    0.04872 =
         0.00904   -0.00790    0.00063   -0.01549
AFIX 137
H73D  2    0.813369    0.653100    0.978999   131.00000   -1.50000
H73E  2    0.784483    0.696984    1.043817   131.00000   -1.50000
H73F  2    0.883571    0.694677    1.000822   131.00000   -1.50000
AFIX   0
O74A  3    0.804918    0.761675    0.953539   131.00000    0.03618    0.03868 =
         0.00937   -0.00339    0.00137   -0.00485
PART 0

REM <hkl>
REM exp_96_70-3_autored_a_sq_sq_sq.hkl
REM </hkl>
HKLF 4


REM  exp_96_70-3_autored_a.res in P-1
REM wR2 = 0.1750, GooF = S = 1.176, Restrained GooF = 1.174 for all data
REM R1 = 0.0842 for 23547 Fo > 4sig(Fo) and 0.1060 for all 29125 data
REM 1657 parameters refined using 284 restraints

END

WGHT      0.0468      9.5713

REM Instructions for potential hydrogen bonds
HTAB C4 O106_$3
HTAB C17 O157_$4
HTAB C21 O40_$5
HTAB C52 O54_$6
HTAB C70 O117_$7
HTAB C127 O2_$8
HTAB C133 Cl1_$9
HTAB C30A O106_$3
HTAB C30B Cl3_$10
HTAB C30B O106_$3
HTAB C14A O69_$11
HTAB C7C O117_$2
HTAB C1D O91_$12
HTAB C7D O117_$2
HTAB C18B Cl2_$13
HTAB C73A O141_$4

REM Highest difference peak  0.938,  deepest hole -0.778,  1-sigma level  0.068
Q1    1   0.3561  0.3647  0.7219  11.00000  0.05    0.94
Q2    1   0.3566  0.4170  0.7460  11.00000  0.05    0.75
Q3    1   0.0043  0.5086  0.9633  11.00000  0.05    0.63
Q4    1   0.2372  0.5727  0.6869  11.00000  0.05    0.61
Q5    1   0.5757  0.9920  0.6168  11.00000  0.05    0.60
Q6    1   1.3837  0.5407  0.3407  11.00000  0.05    0.57
Q7    1   1.0542  0.8050  0.6909  11.00000  0.05    0.56
Q8    1   0.1030  0.4162  0.8898  11.00000  0.05    0.55
Q9    1   1.2336  0.5102  0.5706  11.00000  0.05    0.52
Q10   1   0.0599  0.4494  0.8294  11.00000  0.05    0.50
Q11   1   0.8270  0.7913  0.2525  11.00000  0.05    0.48
Q12   1   0.5791  0.9760  0.6676  11.00000  0.05    0.44
Q13   1   1.0798  0.6760  0.6939  11.00000  0.05    0.43
Q14   1   0.6948 -0.1038  1.0500  11.00000  0.05    0.42
Q15   1   0.6395  0.2137  0.9976  11.00000  0.05    0.41
Q16   1   1.1478  0.6766 -0.0302  11.00000  0.05    0.40
Q17   1   1.0972  0.8185  0.7407  11.00000  0.05    0.39
Q18   1   0.5927  0.1559  1.3553  11.00000  0.05    0.36
Q19   1   0.5235  0.2120  1.3137  11.00000  0.05    0.35
Q20   1   1.1406  0.6638  0.4027  11.00000  0.05    0.35
Q21   1   0.5019  0.1999  1.3302  11.00000  0.05    0.35
Q22   1   0.6202  1.0078  0.6559  11.00000  0.05    0.34
Q23   1   1.0571  0.7420  0.5141  11.00000  0.05    0.34
Q24   1   0.5982  0.9689  0.6586  11.00000  0.05    0.34
Q25   1   0.8721  0.7920  0.2489  11.00000  0.05    0.34
Q26   1   0.4964  0.0691  1.1065  11.00000  0.05    0.33
Q27   1   0.1992  0.5503  0.7281  11.00000  0.05    0.33
Q28   1   0.4958  0.3011  0.8792  11.00000  0.05    0.33
Q29   1   0.4460  0.1395  1.1417  11.00000  0.05    0.33
Q30   1   0.6006  0.2450  0.9568  11.00000  0.05    0.33
Q31   1   0.6290  0.9527  0.6501  11.00000  0.05    0.33
Q32   1   0.8350  0.7718  0.6590  11.00000  0.05    0.32
Q33   1   0.3603  0.2925  1.1724  11.00000  0.05    0.32
Q34   1   0.8984  0.7492  0.5286  11.00000  0.05    0.32
Q35   1   0.7985  0.8410  0.3229  11.00000  0.05    0.32
Q36   1   0.9054  0.7814  0.1878  11.00000  0.05    0.32
Q37   1   0.6864  0.1954  1.0382  11.00000  0.05    0.32
Q38   1   0.8984  0.8545  0.3926  11.00000  0.05    0.32
Q39   1   0.6638  0.1516  1.0014  11.00000  0.05    0.32
Q40   1   0.4155  0.5032  0.9294  11.00000  0.05    0.32
Q41   1   0.2966  0.3785  1.2295  11.00000  0.05    0.31
Q42   1   0.8792  0.9688  0.4496  11.00000  0.05    0.31
Q43   1   1.0060  0.7512  0.4132  11.00000  0.05    0.31
Q44   1   1.0882  0.7782  0.1101  11.00000  0.05    0.31
Q45   1   0.7381  0.1601  0.8215  11.00000  0.05    0.30
Q46   1   0.4066  0.2455  1.0707  11.00000  0.05    0.30
Q47   1   0.4572  0.1901  1.0918  11.00000  0.05    0.30
Q48   1   0.5948  0.2782  1.0061  11.00000  0.05    0.30
Q49   1   0.8597  0.8542  0.3542  11.00000  0.05    0.30
Q50   1   0.9127  0.8694  0.3773  11.00000  0.05    0.30
Q51   1   1.0029  0.7711  0.3482  11.00000  0.05    0.30
Q52   1   0.2184  0.4288  1.3182  11.00000  0.05    0.30
Q53   1   0.1250  0.5292  1.3035  11.00000  0.05    0.30
Q54   1   1.0603  0.7276  0.3163  11.00000  0.05    0.30
Q55   1   0.5448  0.2892  0.9264  11.00000  0.05    0.30
Q56   1   0.8231  0.0176  0.9780  11.00000  0.05    0.30
Q57   1   0.5588  0.8282  0.2666  11.00000  0.05    0.29
Q58   1   0.8836  0.7237  0.7633  11.00000  0.05    0.29
Q59   1   0.5361  0.7998  0.4388  11.00000  0.05    0.29
Q60   1   1.2920  0.6716  0.2628  11.00000  0.05    0.29
Q61   1   0.4593  0.1263  1.0205  11.00000  0.05    0.29
Q62   1   0.7667  0.6968  0.4444  11.00000  0.05    0.29
Q63   1   0.3415  0.3989  0.9991  11.00000  0.05    0.29
Q64   1   1.0613  0.7589  0.1659  11.00000  0.05    0.29
Q65   1   1.0124  0.0199  0.1438  11.00000  0.05    0.29
Q66   1   0.8071  0.0806  0.6861  11.00000  0.05    0.29
Q67   1   0.7380 -0.0476  1.0355  11.00000  0.05    0.29
Q68   1   0.9487  0.8106  0.2616  11.00000  0.05    0.28
Q69   1   0.2231  0.3784  1.2030  11.00000  0.05    0.28
Q70   1   1.0774  0.7353  0.0664  11.00000  0.05    0.28
Q71   1   0.7787 -0.1098  1.0974  11.00000  0.05    0.28
Q72   1   0.4601  0.2549  1.3035  11.00000  0.05    0.28
Q73   1   1.0595  0.7407  0.6367  11.00000  0.05    0.28
Q74   1   1.0754  0.6228  0.4719  11.00000  0.05    0.28
Q75   1   1.3049  0.5955  0.3826  11.00000  0.05    0.27
Q76   1   0.4602  0.3054  0.8343  11.00000  0.05    0.27
Q77   1   0.8201  0.6827  0.4696  11.00000  0.05    0.27
Q78   1   0.3618  0.2800  1.2400  11.00000  0.05    0.27
Q79   1   0.6043  0.2387  0.8300  11.00000  0.05    0.27
Q80   1   0.9656  0.8132  0.3895  11.00000  0.05    0.27
Q81   1   0.7598 -0.1311  1.0267  11.00000  0.05    0.27
Q82   1   0.5222  0.2474  0.9362  11.00000  0.05    0.27
Q83   1   0.9823  0.7613  0.1817  11.00000  0.05    0.27
Q84   1   0.4646  0.1976  1.2141  11.00000  0.05    0.27
Q85   1   0.3791  0.4905  1.0940  11.00000  0.05    0.27
Q86   1   0.7770  0.0238  0.9046  11.00000  0.05    0.27
Q87   1   0.6038  0.7917  0.2415  11.00000  0.05    0.27
Q88   1   0.6824  0.8207  0.2685  11.00000  0.05    0.27
Q89   1   0.3860  0.4160  1.0102  11.00000  0.05    0.27
Q90   1   0.8553  0.9120  0.3798  11.00000  0.05    0.26
Q91   1   0.9574  0.8731  0.4176  11.00000  0.05    0.26
Q92   1   0.7208 -0.0041  0.9158  11.00000  0.05    0.26
Q93   1   0.5422 -0.0933  1.1438  11.00000  0.05    0.26
Q94   1   1.0625  0.6255  0.6983  11.00000  0.05    0.26
Q95   1   0.8520  0.8018  0.7484  11.00000  0.05    0.26
Q96   1   0.6738  0.0545  0.2156  11.00000  0.05    0.26
Q97   1   0.6033  0.3124  1.0526  11.00000  0.05    0.26
Q98   1   0.7351  0.8490  0.5979  11.00000  0.05    0.25
Q99   1   0.9347  0.7286  0.5795  11.00000  0.05    0.25
Q100  1   0.8176  0.7342  0.5512  11.00000  0.05    0.25
Q101  1   0.9235  0.7577  0.5813  11.00000  0.05    0.25
Q102  1   0.4456  0.0820  1.0729  11.00000  0.05    0.25
Q103  1   0.9865  0.7953  0.1710  11.00000  0.05    0.25
Q104  1   0.9830  0.8242  0.3804  11.00000  0.05    0.25
Q105  1   0.7276  0.1612  1.0932  11.00000  0.05    0.25
Q106  1   0.6764 -0.1031  1.0036  11.00000  0.05    0.25
Q107  1   0.7760  0.0535  0.8507  11.00000  0.05    0.25
Q108  1   0.6596  0.6619  0.4380  11.00000  0.05    0.25
Q109  1   0.6451  0.1783  1.0664  11.00000  0.05    0.25
Q110  1   0.7856  0.7736  0.8700  11.00000  0.05    0.25
Q111  1   0.6992  0.0228  1.0009  11.00000  0.05    0.25
Q112  1   0.5801  0.8466  0.2503  11.00000  0.05    0.25
Q113  1   0.2590  0.4517  0.8339  11.00000  0.05    0.25
Q114  1   0.5778  0.2144  0.8433  11.00000  0.05    0.25
Q115  1   0.8114  0.8300  0.6138  11.00000  0.05    0.24
Q116  1   0.7845  0.9554  0.3821  11.00000  0.05    0.24
Q117  1   0.2553  0.3597  1.3652  11.00000  0.05    0.24
Q118  1   0.6447 -0.0723  1.0513  11.00000  0.05    0.24
Q119  1   0.7858  0.1235  0.6493  11.00000  0.05    0.24
Q120  1   0.3200  0.5313  1.0382  11.00000  0.05    0.24
Q121  1   0.9997  0.7554  0.2987  11.00000  0.05    0.24
Q122  1   0.6031  0.8432  0.2323  11.00000  0.05    0.24
Q123  1   0.1434  0.5225  0.7291  11.00000  0.05    0.24
Q124  1   1.0667  0.7960  0.7608  11.00000  0.05    0.24
Q125  1   0.6382  0.1774  0.8518  11.00000  0.05    0.24
Q126  1   0.3399  0.3420  1.2699  11.00000  0.05    0.24
Q127  1   0.7220  0.1680  0.8805  11.00000  0.05    0.24
Q128  1   0.6605  0.9205  0.6089  11.00000  0.05    0.24
Q129  1   1.0647  0.7072  0.5815  11.00000  0.05    0.24
Q130  1   0.6873  0.1422  0.8926  11.00000  0.05    0.24
Q131  1   0.7243  0.8529  0.7127  11.00000  0.05    0.24
Q132  1   0.5319  0.4762  0.7623  11.00000  0.05    0.24
Q133  1   0.6901  0.1182  0.9500  11.00000  0.05    0.24
Q134  1   1.0349  0.7256  0.4740  11.00000  0.05    0.24
Q135  1   1.0169  0.7866  0.2189  11.00000  0.05    0.24
Q136  1   0.8228  0.8434  0.9964  11.00000  0.05    0.24
Q137  1   0.9427  0.7564  0.1403  11.00000  0.05    0.24
Q138  1   0.5400  0.6877  0.4271  11.00000  0.05    0.24
Q139  1   0.8000 -0.0866  1.0794  11.00000  0.05    0.24
Q140  1   0.5262  0.5434  0.5691  11.00000  0.05    0.24
Q141  1   0.3981  0.4754  0.6627  11.00000  0.05    0.24
Q142  1   0.5218  0.9885  0.4775  11.00000  0.05    0.23
Q143  1   0.3248  0.4404  1.0451  11.00000  0.05    0.23
Q144  1   0.7776  0.8202  0.7492  11.00000  0.05    0.23
Q145  1   0.4756  0.0718  1.0608  11.00000  0.05    0.23
Q146  1   1.0387  0.0288  0.6282  11.00000  0.05    0.23
Q147  1   0.9074  0.7697  0.6299  11.00000  0.05    0.23
Q148  1   0.2983  0.3710  0.7558  11.00000  0.05    0.23
Q149  1   1.0241  0.8494  0.7522  11.00000  0.05    0.23
Q150  1   1.2176  0.8261  0.6291  11.00000  0.05    0.23
Q151  1   0.2228  0.3650  1.1662  11.00000  0.05    0.23
Q152  1   0.9989 -0.0338  0.6435  11.00000  0.05    0.23
Q153  1   0.3916  0.3108  1.0672  11.00000  0.05    0.23
Q154  1   0.1741  0.4044  1.1677  11.00000  0.05    0.23
Q155  1   0.5814 -0.0562  1.0850  11.00000  0.05    0.23
Q156  1   0.7595  0.7927  0.5815  11.00000  0.05    0.23
Q157  1   0.6609  0.2830  1.0850  11.00000  0.05    0.23
Q158  1   0.7931  0.8260  0.6808  11.00000  0.05    0.23
Q159  1   0.3939  0.4215  0.9388  11.00000  0.05    0.23
Q160  1   0.7208  0.0794  0.9062  11.00000  0.05    0.23
Q161  1   0.9799  0.7222  0.5214  11.00000  0.05    0.22
Q162  1   0.6167  0.3369  1.2333  11.00000  0.05    0.22
Q163  1   0.3566  0.3762  1.0602  11.00000  0.05    0.22
Q164  1   0.2399  0.4074  1.2153  11.00000  0.05    0.22
Q165  1   0.5969  0.2323  0.8989  11.00000  0.05    0.22
Q166  1   1.0776  0.6333  0.2126  11.00000  0.05    0.22
Q167  1   0.3027  0.5377  1.0601  11.00000  0.05    0.22
Q168  1   0.0806  0.4642  0.7621  11.00000  0.05    0.22
Q169  1   1.0726 -0.0055  0.1000  11.00000  0.05    0.22
Q170  1   0.8451  0.7607  0.7248  11.00000  0.05    0.22
Q171  1   0.7581  0.8219  0.2905  11.00000  0.05    0.22
Q172  1   0.9794  0.7523  0.5098  11.00000  0.05    0.22
Q173  1   0.9977  0.7377 -0.0404  11.00000  0.05    0.22
Q174  1   0.4184  0.3619  0.9709  11.00000  0.05    0.22
Q175  1   0.8735  0.0728  0.8668  11.00000  0.05    0.22
Q176  1   0.7317  0.2115  1.1883  11.00000  0.05    0.22
Q177  1   0.7403 -0.1176  0.9786  11.00000  0.05    0.22
Q178  1   0.5416  0.4770  0.4673  11.00000  0.05    0.22
Q179  1   1.1030  0.7129 -0.0913  11.00000  0.05    0.22
Q180  1   0.6605  0.2455  1.1461  11.00000  0.05    0.22
Q181  1   0.3041  0.4971  0.8544  11.00000  0.05    0.22
Q182  1   0.9019  0.0162  0.1722  11.00000  0.05    0.22
Q183  1   0.8387  1.0551  0.5425  11.00000  0.05    0.22
Q184  1   0.0581  0.5593  1.4219  11.00000  0.05    0.22
Q185  1   0.8247  0.7622  0.5217  11.00000  0.05    0.22
Q186  1   0.6635  0.0248  0.2511  11.00000  0.05    0.22
Q187  1   0.6892  0.0800  1.0114  11.00000  0.05    0.22
Q188  1   0.8265  0.8840  0.3998  11.00000  0.05    0.22
Q189  1   1.0559  0.1310  0.1898  11.00000  0.05    0.22
Q190  1   0.3815  0.2718  1.2924  11.00000  0.05    0.22
Q191  1   0.6747 -0.0125  0.8885  11.00000  0.05    0.22
Q192  1   0.7162  0.1174  0.6463  11.00000  0.05    0.22
Q193  1   0.4591  0.2045  1.1477  11.00000  0.05    0.22
Q194  1   0.1372  0.4086  0.7777  11.00000  0.05    0.22
Q195  1   1.0284  0.7983  0.2843  11.00000  0.05    0.22
Q196  1   0.9606  0.7608  0.5259  11.00000  0.05    0.22
Q197  1   0.6567  0.2158  1.0980  11.00000  0.05    0.21
Q198  1   0.2120  0.3853  0.7572  11.00000  0.05    0.21
Q199  1   1.0612  0.7078  0.2173  11.00000  0.05    0.21
Q200  1   0.4417  0.1846  1.0419  11.00000  0.05    0.21
;
_shelx_res_checksum   74123

_shelx_hkl_file
;
   0   0  -2   40.94    1.04
   0   0  -2   40.89    1.13
   0   0   2   42.58    1.15
   0   0   2   40.69    1.07
   0   0   3   30.58    1.22
   0   0  -3   31.29    1.19
   0   0   3   29.75    1.67
   0   0   3   30.42    1.01
   0   0  -3   33.03    1.40
   0   0   3   34.18    1.46
   0   0   4   12.41    1.90
   0   0   4   14.19    1.62
   0   0   4   13.08    1.27
   0   0  -4   14.61    1.18
   0   0   4   13.08    1.07
   0   0  -4   11.37    1.51
   0   0   4   11.21    1.00
   0   0   5  369.91    7.17
   0   0  -5  378.65    7.42
   0   0  -5  352.76    7.46
   0   0   5  364.57    7.66
   0   0   5  361.29    7.42
   0   0   5  368.08    7.51
   0   0   6   67.47    1.91
   0   0  -6   64.50    2.10
   0   0  -6   60.46    2.36
   0   0   6   64.78    2.84
   0   0   6   68.28    2.22
   0   0   6   67.32    2.54
   0   0   7  172.94    3.84
   0   0  -7  187.59    4.20
   0   0   7  170.37    4.65
   0   0  -7  175.68    4.32
   0   0   7  174.11    4.41
   0   0   7  169.83    4.18
   0   0  -8   57.26    1.60
   0   0   8   53.15    2.23
   0   0   8   49.65    2.99
   0   0  -8   57.21    2.50
   0   0   8   52.87    2.67
   0   0   8   55.49    1.91
   0   0   9  147.47    3.94
   0   0  -9  149.04    3.20
   0   0   9  143.95    4.52
   0   0  -9  149.57    4.11
   0   0   9  146.54    4.24
   0   0   9  143.62    3.50
   0   0 -10  447.32    8.77
   0   0  10  461.71    9.60
   0   0  10  445.09    9.98
   0   0 -10  455.24    9.66
   0   0  10  451.91    9.79
   0   0  10  451.68    9.08
   0   0 -11  266.57    5.44
   0   0  11  274.11    6.63
   0   0  11  263.75    6.87
   0   0  11  272.74    5.81
   0   0 -11  265.55    6.42
   0   0 -12   11.88    2.38
   0   0  12   12.46    3.01
   0   0  12   11.96    1.68
   0   0 -12   11.52    1.22
   0   0  12   12.91    2.63
   0   0  13  161.00    5.19
   0   0  13  167.16    4.13
   0   0  13  164.74    5.51
   0   0 -13  163.47    4.96
   0   0 -13  154.87    4.87
   0   0  14    4.75    3.09
   0   0  14    8.18    1.86
   0   0  14    7.02    3.47
   0   0 -14    8.66    2.40
   0   0 -14    5.40    2.66
   0   0  15  255.29    7.37
   0   0  15  248.43    5.71
   0   0 -15  247.96    6.69
   0   0  15  237.11    6.89
   0   0 -15  233.38    6.68
   0   0 -16   29.92    3.28
   0   0  16   18.62    3.88
   0   0 -16   26.67    3.57
   0   0 -17   40.33    3.63
   0   0  17   35.87    4.34
   0   0 -17   32.39    3.76
   0   0 -18    7.46    3.40
   0   0 -18    9.21    3.72
   0   0  18    7.25    4.11
   0   0 -19   19.78    4.06
   0   0 -19    9.23    3.53
   0   0  19   14.45    4.40
   0   0 -19   19.23    4.07
   0   0 -20   11.86    4.03
   0   0 -20    7.61    3.75
   0   0  20   12.05    4.66
   0   0 -20    6.08    4.11
   0   0 -21   13.09    4.35
   0   0 -21    9.65    3.89
   0   0  21   15.00    4.88
   0   0 -21    3.02    4.35
   0   0 -22    1.63    4.40
   0   0 -22   -2.78    3.94
   0   0  22    8.44    5.06
   0   0 -22    9.12    4.65
   0   0 -23    7.99    4.64
   0   0 -23    2.92    4.25
   0   0  23    4.21    5.29
   0   0 -23    3.51    4.85
   0   0 -24   42.41    5.38
   0   0 -24   37.40    4.94
   0   0  24   42.60    6.08
   0   0 -24   26.54    5.40
   0   0 -25   10.14    5.27
   0   0 -25   13.55    4.79
   0   0  25    3.43    5.98
   0   0 -25   14.89    5.45
   0   1 -25   -0.51    5.43
   0   1 -25   -2.31    4.65
   0  -1  25   -1.68    5.81
   0   1 -25    0.16    5.20
   0   1 -24   33.00    5.45
   0   1 -24   26.75    5.33
   0   1 -24   24.31    4.81
   0  -1  24   28.35    5.98
   0   1 -23   75.95    5.87
   0   1 -23   84.00    5.51
   0  -1  23   80.99    6.30
   0   1 -23   79.59    5.83
   0   1 -22   24.24    4.80
   0   1 -22   30.83    4.42
   0  -1  22   23.87    5.27
   0   1 -22   29.19    4.95
   0   1 -21   35.11    4.64
   0  -1  21   27.71    5.10
   0   1 -21   23.21    4.57
   0   1 -21   26.21    4.22
   0  -1  20   -1.82    4.40
   0   1 -20    2.76    3.60
   0   1 -20   10.02    4.21
   0  -1  19    8.08    4.36
   0   1 -19    8.72    3.99
   0   1 -19    6.12    3.52
   0   1 -18  374.35    9.47
   0  -1  18  366.67    9.60
   0   1 -18  341.07    9.30
   0  -1  17    9.96    3.92
   0   1 -17   14.19    3.36
   0   1 -17   14.51    3.78
   0  -1  16  330.59    8.69
   0  -1  16  333.33    7.58
   0   1 -16  331.18    8.50
   0   1 -16  337.26    8.57
   0  -1  15  147.52    5.38
   0  -1  15  160.47    4.36
   0   1 -15  156.53    5.11
   0   1 -15  151.34    5.21
   0  -1  14   95.81    4.38
   0   1 -14  101.12    4.19
   0   1 -14  106.89    4.01
   0  -1  14  102.29    3.35
   0  -1  13    4.67    2.77
   0  -1  13    8.65    1.92
   0   1 -13    5.88    2.56
   0   1 -13    3.79    2.30
   0   1 -12  131.51    3.11
   0   1 -12  141.36    4.38
   0  -1  12  139.26    3.73
   0  -1  12  136.44    4.45
   0   1 -12  137.67    4.26
   0   1 -11  177.04    3.86
   0   1 -11  177.00    4.95
   0  -1  11  179.66    4.42
   0  -1  11  181.09    5.11
   0   1 -11  181.59    4.95
   0   1 -10   56.26    1.78
   0   1 -10   57.77    2.86
   0   1 -10   60.96    2.70
   0  -1  10   49.28    2.95
   0  -1  10   57.66    2.32
   0   1  -9    5.52    2.09
   0   1  -9    2.72    1.16
   0   1  -9    4.69    1.81
   0  -1   9    4.62    2.28
   0  -1   9    3.82    1.63
   0  -1   8  567.55   11.14
   0   1  -8  565.23   11.49
   0  -1   8  561.74   11.47
   0   1  -8  559.19   10.79
   0  -1   7  193.99    4.37
   0   1  -7  196.54    4.75
   0  -1   7  196.93    4.71
   0   1  -7  195.82    4.02
   0  -1   6 1503.93   28.61
   0   1  -6 1527.43   28.86
   0  -1   6 1511.40   28.80
   0   1  -6 1513.26   28.36
   0  -1   5 1349.03   25.27
   0   1  -5 1339.29   25.45
   0  -1   5 1328.23   25.38
   0   1  -5 1331.96   25.05
   0  -1   4  198.17    4.16
   0   1  -4  189.20    4.38
   0  -1   4  200.46    4.31
   0   1  -4  196.29    3.93
   0  -1   3  893.08   16.71
   0   1  -3  879.57   16.57
   0  -1   3  895.07   16.72
   0   1  -3  859.86   16.80
   0  -1   2   20.35    0.92
   0  -1  -2   12.61    0.74
   0   1   2   14.15    0.63
   0  -1  -2   12.36    0.71
   0   1   2   12.71    1.01
   0  -1  -2   13.94    0.78
   0   1   3   39.97    1.19
   0  -1  -3   38.43    1.32
   0   1   3   38.06    1.71
   0  -1  -3   41.04    1.43
   0   1   3   36.12    1.27
   0  -1  -3   43.38    1.38
   0   1   3   37.72    1.50
   0  -1  -4  436.92    8.61
   0   1   4  434.90    8.74
   0  -1  -4  430.18    8.62
   0   1   4  432.52    8.55
   0  -1  -4  422.23    8.55
   0   1   4  441.81    8.31
   0   1   4  440.09    8.66
   0  -1  -5   36.53    1.65
   0   1   5   35.74    1.62
   0   1   5   34.43    2.30
   0  -1  -5   35.07    1.75
   0   1   5   37.08    1.25
   0   1   5   34.91    2.04
   0  -1  -6   97.55    2.71
   0   1   6   95.31    2.68
   0  -1  -6   95.77    2.77
   0   1   6   96.02    2.21
   0   1   6   94.65    3.23
   0   1   6   93.65    2.99
   0   1   6  101.11    2.30
   0   1   7  844.33   16.05
   0  -1  -7  799.07   16.39
   0   1   7  867.97   16.42
   0   1   7  845.74   15.95
   0   1   7  829.48   16.61
   0   1   7  829.80   16.51
   0  -1  -7  867.86   16.48
   0   1   8   21.64    2.35
   0   1   8   25.96    1.35
   0   1   8   21.86    2.68
   0   1   8   26.15    1.31
   0   1   8   25.65    1.77
   0  -1  -8   24.74    2.04
   0  -1  -8   28.23    1.76
   0   1   9   14.00    2.34
   0   1   9   12.64    2.64
   0   1   9   15.51    1.83
   0  -1  -9   11.65    2.08
   0  -1  -9   18.14    1.78
   0   1   9   15.26    1.35
   0   1  10  450.41    9.94
   0  -1 -10  442.76    9.58
   0   1  10  449.92    9.76
   0   1  10  464.43    9.60
   0   1  10  453.24    8.94
   0   1  11   72.86    3.69
   0  -1 -11   73.22    3.17
   0   1  11   76.37    3.45
   0   1  11   79.78    2.94
   0   1  11   78.51    2.33
   0   1  12    1.80    1.39
   0   1  12    1.62    2.47
   0  -1 -12    1.99    1.17
   0   1  12    4.11    1.80
   0  -1 -12    2.83    2.26
   0   1  12    1.63    2.86
   0  -1 -13   20.06    2.60
   0   1  13   21.36    3.02
   0   1  13   17.73    1.66
   0   1  13   20.61    3.30
   0   1  14   90.47    4.47
   0   1  14   80.38    2.66
   0   1  14   81.63    4.08
   0  -1 -14   87.40    3.79
   0   1  15   10.37    1.85
   0  -1 -15    8.65    2.93
   0  -1 -15   14.46    3.05
   0   1  15   17.35    3.83
   0   1  15    8.03    3.45
   0  -1 -16   25.02    3.16
   0   1  16   13.69    3.73
   0  -1 -16   23.04    3.43
   0   1  16   20.01    4.20
   0  -1 -16   21.90    3.34
   0   1  17  256.52    7.68
   0  -1 -17  258.61    7.38
   0  -1 -17  266.33    7.49
   0   1  17  259.41    8.17
   0  -1 -17  261.10    7.33
   0  -1 -18    6.62    3.34
   0   1  18   11.72    4.73
   0  -1 -18    5.40    3.72
   0  -1 -18   11.35    3.57
   0   1  18   10.91    4.21
   0  -1 -19    2.74    3.50
   0   1  19    6.43    4.90
   0  -1 -19    6.49    3.88
   0  -1 -19    6.59    3.76
   0   1  19    0.25    4.32
   0  -1 -20   23.80    3.89
   0   1  20   34.74    4.89
   0   1  20   38.88    5.51
   0  -1 -20   34.62    4.40
   0  -1 -20   33.99    4.19
   0   1  21  200.42    7.80
   0  -1 -21  212.60    7.27
   0   1  21  234.27    8.62
   0  -1 -21  222.86    7.56
   0  -1 -21  227.26    7.38
   0  -1 -22    5.41    3.96
   0  -1 -22    8.16    4.59
   0   1  22    8.93    5.95
   0  -1 -22    6.10    4.40
   0   1  22    3.46    5.15
   0  -1 -23   19.82    4.46
   0   1  23   22.86    6.42
   0  -1 -23   14.48    4.89
   0  -1 -23   18.10    4.73
   0   1  23   21.40    5.59
   0  -1 -24   48.37    5.15
   0   1  24   52.80    7.10
   0  -1 -24   50.10    5.59
   0  -1 -24   56.73    5.54
   0   1  24   41.50    6.03
   0  -1 -25   16.95    4.95
   0   1  25    2.62    5.93
   0  -1 -25   11.89    5.09
   0  -1 -25   11.05    5.30
   0   1  25   18.89    7.17
   0  -2  26   25.99    6.44
   0  -2  25    5.78    5.83
   0   2 -25   22.48    5.59
   0   2 -25    2.57    5.49
   0   2 -25   14.05    5.02
   0  -2  24   18.65    5.72
   0   2 -24   29.86    5.49
   0   2 -24    8.03    5.31
   0  -2  24   21.18    7.05
   0   2 -24   15.63    4.67
   0  -2  23   21.52    5.44
   0   2 -23   28.66    5.15
   0  -2  23   27.18    6.68
   0   2 -23   16.41    5.07
   0   2 -23   13.82    4.41
   0  -2  22   13.60    5.16
   0  -2  22   18.22    6.01
   0   2 -22   13.56    4.71
   0   2 -22    9.42    4.17
   0  -2  21    9.34    4.76
   0  -2  21   13.43    5.79
   0   2 -21    6.47    4.41
   0   2 -21   16.28    4.06
   0  -2  20   48.85    5.09
   0   2 -20   45.95    4.24
   0  -2  20   52.62    5.93
   0   2 -20   52.88    4.77
   0  -2  19   24.69    5.38
   0  -2  19   27.33    4.59
   0   2 -19   13.93    3.66
   0   2 -19   31.64    4.34
   0   2 -18   71.60    4.82
   0   2 -18   67.30    4.39
   0  -2  18   77.30    5.80
   0  -2  18   85.01    5.06
   0   2 -17   62.61    4.46
   0  -2  17   63.97    4.48
   0  -2  17   67.54    5.33
   0   2 -17   53.04    3.89
   0   2 -16  250.80    7.20
   0   2 -16  260.43    7.39
   0  -2  16  264.80    6.54
   0  -2  16  267.22    8.05
   0  -2  16  270.07    7.49
   0   2 -16  258.99    6.48
   0  -2  15   26.60    3.62
   0  -2  15   31.91    4.18
   0   2 -15   26.49    3.38
   0   2 -15   32.97    3.12
   0  -2  15   28.88    2.65
   0  -2  14    6.35    3.13
   0  -2  14    8.05    3.50
   0  -2  14    8.61    2.21
   0   2 -14    5.96    2.42
   0   2 -14    7.73    2.89
   0  -2  13   24.55    3.11
   0  -2  13   29.38    2.39
   0   2 -13   30.12    2.99
   0  -2  13   31.88    2.49
   0   2 -13   21.40    2.50
   0  -2  13   25.12    3.41
   0  -2  12   11.12    2.72
   0   2 -12    5.49    2.14
   0   2 -12    3.64    2.45
   0  -2  12   12.21    3.15
   0  -2  12   11.78    2.01
   0  -2  12    8.37    1.98
   0   2 -12    9.15    1.39
   0   2 -11  173.14    3.92
   0  -2  11  174.75    4.51
   0   2 -11  175.99    4.98
   0  -2  11  194.08    4.78
   0  -2  11  183.77    5.35
   0   2 -11  179.00    4.89
   0  -2  11  174.54    5.00
   0   2 -10  274.62    5.80
   0  -2  10  283.49    6.33
   0   2 -10  286.27    6.75
   0  -2  10  304.13    6.58
   0  -2  10  295.36    7.10
   0   2 -10  273.36    6.59
   0  -2  10  282.01    6.68
   0   2  -9 1126.65   21.64
   0  -2   9 1136.07   22.06
   0  -2   9 1191.62   22.30
   0   2  -9 1132.54   22.38
   0   2  -9 1161.28   22.36
   0  -2   9 1130.78   22.26
   0  -2   8    7.28    2.11
   0   2  -8    4.54    2.07
   0   2  -8    6.22    1.25
   0  -2   8    6.57    1.76
   0  -2   8    5.67    1.58
   0   2  -8    4.09    1.82
   0  -2   8    4.72    1.07
   0   2  -8    7.59    0.99
   0  -2   7 1152.78   21.74
   0   2  -7 1115.49   21.87
   0  -2   7 1142.58   21.66
   0  -2   7 1194.77   21.78
   0   2  -7 1111.27   21.16
   0   2  -7 1138.20   21.32
   0   2  -7 1182.63   21.85
   0  -2   7 1088.64   21.18
   0  -2   6   18.28    1.97
   0  -2   6   20.69    1.28
   0  -2   6   21.40    1.57
   0   2  -6   20.86    1.95
   0   2  -6   22.02    1.69
   0   2  -6   21.49    1.33
   0   2  -6   20.03    1.21
   0  -2   6   22.85    1.74
   0  -2   5    0.21    1.22
   0   2  -5   -0.44    1.39
   0   2  -5   -0.03    1.70
   0  -2   5    1.33    1.59
   0   2  -5    0.99    1.16
   0  -2   5    0.31    1.43
   0  -2   5    0.23    1.29
   0  -2   4 2093.80   39.34
   0  -2   4 2123.10   39.32
   0   2  -4 2091.63   39.15
   0  -2   4 2148.16   39.25
   0  -2   4 2034.21   39.10
   0  -2   3    0.39    1.06
   0  -2   3    0.79    1.28
   0   2  -3    0.87    1.13
   0  -2   3    2.59    1.24
   0  -2   2  591.21   11.49
   0   2  -2  606.11   11.63
   0  -2   2  621.72   11.58
   0  -2   2  600.61   11.42
   0  -2   2  610.30   11.53
   0   2  -1  340.40    6.64
   0  -2   1  337.17    6.64
   0  -2   0 4032.47   74.39
   0  -2   0 3945.17   74.41
   0   2   0 3999.69   74.44
   0  -2  -1  200.46    3.96
   0  -2  -1  199.25    3.92
   0  -2  -1  195.41    3.92
   0  -2  -1  199.52    4.02
   0   2   2  122.73    2.74
   0   2   2  126.58    2.59
   0  -2  -2  123.22    2.80
   0   2   2  126.66    2.63
   0  -2  -2  131.99    2.77
   0  -2  -2  132.45    2.69
   0   2   3  155.93    3.08
   0  -2  -3  149.70    3.34
   0  -2  -3  148.74    3.28
   0  -2  -3  152.63    3.30
   0   2   3  151.64    3.20
   0   2   3  150.87    3.43
   0   2   3  153.11    3.27
   0  -2  -4 1301.29   24.05
   0   2   4 1297.96   23.79
   0  -2  -4 1244.28   23.85
   0   2   4 1279.09   23.98
   0  -2  -4 1232.45   23.98
   0   2   4 1245.13   24.08
   0   2   4 1270.94   23.98
   0   2   5  225.23    4.68
   0  -2  -5  214.74    4.47
   0   2   5  218.37    4.60
   0  -2  -5  217.02    4.80
   0  -2  -5  216.98    4.68
   0   2   5  216.26    4.35
   0   2   5  209.07    4.97
   0  -2  -5  220.37    4.79
   0  -2  -6  273.29    5.93
   0   2   6  264.94    6.14
   0   2   6  281.12    5.85
   0  -2  -6  270.33    5.48
   0  -2  -6  282.51    5.84
   0   2   6  268.05    6.06
   0  -2  -6  275.23    5.96
   0   2   6  281.17    5.48
   0  -2  -7  515.52   10.34
   0   2   7  478.93    9.67
   0   2   7  517.36    9.80
   0   2   7  535.49   10.23
   0   2   7  509.66   10.40
   0  -2  -7  519.64   10.29
   0   2   7  501.40   10.47
   0  -2  -7  510.40    9.70
   0  -2  -7  516.69   10.21
   0   2   8   48.77    1.44
   0   2   8   48.98    2.66
   0  -2  -8   50.20    2.30
   0   2   8   47.98    1.39
   0   2   8   51.55    2.92
   0  -2  -8   52.50    2.39
   0   2   8   54.16    2.18
   0  -2  -8   49.13    1.55
   0   2   8   50.79    1.62
   0  -2  -8   52.22    2.23
   0  -2  -9  232.85    5.51
   0   2   9  221.39    4.51
   0  -2  -9  242.40    5.55
   0   2   9  229.98    5.92
   0   2   9  232.64    4.85
   0   2   9  228.20    4.62
   0   2   9  244.80    5.43
   0  -2  -9  235.53    5.43
   0   2   9  227.06    5.70
   0  -2 -10   58.79    2.74
   0   2  10   65.31    2.55
   0   2  10   58.93    3.36
   0  -2 -10   62.71    2.82
   0   2  10   60.57    1.97
   0   2  10   61.40    3.06
   0   2  10   57.93    1.75
   0  -2 -10   68.69    2.69
   0   2  11    5.91    1.15
   0   2  11    5.54    1.30
   0   2  11    2.82    2.86
   0   2  11    2.31    2.45
   0  -2 -11   10.11    2.19
   0   2  11    7.65    1.82
   0  -2 -11    4.86    2.12
   0   2  12   54.90    3.56
   0  -2 -12   56.96    3.01
   0  -2 -12   57.77    2.93
   0   2  12   56.68    1.84
   0   2  12   50.65    3.24
   0   2  13  223.12    6.41
   0  -2 -13  225.20    6.00
   0  -2 -13  225.33    5.88
   0   2  13  230.06    4.81
   0   2  13  224.83    6.21
   0   2  14  139.93    5.19
   0  -2 -14  139.45    4.65
   0  -2 -14  138.41    4.52
   0   2  14  131.67    3.24
   0   2  14  135.23    4.88
   0   2  15  395.22    9.74
   0  -2 -15  416.97    9.44
   0  -2 -15  405.24    9.55
   0   2  15  403.09   10.01
   0   2  16  167.37    5.90
   0   2  16  182.10    6.29
   0  -2 -16  161.30    5.54
   0  -2 -16  165.25    5.41
   0   2  17   32.35    4.66
   0  -2 -17   19.01    3.65
   0  -2 -17   27.53    3.59
   0   2  17   19.06    4.09
   0   2  18  264.48    8.10
   0  -2 -18  269.49    7.56
   0  -2 -18  261.95    7.73
   0   2  18  277.77    8.58
   0   2  19   77.37    5.34
   0   2  19   82.56    5.88
   0  -2 -19   72.93    4.78
   0  -2 -19   72.17    4.59
   0   2  20   72.30    5.38
   0   2  20   67.00    5.96
   0  -2 -20   74.35    4.97
   0  -2 -20   71.65    4.68
   0  -2 -20   73.77    4.76
   0   2  21   23.90    5.09
   0   2  21   37.27    5.93
   0  -2 -21   21.81    4.56
   0  -2 -21   22.61    4.08
   0  -2 -21   35.36    4.43
   0   2  22    3.82    4.99
   0   2  22   11.94    5.90
   0  -2 -22    5.66    4.50
   0  -2 -22   14.71    4.13
   0  -2 -22   12.25    4.38
   0   2  23   23.36    5.60
   0   2  23   35.32    6.30
   0  -2 -23   27.37    4.97
   0  -2 -23   25.98    4.57
   0  -2 -23   26.24    4.76
   0   2  24    4.24    5.66
   0  -2 -24    2.97    4.97
   0   2  24    0.76    6.42
   0  -2 -24    5.65    4.45
   0  -2 -24   10.11    4.75
   0   2  25   19.16    6.17
   0  -2 -25   29.22    5.59
   0   2  25   15.59    7.01
   0  -2 -25   24.13    5.05
   0  -2 -25   36.55    5.44
   0  -2 -26    1.71    5.20
   0   3 -24    6.27    4.61
   0  -3  24    6.35    5.59
   0   3 -24    3.32    5.19
   0  -3  24    5.86    6.78
   0   3 -24    4.55    5.27
   0  -3  23   -0.30    5.22
   0   3 -23    1.72    4.91
   0  -3  23    3.16    6.33
   0   3 -23   14.71    4.57
   0  -3  22   46.46    5.58
   0   3 -22   50.02    5.30
   0  -3  22   49.77    6.64
   0   3 -22   44.66    4.64
   0  -3  21   50.63    5.42
   0   3 -21   57.27    5.19
   0   3 -21   51.99    4.67
   0  -3  21   59.93    6.43
   0   3 -20    9.88    4.39
   0  -3  20   14.03    5.54
   0   3 -20   16.05    3.79
   0  -3  20    3.89    4.63
   0   3 -19   10.39    4.18
   0  -3  19    9.46    4.41
   0  -3  19   13.04    5.42
   0   3 -19   11.12    3.62
   0  -3  18  363.23    9.60
   0  -3  18  373.89   10.36
   0   3 -18  370.46    9.70
   0   3 -18  359.33    9.48
   0   3 -17   37.90    3.66
   0   3 -17   33.10    4.01
   0  -3  17   43.92    4.25
   0  -3  17   40.64    3.32
   0  -3  17   38.73    4.97
   0   3 -16  109.64    4.71
   0   3 -16  127.47    5.18
   0  -3  16  118.67    4.24
   0  -3  16  122.48    5.77
   0  -3  16  108.83    5.02
   0   3 -16  116.23    4.14
   0  -3  15   34.20    4.34
   0   3 -15   28.97    2.68
   0   3 -15   36.84    3.21
   0   3 -15   31.91    3.47
   0  -3  15   25.58    3.69
   0  -3  15   22.65    2.80
   0  -3  14    1.65    3.62
   0   3 -14    2.22    2.44
   0   3 -14    3.99    2.17
   0   3 -14    6.81    2.97
   0  -3  14    3.57    2.41
   0  -3  14    3.03    3.25
   0   3 -13   77.52    3.45
   0  -3  13   76.07    3.75
   0  -3  13   85.50    3.33
   0   3 -13   74.49    3.09
   0  -3  13   85.03    4.27
   0  -3  13   74.75    3.21
   0   3 -13   76.19    3.74
   0   3 -12   78.02    3.59
   0  -3  12   75.28    4.09
   0  -3  12   92.27    3.26
   0  -3  12   77.88    3.62
   0  -3  12   78.25    3.15
   0   3 -12   75.28    3.32
   0  -3  11    3.62    0.75
   0  -3  11    3.04    0.76
   0   3 -11    2.71    1.04
   0  -3  11    3.31    1.96
   0  -3  11    1.91    2.52
   0  -3  11    2.44    0.66
   0  -3  11    2.21    2.94
   0   3 -11    3.39    2.37
   0   3 -11    2.48    1.95
   0  -3  11    3.39    1.88
   0  -3  10    5.53    1.96
   0  -3  10    5.08    1.78
   0   3 -10    4.86    1.17
   0  -3  10    7.41    2.85
   0   3 -10    6.09    1.89
   0  -3  10    1.86    2.36
   0   3 -10    5.19    2.20
   0  -3   9    8.39    1.99
   0  -3   9   13.34    2.91
   0   3  -9    9.36    2.36
   0   3  -9    6.20    1.34
   0  -3   9    8.69    1.44
   0   3  -9   10.13    2.03
   0  -3   9    8.82    2.33
   0  -3   9   14.45    1.90
   0   3  -8  218.88    4.61
   0  -3   8  232.17    5.19
   0  -3   8  224.00    5.69
   0   3  -8  221.69    5.48
   0  -3   8  215.27    4.64
   0   3  -8  227.85    5.32
   0   3  -8  217.92    4.75
   0  -3   8  217.74    5.22
   0  -3   8  217.57    5.27
   0  -3   7   83.00    2.93
   0  -3   7   89.70    2.47
   0   3  -7   94.90    2.90
   0  -3   7   91.60    2.75
   0  -3   7   93.27    2.99
   0   3  -7   96.65    3.15
   0   3  -7   90.30    2.42
   0  -3   7   86.82    3.46
   0  -3   6  253.03    6.01
   0  -3   6  257.11    5.75
   0   3  -6  258.67    5.88
   0  -3   6  256.66    5.63
   0  -3   6  252.53    5.36
   0   3  -6  267.92    5.74
   0  -3   6  266.64    5.63
   0  -3   5  148.30    3.53
   0  -3   5  147.93    3.58
   0  -3   5  150.31    3.62
   0   3  -5  160.59    3.68
   0  -3   5  152.20    3.82
   0  -3   5  154.53    4.05
   0  -3   4 1185.12   23.16
   0   3  -4 1237.94   23.39
   0  -3   4 1227.25   23.22
   0  -3   4 1220.99   23.12
   0   3  -4 1225.95   23.28
   0  -3   4 1234.07   23.39
   0  -3   4 1250.00   23.38
   0  -3   3 2824.47   52.33
   0  -3   3 2736.90   52.35
   0   3  -3 2821.85   52.39
   0  -3   3 2796.52   52.22
   0  -3   3 2793.44   52.42
   0   3  -3 2822.19   52.55
   0  -3   2  554.58   10.63
   0  -3   2  549.21   10.82
   0  -3   2  570.84   10.75
   0   3  -2  556.19   10.91
   0   3  -2  553.21   10.71
   0  -3   1  401.54    8.08
   0  -3   1  411.27    7.99
   0  -3   1  410.31    7.81
   0  -3   1  405.49    7.74
   0   3  -1  407.05    8.08
   0   3   0    5.08    1.07
   0  -3   0    6.94    1.14
   0  -3   0    3.87    1.07
   0  -3  -1    0.38    0.75
   0  -3  -1    1.27    1.03
   0  -3  -1    2.23    1.42
   0  -3  -1    1.35    1.03
   0   3   1    0.02    1.04
   0  -3  -1    0.94    1.04
   0   3   1    1.86    0.87
   0   3   2  367.18    7.04
   0  -3  -2  359.47    7.10
   0  -3  -2  359.74    7.19
   0   3   2  362.91    7.04
   0  -3  -2  354.04    6.87
   0  -3  -2  352.73    6.98
   0  -3  -2  359.22    7.06
   0   3   2  358.38    6.91
   0  -3  -2  356.63    7.02
   0  -3  -3  207.36    4.31
   0  -3  -3  200.02    4.00
   0   3   3  193.17    4.35
   0  -3  -3  196.97    4.20
   0   3   3  196.77    4.24
   0   3   3  198.10    4.11
   0  -3  -3  201.68    4.38
   0   3   4  222.99    4.58
   0  -3  -4  222.16    4.67
   0  -3  -4  208.53    4.72
   0   3   4  220.58    4.73
   0  -3  -4  225.21    4.78
   0   3   4  213.33    4.84
   0   3   4  223.31    4.46
   0   3   5 1100.31   20.88
   0   3   5 1078.01   20.94
   0   3   5 1091.10   20.61
   0  -3  -5 1109.42   20.92
   0  -3  -5 1091.32   20.81
   0  -3  -5 1088.92   20.74
   0   3   5 1097.92   20.82
   0   3   6  304.58    6.37
   0   3   6  297.89    6.67
   0   3   6  315.79    6.39
   0  -3  -6  306.53    6.52
   0  -3  -6  302.61    6.38
   0   3   6  305.54    6.05
   0  -3  -6  311.13    6.26
   0  -3  -7    1.96    1.49
   0   3   7    0.35    0.94
   0  -3  -7    0.23    1.67
   0   3   7    0.39    1.30
   0  -3  -7    0.56    1.58
   0   3   7    0.63    2.35
   0   3   7    1.36    1.39
   0  -3  -7    1.53    1.49
   0   3   8  344.24    7.03
   0  -3  -8  367.64    7.64
   0   3   8  372.85    7.54
   0   3   8  343.06    7.85
   0   3   8  360.28    7.03
   0  -3  -8  370.97    7.53
   0  -3  -8  348.94    7.07
   0  -3  -8  345.67    6.80
   0  -3  -8  366.57    7.71
   0  -3  -9  859.89   16.74
   0  -3  -9  828.32   16.48
   0   3   9  898.30   16.59
   0  -3  -9  864.23   15.97
   0   3   9  840.26   16.77
   0   3   9  837.98   16.02
   0   3   9  797.40   15.92
   0  -3  -9  835.04   16.62
   0   3   9  809.86   16.81
   0   3  10    8.85    1.26
   0   3  10   12.03    1.79
   0  -3 -10   11.26    1.90
   0  -3 -10   12.10    2.28
   0  -3 -10   10.16    1.43
   0  -3 -10   10.88    2.06
   0   3  10   10.87    1.27
   0   3  10   10.43    2.86
   0   3  10   12.64    2.50
   0   3  11   55.79    3.43
   0  -3 -11   60.84    2.88
   0  -3 -11   52.33    2.65
   0  -3 -11   51.52    2.68
   0   3  11   52.97    3.12
   0   3  11   50.73    1.63
   0   3  11   54.34    1.87
   0  -3 -12    2.88    2.28
   0   3  12    3.30    2.52
   0   3  12    1.62    1.29
   0  -3 -12    1.77    0.79
   0   3  12    4.27    2.92
   0  -3 -12    2.31    2.11
   0   3  12    2.41    0.84
   0  -3 -12    1.32    0.90
   0  -3 -12    1.63    0.90
   0   3  12    1.60    0.91
   0   3  13  275.07    6.74
   0   3  13  285.09    6.98
   0  -3 -13  286.15    6.52
   0  -3 -13  288.11    6.37
   0  -3 -14  197.39    5.40
   0   3  14  183.37    5.78
   0  -3 -14  190.85    5.55
   0   3  14  192.83    6.05
   0  -3 -15  113.70    4.29
   0   3  15  120.79    5.19
   0  -3 -15  108.31    4.44
   0   3  15  104.40    4.75
   0  -3 -16   10.21    3.03
   0   3  16   12.25    3.71
   0   3  16   10.13    4.05
   0  -3 -16    5.45    3.24
   0  -3 -17   26.26    3.44
   0   3  17   26.71    4.06
   0  -3 -17   26.86    3.65
   0   3  17   30.19    4.58
   0  -3 -18   24.22    3.73
   0   3  18   18.73    4.32
   0   3  18   20.38    4.81
   0  -3 -18   10.81    3.72
   0  -3 -19   82.85    4.66
   0  -3 -19   82.03    4.88
   0   3  19   81.94    5.92
   0   3  19   67.60    5.23
   0  -3 -20   73.74    4.64
   0   3  20   61.21    5.34
   0   3  20   73.30    6.09
   0  -3 -20   66.07    4.86
   0  -3 -21  100.56    5.32
   0   3  21  113.15    6.87
   0  -3 -21   99.65    5.54
   0   3  21  103.11    6.18
   0   3  22   23.30    5.35
   0  -3 -22   18.03    4.63
   0   3  22   28.94    6.11
   0  -3 -22   30.26    4.50
   0   3  23    2.13    5.32
   0  -3 -23   -1.64    4.18
   0  -3 -23   -0.29    4.60
   0   3  23   -0.72    6.09
   0  -3 -23   10.64    4.50
   0   3  24   -4.82    5.77
   0  -3 -24    6.34    4.39
   0   3  24    6.61    6.46
   0  -3 -24    3.09    4.90
   0  -3 -24    3.35    4.72
   0   3  25   11.17    6.25
   0  -3 -25    6.57    5.10
   0  -3 -25   11.46    4.77
   0   3  25    4.96    6.92
   0  -3 -25   10.68    5.32
   0  -3 -26   20.92    5.68
   0   4 -24    9.71    5.49
   0  -4  24    1.76    6.81
   0   4 -24    8.06    4.53
   0   4 -23   34.12    5.45
   0  -4  23   40.72    6.90
   0   4 -23   31.93    4.86
   0   4 -22    4.76    4.13
   0  -4  22   14.45    5.04
   0   4 -22   -0.77    4.85
   0  -4  22   11.18    6.24
   0   4 -21   34.29    4.33
   0  -4  21   41.46    5.22
   0   4 -21   30.26    4.96
   0  -4  21   36.50    6.21
   0   4 -20   11.92    3.77
   0  -4  20    8.98    4.50
   0   4 -20    3.92    4.38
   0  -4  20   12.87    5.60
   0   4 -19    3.92    3.54
   0  -4  19    3.94    4.30
   0  -4  19   10.16    5.30
   0   4 -19    8.50    4.29
   0  -4  18   92.32    5.25
   0   4 -18   83.12    5.11
   0   4 -18   90.41    4.59
   0  -4  18   87.34    6.04
   0  -4  17   22.58    4.90
   0   4 -17   19.71    3.96
   0   4 -17   15.97    3.25
   0  -4  17   13.35    3.11
   0  -4  17   11.59    3.97
   0  -4  16  140.07    6.20
   0   4 -16  137.81    4.68
   0  -4  16  141.29    5.48
   0   4 -16  135.70    5.45
   0  -4  16  137.60    4.79
   0   4 -16  141.03    5.16
   0  -4  15   70.89    4.29
   0   4 -15   77.71    4.35
   0  -4  15   81.06    3.78
   0  -4  15   71.60    4.94
   0   4 -15   81.93    3.97
   0   4 -15   77.50    3.54
   0   4 -14   19.45    3.25
   0  -4  14   22.81    4.02
   0  -4  14   10.46    3.43
   0   4 -14   17.05    2.73
   0   4 -14   15.87    2.56
   0  -4  14   17.18    2.78
   0   4 -13   10.21    2.89
   0  -4  13    5.72    2.92
   0   4 -13    7.19    2.24
   0   4 -13    5.59    2.47
   0  -4  13   11.34    3.55
   0  -4  13    9.43    2.49
   0  -4  12   33.80    2.48
   0  -4  12   27.74    1.31
   0  -4  12   26.50    1.21
   0   4 -12   37.40    3.04
   0  -4  12   30.16    3.57
   0   4 -12   34.37    2.44
   0  -4  12   28.96    1.31
   0  -4  12   35.46    3.05
   0  -4  12   28.71    2.58
   0   4 -12   31.44    2.64
   0  -4  11  145.07    4.49
   0  -4  11  145.05    4.33
   0  -4  11  150.99    3.47
   0   4 -11  155.35    4.44
   0   4 -11  142.30    3.44
   0   4 -11  148.63    4.68
   0  -4  11  145.67    5.00
   0  -4  11  160.67    4.29
   0   4 -11  151.26    4.30
   0  -4  10  131.42    4.09
   0  -4  10  134.21    4.02
   0   4 -10  134.05    4.02
   0  -4  10  131.20    3.27
   0  -4  10  139.61    4.68
   0   4 -10  133.42    3.25
   0   4 -10  132.59    3.97
   0   4 -10  131.94    4.25
   0  -4  10  147.17    3.94
   0  -4   9  113.86    3.70
   0   4  -9  118.43    3.10
   0  -4   9  131.19    4.32
   0  -4   9  133.94    3.59
   0   4  -9  118.92    3.67
   0   4  -9  117.32    3.89
   0  -4   9  119.51    3.72
   0  -4   9  118.14    3.13
   0   4  -9  120.95    3.71
   0  -4   8   23.80    1.84
   0  -4   8   24.21    1.85
   0  -4   8   31.43    3.00
   0   4  -8   25.30    1.84
   0   4  -8   26.04    2.43
   0  -4   8   27.03    2.31
   0  -4   8   25.42    2.26
   0   4  -8   22.71    1.98
   0   4  -8   23.88    2.08
   0   4  -7  710.46   14.05
   0  -4   7  679.02   13.58
   0  -4   7  690.79   13.77
   0   4  -7  710.24   13.97
   0  -4   7  722.20   13.86
   0  -4   7  693.06   14.02
   0  -4   7  698.41   14.14
   0  -4   6    1.95    2.34
   0   4  -6    1.97    1.47
   0  -4   6    3.14    1.77
   0  -4   6    0.89    1.78
   0  -4   6    2.04    1.38
   0  -4   6    3.99    1.81
   0   4  -6    2.38    1.68
   0  -4   5   12.50    2.24
   0  -4   5   12.22    1.39
   0  -4   5   15.29    1.87
   0  -4   5   14.31    1.60
   0   4  -5   11.56    1.49
   0  -4   5   12.77    1.86
   0   4  -5   13.34    1.71
   0   4  -4   81.82    2.63
   0  -4   4   80.78    2.22
   0   4  -4   83.71    2.39
   0  -4   4   76.98    2.73
   0  -4   4   80.56    2.86
   0  -4   4   84.83    2.65
   0  -4   4   78.96    2.25
   0   4  -3 2041.74   38.32
   0  -4   3 2051.93   38.09
   0  -4   3 2007.37   37.83
   0   4  -3 2056.26   38.07
   0  -4   3 1995.33   37.97
   0  -4   3 2021.40   38.14
   0   4  -2 4253.85   78.53
   0  -4   2 4177.21   78.13
   0  -4   2 4221.47   78.20
   0  -4   2 4129.83   78.38
   0   4  -1  376.91    7.56
   0  -4   1  373.31    7.59
   0  -4   1  374.01    7.47
   0  -4   1  363.52    7.08
   0  -4   1  374.67    7.18
   0  -4   0 8486.85  160.52
   0  -4   0 8666.08  160.48
   0   4   0 8699.47  160.58
   0   4   1   21.11    1.21
   0  -4  -1   22.83    1.57
   0   4   1   22.35    1.60
   0  -4  -1   20.74    1.13
   0  -4  -1   23.03    2.01
   0  -4  -1   23.20    1.58
   0  -4  -1   21.18    1.64
   0   4   1   21.99    1.51
   0   4   2   88.99    2.36
   0  -4  -2  100.48    2.44
   0  -4  -2   99.09    2.53
   0   4   2   84.78    2.42
   0  -4  -2   81.61    2.30
   0   4   2   85.69    2.09
   0  -4  -2   83.90    2.39
   0  -4  -2   93.20    2.87
   0  -4  -3   14.30    1.54
   0  -4  -3   13.15    1.27
   0  -4  -3   12.15    2.07
   0   4   3   11.32    1.48
   0  -4  -3   12.93    1.37
   0  -4  -3   12.48    1.38
   0   4   3   13.41    1.71
   0   4   3   11.54    1.33
   0   4   4  715.46   14.32
   0  -4  -4  768.22   14.47
   0   4   4  747.69   14.26
   0  -4  -4  728.44   14.47
   0   4   4  751.91   14.51
   0  -4  -4  748.43   14.13
   0  -4  -4  746.87   14.46
   0   4   4  750.49   14.46
   0  -4  -4  745.58   14.33
   0   4   5  694.85   13.21
   0  -4  -5  686.57   13.55
   0  -4  -5  696.15   13.36
   0   4   5  677.58   13.54
   0  -4  -5  682.88   13.42
   0   4   5  686.87   13.51
   0   4   5  679.03   13.45
   0  -4  -5  693.94   13.04
   0  -4  -5  692.01   13.49
   0   4   6  265.77    6.00
   0   4   6  263.32    5.44
   0   4   6  265.80    6.05
   0   4   6  271.91    5.82
   0  -4  -6  272.38    5.90
   0  -4  -6  273.03    5.76
   0  -4  -6  273.57    5.74
   0  -4  -7   64.48    2.43
   0   4   7   69.89    2.33
   0   4   7   72.25    2.27
   0  -4  -7   68.14    2.54
   0  -4  -7   64.51    2.37
   0   4   7   64.22    2.94
   0   4   7   63.36    1.86
   0   4   8  694.24   13.28
   0   4   8  690.84   13.67
   0   4   8  682.00   13.96
   0  -4  -8  700.69   13.83
   0  -4  -8  695.50   13.45
   0  -4  -8  680.68   13.66
   0  -4  -9   88.96    2.68
   0   4   9   82.44    3.63
   0   4   9   90.04    2.78
   0   4   9   86.92    2.29
   0  -4  -9   82.02    2.94
   0  -4  -9   88.14    3.11
   0   4   9   83.85    2.51
   0  -4 -10    7.65    1.99
   0   4  10    7.50    2.72
   0   4  10    6.41    1.18
   0   4  10    5.83    1.49
   0  -4 -10    6.96    2.10
   0  -4 -10    6.32    1.88
   0  -4 -10    6.32    1.68
   0  -4 -11  108.34    2.86
   0   4  11  116.60    2.73
   0  -4 -11  111.33    3.50
   0  -4 -11  114.16    3.64
   0  -4 -11  115.81    3.66
   0   4  11  101.91    4.08
   0   4  11  106.01    2.74
   0  -4 -11   97.26    2.30
   0  -4 -12   64.55    2.18
   0   4  12   68.38    2.09
   0   4  12   69.69    2.06
   0  -4 -12   69.07    3.14
   0  -4 -12   78.36    3.12
   0   4  12   70.56    3.70
   0  -4 -12   67.46    2.98
   0  -4 -13  141.84    4.22
   0  -4 -13  138.95    4.44
   0   4  13  139.39    4.99
   0   4  13  127.44    3.06
   0   4  13  139.34    3.32
   0   4  13  132.40    4.67
   0   4  14   30.31    3.81
   0   4  14   31.14    3.35
   0   4  14   28.85    1.72
   0  -4 -14   30.19    2.82
   0  -4 -14   33.67    3.01
   0   4  15  248.33    7.30
   0  -4 -15  246.97    6.51
   0   4  15  245.82    7.11
   0  -4 -15  243.57    6.69
   0   4  16  233.36    7.27
   0  -4 -16  234.60    6.40
   0   4  16  224.98    6.96
   0  -4 -16  226.54    6.61
   0  -4 -17  156.48    5.36
   0   4  17  144.12    6.05
   0  -4 -17  155.16    5.59
   0   4  18  302.65    8.87
   0  -4 -18  296.93    7.81
   0   4  18  282.69    8.47
   0  -4 -18  280.58    8.01
   0   4  19   12.37    5.04
   0   4  19    3.19    4.42
   0  -4 -19    6.50    3.63
   0   4  20   16.60    5.49
   0  -4 -20   18.81    4.12
   0  -4 -20   25.17    4.07
   0   4  20   14.66    4.73
   0   4  21   63.83    6.22
   0  -4 -21   60.92    4.73
   0   4  21   66.74    5.71
   0  -4 -21   64.31    5.03
   0   4  22   12.14    5.23
   0   4  22   13.93    5.96
   0  -4 -22    2.50    4.51
   0  -4 -22    9.85    4.28
   0   4  23   47.14    5.91
   0   4  23   41.53    6.55
   0  -4 -23   46.73    5.13
   0  -4 -23   47.78    4.87
   0   4  24    4.71    5.81
   0   4  24    5.25    6.46
   0  -4 -24    7.52    4.95
   0  -4 -24    3.96    4.70
   0   4  25   49.37    6.73
   0  -4 -25   49.65    5.62
   0  -4 -25   57.41    5.86
   0   4  25   50.07    7.39
   0  -4 -26   35.02    5.85
   0   5 -24   11.20    4.74
   0  -5  24   14.34    7.02
   0   5 -23   -0.96    4.36
   0   5 -23   -0.66    5.18
   0   5 -22   20.38    4.41
   0  -5  22   22.66    6.47
   0   5 -22   15.54    5.26
   0   5 -21   10.77    3.98
   0  -5  21   13.54    6.05
   0   5 -21    0.30    4.63
   0  -5  20   32.43    4.86
   0   5 -20   32.39    4.13
   0  -5  20   30.71    6.00
   0   5 -20   24.73    4.84
   0  -5  19   18.15    4.55
   0   5 -19   35.52    4.71
   0   5 -19   24.76    3.82
   0  -5  19   35.46    5.73
   0  -5  18   20.66    4.37
   0   5 -18   30.18    4.44
   0   5 -18   27.50    3.73
   0  -5  18   23.49    3.59
   0  -5  18   24.93    5.45
   0   5 -17    6.38    2.94
   0  -5  17    3.18    3.81
   0   5 -17   -0.12    3.71
   0   5 -17    4.63    3.15
   0  -5  17    1.45    3.12
   0  -5  17   12.09    4.77
   0   5 -16   40.62    3.31
   0  -5  16   37.65    5.02
   0  -5  16   44.99    3.62
   0   5 -16   41.44    4.14
   0  -5  16   29.53    4.07
   0   5 -16   41.36    3.62
   0   5 -15    5.82    2.69
   0  -5  15   -0.86    3.46
   0   5 -15    4.61    3.36
   0   5 -15    3.33    2.84
   0  -5  15   -1.69    2.88
   0  -5  15   -0.46    4.23
   0   5 -14   19.49    2.71
   0  -5  14   10.57    3.32
   0   5 -14   16.60    2.88
   0   5 -14   10.21    3.33
   0  -5  14   16.89    2.90
   0  -5  14   22.67    4.28
   0   5 -13  106.91    4.10
   0   5 -13  104.68    3.98
   0  -5  13  114.83    5.04
   0  -5  13  105.88    4.08
   0   5 -13  104.76    4.47
   0  -5  13  101.57    4.29
   0   5 -12   19.82    2.95
   0   5 -12   19.98    2.46
   0  -5  12   30.82    2.77
   0  -5  12   21.69    2.89
   0  -5  12   30.28    2.45
   0  -5  12   22.40    1.94
   0   5 -12   26.95    2.62
   0  -5  12   32.29    3.64
   0   5 -11   76.51    2.61
   0  -5  11   75.45    4.10
   0   5 -11   77.19    3.60
   0  -5  11   76.64    3.34
   0  -5  11   76.47    3.38
   0  -5  11   84.46    3.14
   0  -5  11   79.51    2.65
   0   5 -11   79.81    3.26
   0   5 -11   84.50    3.29
   0   5 -10  210.62    5.52
   0  -5  10  214.69    4.88
   0   5 -10  210.21    5.46
   0   5 -10  212.73    5.76
   0  -5  10  215.13    5.53
   0  -5  10  217.61    5.38
   0  -5  10  221.66    5.35
   0   5 -10  209.14    4.83
   0  -5  10  214.05    5.99
   0   5  -9  404.95    8.73
   0  -5   9  395.67    8.22
   0  -5   9  396.51    9.05
   0   5  -9  390.50    8.96
   0   5  -9  394.48    8.18
   0  -5   9  420.42    8.62
   0  -5   9  403.48    8.56
   0   5  -9  386.27    8.79
   0  -5   9  396.77    8.80
   0  -5   8  376.98    8.02
   0  -5   8  384.21    8.74
   0   5  -8  381.45    7.97
   0  -5   8  388.79    8.17
   0   5  -8  380.20    8.34
   0  -5   8  378.93    8.52
   0   5  -8  384.25    8.53
   0  -5   8  410.08    8.27
   0  -5   7    3.18    2.09
   0  -5   7    1.71    1.88
   0   5  -7    6.62    1.69
   0  -5   7    6.22    2.54
   0   5  -7    4.50    1.88
   0  -5   7    6.01    2.11
   0  -5   7    6.40    1.59
   0  -5   6   67.52    2.76
   0  -5   6   74.12    2.89
   0   5  -6   73.04    2.78
   0  -5   6   75.06    3.13
   0  -5   6   70.71    2.45
   0   5  -6   70.96    2.51
   0  -5   6   73.73    2.39
   0  -5   5   61.35    2.58
   0  -5   5   64.05    2.68
   0  -5   5   63.08    2.80
   0   5  -5   62.66    2.21
   0  -5   5   60.24    2.11
   0   5  -5   64.52    2.55
   0  -5   5   66.35    2.08
   0  -5   4    1.02    2.05
   0  -5   4    2.31    1.16
   0   5  -4    2.21    1.36
   0  -5   4    2.87    1.25
   0  -5   4    3.01    2.00
   0   5  -4    3.70    1.69
   0  -5   3  270.97    5.98
   0  -5   3  270.53    5.46
   0  -5   3  261.75    5.29
   0   5  -3  275.92    6.02
   0  -5   3  275.09    5.77
   0  -5   2 6485.07  121.79
   0  -5   2 6474.69  121.70
   0  -5   2 6660.02  122.10
   0   5  -2 6675.25  122.23
   0  -5   2 6554.24  122.21
   0  -5   1  732.67   13.97
   0  -5   1  714.62   13.58
   0  -5   1  716.97   13.50
   0   5  -1  714.95   14.07
   0  -5   1  701.69   14.08
   0  -5   0  176.41    4.08
   0  -5   0  178.82    4.20
   0   5   0  174.09    4.17
   0   5   1 1396.41   26.30
   0  -5  -1 1402.32   26.68
   0   5   1 1408.97   26.81
   0  -5  -1 1414.29   26.78
   0  -5  -1 1416.41   26.65
   0  -5  -1 1415.59   26.60
   0  -5  -1 1379.72   26.40
   0   5   1 1424.28   26.73
   0   5   2  671.07   13.00
   0  -5  -2  641.33   13.13
   0  -5  -2  668.63   12.98
   0  -5  -2  659.83   12.93
   0  -5  -2  656.41   12.81
   0   5   2  670.09   12.75
   0  -5  -2  677.90   12.90
   0  -5  -3  601.73   11.47
   0  -5  -3  582.35   11.43
   0   5   3  586.98   11.44
   0  -5  -3  594.26   11.56
   0  -5  -3  589.15   11.71
   0  -5  -3  581.54   11.48
   0   5   3  589.17   11.52
   0   5   3  577.84   11.24
   0  -5  -4    7.38    1.44
   0   5   4   11.47    1.39
   0  -5  -4   12.28    2.13
   0  -5  -4    9.07    1.35
   0  -5  -4   10.88    1.65
   0   5   4   10.22    1.60
   0   5   4    8.08    1.69
   0   5   4    8.93    1.82
   0  -5  -4   11.10    1.49
   0  -5  -5  104.60    2.78
   0   5   5  101.61    2.96
   0  -5  -5  102.99    2.46
   0   5   5  101.29    2.96
   0   5   5   99.65    3.08
   0   5   5  101.35    2.61
   0  -5  -5   95.81    2.87
   0  -5  -5   98.16    3.19
   0  -5  -5  102.08    2.95
   0   5   6   25.83    2.19
   0  -5  -6   21.51    1.18
   0   5   6   25.25    1.75
   0  -5  -6   25.78    1.75
   0   5   6   23.06    2.19
   0   5   6   24.15    1.36
   0  -5  -6   26.98    1.85
   0  -5  -6   26.98    2.22
   0  -5  -6   25.73    1.90
   0   5   7  268.35    6.23
   0  -5  -7  267.14    5.28
   0  -5  -7  283.77    6.17
   0  -5  -7  279.31    5.95
   0   5   7  279.92    6.07
   0  -5  -7  273.46    6.10
   0  -5  -7  283.75    6.04
   0   5   7  268.11    5.61
   0   5   7  271.81    6.29
   0  -5  -8  388.99    7.97
   0   5   8  390.23    8.40
   0  -5  -8  372.36    7.99
   0  -5  -8  391.50    8.20
   0   5   8  368.60    8.35
   0   5   8  374.97    7.60
   0   5   8  386.08    8.10
   0  -5  -9   90.12    3.01
   0   5   9   86.33    3.45
   0  -5  -9   82.50    2.92
   0   5   9   80.15    3.52
   0   5   9   87.10    2.31
   0   5   9   89.07    2.86
   0  -5  -9   82.08    3.11
   0  -5 -10  139.06    4.08
   0  -5 -10  138.30    3.69
   0   5  10  135.63    3.79
   0   5  10  144.28    3.26
   0   5  10  140.67    4.51
   0  -5 -10  142.25    3.92
   0   5  10  134.80    3.56
   0  -5 -11   54.98    2.78
   0   5  11   48.67    1.81
   0   5  11   48.53    3.39
   0  -5 -11   52.47    2.59
   0   5  11   48.02    2.16
   0   5  11   55.24    2.41
   0  -5 -11   50.65    2.37
   0  -5 -12   13.93    2.30
   0  -5 -12   10.91    2.16
   0   5  12   12.10    1.36
   0  -5 -12   12.19    1.96
   0  -5 -12   14.20    2.42
   0   5  12   14.66    3.11
   0   5  12   12.38    1.72
   0  -5 -13  783.74   15.68
   0   5  13  723.37   14.42
   0  -5 -13  759.52   15.26
   0   5  13  746.37   15.79
   0   5  13  755.33   14.49
   0  -5 -13  740.43   15.44
   0   5  14   45.10    1.97
   0   5  14   47.17    1.95
   0  -5 -14   47.60    3.07
   0  -5 -14   45.59    3.26
   0   5  14   49.64    4.03
   0   5  15  195.35    4.53
   0  -5 -15  196.07    5.87
   0  -5 -15  202.95    5.63
   0   5  15  209.72    6.62
   0  -5 -16  163.36    5.42
   0   5  16  153.17    5.84
   0  -5 -16  155.20    5.13
   0   5  16  154.80    6.14
   0  -5 -17  116.94    5.02
   0   5  17  121.91    5.62
   0  -5 -17  125.03    4.81
   0   5  17  130.84    5.97
   0  -5 -18  100.89    4.84
   0  -5 -18  101.23    4.69
   0   5  18  116.61    5.99
   0  -5 -19   34.23    3.80
   0   5  19   31.51    5.10
   0  -5 -19   34.18    4.30
   0  -5 -20    3.12    3.68
   0   5  20    6.46    5.15
   0  -5 -20    5.93    3.96
   0   5  20    0.43    4.56
   0  -5 -21   -0.34    3.92
   0  -5 -21    2.87    4.18
   0   5  21    4.54    5.38
   0   5  21    4.69    4.89
   0  -5 -22    7.49    4.22
   0  -5 -22   11.04    4.41
   0   5  22    8.65    5.87
   0   5  22    6.39    5.12
   0  -5 -23   15.93    4.55
   0   5  23    4.05    6.16
   0  -5 -23    7.27    4.65
   0   5  23    3.53    5.38
   0  -5 -24    3.74    4.59
   0   5  24    9.29    6.62
   0  -5 -24    5.65    4.91
   0   5  24    5.13    5.72
   0  -5 -25   -3.36    4.85
   0   5  25    1.76    6.82
   0  -5 -25    2.07    5.14
   0   5  25    4.08    6.09
   0  -5 -26   23.98    5.73
   0  -5 -26   26.32    5.47
   0   6 -24   19.12    4.91
   0   6 -23    8.59    4.47
   0  -6  23   10.91    6.77
   0   6 -23    4.77    5.38
   0   6 -22   11.39    4.25
   0  -6  22   13.09    6.54
   0   6 -22    5.89    5.15
   0   6 -21    5.97    4.01
   0  -6  21   12.09    6.15
   0   6 -21    5.96    4.94
   0   6 -20   10.91    3.90
   0  -6  20   13.22    5.78
   0   6 -20   10.64    4.73
   0   6 -19    2.35    3.59
   0  -6  19    3.04    5.34
   0   6 -19    8.29    4.48
   0   6 -18   20.10    4.40
   0   6 -18   14.65    3.55
   0  -6  18   22.40    3.74
   0  -6  17   11.35    3.47
   0   6 -17   13.08    3.17
   0   6 -17    3.61    3.91
   0   6 -17    4.63    3.30
   0  -6  17   10.48    4.93
   0  -6  17    7.87    3.84
   0  -6  16   82.00    5.65
   0   6 -16   80.17    4.05
   0   6 -16   78.45    4.79
   0  -6  16   69.93    4.47
   0   6 -16   77.99    4.19
   0  -6  16   83.37    4.29
   0  -6  15   24.35    3.35
   0   6 -15   35.01    3.22
   0   6 -15   33.27    3.94
   0   6 -15   25.04    3.18
   0  -6  15   33.19    4.62
   0  -6  15   17.90    3.73
   0  -6  14  157.24    5.88
   0   6 -14  131.16    4.72
   0   6 -14  136.04    5.35
   0  -6  14  133.67    4.96
   0   6 -14  131.90    4.76
   0  -6  14  136.76    4.89
   0  -6  13   31.42    3.13
   0   6 -13   37.24    3.52
   0   6 -13   30.85    2.93
   0  -6  13   29.79    4.05
   0  -6  13   28.41    3.30
   0   6 -13   31.10    2.92
   0   6 -12    5.92    2.39
   0   6 -12   -0.76    2.92
   0   6 -12    2.92    2.39
   0  -6  12    1.84    2.78
   0  -6  12    1.82    2.11
   0  -6  12    2.38    3.65
   0  -6  12    6.06    2.68
   0   6 -11   59.78    2.63
   0   6 -11   62.60    3.12
   0  -6  11   59.97    3.29
   0  -6  11   72.81    2.94
   0  -6  11   60.18    3.21
   0  -6  11   62.76    3.98
   0   6 -11   62.38    3.51
   0   6 -11   60.43    3.01
   0  -6  11   58.03    2.74
   0   6 -10   32.93    2.44
   0   6 -10   34.07    2.32
   0   6 -10   35.78    2.65
   0  -6  10   35.00    2.44
   0  -6  10   33.86    2.27
   0  -6  10   32.31    2.69
   0  -6  10   35.18    3.42
   0  -6  10   36.06    2.77
   0   6 -10   39.70    2.98
   0  -6   9   32.50    2.44
   0  -6   9   40.19    2.57
   0   6  -9   36.36    2.36
   0   6  -9   39.65    2.63
   0  -6   9   40.72    3.32
   0  -6   9   43.20    2.26
   0   6  -9   39.89    2.37
   0  -6   9   32.88    2.70
   0  -6   8   15.30    2.88
   0  -6   8   14.84    2.26
   0  -6   8   18.02    1.80
   0   6  -8   17.91    1.96
   0   6  -8   18.22    2.15
   0  -6   8   15.85    2.37
   0  -6   8   18.25    2.12
   0  -6   7  250.14    5.92
   0   6  -7  256.65    6.23
   0  -6   7  263.47    6.29
   0  -6   7  274.36    5.81
   0  -6   7  252.75    5.70
   0   6  -7  252.94    5.93
   0  -6   7  258.45    6.28
   0  -6   6   17.02    2.64
   0   6  -6   11.80    2.11
   0  -6   6   16.62    2.37
   0  -6   6   16.13    1.62
   0  -6   6    9.32    1.78
   0   6  -6   15.10    1.76
   0  -6   6   10.69    2.46
   0  -6   5  119.52    3.02
   0  -6   5  115.95    3.60
   0  -6   5  120.14    3.66
   0  -6   5  116.13    3.66
   0  -6   5  116.54    2.96
   0   6  -5  120.49    3.18
   0   6  -5  115.69    3.60
   0   6  -4  602.36   12.52
   0  -6   4  600.75   12.19
   0  -6   4  620.41   11.95
   0  -6   4  600.72   12.34
   0   6  -4  652.15   12.14
   0  -6   4  605.61   11.74
   0   6  -3 1582.72   29.42
   0  -6   3 1511.35   29.20
   0  -6   3 1531.31   28.91
   0  -6   3 1553.68   28.77
   0  -6   3 1507.80   28.53
   0  -6   2  915.95   17.64
   0   6  -2  966.64   18.29
   0  -6   2  930.68   17.78
   0  -6   2  946.04   18.26
   0  -6   2  946.18   18.33
   0   6  -2  940.08   18.34
   0  -6   1  131.07    2.88
   0   6  -1  135.21    3.51
   0  -6   1  126.25    3.58
   0  -6   1  132.54    3.41
   0  -6   1  125.95    2.65
   0   6   0   10.68    1.67
   0  -6   0   13.81    1.67
   0  -6   0   12.38    1.88
   0   6   1  117.38    3.29
   0  -6  -1  117.58    2.75
   0  -6  -1  123.04    3.19
   0  -6  -1  121.26    3.65
   0   6   1  116.36    3.36
   0  -6  -1  127.13    3.35
   0   6   1  113.50    2.68
   0  -6  -1  124.45    3.23
   0  -6  -2 1927.33   35.74
   0  -6  -2 1879.52   35.88
   0  -6  -2 1858.82   35.51
   0  -6  -2 1880.54   35.65
   0  -6  -2 1873.85   35.71
   0   6   2 1898.33   35.41
   0   6   2 1887.49   35.79
   0  -6  -3    8.74    1.64
   0  -6  -3    6.71    1.60
   0   6   3    7.84    1.61
   0   6   3    7.57    1.27
   0  -6  -3    7.86    2.26
   0   6   3    6.62    1.52
   0  -6  -3    9.20    1.57
   0  -6  -3    6.16    1.34
   0   6   4  665.80   13.09
   0   6   4  690.21   13.33
   0  -6  -4  682.29   13.59
   0  -6  -4  666.25   13.37
   0   6   4  676.85   13.35
   0  -6  -4  692.55   13.45
   0  -6  -4  678.79   13.23
   0   6   4  691.41   13.61
   0  -6  -4  691.51   13.32
   0  -6  -5  254.36    5.76
   0  -6  -5  249.14    5.48
   0   6   5  235.18    5.51
   0   6   5  243.12    5.27
   0   6   5  245.41    5.61
   0  -6  -5  254.21    5.54
   0  -6  -5  235.45    5.13
   0  -6  -5  245.84    5.35
   0   6   5  233.34    5.30
   0  -6  -6  634.79   12.63
   0  -6  -6  625.26   12.15
   0   6   6  602.70   12.46
   0  -6  -6  630.46   12.65
   0   6   6  649.44   12.68
   0   6   6  636.44   12.70
   0   6   6  634.60   12.34
   0  -6  -6  634.48   12.45
   0  -6  -6  626.97   12.65
   0  -6  -7  163.21    4.30
   0  -6  -7  165.07    3.56
   0   6   7  166.51    3.83
   0   6   7  158.37    4.37
   0  -6  -7  170.59    4.46
   0   6   7  168.61    4.54
   0   6   7  171.87    4.31
   0  -6  -7  162.02    4.09
   0  -6  -7  169.67    4.29
   0  -6  -8 1907.02   36.09
   0   6   8 1963.18   36.43
   0  -6  -8 1948.45   36.73
   0  -6  -8 1970.51   37.04
   0  -6  -8 1916.19   36.71
   0  -6  -8 1927.10   36.91
   0   6   8 1911.99   36.87
   0   6   8 1934.29   37.03
   0   6   8 1967.66   36.92
   0   6   9  274.98    6.66
   0  -6  -9  278.32    6.51
   0   6   9  280.09    6.37
   0  -6  -9  280.59    6.48
   0  -6  -9  284.73    6.31
   0   6   9  273.03    5.80
   0  -6  -9  276.90    6.27
   0   6   9  280.33    6.74
   0  -6 -10   35.73    2.28
   0  -6 -10   35.21    2.48
   0   6  10   35.06    2.85
   0   6  10   28.62    1.54
   0  -6 -10   36.87    2.52
   0   6  10   31.56    2.11
   0  -6 -10   32.74    2.26
   0   6  10   29.42    2.16
   0   6  10   30.53    3.03
   0   6  11  675.83   14.39
   0   6  11  696.38   13.36
   0   6  11  696.00   13.98
   0  -6 -11  674.58   14.12
   0   6  11  685.64   14.33
   0  -6 -11  679.63   13.91
   0  -6 -11  694.83   13.67
   0   6  11  679.57   13.58
   0   6  12  241.42    6.40
   0   6  12  244.16    6.47
   0  -6 -12  248.08    5.88
   0  -6 -12  239.01    6.04
   0   6  12  235.49    5.11
   0   6  12  237.96    5.77
   0   6  12  227.58    5.35
   0  -6 -12  240.23    5.53
   0   6  13   71.91    2.65
   0  -6 -13   73.40    3.24
   0   6  13   69.34    4.04
   0   6  13   70.69    2.27
   0  -6 -13   73.47    3.44
   0   6  14  114.93    3.23
   0   6  14  115.80    4.95
   0  -6 -14  117.68    4.34
   0  -6 -14  111.49    4.01
   0   6  14  112.01    2.98
   0  -6 -15   37.71    3.12
   0   6  15   31.20    4.12
   0  -6 -15   28.03    3.19
   0  -6 -16  295.21    7.40
   0   6  16  289.27    8.36
   0  -6 -16  283.50    7.67
   0  -6 -17    4.35    3.25
   0  -6 -17    3.89    3.39
   0   6  17    0.47    4.50
   0  -6 -18   76.52    4.21
   0   6  18   72.98    5.53
   0  -6 -18   75.67    4.53
   0  -6 -19   72.93    4.39
   0  -6 -19   71.32    4.64
   0   6  19   66.15    5.38
   0   6  19   77.74    5.88
   0  -6 -20    3.81    3.67
   0   6  20    3.77    4.64
   0   6  20    0.44    5.25
   0  -6 -20    5.18    3.91
   0  -6 -21    9.06    3.85
   0   6  21   -3.68    4.98
   0  -6 -21    9.52    4.15
   0   6  21   11.00    5.58
   0  -6 -22   55.15    4.71
   0   6  22   37.59    5.62
   0   6  22   46.45    6.30
   0  -6 -22   49.44    4.94
   0  -6 -23   29.70    4.62
   0   6  23   22.68    5.72
   0  -6 -23   21.96    4.80
   0   6  23   21.26    6.48
   0  -6 -24    6.69    4.56
   0   6  24   10.40    5.87
   0   6  24   11.23    6.64
   0  -6 -24    4.40    4.90
   0  -6 -25   25.23    5.07
   0   6  25   17.28    6.41
   0  -6 -25   36.52    5.52
   0   6  25   23.44    7.18
   0  -6 -26    7.60    5.43
   0  -6 -26    5.01    5.15
   0   7 -23   13.16    4.61
   0  -7  23    9.81    6.87
   0   7 -22    9.09    4.36
   0  -7  22   14.93    6.56
   0   7 -22    4.22    5.35
   0   7 -21   14.30    4.15
   0  -7  21   16.60    6.24
   0   7 -21   22.23    5.25
   0   7 -20    9.60    3.91
   0  -7  20   15.24    6.03
   0   7 -20   18.49    4.98
   0   7 -19    6.76    3.64
   0  -7  19    5.67    5.63
   0   7 -19    8.91    4.64
   0  -7  18   37.11    5.70
   0   7 -18   39.99    4.83
   0   7 -18   36.83    3.94
   0  -7  18   43.84    4.15
   0   7 -17   23.87    3.54
   0   7 -17   16.57    3.36
   0   7 -17   16.74    4.30
   0  -7  17   36.58    5.40
   0  -7  17   35.61    3.90
   0   7 -16   10.61    3.24
   0   7 -16   11.29    3.10
   0   7 -16   11.69    4.00
   0  -7  16   12.05    4.91
   0  -7  16    9.32    3.42
   0  -7  15   23.42    3.62
   0   7 -15   23.31    3.23
   0   7 -15   27.03    3.24
   0   7 -15   20.14    3.98
   0  -7  15   28.10    4.67
   0  -7  15   24.95    3.53
   0  -7  14   21.83    3.43
   0   7 -14   19.48    2.99
   0   7 -14   20.55    3.13
   0   7 -14   25.03    3.84
   0  -7  14   29.28    4.45
   0  -7  14   20.79    3.39
   0  -7  13   20.14    3.17
   0   7 -13   17.52    2.83
   0   7 -13   24.08    2.98
   0  -7  13   26.28    3.24
   0   7 -13   25.79    3.60
   0  -7  13   29.72    4.28
   0  -7  12   85.29    3.99
   0   7 -12   89.01    3.65
   0  -7  12   82.09    3.70
   0   7 -12   85.52    3.80
   0   7 -12   91.76    4.28
   0  -7  12   92.62    4.67
   0  -7  12   83.49    3.30
   0  -7  11  283.10    7.26
   0   7 -11  284.91    6.94
   0  -7  11  282.06    6.79
   0   7 -11  281.57    7.22
   0   7 -11  282.66    7.45
   0  -7  11  295.62    7.67
   0  -7  11  287.87    6.56
   0   7 -10   41.44    2.69
   0  -7  10   46.09    3.62
   0  -7  10   43.63    2.77
   0  -7  10   37.82    2.80
   0   7 -10   47.52    2.66
   0   7 -10   45.46    2.93
   0   7 -10   39.50    3.17
   0  -7  10   51.78    2.55
   0  -7  10   48.32    3.11
   0  -7   9   77.40    2.74
   0  -7   9   63.31    3.70
   0  -7   9   64.62    3.31
   0  -7   9   59.42    2.80
   0   7  -9   64.50    2.82
   0   7  -9   61.29    2.88
   0  -7   9   57.82    2.98
   0   7  -9   62.49    3.09
   0   7  -8   28.74    2.50
   0  -7   8   36.20    3.16
   0  -7   8   35.77    2.03
   0  -7   8   28.86    2.20
   0  -7   8   27.36    2.57
   0  -7   8   31.51    2.68
   0   7  -8   30.79    2.12
   0  -7   7  188.68    4.37
   0  -7   7  172.85    4.74
   0  -7   7  178.18    5.02
   0  -7   7  169.63    4.27
   0   7  -7  183.52    4.55
   0  -7   7  182.99    5.10
   0   7  -7  183.31    4.97
   0  -7   6 1690.59   31.22
   0  -7   6 1596.21   31.44
   0  -7   6 1639.14   31.82
   0   7  -6 1674.91   31.40
   0  -7   6 1616.61   30.98
   0   7  -6 1660.15   31.87
   0  -7   6 1612.25   31.51
   0   7  -5   29.60    2.40
   0   7  -5   27.93    1.83
   0  -7   5   23.52    1.58
   0  -7   5   31.46    1.67
   0  -7   5   29.76    2.84
   0  -7   5   26.97    2.53
   0   7  -4  139.99    4.01
   0  -7   4  130.80    4.05
   0  -7   4  129.28    2.92
   0  -7   4  137.39    3.77
   0  -7   4  139.60    3.18
   0  -7   3 1456.83   27.79
   0  -7   3 1437.57   27.02
   0   7  -3 1437.00   27.80
   0   7  -3 1454.71   27.71
   0  -7   3 1416.06   27.18
   0  -7   3 1402.69   27.61
   0  -7   2  289.11    6.67
   0   7  -2  286.18    6.63
   0  -7   2  278.77    5.94
   0  -7   2  294.16    5.72
   0  -7   2  280.05    6.67
   0   7  -2  301.17    6.58
   0   7  -1  828.16   16.48
   0  -7   1  815.40   16.47
   0  -7   1  833.32   15.61
   0  -7   1  827.46   16.31
   0   7   0    4.89    1.71
   0  -7   0    1.23    1.85
   0  -7   0    2.78    1.72
   0  -7   0    1.15    0.94
   0   7   1  674.24   13.23
   0  -7  -1  648.89   12.66
   0   7   1  659.32   13.30
   0  -7  -1  662.77   13.18
   0   7   1  646.60   12.51
   0  -7  -1  689.99   13.14
   0  -7  -2    1.31    1.75
   0  -7  -2    0.97    1.69
   0   7   2    1.22    1.40
   0  -7  -2    1.05    1.68
   0   7   2    0.31    1.70
   0  -7  -2    0.08    1.16
   0  -7  -2    0.72    2.29
   0  -7  -3   39.22    2.06
   0   7   3   36.23    2.04
   0  -7  -3   35.12    2.69
   0  -7  -3   35.55    1.75
   0   7   3   36.70    1.92
   0  -7  -3   38.66    2.11
   0  -7  -3   41.49    2.13
   0   7   3   35.31    1.43
   0   7   4  206.36    4.54
   0   7   4  215.01    4.88
   0   7   4  216.90    5.21
   0  -7  -4  215.10    5.36
   0  -7  -4  208.98    4.84
   0  -7  -4  220.90    5.05
   0  -7  -4  207.33    4.86
   0  -7  -4  224.39    4.92
   0   7   4  212.14    4.96
   0   7   5   80.90    2.61
   0   7   5   78.77    2.91
   0   7   5   82.51    2.88
   0  -7  -5   76.69    3.33
   0  -7  -5   83.73    2.66
   0  -7  -5   81.37    2.82
   0  -7  -5   79.56    2.53
   0  -7  -5   85.20    2.70
   0   7   5   82.53    2.60
   0  -7  -6  188.24    4.72
   0   7   6  189.01    4.83
   0  -7  -6  192.17    4.58
   0   7   6  184.12    4.43
   0   7   6  184.66    4.58
   0  -7  -6  193.76    4.29
   0  -7  -6  187.21    4.67
   0   7   6  193.36    4.83
   0  -7  -6  184.18    5.09
   0  -7  -7    3.87    1.70
   0  -7  -7    8.91    2.54
   0   7   7    4.05    2.29
   0   7   7    5.59    1.46
   0   7   7    6.52    1.81
   0  -7  -7    3.20    2.01
   0   7   7    7.16    2.35
   0  -7  -7    6.39    1.83
   0  -7  -7    5.99    1.34
   0  -7  -8  303.51    6.73
   0  -7  -8  305.86    6.19
   0   7   8  308.94    6.49
   0   7   8  308.52    6.98
   0  -7  -8  317.95    7.02
   0   7   8  300.73    6.96
   0  -7  -8  310.81    7.03
   0  -7  -8  308.83    7.00
   0   7   8  316.75    7.18
   0   7   9  370.76    8.39
   0  -7  -9  372.88    8.08
   0  -7  -9  376.03    8.17
   0   7   9  368.75    7.55
   0  -7  -9  357.46    7.12
   0  -7  -9  373.71    7.93
   0   7   9  369.21    8.27
   0   7   9  369.25    8.13
   0  -7  -9  380.20    8.22
   0  -7 -10  118.37    3.61
   0  -7 -10  114.52    3.81
   0   7  10  119.06    3.04
   0  -7 -10  122.50    3.81
   0   7  10  113.46    4.07
   0  -7 -10  119.57    3.80
   0   7  10  119.80    3.65
   0   7  10  121.91    4.18
   0   7  11  163.67    5.02
   0  -7 -11  161.87    4.41
   0  -7 -11  159.00    4.64
   0   7  11  159.53    3.75
   0  -7 -11  161.54    4.64
   0  -7 -11  162.68    4.45
   0   7  11  159.29    4.47
   0   7  11  152.53    4.98
   0   7  11  154.64    4.29
   0  -7 -12  114.19    3.97
   0   7  12  117.16    4.48
   0  -7 -12  122.01    3.78
   0   7  12  120.80    4.56
   0   7  12  117.78    3.04
   0   7  12  119.30    3.77
   0  -7 -12  117.33    3.82
   0  -7 -12  115.41    4.05
   0   7  12  116.33    3.61
   0  -7 -13   81.56    3.68
   0   7  13   86.93    3.32
   0  -7 -13   87.50    3.31
   0   7  13   83.04    4.09
   0   7  13   84.26    3.08
   0  -7 -13   91.62    3.49
   0   7  13   89.82    4.36
   0   7  13   85.22    2.55
   0   7  14    5.45    1.48
   0  -7 -14    8.37    2.82
   0   7  14    6.90    2.26
   0   7  14    6.99    3.57
   0  -7 -14    7.35    2.52
   0   7  14    8.47    3.28
   0  -7 -15   12.39    3.07
   0   7  15   14.75    4.07
   0  -7 -15   12.26    2.85
   0   7  15   12.35    3.65
   0  -7 -16   21.48    3.37
   0   7  16   25.44    4.42
   0  -7 -16   23.46    3.18
   0   7  16   23.17    4.05
   0  -7 -17  293.76    7.90
   0  -7 -17  292.09    7.56
   0   7  17  292.18    8.66
   0  -7 -18   86.90    4.62
   0  -7 -18   82.11    4.36
   0   7  18   75.63    5.62
   0  -7 -19   64.63    4.55
   0   7  19   67.15    5.67
   0  -7 -19   60.72    4.22
   0   7  20    3.74    5.24
   0  -7 -20   -1.48    3.93
   0  -7 -20    2.71    3.65
   0   7  21   11.64    5.50
   0  -7 -21   15.38    4.27
   0  -7 -21   11.38    3.99
   0  -7 -22    9.62    4.35
   0   7  22    9.45    5.73
   0  -7 -22    3.85    4.11
   0   7  22   -0.16    5.22
   0  -7 -23   10.84    4.64
   0   7  23    6.72    6.12
   0  -7 -23    1.97    4.27
   0   7  23    7.94    5.53
   0  -7 -24    9.17    4.62
   0   7  24    7.08    5.99
   0  -7 -24   12.43    4.98
   0   7  24    9.11    6.56
   0  -7 -24    5.04    4.51
   0  -7 -25   11.36    4.84
   0  -7 -25    5.85    5.24
   0   7  25   21.47    7.01
   0   7  25    7.03    6.10
   0  -7 -25   11.09    4.96
   0   8 -23   34.42    4.88
   0  -8  23   30.58    7.33
   0  -8  22    2.34    6.60
   0   8 -22    3.03    4.24
   0   8 -22    6.95    5.44
   0  -8  21   29.35    6.61
   0   8 -21   32.78    4.51
   0   8 -21   32.12    5.51
   0  -8  20   12.87    5.97
   0   8 -20    6.90    5.04
   0   8 -20    7.01    3.90
   0  -8  19   -0.62    5.65
   0  -8  19    1.73    3.98
   0   8 -19    3.23    4.75
   0   8 -19    0.65    3.64
   0  -8  18   22.53    5.64
   0  -8  18   22.29    4.10
   0   8 -18   14.97    4.67
   0   8 -18   19.50    3.67
   0   8 -17   14.34    3.53
   0   8 -17   16.64    3.61
   0  -8  17   17.55    3.94
   0   8 -17   16.09    4.49
   0  -8  17   17.49    5.28
   0   8 -16  140.47    5.26
   0   8 -16  151.30    5.47
   0  -8  16  145.43    6.70
   0   8 -16  156.70    6.20
   0  -8  16  140.04    5.66
   0  -8  15    8.22    3.49
   0   8 -15    9.66    3.15
   0   8 -15    8.07    3.88
   0  -8  15    7.52    4.60
   0   8 -15    7.11    3.08
   0  -8  14   10.29    3.40
   0   8 -14   14.01    3.14
   0   8 -14   11.93    3.77
   0  -8  14    8.21    4.39
   0   8 -14    4.32    2.84
   0  -8  13    6.24    3.19
   0   8 -13    3.05    2.56
   0   8 -13    8.16    2.89
   0  -8  13    2.98    4.25
   0   8 -13    5.87    3.48
   0  -8  12   71.53    4.62
   0   8 -12   66.53    3.39
   0   8 -12   72.30    3.78
   0  -8  12   60.62    3.33
   0  -8  12   69.60    3.99
   0   8 -12   68.75    4.16
   0   8 -11   14.25    2.48
   0   8 -11   11.90    2.65
   0  -8  11   14.07    2.74
   0  -8  11    7.86    3.65
   0  -8  11   12.12    2.92
   0  -8  11    9.99    2.62
   0  -8  10   16.69    2.48
   0   8 -10   20.74    2.33
   0   8 -10   16.71    2.62
   0  -8  10   15.33    2.81
   0  -8  10   14.76    3.47
   0   8 -10   15.95    2.70
   0  -8  10   17.51    2.85
   0  -8   9   12.07    2.16
   0  -8   9   15.57    3.13
   0   8  -9   13.42    2.64
   0  -8   9   12.49    2.64
   0   8  -9   10.88    2.06
   0  -8   9   12.46    2.65
   0   8  -9   15.37    2.49
   0  -8   8  173.20    4.99
   0  -8   8  187.19    5.35
   0   8  -8  173.64    5.24
   0   8  -8  183.85    4.78
   0  -8   8  184.70    4.51
   0  -8   8  176.85    5.34
   0  -8   7   15.97    2.85
   0   8  -7   16.66    2.37
   0  -8   7   18.23    1.75
   0   8  -7   20.34    1.97
   0  -8   7   13.53    2.67
   0  -8   7   16.96    2.57
   0  -8   7   15.06    1.83
   0  -8   6   20.24    1.70
   0  -8   6   22.09    1.68
   0  -8   6   19.60    2.73
   0  -8   6   21.24    2.72
   0  -8   6   26.46    2.57
   0   8  -6   20.75    2.32
   0  -8   5  354.62    6.93
   0  -8   5  333.42    7.62
   0   8  -5  330.54    7.76
   0  -8   5  323.34    6.61
   0  -8   5  330.43    7.32
   0  -8   4   15.10    1.30
   0  -8   4   12.90    2.19
   0  -8   4   14.07    2.75
   0   8  -4   15.17    2.17
   0  -8   4   10.88    0.98
   0   8  -3    0.33    1.96
   0  -8   3    4.25    2.61
   0   8  -3    1.98    1.84
   0  -8   3    3.32    1.07
   0  -8   3    1.57    1.92
   0  -8   3    1.90    2.16
   0  -8   2 1467.54   28.34
   0   8  -2 1539.13   29.16
   0  -8   2 1454.59   29.07
   0  -8   2 1537.13   28.22
   0  -8   2 1484.56   29.16
   0  -8   1   22.41    2.06
   0  -8   1   20.12    2.30
   0  -8   1   14.51    2.72
   0   8  -1   23.24    2.10
   0   8   0  193.95    4.86
   0  -8   0  179.57    3.92
   0   8   0  190.36    4.85
   0  -8   0  186.69    4.85
   0  -8   0  194.07    4.70
   0   8   1   39.14    2.26
   0   8   1   37.27    2.34
   0   8   1   33.77    1.41
   0  -8  -1   39.41    2.39
   0  -8  -1   34.32    2.24
   0  -8  -1   32.68    1.48
   0  -8  -2  483.56    9.86
   0  -8  -2  480.71   10.23
   0  -8  -2  466.39    9.50
   0   8   2  481.17    9.38
   0   8   2  469.75   10.14
   0  -8  -2  486.26    9.99
   0  -8  -2  485.55    9.95
   0   8   2  485.32   10.05
   0  -8  -3   94.59    3.03
   0  -8  -3   97.82    3.10
   0  -8  -3   88.52    2.65
   0  -8  -3   98.39    3.75
   0  -8  -3  100.35    3.09
   0   8   3   91.90    2.74
   0   8   3   92.20    3.06
   0   8   4    7.06    1.76
   0   8   4   10.21    1.49
   0  -8  -4    9.80    1.90
   0  -8  -4    7.76    1.54
   0  -8  -4   11.93    1.88
   0   8   4    6.89    1.91
   0  -8  -4   10.83    1.95
   0  -8  -4   11.58    2.69
   0  -8  -5    4.66    2.59
   0  -8  -5    6.87    1.74
   0   8   5    4.25    1.70
   0   8   5    4.93    1.84
   0  -8  -5    4.80    1.59
   0  -8  -5    6.23    1.83
   0   8   5    2.76    2.06
   0  -8  -5    4.70    1.93
   0   8   5    5.19    1.72
   0  -8  -6  232.93    5.30
   0   8   6  225.29    5.48
   0  -8  -6  220.24    5.08
   0   8   6  223.65    5.22
   0   8   6  227.21    5.62
   0  -8  -6  234.61    5.85
   0  -8  -6  225.65    5.45
   0  -8  -6  233.05    5.38
   0   8   6  218.34    5.12
   0  -8  -7  396.35    8.34
   0   8   7  400.26    8.59
   0  -8  -7  394.86    8.53
   0  -8  -7  394.30    8.00
   0   8   7  392.23    8.23
   0   8   7  399.37    8.69
   0  -8  -7  396.80    8.79
   0  -8  -7  385.89    8.49
   0   8   7  379.42    8.26
   0  -8  -8   30.68    2.18
   0  -8  -8   29.91    2.83
   0   8   8   34.49    1.89
   0   8   8   33.08    2.29
   0   8   8   31.12    2.73
   0  -8  -8   32.48    2.24
   0  -8  -8   32.24    2.44
   0   8   8   34.80    2.65
   0  -8  -8   32.91    1.67
   0   8   9  124.09    4.18
   0   8   9  131.52    3.30
   0  -8  -9  124.89    3.92
   0  -8  -9  120.72    2.94
   0  -8  -9  125.87    3.67
   0  -8  -9  119.02    3.80
   0   8   9  124.31    3.84
   0  -8  -9  126.55    4.10
   0   8   9  125.60    4.12
   0  -8 -10    3.52    2.58
   0   8  10    3.24    1.93
   0  -8 -10    2.34    2.25
   0   8  10    3.77    1.46
   0  -8 -10    5.73    2.05
   0  -8 -10    6.02    0.98
   0  -8 -10    7.96    1.97
   0   8  10    2.58    2.68
   0   8  10    5.43    2.82
   0   8  11    3.76    2.30
   0   8  11    6.05    2.91
   0  -8 -11    5.18    2.61
   0  -8 -11    3.57    2.35
   0  -8 -11    2.26    2.11
   0   8  11    1.28    1.96
   0   8  11    6.46    1.48
   0  -8 -11    4.75    2.08
   0   8  11    5.50    2.75
   0   8  12  201.15    5.20
   0   8  12  202.44    5.93
   0  -8 -12  210.71    5.70
   0   8  12  207.93    6.02
   0  -8 -12  197.45    5.31
   0   8  12  206.41    4.67
   0  -8 -12  214.80    5.44
   0  -8 -12  204.28    5.62
   0   8  12  210.52    5.47
   0  -8 -13    1.90    2.63
   0   8  13    0.33    2.32
   0   8  13    4.02    1.51
   0  -8 -13    1.37    2.37
   0   8  13    1.88    2.20
   0  -8 -13    2.36    2.67
   0   8  13    2.53    3.31
   0  -8 -13   -0.19    2.24
   0   8  13    1.02    3.12
   0  -8 -14   78.02    3.83
   0  -8 -14   77.49    3.50
   0   8  14   76.30    3.38
   0   8  14   77.02    2.52
   0   8  14   72.54    4.55
   0   8  14   78.17    4.35
   0  -8 -14   81.04    3.69
   0   8  14   76.96    3.28
   0   8  15    1.30    3.59
   0  -8 -15    3.23    2.76
   0   8  15    7.25    4.01
   0  -8 -15   -1.85    3.12
   0   8  16    1.97    3.97
   0  -8 -16    1.05    3.01
   0   8  16    7.33    4.29
   0  -8 -16   -5.03    3.31
   0   8  17   20.73    4.36
   0  -8 -17   27.32    3.41
   0   8  17   31.71    4.78
   0  -8 -17   19.90    3.55
   0   8  18   15.86    4.46
   0  -8 -18   26.20    3.60
   0   8  18   26.29    4.84
   0  -8 -18   24.99    3.86
   0   8  19    2.53    4.57
   0  -8 -19    4.82    3.78
   0   8  19   10.65    5.01
   0  -8 -19   12.38    3.63
   0  -8 -20   26.22    4.21
   0   8  20   21.32    5.38
   0  -8 -20   22.64    3.94
   0  -8 -21    0.79    4.13
   0   8  21   11.37    5.66
   0  -8 -21    4.59    3.96
   0  -8 -22   11.59    4.46
   0   8  22   10.30    5.82
   0  -8 -22    1.85    4.07
   0  -8 -23   28.68    4.85
   0   8  23   32.05    6.55
   0  -8 -23   23.45    4.51
   0  -8 -24    1.21    4.92
   0   8  24   12.23    6.72
   0  -8 -24    3.95    4.56
   0  -8 -25   12.06    4.88
   0   8  25   16.86    7.12
   0  -8 -25   16.33    5.35
   0   9 -22    7.81    4.26
   0  -9  22   -2.71    6.74
   0   9 -21   15.25    5.43
   0   9 -21    8.48    4.08
   0  -9  21    7.40    6.43
   0   9 -20   50.48    5.72
   0  -9  20   37.73    6.52
   0   9 -20   43.71    4.43
   0   9 -19   48.76    5.50
   0   9 -19   35.44    4.14
   0  -9  19   50.31    6.19
   0  -9  19   36.92    4.64
   0  -9  18   41.04    4.54
   0   9 -18   42.70    5.11
   0   9 -18   42.89    4.05
   0   9 -18   40.83    4.20
   0  -9  18   47.06    6.05
   0  -9  17    4.41    3.83
   0   9 -17    7.31    4.48
   0   9 -17    4.80    3.36
   0   9 -17    3.59    3.57
   0  -9  17   -5.50    5.22
   0  -9  16   96.64    6.15
   0  -9  16   98.40    5.11
   0   9 -16   98.25    5.61
   0   9 -16  103.51    4.97
   0   9 -16   92.08    4.49
   0   9 -15    2.29    2.93
   0   9 -15   11.51    4.16
   0  -9  15    0.71    3.60
   0   9 -15    6.78    3.22
   0  -9  15    7.58    4.85
   0   9 -14    2.44    2.81
   0   9 -14    2.76    3.77
   0  -9  14    6.77    3.51
   0  -9  14   -1.23    4.51
   0   9 -14    4.22    3.18
   0  -9  13   36.37    3.75
   0   9 -13   40.41    3.60
   0   9 -13   35.71    3.21
   0  -9  13   44.13    4.64
   0  -9  12    6.22    3.22
   0  -9  12    8.38    3.04
   0   9 -12    9.00    2.56
   0   9 -12    2.62    2.88
   0  -9  12    5.34    4.11
   0  -9  11   38.38    3.55
   0   9 -11   40.29    2.89
   0   9 -11   38.65    3.38
   0  -9  11   41.49    3.39
   0  -9  11   40.38    4.22
   0  -9  10  600.01   12.67
   0  -9  10  634.76   13.23
   0   9 -10  612.84   12.75
   0  -9  10  595.62   13.30
   0   9 -10  588.64   12.61
   0   9 -10  604.80   13.35
   0  -9   9   50.67    3.32
   0  -9   9   53.40    3.70
   0   9  -9   53.90    2.75
   0  -9   9   47.45    3.34
   0   9  -9   55.55    3.24
   0   9  -9   50.43    3.22
   0  -9   8   90.86    3.90
   0   9  -8   85.25    3.74
   0  -9   8   93.40    3.95
   0  -9   8   93.82    3.96
   0   9  -8   96.79    3.27
   0   9  -8   93.01    3.78
   0  -9   7   32.22    3.08
   0  -9   7   29.17    1.89
   0  -9   7   35.42    2.98
   0  -9   7   31.73    2.88
   0   9  -7   31.57    2.71
   0  -9   6  154.34    3.56
   0  -9   6  158.80    4.73
   0  -9   6  157.76    4.55
   0   9  -6  174.32    4.92
   0   9  -5  106.58    3.71
   0  -9   5   92.87    2.28
   0   9  -5  106.32    3.58
   0  -9   5   92.78    3.82
   0  -9   5  109.60    3.43
   0  -9   4  141.31    3.91
   0  -9   4  142.69    4.51
   0   9  -4  151.51    4.46
   0   9  -4  145.31    4.31
   0  -9   4  147.92    4.58
   0  -9   3    8.42    2.39
   0  -9   3   10.27    2.87
   0   9  -3    6.76    2.19
   0  -9   3    6.10    1.89
   0   9  -3    8.61    2.10
   0  -9   2   33.43    2.62
   0   9  -2   37.40    2.49
   0  -9   2   32.23    3.09
   0  -9   1  140.55    4.30
   0  -9   1  140.32    4.53
   0  -9   1  142.14    4.09
   0   9  -1  145.34    4.22
   0  -9   0   38.61    2.63
   0   9   0   46.51    2.56
   0  -9   0   40.29    2.44
   0   9   0   44.88    2.55
   0  -9   0   39.30    1.50
   0  -9  -1  302.08    6.24
   0   9   1  310.32    7.15
   0   9   1  295.99    6.01
   0  -9  -1  330.27    7.02
   0   9   1  306.63    7.06
   0  -9  -1  314.89    7.09
   0   9   2    1.40    1.40
   0  -9  -2    1.70    2.65
   0  -9  -2   -1.54    2.05
   0   9   2   -3.75    2.04
   0   9   2    2.99    1.91
   0  -9  -2   -0.58    1.98
   0  -9  -2   -2.14    1.36
   0  -9  -2    1.79    2.05
   0  -9  -3   48.68    3.19
   0   9   3   42.95    2.12
   0  -9  -3   48.61    2.53
   0  -9  -3   47.87    2.58
   0   9   3   44.96    2.46
   0  -9  -3   48.45    2.48
   0  -9  -3   41.76    1.90
   0   9   4  219.40    4.99
   0   9   4  212.06    5.32
   0  -9  -4  224.24    5.82
   0   9   4  211.65    4.48
   0  -9  -4  220.15    5.35
   0  -9  -4  221.02    5.01
   0  -9  -4  225.97    5.27
   0  -9  -4  222.78    5.29
   0  -9  -5   61.32    2.66
   0  -9  -5   63.41    3.49
   0   9   5   62.80    2.79
   0  -9  -5   65.72    2.60
   0   9   5   59.30    2.19
   0   9   5   61.62    2.88
   0  -9  -5   66.16    2.80
   0  -9  -5   59.89    2.41
   0   9   5   59.92    2.61
   0  -9  -6   26.54    1.96
   0  -9  -6   28.06    3.02
   0   9   6   24.26    1.97
   0  -9  -6   28.79    2.17
   0  -9  -6   26.71    2.05
   0   9   6   24.65    2.21
   0  -9  -6   25.14    2.24
   0   9   6   27.10    2.09
   0   9   6   25.73    2.38
   0  -9  -7   86.58    3.10
   0  -9  -7   89.58    3.07
   0  -9  -7   96.17    2.84
   0   9   7   87.03    3.11
   0  -9  -7   92.12    3.30
   0   9   7   94.60    3.40
   0   9   7   95.67    2.99
   0   9   7   94.21    3.42
   0  -9  -7   92.95    3.80
   0  -9  -8    9.41    2.81
   0   9   8    4.53    1.89
   0  -9  -8    7.10    2.14
   0   9   8    6.02    1.66
   0  -9  -8    6.25    2.01
   0  -9  -8    7.08    1.89
   0  -9  -8    6.61    1.57
   0   9   8    6.82    2.32
   0   9   8    3.47    2.48
   0  -9  -9   60.70    2.77
   0  -9  -9   60.25    2.11
   0  -9  -9   57.01    2.98
   0   9   9   59.92    2.32
   0  -9  -9   64.40    3.39
   0   9   9   57.68    3.08
   0  -9  -9   56.54    2.73
   0   9   9   60.64    3.28
   0   9   9   60.67    2.87
   0  -9 -10   54.69    3.02
   0   9  10   58.18    2.28
   0  -9 -10   60.81    3.47
   0  -9 -10   60.13    2.85
   0   9  10   56.39    3.36
   0  -9 -10   58.29    2.80
   0   9  10   54.93    3.35
   0   9  10   56.36    2.85
   0  -9 -11  145.82    4.28
   0  -9 -11  144.19    4.55
   0  -9 -11  140.06    4.62
   0   9  11  148.56    4.90
   0   9  11  149.17    4.82
   0   9  11  144.31    3.71
   0   9  11  147.07    4.43
   0   9  11  144.85    4.43
   0  -9 -11  143.80    4.49
   0  -9 -12   36.13    3.31
   0   9  12   38.95    3.52
   0   9  12   32.75    2.65
   0   9  12   40.37    3.55
   0   9  12   35.09    2.92
   0   9  12   34.94    1.98
   0  -9 -12   36.63    3.00
   0  -9 -12   35.45    2.75
   0  -9 -12   37.12    2.78
   0   9  13  117.34    4.87
   0  -9 -13  124.10    4.45
   0  -9 -13  125.14    4.46
   0   9  13  113.59    4.04
   0   9  13  122.95    3.27
   0   9  13  114.28    4.91
   0   9  13  115.76    4.15
   0  -9 -13  118.63    4.29
   0  -9 -13  115.63    4.07
   0   9  14  223.73    6.82
   0  -9 -14  222.58    6.05
   0   9  14  224.47    5.79
   0   9  14  233.42    6.12
   0  -9 -14  221.68    6.41
   0  -9 -14  226.40    6.39
   0   9  14  214.46    6.86
   0  -9 -15   31.82    3.53
   0  -9 -15   37.69    3.24
   0   9  15   33.06    4.34
   0   9  15   35.50    3.08
   0   9  15   32.42    3.06
   0   9  15   38.01    4.24
   0  -9 -16  102.77    4.66
   0  -9 -16  109.60    4.35
   0   9  16   97.40    5.28
   0   9  16   97.86    5.51
   0  -9 -17   87.14    4.58
   0  -9 -17   88.65    4.20
   0   9  17   84.58    5.32
   0   9  17   83.81    5.46
   0  -9 -18   94.01    4.82
   0  -9 -18   92.39    4.48
   0   9  18   84.98    5.52
   0   9  18  100.40    5.83
   0  -9 -19  145.03    5.78
   0  -9 -19  154.85    5.48
   0   9  19  129.59    6.53
   0   9  19  143.71    6.85
   0  -9 -20    4.11    3.60
   0  -9 -20    4.78    3.96
   0   9  20    7.38    4.92
   0   9  20    3.51    5.33
   0  -9 -21    8.58    3.93
   0  -9 -21    2.65    4.23
   0   9  21    2.55    5.09
   0   9  21    7.03    5.61
   0  -9 -22   12.48    4.12
   0  -9 -22   12.38    4.42
   0   9  22    8.89    5.45
   0  -9 -23    8.16    4.60
   0   9  23    5.38    6.32
   0  -9 -23   15.88    4.45
   0   9  24   -4.97    6.52
   0  -9 -24    3.05    4.92
   0   9  25   31.37    7.43
   0  -9 -25   47.08    5.76
   0  10 -22    8.70    4.30
   0 -10  22   -2.70    6.85
   0  10 -21   13.64    5.81
   0  10 -21   13.94    4.30
   0 -10  21    6.70    6.71
   0  10 -20    9.64    5.31
   0 -10  20   11.61    6.43
   0  10 -20    7.28    3.98
   0  10 -19   12.58    5.26
   0 -10  19   20.30    4.61
   0 -10  19   16.74    6.01
   0  10 -19   18.58    3.98
   0  10 -18    4.98    3.63
   0  10 -18    6.35    4.84
   0 -10  18    6.37    4.25
   0  10 -18    5.07    3.87
   0 -10  18    9.81    5.70
   0  10 -17    7.91    3.40
   0  10 -17    6.54    4.59
   0 -10  17   14.04    4.14
   0  10 -17    8.50    3.80
   0 -10  17    5.93    5.34
   0  10 -16    7.76    3.22
   0  10 -16    8.16    4.52
   0 -10  16    3.68    4.10
   0  10 -16    9.23    3.61
   0 -10  16    1.42    5.16
   0  10 -15   21.34    3.34
   0  10 -15   18.04    4.35
   0  10 -15   20.69    3.70
   0 -10  15   23.49    5.05
   0 -10  15   14.05    4.03
   0  10 -14   12.48    3.45
   0 -10  14   11.04    4.64
   0  10 -14   12.32    3.06
   0 -10  14   11.50    3.76
   0  10 -13    1.47    3.13
   0 -10  13    0.94    4.49
   0  10 -13    1.47    2.63
   0 -10  13    3.60    3.49
   0 -10  12   17.75    3.63
   0  10 -12   12.65    3.18
   0 -10  12   14.81    4.15
   0  10 -12   13.46    2.72
   0 -10  12   15.54    3.39
   0 -10  11   34.14    3.74
   0 -10  11   37.63    3.63
   0  10 -11   35.30    3.52
   0  10 -11   49.01    3.08
   0 -10  11   41.93    4.18
   0 -10  10  218.17    6.63
   0 -10  10  228.25    6.66
   0  10 -10  224.92    6.63
   0 -10  10  218.46    6.23
   0  10 -10  223.80    6.13
   0  10 -10  231.24    5.91
   0 -10   9  129.45    4.95
   0  10  -9  128.04    4.80
   0 -10   9  143.13    4.93
   0 -10   9  125.72    4.68
   0  10  -9  137.95    4.68
   0  10  -9  128.97    4.12
   0 -10   8    3.22    2.79
   0  10  -8    0.74    2.85
   0 -10   8    0.61    3.02
   0  10  -8    0.10    2.40
   0 -10   8    6.71    3.08
   0 -10   7  166.93    5.27
   0 -10   7  176.81    5.48
   0  10  -7  184.32    5.50
   0 -10   7  182.48    5.10
   0  10  -6   22.77    2.65
   0 -10   6   21.88    3.09
   0  10  -6   23.61    2.58
   0 -10   6   21.50    2.84
   0 -10   5  144.05    4.78
   0  10  -5  144.56    4.51
   0 -10   5  147.34    4.27
   0  10  -5  153.47    4.77
   0  10  -4  109.85    4.02
   0 -10   4  111.29    4.25
   0 -10   4  110.61    4.12
   0 -10   4  115.34    3.42
   0  10  -4  116.31    3.98
   0 -10   3   11.02    2.57
   0 -10   3    6.68    2.86
   0  10  -3   11.24    2.30
   0  10  -3   10.79    2.38
   0 -10   2  102.38    3.87
   0  10  -2  115.41    3.81
   0 -10   2  108.38    4.17
   0 -10   1   35.84    2.73
   0 -10   1   33.32    3.18
   0 -10   1   32.44    1.28
   0 -10   1   39.03    2.54
   0  10  -1   34.62    2.51
   0 -10   0   86.15    3.45
   0  10   0   85.97    3.29
   0 -10   0   78.38    2.18
   0 -10   0   88.08    3.23
   0  10   0   91.05    3.40
   0  10   1  240.60    5.99
   0  10   1  227.38    4.65
   0 -10  -1  243.85    5.97
   0 -10  -1  254.70    5.87
   0  10   1  241.12    5.93
   0 -10  -1  221.41    4.95
   0 -10  -2    2.10    2.20
   0  10   2    2.67    1.97
   0  10   2    2.67    1.97
   0  10   2    3.88    1.38
   0 -10  -2    1.53    1.27
   0 -10  -2   -0.66    2.14
   0 -10  -2    3.90    2.76
   0  10   3 1208.21   23.42
   0 -10  -3 1200.69   23.28
   0 -10  -3 1168.96   23.16
   0 -10  -3 1168.47   23.53
   0 -10  -3 1187.85   23.28
   0  10   3 1197.33   22.64
   0 -10  -3 1175.04   22.81
   0 -10  -4    6.80    2.11
   0  10   4    0.72    1.84
   0 -10  -4    6.32    2.89
   0 -10  -4    4.62    2.12
   0 -10  -4    4.38    2.15
   0 -10  -4    0.89    1.58
   0  10   5   61.24    2.69
   0  10   5   53.82    2.68
   0 -10  -5   62.83    3.52
   0 -10  -5   60.59    2.42
   0 -10  -5   59.13    2.77
   0  10   5   60.11    2.08
   0  10   5   63.82    2.94
   0 -10  -5   57.99    2.79
   0 -10  -5   65.54    2.75
   0 -10  -6  121.51    3.84
   0  10   6  123.10    3.66
   0 -10  -6  113.63    3.48
   0 -10  -6  123.04    4.41
   0 -10  -6  123.44    3.58
   0  10   6  125.10    4.01
   0 -10  -6  120.72    3.68
   0  10   6  121.57    3.83
   0  10   6  114.81    3.24
   0 -10  -7   70.50    2.70
   0 -10  -7   70.37    3.05
   0  10   7   60.66    2.98
   0  10   7   70.22    2.76
   0  10   7   71.48    3.20
   0 -10  -7   65.36    2.87
   0  10   7   68.50    2.75
   0 -10  -7   68.04    2.79
   0 -10  -7   74.75    3.74
   0 -10  -8  132.51    3.58
   0 -10  -8  135.28    4.14
   0  10   8  126.20    4.16
   0  10   8  130.45    3.87
   0  10   8  130.16    4.31
   0 -10  -8  128.28    3.95
   0  10   8  131.12    3.74
   0 -10  -8  131.69    3.93
   0 -10  -8  135.33    4.58
   0 -10  -9  204.59    4.92
   0 -10  -9  216.82    5.46
   0  10   9  219.16    5.86
   0  10   9  213.03    5.75
   0 -10  -9  224.16    6.07
   0 -10  -9  213.16    5.58
   0  10   9  210.31    5.16
   0 -10  -9  216.25    5.71
   0  10   9  212.43    5.52
   0 -10 -10    7.72    2.12
   0 -10 -10   11.39    3.07
   0  10  10    9.39    1.76
   0 -10 -10    7.39    2.43
   0  10  10   10.42    2.88
   0  10  10    9.82    2.24
   0  10  10    7.56    2.89
   0 -10 -10    7.50    2.31
   0 -10 -11   88.08    3.45
   0  10  11   84.81    3.75
   0 -10 -11   81.69    3.70
   0  10  11   92.67    3.96
   0 -10 -11   88.40    4.09
   0 -10 -11   84.75    3.52
   0  10  11   86.31    2.90
   0  10  11   80.04    4.04
   0  10  11   83.14    3.57
   0 -10 -12   55.31    3.69
   0 -10 -12   57.85    3.45
   0  10  12   64.45    3.86
   0  10  12   59.05    2.44
   0  10  12   52.07    3.11
   0  10  12   55.59    3.84
   0 -10 -12   51.35    3.16
   0 -10 -12   51.40    3.07
   0  10  12   58.49    3.42
   0 -10 -13   33.84    3.56
   0  10  13   39.17    3.85
   0  10  13   28.53    3.74
   0 -10 -13   27.42    3.19
   0  10  13   37.92    2.11
   0  10  13   32.56    2.88
   0 -10 -13   32.64    2.99
   0 -10 -13   36.14    3.00
   0  10  13   35.67    3.23
   0  10  14  826.80   17.28
   0  10  14  816.05   17.55
   0  10  14  815.49   16.66
   0  10  14  821.11   17.08
   0 -10 -14  831.54   16.84
   0 -10 -14  838.02   17.41
   0 -10 -14  793.46   17.16
   0  10  15   13.55    3.22
   0  10  15    9.57    2.75
   0 -10 -15   12.83    3.02
   0  10  15   16.63    4.17
   0 -10 -15   13.49    3.39
   0  10  16   14.60    2.94
   0 -10 -16   21.21    3.57
   0  10  16   13.99    4.27
   0 -10 -16   18.37    3.23
   0  10  16   14.15    4.37
   0 -10 -17    1.64    3.54
   0  10  17    1.15    4.32
   0 -10 -17    4.36    3.19
   0  10  17    7.83    4.70
   0 -10 -18   32.30    4.04
   0  10  18   32.57    4.92
   0 -10 -18   31.31    3.71
   0  10  18   41.19    5.25
   0 -10 -19   11.80    4.06
   0  10  19   10.07    4.85
   0 -10 -19   12.89    3.64
   0  10  19   14.49    5.26
   0 -10 -20    6.90    4.04
   0  10  20    6.70    4.97
   0 -10 -20    4.84    3.67
   0  10  20    7.32    5.36
   0 -10 -21   40.38    4.69
   0  10  21   33.45    5.55
   0 -10 -21   46.49    4.38
   0  10  21   30.35    5.82
   0 -10 -22    7.87    4.46
   0  10  22    4.24    5.46
   0 -10 -22   11.76    4.20
   0  10  22    5.16    5.98
   0  10  23   10.92    6.25
   0 -10 -23    6.18    4.74
   0  10  23   17.11    5.87
   0  10  24    2.27    6.60
   0 -10 -24    1.38    4.97
   0  10  24    3.37    6.10
   0 -10 -25   38.07    5.70
   0  10  25   35.81    7.37
   0 -11  22   14.17    6.96
   0 -11  21   12.67    6.79
   0  11 -21   12.54    4.27
   0  11 -20   -0.89    5.33
   0  11 -20    8.33    3.99
   0 -11  20   10.60    6.55
   0  11 -19   13.44    5.42
   0  11 -19   21.12    3.96
   0 -11  19   16.57    6.22
   0 -11  19    8.31    4.69
   0 -11  18   87.15    6.80
   0 -11  18   76.56    5.63
   0  11 -18   89.77    6.16
   0  11 -18   77.64    5.19
   0  11 -18   78.78    4.69
   0 -11  17   13.44    4.47
   0  11 -17   12.22    4.93
   0 -11  17   10.50    5.65
   0  11 -17   13.59    3.60
   0  11 -17   15.52    4.02
   0  11 -16    6.29    3.84
   0 -11  16   16.21    5.39
   0  11 -16    8.86    3.36
   0 -11  16    8.44    4.21
   0  11 -15   60.07    4.57
   0 -11  15   60.86    5.55
   0 -11  15   67.05    4.88
   0  11 -15   66.84    3.96
   0  11 -14    1.35    3.59
   0 -11  14    3.16    4.72
   0  11 -14    4.19    2.95
   0 -11  14    1.07    3.83
   0  11 -13   71.61    4.48
   0 -11  13   81.71    5.30
   0 -11  13   71.89    4.73
   0  11 -13   73.01    3.85
   0 -11  12    5.34    3.53
   0  11 -12    6.75    3.35
   0 -11  12    7.34    4.36
   0 -11  12    9.02    3.68
   0  11 -12    8.83    2.71
   0 -11  11    9.68    3.61
   0 -11  11   16.00    3.59
   0  11 -11   14.31    3.35
   0 -11  11   15.56    4.13
   0  11 -11   24.13    2.77
   0 -11  10   36.22    4.05
   0  11 -10   33.89    3.48
   0 -11  10   25.94    3.68
   0  11 -10   31.58    3.63
   0 -11  10   29.35    3.59
   0 -11   9    4.78    3.45
   0  11  -9   -0.15    3.31
   0  11  -9    2.07    2.92
   0 -11   9    3.63    3.41
   0 -11   9    1.48    3.16
   0  11  -8   59.69    3.88
   0 -11   8   66.17    4.09
   0  11  -8   66.48    3.84
   0 -11   8   70.64    4.01
   0  11  -8   63.53    3.51
   0 -11   8   65.26    3.87
   0  11  -7    4.94    2.61
   0 -11   7    3.10    3.24
   0  11  -7    1.03    2.44
   0 -11   7    1.99    2.87
   0  11  -6   22.24    2.81
   0 -11   6   22.93    2.81
   0 -11   6   25.61    3.43
   0  11  -6   25.30    2.69
   0 -11   5   -2.64    2.55
   0  11  -5   -0.10    2.32
   0 -11   5    0.08    3.13
   0  11  -5    0.81    2.27
   0 -11   5    1.47    2.66
   0 -11   4   -1.61    2.20
   0 -11   4    2.00    3.15
   0 -11   4    5.18    2.66
   0  11  -4    2.03    2.22
   0  11  -4    4.60    2.32
   0 -11   3   26.45    2.87
   0  11  -3   29.19    2.65
   0 -11   3   28.10    3.26
   0 -11   2  103.68    3.95
   0  11  -2  108.57    3.81
   0 -11   2   91.13    2.13
   0 -11   2   96.89    4.23
   0 -11   1   99.52    4.28
   0 -11   1  109.99    4.00
   0 -11   1   99.27    2.42
   0  11  -1  110.73    3.99
   0 -11   1  110.14    3.74
   0  11  -1  114.35    3.93
   0 -11   0    5.28    2.39
   0 -11   0    3.24    1.07
   0  11   0    5.02    2.15
   0 -11   0    5.21    2.18
   0  11   0    4.37    2.20
   0 -11  -1  112.18    2.88
   0 -11  -1  119.79    4.11
   0  11   1  112.68    3.95
   0 -11  -1  116.29    3.85
   0  11   1  126.10    4.06
   0  11   2   28.23    2.48
   0  11   2   25.49    2.52
   0 -11  -2   23.44    1.63
   0 -11  -2   32.46    3.16
   0  11   2   28.94    1.60
   0 -11  -2   32.31    2.69
   0 -11  -2   31.44    2.54
   0  11   3   63.26    2.99
   0 -11  -3   54.71    3.56
   0  11   3   60.38    2.27
   0 -11  -3   58.88    2.93
   0 -11  -3   64.21    3.08
   0 -11  -3   57.88    2.23
   0 -11  -3   62.00    2.92
   0 -11  -4    9.77    2.33
   0  11   4    9.07    1.99
   0  11   4    7.87    2.20
   0 -11  -4   12.25    3.17
   0 -11  -4   10.82    2.30
   0 -11  -4    6.61    1.67
   0 -11  -4    8.49    2.35
   0  11   5   42.18    2.45
   0  11   5   39.38    2.56
   0  11   5   44.67    2.82
   0 -11  -5   44.55    3.51
   0 -11  -5   41.46    2.19
   0 -11  -5   41.99    2.62
   0 -11  -5   45.12    2.71
   0 -11  -5   40.51    2.73
   0  11   6   87.11    3.34
   0  11   6   89.88    3.32
   0 -11  -6   87.55    3.27
   0  11   6   86.97    2.67
   0 -11  -6   88.15    3.07
   0 -11  -6   91.10    3.49
   0  11   6   90.72    3.62
   0 -11  -6   97.07    3.38
   0 -11  -6   94.07    4.16
   0 -11  -7   96.00    3.43
   0 -11  -7   91.28    3.18
   0 -11  -7   92.57    3.28
   0 -11  -7   92.38    3.57
   0 -11  -7  100.87    4.26
   0  11   7   92.24    3.67
   0  11   7   90.26    3.54
   0  11   7   89.23    3.31
   0  11   7   83.73    3.01
   0 -11  -8   59.76    2.89
   0 -11  -8   54.81    2.71
   0 -11  -8   50.93    2.58
   0  11   8   53.10    3.20
   0  11   8   53.23    2.62
   0  11   8   57.24    3.05
   0 -11  -8   56.66    3.01
   0 -11  -8   52.30    3.72
   0  11   8   54.49    2.77
   0 -11  -9    7.54    3.38
   0  11   9    0.17    1.97
   0  11   9    6.11    2.87
   0 -11  -9    2.58    1.93
   0 -11  -9    6.25    2.58
   0 -11  -9    3.33    2.34
   0 -11  -9    4.80    2.11
   0  11   9    5.90    2.30
   0  11   9    5.85    2.55
   0 -11 -10  107.23    3.88
   0  11  10  108.32    4.36
   0 -11 -10  115.92    3.88
   0  11  10  114.37    3.51
   0  11  10  111.66    4.07
   0 -11 -10  113.21    4.66
   0  11  10  108.28    4.08
   0 -11 -10  111.10    4.12
   0 -11 -11   42.26    3.17
   0  11  11   38.34    3.39
   0  11  11   40.98    2.98
   0 -11 -11   36.40    3.71
   0  11  11   42.71    3.46
   0  11  11   43.61    3.67
   0 -11 -11   39.05    2.94
   0 -11 -11   43.36    2.92
   0  11  11   38.48    2.36
   0 -11 -12   76.55    3.57
   0 -11 -12   72.52    3.47
   0  11  12   65.61    3.92
   0  11  12   78.37    4.30
   0 -11 -12   72.65    4.29
   0  11  12   73.61    4.06
   0  11  12   69.98    2.83
   0  11  12   70.19    3.59
   0 -11 -12   73.01    3.76
   0 -11 -13    6.28    3.55
   0  11  13    5.22    3.20
   0  11  13    0.38    2.68
   0 -11 -13   -2.76    2.92
   0 -11 -13    1.30    2.62
   0  11  13    3.24    3.65
   0  11  13    5.15    1.91
   0 -11 -13    1.39    3.01
   0  11  13    5.55    3.62
   0  11  14  883.56   18.20
   0  11  14  891.53   18.56
   0  11  14  927.97   18.66
   0  11  14  902.19   18.99
   0 -11 -14  860.60   18.58
   0 -11 -14  879.83   18.18
   0 -11 -14  900.74   18.75
   0  11  15   79.93    4.10
   0 -11 -15   77.65    4.36
   0  11  15   73.73    4.97
   0 -11 -15   74.00    3.93
   0  11  15   80.96    3.95
   0  11  15   75.40    4.90
   0  11  16    2.33    4.39
   0 -11 -16    3.66    3.48
   0  11  16    0.91    2.88
   0 -11 -16    8.62    3.16
   0  11  16    2.30    4.26
   0  11  17   22.38    4.77
   0 -11 -17   17.96    3.82
   0  11  17   21.55    3.23
   0 -11 -17   29.25    3.50
   0  11  17   21.05    4.65
   0 -11 -18   23.12    3.64
   0  11  18    9.23    4.92
   0  11  18    8.24    4.76
   0 -11 -18    9.12    3.85
   0 -11 -19   11.83    3.64
   0  11  19    8.38    5.06
   0  11  19   10.62    4.99
   0 -11 -19    5.72    3.98
   0 -11 -20   14.74    3.88
   0  11  20   24.59    5.54
   0  11  20   18.61    5.18
   0 -11 -20   16.41    4.27
   0 -11 -21    5.66    3.88
   0  11  21    6.94    5.73
   0  11  21    9.92    5.43
   0 -11 -21   -1.09    4.19
   0  11  22    6.60    5.98
   0  11  22    3.59    5.60
   0 -11 -22   10.13    4.58
   0  11  23   34.78    6.60
   0 -11 -23   40.94    5.26
   0  11  23   41.91    6.42
   0 -11 -24   29.00    5.39
   0  11  24   37.69    6.65
   0  12 -21   10.56    4.30
   0 -12  20   27.94    5.40
   0  12 -20   30.69    4.39
   0  12 -19   28.89    5.84
   0 -12  19   29.35    5.32
   0  12 -19   35.97    4.34
   0 -12  19   35.60    6.57
   0 -12  18   12.12    4.74
   0 -12  18   11.67    5.90
   0  12 -18   20.19    3.82
   0  12 -18   14.62    4.38
   0 -12  17   22.61    4.80
   0 -12  17   19.15    5.76
   0  12 -17   26.30    3.73
   0  12 -17   24.62    4.42
   0 -12  16    5.85    4.46
   0 -12  16   14.10    5.45
   0  12 -16   11.67    3.39
   0  12 -16    5.33    3.95
   0 -12  15   41.16    4.81
   0 -12  15   45.02    5.46
   0  12 -15   36.79    3.64
   0  12 -15   40.11    4.35
   0 -12  14    1.14    4.08
   0 -12  14    8.34    4.87
   0  12 -14    9.24    3.10
   0  12 -14    4.78    3.63
   0 -12  13    0.42    4.54
   0  12 -13    2.82    3.56
   0 -12  13   -1.94    4.00
   0 -12  12   52.85    4.82
   0  12 -12   56.96    4.37
   0 -12  12   54.08    4.59
   0  12 -11   42.37    3.96
   0 -12  11   33.33    4.12
   0  12 -11   43.74    3.59
   0 -12  11   40.15    4.11
   0 -12  11   40.37    4.56
   0  12 -10   65.65    4.20
   0 -12  10   63.36    4.46
   0  12 -10   68.74    3.86
   0 -12  10   66.41    4.48
   0 -12  10   50.85    4.35
   0  12 -10   59.42    4.34
   0 -12   9    3.17    3.67
   0  12  -9    9.47    3.22
   0 -12   9    8.83    3.49
   0  12  -9    7.55    2.95
   0 -12   9   10.53    3.82
   0  12  -9    2.46    3.60
   0  12  -8   48.13    4.08
   0 -12   8   43.11    3.91
   0 -12   8   53.98    3.69
   0  12  -8   44.09    3.58
   0 -12   8   37.36    4.09
   0  12  -8   49.77    3.48
   0  12  -7   69.78    4.09
   0 -12   7   69.33    4.27
   0  12  -7   82.78    4.11
   0 -12   7   72.96    3.70
   0  12  -7   75.49    3.75
   0 -12   6   51.28    4.09
   0  12  -6   57.74    3.58
   0  12  -6   54.29    3.42
   0 -12   6   49.68    3.14
   0 -12   5  330.07    8.42
   0  12  -5  338.88    8.53
   0 -12   5  349.68    8.62
   0  12  -5  330.52    8.31
   0 -12   4   50.98    4.08
   0  12  -4   52.87    3.38
   0 -12   4   59.67    3.61
   0  12  -3  165.24    5.03
   0 -12   3  148.93    5.28
   0 -12   3  152.44    5.12
   0  12  -2   41.45    2.89
   0 -12   2   33.97    3.03
   0 -12   2   37.18    3.54
   0  12  -1  350.15    7.98
   0 -12   1  339.37    7.99
   0 -12   1  341.36    8.15
   0 -12   1  348.18    7.72
   0  12  -1  345.93    7.98
   0 -12   0   90.21    2.42
   0 -12   0  101.46    4.01
   0  12   0   96.17    3.83
   0  12   0  102.81    3.88
   0 -12   0  105.12    3.76
   0 -12  -1   15.41    2.44
   0  12   1   15.48    2.49
   0 -12  -1   11.43    1.38
   0  12   1   16.75    2.56
   0 -12  -1   14.18    2.64
   0  12   2  658.56   13.77
   0 -12  -2  649.05   13.89
   0  12   2  665.02   13.89
   0  12   2  637.41   12.38
   0 -12  -2  621.44   12.68
   0 -12  -2  662.41   13.66
   0 -12  -2  674.41   13.62
   0 -12  -3    0.71    1.50
   0  12   3    3.45    2.30
   0 -12  -3    1.05    3.12
   0 -12  -3    4.82    2.38
   0 -12  -3    2.13    2.41
   0  12   3    4.54    1.64
   0  12   4   98.92    3.95
   0  12   4  114.32    3.27
   0 -12  -4  113.31    3.98
   0 -12  -4  116.42    4.02
   0 -12  -4  117.23    4.65
   0 -12  -4  104.63    3.25
   0 -12  -4  113.77    3.93
   0  12   5   92.30    3.23
   0  12   5   80.28    3.43
   0 -12  -5   91.17    3.57
   0  12   5   88.74    3.73
   0 -12  -5   87.46    4.31
   0 -12  -5   87.57    3.52
   0 -12  -5   86.50    2.98
   0 -12  -5   88.00    3.54
   0 -12  -6    7.05    2.42
   0 -12  -6    4.04    1.84
   0  12   6    3.81    2.25
   0  12   6    3.29    2.30
   0 -12  -6    5.95    2.35
   0 -12  -6    5.07    3.27
   0 -12  -6    6.34    2.38
   0  12   6    6.89    2.19
   0 -12  -7    3.89    1.92
   0 -12  -7    5.19    2.36
   0  12   7    2.70    2.50
   0 -12  -7    3.95    2.23
   0  12   7    2.39    2.30
   0 -12  -7    1.64    2.36
   0  12   7    2.15    2.15
   0 -12  -7    6.55    3.43
   0 -12  -8  116.90    3.92
   0 -12  -8  110.06    3.62
   0  12   8  110.29    4.19
   0  12   8  105.09    3.70
   0 -12  -8  108.23    3.72
   0 -12  -8  111.95    4.08
   0 -12  -8  106.37    4.74
   0  12   8  108.84    4.10
   0  12   9  310.80    7.74
   0  12   9  306.84    7.09
   0 -12  -9  306.13    7.29
   0 -12  -9  291.14    7.46
   0 -12  -9  305.61    7.24
   0 -12  -9  298.96    7.91
   0  12   9  313.81    7.49
   0 -12 -10   43.37    3.28
   0  12  10   46.90    3.18
   0 -12 -10   39.20    3.13
   0 -12 -10   43.74    4.06
   0 -12 -10   50.61    2.92
   0  12  10   49.51    3.62
   0  12  10   46.78    2.71
   0 -12 -11    5.04    2.43
   0 -12 -11    0.99    2.65
   0  12  11    6.21    2.62
   0  12  11    3.37    2.12
   0 -12 -11    4.21    3.68
   0 -12 -11    2.32    2.87
   0  12  11    1.76    3.24
   0  12  11    3.99    3.33
   0  12  12  322.41    8.25
   0  12  12  327.88    8.47
   0  12  12  338.03    8.24
   0 -12 -12  343.10    8.48
   0  12  12  328.34    7.39
   0 -12 -12  325.13    8.21
   0 -12 -12  339.36    8.19
   0 -12 -12  312.51    7.89
   0  12  13  246.99    7.26
   0 -12 -13  244.57    6.92
   0  12  13  240.13    5.90
   0  12  13  240.76    6.84
   0  12  13  250.86    6.90
   0 -12 -13  258.21    7.10
   0 -12 -13  244.86    6.52
   0 -12 -13  246.19    6.77
   0 -12 -14   37.93    3.75
   0  12  14   40.65    3.91
   0 -12 -14   36.12    3.43
   0 -12 -14   39.77    3.49
   0  12  14   28.33    3.33
   0  12  14   38.26    4.41
   0 -12 -14   41.79    4.24
   0  12  15    1.38    2.92
   0 -12 -15    5.33    3.11
   0  12  15    0.15    3.42
   0 -12 -15    3.61    3.45
   0  12  15    2.18    4.14
   0  12  16    9.36    3.16
   0 -12 -16   11.24    3.69
   0 -12 -16   13.34    3.33
   0  12  16    9.45    4.41
   0  12  17   19.26    3.30
   0 -12 -17   16.53    3.83
   0 -12 -17   25.37    3.65
   0  12  17   20.90    4.59
   0  12  18   10.45    3.22
   0 -12 -18    7.26    3.52
   0 -12 -18    5.00    3.92
   0  12  18    2.22    4.68
   0 -12 -19   20.75    3.80
   0  12  19   18.65    5.12
   0 -12 -19   12.50    4.15
   0  12  20    7.62    5.10
   0 -12 -20    2.00    4.21
   0  12  21   13.76    5.46
   0 -12 -21   13.09    4.44
   0  12  22   22.77    5.97
   0 -12 -22   25.56    4.91
   0  12  23    4.35    6.00
   0 -12 -23    1.51    4.96
   0 -12 -24   33.47    5.53
   0 -13  20    5.01    5.28
   0  13 -20    6.72    4.06
   0 -13  19    9.17    5.15
   0  13 -19   15.67    4.00
   0  13 -18   24.76    4.84
   0 -13  18   19.00    5.19
   0  13 -17    7.44    4.36
   0 -13  17    6.53    4.69
   0  13 -16   14.56    4.27
   0 -13  16    8.63    4.72
   0  13 -15    5.54    4.07
   0 -13  15    4.37    4.42
   0  13 -14   -0.31    3.79
   0 -13  14    1.83    4.22
   0  13 -13   41.90    4.89
   0  13 -13   40.62    3.92
   0 -13  13   54.54    4.89
   0  13 -13   47.88    4.52
   0  13 -12    9.60    3.35
   0  13 -12   11.72    3.84
   0 -13  12    6.06    4.00
   0  13 -11    3.58    3.20
   0 -13  11    1.31    3.94
   0  13 -11    3.70    3.51
   0 -13  11    4.34    3.83
   0 -13  10   49.84    4.41
   0  13 -10   49.69    3.76
   0 -13  10   54.74    4.42
   0  13 -10   46.47    4.15
   0  13 -10   48.35    4.27
   0 -13   9   24.34    3.98
   0  13  -9   20.01    3.26
   0 -13   9   30.07    4.22
   0  13  -9   22.94    3.62
   0  13  -9   17.16    3.95
   0 -13   8   12.53    3.66
   0  13  -8   10.40    2.94
   0 -13   8   10.39    3.93
   0  13  -8   14.43    3.32
   0  13  -8   12.88    3.86
   0  13  -7   70.14    3.87
   0 -13   7   60.02    4.46
   0  13  -7   67.32    4.16
   0  13  -7   60.44    4.40
   0  13  -6   28.78    3.20
   0 -13   6   26.99    4.03
   0  13  -6   32.93    3.48
   0  13  -6   25.03    3.82
   0  13  -5  181.70    6.03
   0 -13   5  193.60    6.18
   0  13  -5  183.03    5.79
   0 -13   5  185.37    6.11
   0  13  -4  107.41    4.64
   0 -13   4  116.46    4.82
   0 -13   4  119.76    5.14
   0  13  -4  118.34    4.53
   0 -13   3   68.88    3.87
   0 -13   3   63.50    4.28
   0  13  -3   65.70    3.57
   0 -13   2    3.33    2.91
   0  13  -2    6.78    2.55
   0 -13   2    5.64    3.44
   0  13  -1   69.30    3.58
   0  13  -1   65.92    3.53
   0 -13   1   72.27    3.50
   0 -13   1   64.93    3.72
   0 -13   1   66.49    4.17
   0 -13   0    3.45    2.48
   0  13   0    1.65    2.40
   0 -13   0    1.84    1.09
   0  13   0    2.50    2.45
   0 -13   0    5.58    2.73
   0  13   1   17.45    2.69
   0  13   1   19.16    2.68
   0 -13  -1   14.95    1.43
   0 -13  -1   22.18    3.02
   0 -13  -1   19.51    2.65
   0  13   2   20.94    1.41
   0 -13  -2   28.51    2.98
   0  13   2   29.74    2.83
   0 -13  -2   26.25    3.53
   0 -13  -2   23.25    1.66
   0 -13  -2   32.51    2.87
   0  13   2   23.45    2.75
   0  13   3   30.55    2.87
   0  13   3   36.10    1.92
   0  13   3   39.18    3.02
   0 -13  -3   35.59    3.70
   0 -13  -3   33.56    1.96
   0 -13  -3   38.69    3.09
   0 -13  -3   33.32    2.87
   0 -13  -4    8.34    1.79
   0  13   4    7.41    2.43
   0  13   4   11.28    2.00
   0 -13  -4   15.22    2.69
   0 -13  -4    9.06    2.62
   0 -13  -4   11.88    3.42
   0 -13  -5  365.53    8.44
   0  13   5  357.35    8.56
   0  13   5  368.32    7.85
   0 -13  -5  372.62    8.51
   0 -13  -5  355.52    7.93
   0 -13  -5  364.36    9.13
   0 -13  -5  364.51    8.59
   0 -13  -6   11.42    2.58
   0  13   6   12.05    2.56
   0 -13  -6    7.86    3.49
   0 -13  -6   10.24    2.66
   0 -13  -6    7.48    1.98
   0 -13  -6    8.61    2.63
   0  13   6   10.45    2.43
   0  13   6    9.61    2.43
   0 -13  -7    1.28    2.43
   0  13   7    1.89    2.49
   0 -13  -7    4.31    3.51
   0 -13  -7    0.51    2.56
   0 -13  -7    0.06    1.97
   0 -13  -7    2.56    2.62
   0  13   7    2.84    2.61
   0  13   7   -0.31    2.34
   0 -13  -8   -0.50    2.44
   0  13   8   -0.44    2.29
   0 -13  -8    4.58    2.57
   0 -13  -8    4.02    2.10
   0 -13  -8   -0.96    3.73
   0  13   8    1.28    2.82
   0 -13  -8    0.52    2.68
   0  13   8    3.16    2.56
   0  13   9   21.25    3.21
   0 -13  -9   22.82    3.00
   0 -13  -9   19.64    3.91
   0  13   9   16.32    2.51
   0  13   9   19.26    2.96
   0 -13  -9   17.05    2.48
   0 -13  -9   25.82    2.97
   0 -13 -10   10.27    2.51
   0 -13 -10   11.75    2.98
   0  13  10   13.49    2.81
   0  13  10   15.04    2.42
   0 -13 -10   15.49    4.05
   0  13  10   11.88    3.34
   0 -13 -10   10.47    2.99
   0  13  10   10.02    3.50
   0  13  11  107.93    4.73
   0 -13 -11  107.88    4.54
   0 -13 -11  109.29    5.31
   0  13  11  107.70    3.74
   0  13  11   96.74    4.30
   0  13  11  108.30    4.85
   0 -13 -11  105.05    4.28
   0 -13 -11  113.55    4.19
   0 -13 -12   29.58    3.43
   0  13  12   29.31    3.92
   0  13  12   32.99    3.88
   0  13  12   27.60    2.46
   0 -13 -12   29.85    4.42
   0 -13 -12   33.12    3.07
   0 -13 -12   22.92    3.17
   0  13  12   29.32    3.29
   0  13  13    2.11    2.90
   0  13  13    7.54    3.77
   0  13  13   -5.95    3.98
   0 -13 -13   11.11    4.09
   0 -13 -13    1.13    3.09
   0 -13 -13   -1.25    2.85
   0 -13 -13    2.04    3.24
   0  13  14    8.56    3.14
   0  13  14   14.91    3.92
   0  13  14   13.01    4.18
   0 -13 -14   14.18    4.16
   0 -13 -14   14.87    3.49
   0 -13 -14   16.89    3.27
   0  13  15    5.12    3.73
   0 -13 -15    7.30    3.33
   0 -13 -15    9.84    3.56
   0  13  15    2.62    3.09
   0  13  15    4.18    4.27
   0 -13 -16   55.00    4.33
   0 -13 -16   61.24    4.03
   0  13  16   55.68    5.14
   0  13  16   53.57    3.85
   0 -13 -17    7.10    3.85
   0 -13 -17   10.91    3.48
   0  13  17   12.42    4.63
   0  13  17    3.73    3.21
   0 -13 -18   20.82    4.12
   0 -13 -18   26.17    3.90
   0  13  18   25.57    3.57
   0  13  18   17.38    4.93
   0  13  19   11.60    3.49
   0 -13 -19    9.30    4.22
   0  13  19   10.23    5.05
   0 -13 -20    9.82    4.34
   0  13  20   18.17    5.41
   0 -13 -21   -2.41    4.43
   0  13  21   -0.17    5.61
   0 -13 -22    2.52    4.70
   0  13  22    3.82    5.80
   0 -13 -23   31.66    5.40
   0  13  23   36.04    6.46
   0 -13 -24   -6.70    5.33
   0 -14  20   55.63    6.29
   0 -14  19   29.92    5.70
   0 -14  18   38.04    5.65
   0  14 -18   27.05    5.09
   0 -14  17    1.56    5.07
   0  14 -17    0.18    4.56
   0 -14  16   12.19    4.96
   0  14 -16   20.93    4.67
   0  14 -15    6.96    5.17
   0 -14  15   -1.49    4.61
   0  14 -15    4.03    4.32
   0  14 -14   28.95    5.11
   0  14 -14   29.42    4.52
   0  14 -13    7.78    4.61
   0  14 -13    1.32    3.52
   0 -14  13    2.69    4.45
   0  14 -13    1.28    3.93
   0  14 -12   26.38    3.70
   0  14 -12   29.41    4.24
   0 -14  12   26.02    4.51
   0 -14  11    2.76    4.32
   0  14 -11    2.69    3.23
   0  14 -11    5.18    3.74
   0 -14  11    3.45    4.10
   0 -14  10    0.19    4.22
   0  14 -10    2.52    3.29
   0  14 -10   -0.30    3.55
   0 -14  10   -2.19    3.93
   0 -14   9    3.40    3.76
   0  14  -9    2.10    3.14
   0  14  -9    0.72    3.43
   0  14  -9   -3.82    4.14
   0 -14   9    3.70    4.23
   0  14  -8   12.83    3.31
   0  14  -8    9.50    3.48
   0  14  -8   13.85    4.11
   0 -14   8   15.75    4.20
   0  14  -7   -0.72    3.07
   0 -14   7   -1.09    4.03
   0  14  -7    4.07    3.33
   0  14  -7    1.20    3.98
   0 -14   6    7.39    3.54
   0  14  -6    7.13    3.14
   0 -14   6    4.40    4.05
   0  14  -6    2.30    3.96
   0  14  -6    3.68    3.16
   0 -14   5  101.03    4.95
   0  14  -5   99.57    4.51
   0 -14   5   96.04    5.21
   0  14  -5  108.99    5.10
   0  14  -5   98.66    4.71
   0 -14   4  108.89    4.98
   0 -14   4  100.53    5.18
   0  14  -4  109.66    4.56
   0 -14   3  508.24   11.89
   0 -14   3  491.35   11.80
   0  14  -3  515.55   11.81
   0 -14   2  206.32    6.41
   0  14  -2  205.20    6.25
   0  14  -2  209.47    6.36
   0 -14   2  200.59    6.64
   0  14  -1   32.60    3.32
   0 -14   1   33.23    3.53
   0 -14   1   36.06    4.08
   0 -14   1   36.28    3.28
   0  14  -1   34.94    3.24
   0 -14   0  298.35    7.79
   0  14   0  309.54    8.11
   0  14   0  323.34    8.14
   0 -14   0  307.92    8.10
   0  14   1   14.49    2.87
   0 -14  -1   13.22    3.21
   0  14   1    9.10    2.81
   0 -14  -1   12.73    2.91
   0 -14  -2    8.99    3.05
   0 -14  -2   10.67    2.91
   0  14   2    6.28    2.70
   0  14   2    3.69    2.81
   0 -14  -2    5.25    1.51
   0 -14  -3   60.51    3.51
   0 -14  -3   58.59    4.35
   0 -14  -3   55.23    2.32
   0 -14  -3   60.78    3.70
   0  14   3   52.19    3.53
   0  14   3   67.08    3.65
   0 -14  -4   15.05    2.89
   0 -14  -4   13.99    3.89
   0  14   4   12.01    2.02
   0  14   4   13.01    2.80
   0 -14  -4   11.21    1.82
   0 -14  -4   15.15    2.94
   0 -14  -5    4.48    2.76
   0  14   5    6.80    2.23
   0 -14  -5    8.52    2.82
   0 -14  -5    4.70    3.76
   0 -14  -5    3.75    1.89
   0 -14  -5    2.96    2.80
   0  14   5    3.96    2.60
   0  14   6  127.05    4.45
   0 -14  -6  121.99    3.82
   0 -14  -6  124.39    4.45
   0  14   6  135.54    4.81
   0 -14  -6  119.95    4.53
   0  14   6  121.46    3.99
   0 -14  -6  121.23    4.41
   0 -14  -6  109.18    5.32
   0 -14  -7   -0.21    4.10
   0  14   7   -3.23    2.61
   0 -14  -7    0.98    2.75
   0  14   7    1.25    2.72
   0  14   7   -1.99    2.87
   0 -14  -7    1.10    2.81
   0 -14  -7    0.39    2.15
   0 -14  -7    3.18    2.97
   0  14   8   97.24    4.06
   0 -14  -8  102.40    3.71
   0  14   8  103.36    3.98
   0 -14  -8  100.92    3.90
   0 -14  -8   99.82    4.34
   0 -14  -8   96.91    4.16
   0  14   8   95.26    4.38
   0 -14  -8  106.26    5.32
   0 -14  -9   11.29    2.47
   0 -14  -9   13.49    3.13
   0 -14  -9    9.89    4.17
   0  14   9    8.05    3.23
   0  14   9    8.04    2.96
   0  14   9    8.31    2.57
   0 -14  -9    7.85    3.12
   0  14  10  103.12    4.72
   0  14  10  122.45    5.17
   0 -14 -10  114.44    5.50
   0  14  10  111.82    4.68
   0  14  10  112.37    4.07
   0 -14 -10  112.84    4.69
   0 -14 -10  110.05    4.39
   0 -14 -10  113.53    4.16
   0  14  11  279.20    7.55
   0  14  11  275.54    7.67
   0 -14 -11  289.07    8.10
   0  14  11  259.51    7.50
   0  14  11  274.99    6.79
   0 -14 -11  280.38    7.49
   0 -14 -11  273.63    7.11
   0 -14 -11  275.07    7.13
   0  14  12  245.78    7.19
   0 -14 -12  236.99    7.00
   0  14  12  240.24    6.19
   0 -14 -12  260.17    7.66
   0 -14 -12  242.34    6.71
   0 -14 -12  251.99    6.83
   0  14  12  259.51    7.37
   0  14  12  231.14    7.05
   0  14  13   -0.12    3.11
   0  14  13    3.77    3.91
   0 -14 -13    6.24    3.39
   0 -14 -13    1.42    4.28
   0  14  13    3.32    3.76
   0 -14 -13    4.18    3.16
   0 -14 -13    3.19    2.93
   0  14  14   18.86    3.41
   0  14  14   20.28    4.34
   0 -14 -14   25.62    3.68
   0 -14 -14   17.44    4.52
   0 -14 -14   21.45    3.47
   0  14  14   22.70    4.08
   0  14  15   11.49    4.03
   0  14  15   22.87    3.54
   0 -14 -15   18.43    3.55
   0 -14 -15   16.28    3.70
   0  14  15   14.08    4.34
   0  14  16    4.90    3.27
   0 -14 -16    1.03    3.43
   0 -14 -16    3.36    3.80
   0  14  16    0.88    4.42
   0  14  17   36.70    3.76
   0 -14 -17   31.16    3.90
   0 -14 -17   25.04    4.22
   0  14  17   31.56    4.98
   0  14  18   10.59    4.89
   0 -14 -18    9.59    4.06
   0  14  18    5.87    3.45
   0  14  19   14.20    5.32
   0 -14 -19   10.63    4.25
   0  14  19   14.78    3.70
   0 -14 -20   15.54    4.49
   0  14  20    7.89    5.43
   0 -14 -21   12.49    4.76
   0  14  21   13.12    5.73
   0 -14 -22   11.75    4.91
   0  14  22   13.95    6.09
   0 -14 -23  155.57    7.13
   0  14  23  139.66    8.17
   0  15 -18    2.25    4.87
   0 -15  18   -2.41    5.49
   0  15 -17   -0.55    4.61
   0 -15  17    9.31    5.29
   0  15 -16   56.42    5.39
   0  15 -16   46.37    6.08
   0 -15  16   38.73    5.62
   0  15 -15   32.58    4.98
   0  15 -15   30.03    5.65
   0 -15  15   23.17    5.23
   0  15 -14   11.16    4.42
   0  15 -14    2.16    5.06
   0 -15  14    2.75    4.77
   0  15 -13   19.95    4.48
   0 -15  13   20.49    4.86
   0  15 -13   31.45    5.22
   0  15 -12   50.13    4.35
   0  15 -12   52.12    4.90
   0  15 -11   74.04    5.06
   0 -15  11   69.99    5.30
   0  15 -11   63.69    4.55
   0 -15  11   65.41    5.21
   0  15 -10    7.83    3.52
   0  15 -10    3.95    3.82
   0 -15  10   10.44    4.35
   0 -15  10    7.92    4.72
   0  15  -9    8.91    3.43
   0  15  -9    7.55    4.31
   0  15  -9    5.08    3.83
   0 -15   9    7.74    4.16
   0 -15   9   10.86    4.39
   0  15  -8  141.16    5.57
   0  15  -8  152.19    6.09
   0  15  -8  140.09    5.94
   0 -15   8  136.44    6.06
   0  15  -7   10.26    4.30
   0  15  -7    9.89    3.64
   0  15  -7   11.94    3.33
   0 -15   7   12.79    4.39
   0  15  -6    0.77    3.15
   0  15  -6    5.54    4.26
   0  15  -6    9.18    3.50
   0 -15   6    5.00    3.76
   0 -15   6    4.54    4.34
   0  15  -5  410.57   10.36
   0  15  -5  392.66   10.06
   0  15  -5  406.06   10.21
   0 -15   5  409.80   10.40
   0 -15   5  378.65   10.20
   0  15  -4    4.51    3.17
   0  15  -4    1.75    4.03
   0 -15   4    1.83    3.52
   0 -15   4    6.70    4.19
   0 -15   3  111.71    5.47
   0  15  -3  113.04    4.87
   0 -15   3  113.27    5.19
   0 -15   2    8.92    3.52
   0  15  -2   13.20    3.10
   0 -15   2    6.89    4.12
   0  15  -2    6.53    3.25
   0 -15   1   63.07    4.29
   0  15  -1   68.49    3.96
   0 -15   1   68.56    3.95
   0 -15   1   66.52    4.91
   0  15  -1   67.28    4.10
   0 -15   0   41.56    3.58
   0 -15   0   39.44    3.84
   0  15   0   39.97    3.57
   0  15   0   39.59    3.61
   0 -15   0   30.52    4.38
   0  15   1  194.26    6.25
   0 -15  -1  190.35    5.97
   0  15   1  196.95    6.27
   0 -15  -1  198.29    6.34
   0 -15  -2   -1.90    3.22
   0  15   2    2.19    2.82
   0 -15  -2   -1.06    2.97
   0  15   2   -3.12    3.10
   0 -15  -3   -1.24    3.97
   0 -15  -3    3.84    3.21
   0  15   3    1.95    2.86
   0 -15  -3    5.13    3.01
   0  15   3    1.73    2.90
   0 -15  -4    3.98    1.79
   0 -15  -4   -3.85    4.11
   0 -15  -4    9.21    3.21
   0  15   4    0.94    2.84
   0 -15  -4    2.92    3.07
   0 -15  -5    3.06    4.08
   0 -15  -5    3.04    1.97
   0  15   5    2.11    2.92
   0 -15  -5    8.15    3.04
   0 -15  -5    6.52    3.12
   0  15   6   36.56    3.28
   0 -15  -6   34.78    3.49
   0 -15  -6   35.41    3.44
   0 -15  -6   32.54    4.55
   0 -15  -6   31.36    3.40
   0  15   6   38.53    3.53
   0 -15  -6   38.70    2.55
   0  15   7  401.71    9.57
   0 -15  -7  415.18   10.42
   0 -15  -7  410.73    9.51
   0 -15  -7  403.33    9.74
   0  15   7  393.07   10.02
   0 -15  -7  403.64    9.04
   0 -15  -7  411.67    9.59
   0  15   7  388.39    8.96
   0 -15  -8   21.18    4.48
   0  15   8   15.55    3.21
   0 -15  -8   20.15    2.57
   0 -15  -8   23.71    3.42
   0  15   8   20.60    3.30
   0  15   8   13.75    2.90
   0 -15  -8   20.47    3.39
   0 -15  -9    2.46    3.13
   0 -15  -9    7.11    2.42
   0  15   9    2.95    3.27
   0  15   9    1.80    3.82
   0  15   9    8.15    3.11
   0 -15  -9    1.81    4.30
   0  15   9    5.23    2.67
   0 -15  -9    4.40    3.20
   0 -15 -10   28.97    3.53
   0 -15 -10   35.03    2.98
   0  15  10   30.60    3.76
   0  15  10   29.14    4.25
   0  15  10   37.12    3.55
   0 -15 -10   35.11    4.71
   0  15  10   37.09    3.10
   0 -15 -10   31.33    3.64
   0 -15 -11   14.72    3.31
   0 -15 -11   18.72    2.89
   0  15  11   14.59    3.72
   0  15  11   17.12    4.24
   0  15  11   17.71    3.32
   0 -15 -11   25.05    4.74
   0  15  11   18.27    2.85
   0 -15 -11   11.39    3.48
   0 -15 -12    0.60    2.80
   0 -15 -12    3.09    3.27
   0  15  12    2.19    3.80
   0  15  12   -0.42    4.06
   0  15  12    5.41    3.20
   0 -15 -12    2.00    4.61
   0  15  12    4.11    2.57
   0 -15 -12   -2.87    3.41
   0 -15 -13   30.84    3.67
   0 -15 -13   34.72    4.80
   0  15  13   38.93    3.87
   0  15  13   38.84    4.38
   0 -15 -13   30.43    3.91
   0  15  13   34.05    4.39
   0 -15 -14    0.74    3.42
   0 -15 -14    7.86    4.64
   0  15  14    5.73    4.24
   0  15  14    8.73    4.35
   0 -15 -14   -1.29    3.65
   0  15  14    4.49    3.33
   0  15  15    7.76    3.33
   0 -15 -15    7.13    3.83
   0  15  15   10.28    4.17
   0  15  15    9.59    4.48
   0 -15 -15    5.81    3.57
   0 -15 -16   21.25    4.08
   0  15  16   20.63    3.67
   0  15  16   19.44    4.90
   0  15  16   20.88    4.51
   0  15  17    9.45    3.63
   0  15  17    5.50    4.88
   0 -15 -17    7.11    4.00
   0  15  18    3.57    3.60
   0  15  18    1.14    4.99
   0 -15 -18    3.75    4.09
   0  15  19    2.00    3.59
   0  15  19   -5.41    5.19
   0 -15 -19   -0.28    4.26
   0  15  20   10.08    3.87
   0 -15 -20   11.21    4.57
   0  15  20    9.19    5.56
   0 -15 -21   16.06    4.84
   0  15  21   22.01    5.99
   0 -15 -22   41.43    5.44
   0  15  22   25.36    6.21
   0  16 -17    3.30    4.94
   0 -16  17   -5.00    5.59
   0  16 -16   16.85    5.02
   0 -16  16    8.69    5.43
   0  16 -15    8.08    5.49
   0  16 -15    2.82    4.61
   0 -16  15    4.27    5.20
   0  16 -14    4.85    5.19
   0  16 -14    2.22    4.40
   0 -16  14   11.45    5.24
   0  16 -13   38.55    5.55
   0  16 -13   32.84    4.93
   0 -16  13   33.14    5.37
   0  16 -12    3.70    3.82
   0  16 -12    4.76    4.32
   0 -16  12    3.48    4.70
   0  16 -11    8.76    3.85
   0 -16  11    6.46    4.65
   0  16 -11    5.86    4.18
   0  16 -10   21.79    3.92
   0  16 -10   18.16    4.35
   0 -16  10   17.61    4.76
   0 -16  10   22.02    4.90
   0  16  -9   14.64    4.87
   0  16  -9   15.27    4.17
   0  16  -9   16.53    3.77
   0 -16   9   15.45    4.79
   0  16  -8    4.05    4.57
   0  16  -8   -1.44    3.84
   0  16  -8    3.52    3.41
   0 -16   8    4.48    4.71
   0  16  -7   52.90    4.30
   0  16  -7   57.59    4.99
   0  16  -7   50.71    4.61
   0 -16   7   46.32    4.84
   0 -16   7   43.49    5.01
   0  16  -6    4.96    3.38
   0  16  -6    6.56    4.40
   0  16  -6   11.04    3.69
   0 -16   6   11.34    4.05
   0 -16   6    3.27    4.57
   0  16  -5   10.36    3.42
   0 -16   5    8.98    4.01
   0 -16   5    4.35    4.62
   0  16  -5    7.06    4.45
   0  16  -4   27.58    3.59
   0  16  -4   25.15    4.57
   0 -16   4   26.14    4.14
   0 -16   4   30.82    4.74
   0  16  -3   76.45    4.68
   0  16  -3   86.43    5.20
   0 -16   3   78.31    5.36
   0  16  -3   83.56    4.54
   0 -16   3   77.51    4.84
   0  16  -2   65.99    4.29
   0  16  -2   65.86    4.44
   0 -16   2   68.66    5.17
   0 -16   2   68.83    4.64
   0  16  -1    2.65    3.21
   0 -16   1    8.44    4.43
   0  16  -1    3.82    3.30
   0 -16   1    3.31    3.55
   0  16   0  113.13    4.93
   0 -16   0  105.69    5.08
   0 -16   0  110.14    5.60
   0  16   0  105.86    4.90
   0 -16   0  105.30    4.76
   0  16   1    5.79    3.10
   0 -16  -1   10.77    3.32
   0 -16  -1   11.41    3.55
   0  16   1    2.73    3.15
   0  16   2   28.67    3.49
   0 -16  -2   31.68    3.78
   0 -16  -2   31.12    3.53
   0  16   2   25.45    3.49
   0  16   3    9.85    3.17
   0 -16  -3    7.45    4.36
   0 -16  -3    9.24    3.45
   0 -16  -3   13.98    3.34
   0  16   3    6.17    3.17
   0  16   4   52.38    3.84
   0 -16  -4   51.24    3.95
   0 -16  -4   50.76    4.93
   0 -16  -4   57.73    3.97
   0 -16  -5  126.61    5.10
   0  16   5  118.43    4.96
   0 -16  -5  121.09    5.88
   0 -16  -5  128.25    5.06
   0 -16  -6   78.53    3.27
   0  16   6   88.75    4.48
   0 -16  -6   76.11    4.24
   0 -16  -6   78.77    4.39
   0  16   6   82.56    4.13
   0 -16  -6   80.87    5.40
   0 -16  -7   28.26    2.66
   0 -16  -7   31.80    3.67
   0  16   7   25.97    3.58
   0 -16  -7   31.59    3.56
   0 -16  -7   27.86    3.73
   0  16   7   24.25    3.31
   0 -16  -7   34.80    4.89
   0 -16  -8   34.79    3.78
   0  16   8   31.44    3.42
   0 -16  -8   42.75    5.02
   0  16   8   36.93    3.73
   0 -16  -8   38.19    2.95
   0 -16  -8   41.44    3.79
   0  16   8   45.63    4.60
   0  16   9   12.63    4.28
   0 -16  -9    6.71    4.70
   0  16   9    7.45    2.88
   0  16   9   13.90    3.44
   0 -16  -9   13.68    3.50
   0 -16  -9   11.15    2.71
   0 -16  -9   11.70    3.50
   0  16  10  144.12    5.57
   0  16  10  138.10    5.25
   0 -16 -10  145.05    4.88
   0 -16 -10  149.59    5.35
   0 -16 -10  147.75    5.50
   0 -16 -10  146.94    6.51
   0  16  10  138.97    4.88
   0  16  10  149.14    6.09
   0  16  11  153.46    5.76
   0  16  11  141.48    4.82
   0 -16 -11  133.20    5.26
   0  16  11  143.29    5.56
   0 -16 -11  148.25    6.48
   0 -16 -11  138.79    5.57
   0  16  11  157.41    6.23
   0 -16 -12  174.08    6.30
   0  16  12  189.44    6.71
   0 -16 -12  179.14    7.11
   0  16  12  185.41    6.34
   0 -16 -12  172.25    5.93
   0  16  12  195.12    6.33
   0 -16 -13   16.08    3.65
   0 -16 -13   23.38    5.10
   0  16  13   28.16    3.83
   0  16  13   23.42    4.35
   0 -16 -13   26.12    3.96
   0  16  13   21.31    4.56
   0 -16 -14   24.02    3.83
   0  16  14   24.53    4.72
   0  16  14   23.58    3.82
   0 -16 -14   24.24    4.08
   0 -16 -14   27.88    5.08
   0  16  14   28.87    4.60
   0 -16 -15    8.35    4.05
   0  16  15   -6.19    3.60
   0  16  15    2.02    4.59
   0  16  15    3.39    4.47
   0 -16 -16   43.84    4.52
   0  16  16   49.26    4.24
   0  16  16   36.40    5.10
   0  16  16   44.33    4.83
   0  16  17   12.53    3.83
   0  16  17    1.08    4.87
   0 -16 -17    3.77    4.21
   0  16  18    4.90    3.76
   0  16  18    3.43    5.10
   0 -16 -18    4.44    4.29
   0  16  19   12.37    3.98
   0  16  19   12.52    5.43
   0 -16 -19   13.18    4.48
   0  16  20   29.55    4.29
   0 -16 -20   24.56    4.90
   0  16  20   18.75    5.88
   0 -16 -21   14.50    5.00
   0  16  21   16.01    5.97
   0 -16 -22   33.05    5.39
   0  16  22   26.23    6.39
   0  17 -15   15.44    5.17
   0 -17  15    2.15    5.49
   0  17 -14   19.70    5.82
   0  17 -14   12.45    4.94
   0 -17  14   11.71    5.47
   0  17 -13   20.20    5.52
   0  17 -13   17.17    4.95
   0 -17  13    8.27    5.16
   0  17 -12   -2.35    4.00
   0  17 -12   -2.80    4.53
   0 -17  12    8.48    5.04
   0  17 -11    2.64    3.98
   0 -17  11   -4.33    4.81
   0  17 -11    9.87    4.47
   0  17 -10    1.84    3.83
   0  17 -10    9.11    4.37
   0 -17  10   -4.40    4.84
   0 -17  10    6.99    5.08
   0  17  -9    7.12    4.91
   0  17  -9    4.71    4.14
   0  17  -9    7.59    3.92
   0 -17   9    0.36    5.00
   0  17  -8   25.16    5.06
   0  17  -8   20.73    4.42
   0  17  -8   18.05    4.05
   0 -17   8   18.95    5.06
   0  17  -7   46.60    4.31
   0  17  -7   54.09    5.27
   0  17  -7   45.34    4.80
   0 -17   7   50.72    4.98
   0 -17   7   41.62    5.30
   0  17  -6    2.21    3.67
   0  17  -6   11.22    4.75
   0  17  -6    6.31    4.00
   0 -17   6   13.86    4.36
   0 -17   6   12.39    4.97
   0  17  -5   65.52    4.68
   0  17  -5   76.08    5.41
   0 -17   5   73.00    5.18
   0 -17   5   69.73    5.49
   0  17  -4    4.64    3.53
   0  17  -4    2.92    4.52
   0 -17   4    9.49    4.17
   0 -17   4    9.41    4.81
   0  17  -3   89.91    5.07
   0  17  -3   89.53    4.91
   0  17  -3   95.98    5.64
   0 -17   3  102.87    5.47
   0 -17   3   78.95    5.64
   0  17  -2    4.58    3.45
   0  17  -2    1.91    4.46
   0  17  -2    6.69    3.61
   0 -17   2    6.80    4.07
   0 -17   2    0.39    4.74
   0  17  -1   88.13    4.96
   0  17  -1   99.65    4.98
   0  17  -1   98.34    5.64
   0 -17   1   98.89    5.86
   0 -17   1   92.68    5.28
   0  17   0    3.82    4.43
   0  17   0    6.81    3.34
   0 -17   0    9.42    3.53
   0 -17   0    4.64    3.86
   0 -17   0   -1.30    4.84
   0  17   0    4.40    3.45
   0 -17  -1   34.58    3.97
   0 -17  -1   35.89    4.15
   0  17   1   43.41    4.11
   0  17   1   35.83    3.92
   0 -17  -2   19.71    3.70
   0 -17  -2   17.42    3.77
   0  17   2   18.52    3.59
   0  17   2   16.94    3.58
   0  17   3    4.37    3.37
   0 -17  -3    3.14    3.47
   0 -17  -3    6.91    3.66
   0  17   3    4.64    3.31
   0 -17  -3    4.47    4.67
   0 -17  -4   37.52    3.95
   0 -17  -4   39.10    4.01
   0  17   4   37.56    3.84
   0 -17  -4   36.20    4.90
   0  17   5   25.06    3.56
   0 -17  -5   29.17    3.85
   0 -17  -5   34.00    5.12
   0 -17  -5   33.16    3.96
   0  17   5   32.91    4.61
   0  17   6   -0.34    3.17
   0  17   6    3.66    3.48
   0 -17  -6    5.45    3.53
   0 -17  -6   10.27    4.77
   0 -17  -6    4.32    3.57
   0  17   6    4.51    4.35
   0  17   7   38.01    3.94
   0  17   7   32.11    3.58
   0 -17  -7   35.38    3.96
   0 -17  -7   40.40    5.16
   0  17   7   46.64    4.80
   0  17   8   13.91    4.48
   0  17   8   10.20    3.44
   0  17   8    6.82    3.12
   0 -17  -8   19.82    3.77
   0 -17  -8   12.44    3.59
   0 -17  -8   10.91    4.82
   0  17   9   51.67    3.81
   0  17   9   60.16    4.24
   0 -17  -9   57.65    4.26
   0 -17  -9   57.56    4.33
   0  17   9   67.18    5.16
   0 -17  -9   61.71    5.63
   0 -17 -10   12.81    3.79
   0  17  10    9.33    3.08
   0  17  10    7.02    4.46
   0 -17 -10   17.25    5.20
   0 -17 -10    8.63    3.68
   0  17  10    6.97    3.52
   0  17  11  262.03    7.10
   0 -17 -11  262.76    7.87
   0 -17 -11  256.27    7.50
   0  17  11  283.96    8.06
   0 -17 -11  262.47    8.57
   0  17  11  271.66    8.30
   0 -17 -12   25.99    5.20
   0  17  12   25.71    3.87
   0 -17 -12   28.04    3.94
   0  17  12   27.27    4.83
   0 -17 -12   29.26    4.06
   0 -17 -13   30.21    4.21
   0  17  13   30.06    3.91
   0  17  13   30.37    4.95
   0  17  13   24.39    4.52
   0 -17 -13   27.71    5.29
   0 -17 -14    6.35    4.08
   0  17  14   11.88    3.86
   0  17  14   12.45    4.71
   0  17  14    8.43    4.44
   0 -17 -14   10.31    5.30
   0  17  15    0.59    4.60
   0  17  15   -2.48    3.73
   0 -17 -15    7.04    4.07
   0  17  15   -2.13    4.58
   0  17  16   38.94    5.29
   0  17  16   43.40    4.44
   0 -17 -16   46.75    4.81
   0  17  16   40.25    5.11
   0  17  17   16.98    5.19
   0 -17 -17   20.02    4.50
   0  17  17   31.99    4.26
   0  17  18   17.42    5.41
   0 -17 -18   12.82    4.65
   0  17  18    7.38    3.98
   0  17  19    1.66    5.43
   0 -17 -19    4.30    4.69
   0  17  19    0.44    3.93
   0  17  20   11.43    5.83
   0 -17 -20   12.67    4.88
   0  17  20   16.61    4.31
   0 -17 -21   22.93    5.33
   0  17  21   15.84    6.11
   0  17  22   37.46    6.75
   0  18 -14   38.13    5.61
   0  18 -13    2.22    4.96
   0 -18  13   -1.39    5.34
   0  18 -13    5.62    5.59
   0  18 -12    6.52    4.94
   0 -18  12    6.04    5.38
   0  18 -11   47.77    4.87
   0 -18  11   50.49    5.86
   0  18 -11   43.35    5.45
   0  18 -10    9.93    4.22
   0 -18  10   14.55    5.19
   0  18 -10   10.98    4.72
   0 -18  10    4.75    5.32
   0 -18   9   15.99    5.38
   0  18  -9   16.78    4.29
   0  18  -9   19.80    4.70
   0 -18   8    4.74    5.22
   0  18  -8    0.90    4.34
   0  18  -8    8.33    4.10
   0  18  -8    7.43    5.15
   0  18  -7   64.52    5.30
   0 -18   7   68.35    6.01
   0  18  -7   68.90    4.92
   0 -18   7   74.48    5.68
   0  18  -7   78.80    5.92
   0  18  -6   98.57    5.67
   0  18  -6   77.18    5.16
   0 -18   6   87.99    6.26
   0 -18   6   87.00    5.90
   0  18  -6   88.60    6.01
   0 -18   5    9.23    4.56
   0  18  -5    6.38    4.96
   0  18  -5   10.78    3.95
   0 -18   5    7.15    5.05
   0 -18   4   32.07    4.82
   0  18  -4   39.34    5.30
   0  18  -4   27.48    4.16
   0 -18   4   28.86    5.31
   0 -18   3   40.96    5.41
   0 -18   3   34.90    4.81
   0  18  -3   39.02    5.20
   0  18  -3   36.70    4.24
   0  18  -3   34.29    4.44
   0 -18   2    1.10    4.97
   0 -18   2    8.62    4.28
   0  18  -2   12.16    4.90
   0  18  -2    8.28    3.73
   0  18  -2    4.35    3.85
   0 -18   1   -0.83    4.93
   0 -18   1    2.50    4.18
   0  18  -1    0.14    4.70
   0  18  -1   -3.78    3.71
   0  18  -1    5.95    3.54
   0 -18   0   16.21    3.87
   0 -18   0   19.22    5.09
   0  18   0   17.95    3.87
   0  18   0   10.11    4.76
   0 -18   0   11.09    4.22
   0  18   0   16.03    3.92
   0  18   1    9.86    3.66
   0  18   1    7.23    4.65
   0 -18  -1   10.44    4.09
   0 -18  -1   18.72    3.86
   0  18   1   14.27    3.80
   0  18   2   31.17    3.96
   0  18   2   22.59    4.73
   0 -18  -2   28.04    4.30
   0 -18  -2   27.53    4.04
   0  18   2   31.00    4.03
   0 -18  -3  133.29    5.58
   0 -18  -3  124.54    6.47
   0 -18  -3  134.66    5.68
   0  18   3  119.70    5.57
   0  18   3  123.82    5.48
   0 -18  -4    0.12    3.64
   0 -18  -4   -2.34    3.84
   0  18   4   -0.15    3.49
   0  18   4   -0.13    3.40
   0 -18  -4   -1.41    4.90
   0 -18  -5    0.61    3.68
   0 -18  -5    1.18    3.79
   0  18   5   -2.26    3.37
   0 -18  -5   -7.19    5.10
   0 -18  -6    2.08    3.68
   0 -18  -6   -0.85    4.96
   0  18   6    0.67    4.51
   0 -18  -6   -1.13    3.69
   0  18   6    4.38    3.32
   0  18   7   85.30    5.02
   0  18   7   80.96    4.64
   0 -18  -7  100.74    6.14
   0  18   7   94.53    5.67
   0 -18  -7   94.68    5.00
   0 -18  -8    0.86    3.79
   0  18   8   -1.66    3.57
   0  18   8    2.00    4.65
   0  18   8   -2.48    3.22
   0 -18  -8    5.35    5.20
   0 -18  -9   11.32    3.93
   0  18   9   10.62    4.74
   0  18   9    9.05    3.71
   0 -18  -9    5.92    3.74
   0  18   9    5.02    3.27
   0 -18  -9    5.90    5.20
   0 -18 -10   21.42    4.09
   0  18  10   18.64    4.86
   0  18  10   20.90    3.95
   0 -18 -10   12.02    3.87
   0  18  10   14.54    3.40
   0 -18 -10   15.97    5.26
   0 -18 -11    5.76    3.93
   0  18  11    1.71    4.76
   0  18  11    6.53    3.76
   0 -18 -11   10.39    3.92
   0 -18 -11   10.87    5.32
   0  18  11    5.81    3.10
   0  18  12   10.66    3.81
   0 -18 -12    7.43    4.09
   0 -18 -12    9.57    5.36
   0  18  12   10.46    4.91
   0  18  13   34.59    4.23
   0 -18 -13   25.27    4.42
   0 -18 -13   32.48    5.72
   0  18  13   30.19    5.18
   0  18  14    1.38    3.89
   0 -18 -14   -1.22    4.21
   0 -18 -14   -1.77    5.37
   0  18  14   -0.26    4.79
   0  18  15   -2.93    3.92
   0  18  15    1.91    4.96
   0 -18 -15    1.25    4.18
   0  18  16   32.31    4.35
   0  18  16   38.05    5.37
   0 -18 -16   35.07    4.76
   0 -18 -17   16.79    4.75
   0  18  17   16.14    4.21
   0  18  18   86.41    5.37
   0 -18 -18   87.97    5.77
   0  18  18   80.33    6.37
   0  18  19    1.40    4.20
   0 -18 -19    1.38    4.82
   0  18  19    9.31    5.70
   0  18  20   -3.11    4.33
   0 -18 -20   -2.05    4.94
   0  18  20    0.32    5.83
   0  18  21    8.62    6.24
   0  19 -12   16.86    5.27
   0 -19  12   12.08    5.73
   0  19 -11    6.94    5.04
   0 -19  11   17.08    5.60
   0  19 -10    9.13    4.42
   0  19 -10    7.00    4.89
   0 -19  10    1.50    5.61
   0  19  -9   91.82    5.74
   0 -19   9   87.99    6.52
   0  19  -9  101.23    6.40
   0  19  -8   50.11    4.89
   0 -19   8   44.26    5.71
   0  19  -8   53.65    5.91
   0 -19   8   43.47    5.94
   0  19  -8   46.13    5.30
   0  19  -7   -1.69    4.13
   0 -19   7    7.18    5.04
   0  19  -7   -0.29    5.38
   0 -19   7   13.29    5.68
   0  19  -7    5.98    4.68
   0 -19   6   16.17    5.05
   0  19  -6    9.35    5.53
   0 -19   6    9.13    5.53
   0  19  -6   14.58    4.24
   0 -19   5   34.50    5.07
   0  19  -5   42.24    5.60
   0 -19   5   33.10    5.65
   0  19  -5   29.12    4.41
   0  19  -4    7.61    4.05
   0 -19   4    4.43    4.60
   0  19  -4   -0.73    5.08
   0 -19   4    6.23    5.25
   0  19  -4    0.17    4.26
   0  19  -3    6.09    3.92
   0 -19   3    4.15    4.59
   0  19  -3    5.25    5.12
   0 -19   3    6.43    5.33
   0  19  -3    7.98    4.13
   0  19  -2    9.82    3.92
   0  19  -2   -2.34    5.18
   0 -19   2    3.22    4.48
   0 -19   2    1.47    5.27
   0  19  -2    5.29    4.04
   0  19  -1    8.05    3.99
   0  19  -1   -0.16    3.74
   0 -19   1    0.31    4.35
   0 -19   1    9.01    5.35
   0  19  -1   -2.92    5.10
   0  19   0    1.72    3.83
   0  19   0    5.52    3.82
   0 -19   0    8.79    4.35
   0 -19   0    7.27    5.29
   0  19   0    7.89    4.86
   0  19   1    8.69    3.85
   0  19   1   12.94    3.95
   0 -19  -1   10.58    4.27
   0 -19  -1   15.12    4.08
   0  19   1    2.92    4.87
   0  19   2   -1.18    3.77
   0  19   2   -4.03    3.93
   0 -19  -2    1.56    4.15
   0  19   2    6.41    4.87
   0 -19  -2    3.73    3.78
   0 -19  -3   67.22    4.67
   0  19   3   57.87    4.63
   0  19   3   64.78    5.55
   0 -19  -3   64.73    5.94
   0 -19  -3   59.67    4.81
   0  19   3   60.68    4.72
   0  19   4    5.13    3.87
   0 -19  -4    5.15    4.03
   0 -19  -4    3.01    5.28
   0  19   4    4.17    3.58
   0 -19  -4    3.47    3.93
   0 -19  -5   -1.91    3.93
   0 -19  -5    3.74    3.90
   0 -19  -5   -0.90    5.23
   0  19   5   -0.54    3.48
   0 -19  -6    0.91    3.92
   0  19   6    5.99    3.52
   0  19   6    0.86    4.82
   0 -19  -6    3.91    5.29
   0 -19  -7    7.60    4.01
   0  19   7   16.88    3.63
   0  19   7   13.76    3.87
   0  19   7   13.74    4.85
   0 -19  -7    6.17    5.30
   0 -19  -8   12.86    4.12
   0  19   8   10.57    3.87
   0 -19  -8    5.11    5.36
   0  19   8   13.12    4.93
   0  19   8    8.59    3.49
   0  19   9   14.52    3.55
   0 -19  -9   19.66    5.60
   0  19   9   13.63    3.93
   0  19   9   16.33    5.05
   0 -19  -9   18.38    4.27
   0 -19 -10  139.22    6.04
   0 -19 -10  137.26    7.16
   0  19  10  130.72    5.40
   0  19  10  140.50    6.79
   0  19  10  136.02    6.06
   0 -19 -11   14.08    4.31
   0 -19 -11   14.74    5.69
   0  19  11   15.29    3.97
   0  19  11   14.47    5.23
   0 -19 -12   31.06    4.55
   0  19  12   33.21    4.32
   0 -19 -12   38.03    6.03
   0  19  12   30.20    5.49
   0  19  13   90.54    5.32
   0 -19 -13   94.28    6.72
   0 -19 -13   83.62    5.45
   0  19  13   92.03    6.13
   0  19  14    3.57    5.05
   0  19  14    3.08    4.05
   0 -19 -14    4.13    4.42
   0 -19 -14    4.52    5.78
   0  19  15    7.35    5.41
   0  19  15   14.31    4.28
   0 -19 -15   10.77    4.58
   0  19  16    8.71    5.40
   0 -19 -16   12.34    4.73
   0  19  16   16.17    4.36
   0 -19 -17   -3.34    4.75
   0  19  17    6.85    4.29
   0 -19 -18    6.38    4.94
   0  19  18    0.33    4.21
   0 -19 -19   -3.97    5.02
   0  19  19   -0.16    4.34
   0  19  20   19.69    4.59
   0  20 -10   69.03    6.25
   0  20 -10   69.28    5.68
   0 -20   9    4.69    5.93
   0  20  -9    7.76    4.51
   0  20  -9   10.10    5.02
   0 -20   8    4.15    5.89
   0 -20   8    6.76    5.34
   0  20  -8    6.58    5.72
   0  20  -8   -0.72    4.41
   0  20  -8    5.65    4.87
   0 -20   7    8.09    5.81
   0 -20   7    4.08    5.22
   0  20  -7    5.28    5.55
   0  20  -7    6.43    4.42
   0  20  -7    7.31    4.75
   0 -20   6   13.87    5.25
   0  20  -6   11.13    5.61
   0  20  -6   16.15    4.46
   0 -20   6   17.42    5.74
   0 -20   5   11.66    5.19
   0  20  -5   16.42    5.69
   0  20  -5   12.72    4.41
   0 -20   5   10.54    5.69
   0 -20   4   19.26    5.84
   0 -20   4   12.84    5.18
   0  20  -4    7.42    5.39
   0  20  -4    8.96    4.24
   0  20  -4   12.90    4.58
   0 -20   3   35.52    5.86
   0 -20   3   22.53    5.05
   0  20  -3   28.13    4.60
   0  20  -3   32.37    4.82
   0  20  -3   27.13    5.62
   0 -20   2   23.10    5.80
   0 -20   2   18.49    5.01
   0  20  -2   29.40    4.48
   0  20  -2   19.10    4.51
   0  20  -2   21.61    5.56
   0 -20   1    6.43    5.56
   0 -20   1   11.14    4.75
   0  20  -1    2.95    4.03
   0  20  -1    7.01    4.24
   0  20  -1    7.47    5.39
   0 -20   0    6.64    5.53
   0  20   0    5.00    4.00
   0  20   0    0.78    5.19
   0  20   0   -0.17    4.12
   0 -20   0    2.42    4.52
   0 -20  -1   79.05    5.15
   0 -20  -1   63.78    5.36
   0  20   1   69.32    6.01
   0  20   1   67.75    5.13
   0  20   1   66.38    5.06
   0 -20  -2   -1.09    4.12
   0 -20  -2    4.24    4.55
   0  20   2    0.34    4.04
   0  20   2    1.40    5.20
   0  20   2    5.49    4.04
   0 -20  -3   30.13    4.45
   0 -20  -3   33.20    4.76
   0  20   3   24.12    4.37
   0  20   3   24.29    5.32
   0  20   3   29.50    4.43
   0 -20  -4    1.36    4.12
   0 -20  -4    3.67    4.33
   0  20   4    4.09    4.05
   0 -20  -4   -0.16    5.49
   0  20   4    1.93    3.81
   0 -20  -5   70.71    5.09
   0 -20  -5   64.95    5.04
   0 -20  -5   76.84    6.31
   0  20   6    0.28    3.67
   0 -20  -6    0.32    5.63
   0 -20  -6   -3.16    4.21
   0  20   6    4.44    5.13
   0  20   7    3.07    3.65
   0  20   7   -3.40    3.92
   0 -20  -7    3.68    5.61
   0 -20  -7   -0.14    4.16
   0  20   7    1.37    5.08
   0  20   8   15.61    3.82
   0  20   8   17.67    4.22
   0  20   8   18.09    5.31
   0 -20  -8   14.79    4.32
   0 -20  -8   10.54    5.65
   0 -20  -9    7.81    5.79
   0  20   9    2.60    3.60
   0  20   9    3.91    4.01
   0  20   9    4.23    5.38
   0 -20  -9    4.77    4.36
   0  20  10   19.12    3.92
   0  20  10   27.92    4.42
   0  20  10   36.42    5.63
   0 -20 -10   30.53    6.09
   0 -20 -10   34.52    4.76
   0  20  11    7.83    4.18
   0  20  11    3.15    5.30
   0 -20 -11   -2.22    5.98
   0 -20 -11    0.43    4.39
   0  20  12   -0.68    4.04
   0  20  12    4.01    5.38
   0 -20 -12    6.46    5.89
   0 -20 -12   -0.43    4.50
   0  20  13   26.27    4.53
   0  20  13   28.50    5.73
   0 -20 -13   34.07    6.28
   0 -20 -13   29.86    4.88
   0  20  14    6.82    4.33
   0  20  14   12.28    5.62
   0 -20 -14    7.29    5.98
   0 -20 -14   16.88    4.71
   0  20  15    6.33    4.42
   0 -20 -15   -1.67    4.60
   0  20  15    4.47    5.49
   0  20  16   30.70    4.83
   0 -20 -16   33.62    5.27
   0  20  16   37.73    5.99
   0 -20 -17    2.84    4.93
   0  20  17   12.87    4.54
   0  20  18    3.42    4.55
   0  20  19   -3.58    4.48
   0  21 -10   16.77    5.08
   0  21  -9   -6.46    4.86
   0 -21   9   -3.24    6.13
   0 -21   8   33.95    6.40
   0  21  -8   33.32    5.59
   0  21  -8   27.44    5.15
   0 -21   8   23.80    6.00
   0 -21   7   74.99    6.90
   0 -21   7   73.81    6.66
   0  21  -7   66.52    6.20
   0  21  -7   87.00    6.91
   0  21  -7   77.05    5.79
   0  21  -6    9.94    4.64
   0 -21   6    9.60    6.08
   0 -21   6    4.40    5.48
   0  21  -6    1.77    5.80
   0  21  -5   33.22    5.01
   0 -21   5   35.94    5.77
   0 -21   5   28.14    6.36
   0  21  -5   40.81    6.28
   0  21  -4    8.36    4.59
   0  21  -4   10.10    4.88
   0 -21   4    2.10    5.39
   0 -21   4   12.88    6.03
   0  21  -4    8.01    5.83
   0  21  -3    7.40    4.45
   0  21  -3    0.19    4.55
   0 -21   3   -2.79    5.15
   0 -21   3    3.12    5.96
   0  21  -3   -4.93    5.77
   0  21  -2    0.55    4.37
   0  21  -2    4.62    4.50
   0 -21   2    4.88    5.10
   0 -21   2   12.25    6.14
   0  21  -2   14.34    5.80
   0  21  -1   42.55    4.88
   0  21  -1   46.54    5.11
   0 -21   1   45.62    5.56
   0 -21   1   44.77    6.38
   0  21  -1   53.97    6.34
   0  21   0   21.40    4.61
   0  21   0   14.39    4.61
   0 -21   0   22.75    5.05
   0 -21   0   25.76    6.14
   0  21   0   26.41    5.74
   0  21   1   27.73    4.80
   0  21   1   34.59    4.90
   0 -21  -1   28.69    5.16
   0  21   1   42.39    5.98
   0 -21  -1   34.76    6.21
   0  21   2   10.35    4.38
   0  21   2   13.31    4.40
   0 -21  -2    7.55    4.74
   0 -21  -2   18.74    4.58
   0  21   2   14.84    5.58
   0  21   3    1.81    4.24
   0  21   3    1.94    4.19
   0 -21  -3    3.11    4.61
   0  21   3   10.53    5.54
   0 -21  -3    5.65    4.42
   0  21   4   12.67    4.38
   0 -21  -4   25.07    4.79
   0 -21  -4   15.91    5.95
   0  21   4   12.68    4.20
   0 -21  -4   22.42    4.58
   0 -21  -5   17.29    6.08
   0  21   5   12.28    4.08
   0 -21  -5   20.99    4.60
   0  21   6    7.48    3.87
   0 -21  -6    6.98    4.45
   0  21   6    8.30    5.47
   0 -21  -6    3.39    5.93
   0  21   7    0.43    3.82
   0  21   7    9.54    4.32
   0 -21  -7    6.29    4.53
   0  21   7    9.07    5.55
   0 -21  -7   -2.88    5.99
   0 -21  -8   95.92    5.78
   0 -21  -8   87.28    7.05
   0  21   8  101.31    6.72
   0  21   8   85.00    5.21
   0  21   8   91.51    5.72
   0  21   9    9.32    5.64
   0  21   9    0.72    4.30
   0 -21  -9    0.60    4.54
   0  21   9    3.95    3.82
   0 -21  -9    1.52    6.20
   0  21  10   10.61    4.37
   0 -21 -10   12.46    4.77
   0  21  10   25.19    5.91
   0 -21 -10   17.36    6.31
   0  21  11    7.18    4.30
   0 -21 -11    4.38    4.71
   0  21  11    1.27    5.67
   0 -21 -11    7.56    6.27
   0  21  12   -4.48    4.33
   0 -21 -12    2.59    4.83
   0  21  12    7.42    5.76
   0 -21 -12    4.34    6.24
   0  21  13   -0.36    4.29
   0 -21 -13    1.39    4.77
   0  21  13   -2.97    5.63
   0 -21 -13    7.29    6.34
   0  21  14    1.97    4.47
   0 -21 -14    3.60    4.87
   0  21  14    4.03    5.74
   0 -21 -14    4.44    6.25
   0 -21 -15    5.55    4.99
   0  21  15    1.61    4.58
   0  21  15    2.45    5.81
   0 -21 -16    4.04    5.05
   0  21  16   -3.17    5.87
   0  21  16    3.23    4.60
   0  21  17   33.75    5.24
   0 -22   8    0.49    6.43
   0  22  -8    6.55    4.89
   0  22  -7    8.71    6.37
   0  22  -7    4.35    4.88
   0 -22   7   -0.33    6.38
   0  22  -6    1.87    6.33
   0 -22   6    8.61    5.84
   0  22  -6    1.38    4.85
   0 -22   6    2.53    6.36
   0  22  -5   24.96    5.06
   0  22  -5   37.63    6.61
   0 -22   5   34.09    6.09
   0  22  -5   20.26    5.37
   0 -22   5   27.76    6.56
   0  22  -4   -0.98    4.60
   0  22  -4    6.56    6.23
   0 -22   4   -1.00    5.39
   0  22  -4    7.15    5.05
   0 -22   4    0.86    6.30
   0  22  -3   23.04    5.00
   0  22  -3   34.84    6.40
   0 -22   3   25.26    5.73
   0  22  -3   33.47    5.39
   0 -22   3   31.23    6.56
   0  22  -2    4.47    4.54
   0  22  -2    9.22    6.21
   0 -22   2    4.39    5.40
   0  22  -2    9.93    4.87
   0 -22   2    5.06    6.32
   0  22  -1    5.23    4.65
   0  22  -1   19.56    6.18
   0 -22   1    6.68    5.25
   0  22  -1    6.07    4.73
   0 -22   1    8.43    6.26
   0  22   0    2.70    4.55
   0  22   0    3.67    5.93
   0 -22   0    6.86    5.18
   0  22   0   -1.48    4.60
   0 -22   0   11.48    6.23
   0  22   1    5.00    4.52
   0  22   1    5.94    5.91
   0 -22  -1    0.70    4.98
   0  22   1   12.61    4.80
   0 -22  -1   -0.18    6.13
   0  22   2    5.57    4.51
   0  22   2   -0.87    5.72
   0  22   2    2.45    4.40
   0 -22  -2    2.55    4.93
   0  22   3    4.02    4.49
   0  22   3   -1.22    5.76
   0 -22  -3    2.47    4.88
   0 -22  -3    3.22    4.62
   0  22   3   -2.55    4.37
   0  22   4    3.62    4.45
   0 -22  -4    9.53    4.84
   0 -22  -4    2.91    4.61
   0 -22  -4   -6.09    6.24
   0  22   4   -0.66    4.29
   0 -22  -5   92.95    5.93
   0 -22  -5   92.75    7.46
   0  22   5   88.53    5.62
   0 -22  -6   21.00    4.90
   0  22   6   19.13    6.03
   0  22   6    8.07    4.31
   0 -22  -6   19.21    6.46
   0 -22  -7    5.39    4.83
   0  22   7   -2.84    4.34
   0 -22  -7   -1.61    6.19
   0  22   7   -0.30    4.16
   0  22   7   -0.34    5.79
   0  22   8   10.42    5.95
   0  22   8   17.26    4.67
   0 -22  -8    9.92    4.83
   0  22   8    7.65    4.21
   0 -22  -8   19.70    6.54
   0  22   9   33.24    6.23
   0  22   9   46.22    5.21
   0 -22  -9   44.93    5.29
   0  22   9   25.77    4.44
   0 -22  -9   44.86    6.78
   0  22  10   18.55    4.76
   0 -22 -10   12.20    5.03
   0  22  10    8.44    5.95
   0 -22 -10   16.04    6.59
   0  22  11    8.88    4.65
   0 -22 -11    3.50    4.97
   0  22  11    0.67    5.98
   0 -22 -11    4.61    6.61
   0  22  12   37.88    5.18
   0 -22 -12   36.56    5.40
   0  22  12   48.90    6.48
   0 -22 -12   36.86    6.96
   0  22  13    5.84    4.63
   0 -22 -13    2.59    5.01
   0  22  13   10.41    6.09
   0 -22 -13   -1.57    6.58
   0  22  14    1.69    4.68
   0  22  14    1.80    6.15
   0 -22 -14   -0.35    6.60
   0 -22 -14    2.13    5.16
   0  22  15   12.63    6.13
   0  22  16    8.94    6.17
   0 -23   5   -1.07    6.58
   0  23  -4   27.95    5.20
   0 -23   4   22.59    6.93
   0  23  -4   34.04    6.82
   0  23  -3    0.82    4.86
   0  23  -3    6.46    5.20
   0 -23   3    4.11    5.67
   0 -23   3   -0.91    6.57
   0  23  -3   11.28    6.44
   0  23  -2    2.86    4.91
   0  23  -2    1.22    4.99
   0 -23   2    4.21    5.65
   0 -23   2   15.60    6.75
   0  23  -2    4.21    6.44
   0  23  -1    7.14    4.85
   0  23  -1    3.57    5.01
   0 -23   1    7.61    5.67
   0 -23   1   10.00    6.60
   0  23  -1    5.33    6.38
   0  23   0    8.51    4.80
   0  23   0   10.68    4.92
   0 -23   0   14.42    5.60
   0 -23   0   10.80    6.51
   0  23   0   12.50    6.32
   0  23   1   28.14    5.26
   0  23   1   22.83    5.14
   0 -23  -1   20.46    5.58
   0 -23  -1   23.56    6.74
   0  23   1   32.34    6.57
   0  23   2    2.82    4.88
   0  23   2    8.48    4.68
   0 -23  -2    3.22    5.20
   0  23   2    9.91    6.22
   0  23   3   -4.02    4.73
   0  23   3    3.04    4.59
   0 -23  -3    0.69    5.10
   0  23   3   10.99    6.17
   0 -23  -3    6.63    4.90
   0  23   4    0.52    4.52
   0  23   4    6.23    4.72
   0 -23  -4    0.81    4.90
   0 -23  -4   -3.96    6.45
   0 -23  -5   27.39    5.36
   0 -23  -5   30.61    6.96
   0  23   5   21.00    4.63
   0 -23  -6    0.32    5.00
   0  23   6   12.19    4.53
   0  23   6    8.89    6.22
   0 -23  -6    5.86    6.70
   0 -23  -7   22.64    5.15
   0  23   7   19.71    5.06
   0 -23  -7   17.01    6.77
   0  23   7   15.35    6.20
   0  23   7   12.91    4.52
   0  23   8   13.55    4.47
   0  23   8   10.53    4.74
   0 -23  -8   20.98    5.20
   0 -23  -8   25.30    6.81
   0  23   8   29.66    6.46
   0  23   9   39.06    5.23
   0 -23  -9   28.84    5.50
   0 -23  -9   34.22    7.24
   0  23   9   34.18    6.64
   0  23  10    7.31    4.87
   0 -23 -10   10.92    5.29
   0  23  10   10.11    6.34
   0 -23 -10   11.44    6.77
   0 -23 -11    7.87    5.32
   0  23  11    0.53    6.24
   0 -23 -11    3.73    6.74
   0  23  12   25.77    6.49
   0 -23 -12   30.80    7.26
   0 -23 -13   24.88    7.09
   0 -24   0    2.78    5.72
   0 -24  -1    9.28    5.83
   0  24   1   10.89    5.02
   0 -24  -2    9.57    5.70
   0  24   2    4.81    5.05
   0  24   3    8.96    4.93
   0  24   4    0.54    4.67
   0  24   5   26.12    5.09
   0  24   6   16.73    4.79
   0  24   7    0.83    4.61
   0  25   6   -2.84    4.84
   0  25   7   -3.61    4.93
  -1  25   6    6.63    4.74
  -1  25   5    7.23    4.97
  -1  24   6    2.67    4.52
  -1  24   5   10.19    4.70
  -1  24   4   -3.75    4.74
  -1  24   3   24.55    5.09
   1 -24  -2   10.79    5.73
  -1  24   2    3.81    4.96
   1 -24  -1    3.84    5.63
  -1  24   1    5.27    5.05
   1 -24   0    7.70    5.81
   1 -23 -12   12.17    7.14
   1 -23 -11   12.91    5.36
   1 -23 -11    4.89    6.95
  -1  23  11   11.58    6.37
   1 -23 -10   30.10    5.48
  -1  23  10   30.10    5.19
  -1  23  10   40.26    6.66
   1 -23 -10   33.84    7.26
   1 -23  -9   88.28    8.00
  -1  23   9   87.00    6.14
   1 -23  -9  106.33    6.46
  -1  23   9   99.31    7.44
   1 -23  -8    0.48    5.06
  -1  23   8    4.30    6.20
  -1  23   8    1.40    4.68
   1 -23  -8   15.79    6.92
   1 -23  -7    2.72    5.00
  -1  23   7    9.95    6.22
  -1  23   7    8.31    4.38
  -1  23   7    0.80    4.73
   1 -23  -7   10.29    6.75
   1 -23  -6   21.40    5.24
  -1  23   6   26.55    6.46
  -1  23   6   14.06    4.56
  -1  23   6   12.26    4.92
   1 -23  -6   14.30    6.79
   1 -23  -5   30.88    7.07
   1 -23  -5   38.63    5.40
  -1  23   5   28.63    4.85
   1 -23  -4    6.28    6.64
  -1  23   4    9.41    4.58
   1 -23  -4    9.43    5.08
  -1  23   3   27.58    5.25
  -1  23   3   22.78    6.54
  -1  23   3   21.75    4.87
   1 -23  -3   33.84    5.28
  -1  23   2    2.65    4.72
  -1  23   2    1.29    6.10
   1 -23  -2    3.73    5.21
  -1  23   2    2.18    4.53
  -1  23   1    4.29    4.84
  -1  23   1    8.66    6.32
   1 -23  -1   -1.83    5.28
   1 -23  -1   -3.21    6.63
  -1  23   1   -4.11    4.64
  -1  23   0   22.21    5.26
  -1  23   0   33.74    6.65
   1 -23   0   26.39    5.77
   1 -23   0   28.04    6.85
  -1  23   0   24.45    5.22
  -1  23  -1   12.18    5.01
  -1  23  -1    8.62    6.32
   1 -23   1   16.29    5.70
   1 -23   1   11.79    6.81
  -1  23  -1   21.30    5.15
  -1  23  -2    2.28    4.91
  -1  23  -2   15.73    6.51
   1 -23   2    6.76    5.61
   1 -23   2    0.19    6.68
  -1  23  -2    8.92    5.13
  -1  23  -3    1.46    4.87
   1 -23   3    8.57    5.75
   1 -23   3    2.58    6.58
  -1  23  -3    5.81    5.19
  -1  23  -3   12.04    6.61
   1 -23   4   -1.10    6.65
  -1  22  15    7.88    6.17
  -1  22  14   18.06    4.98
   1 -22 -14   17.13    6.78
   1 -22 -14   15.06    5.34
  -1  22  14   27.11    6.29
  -1  22  13    1.87    4.52
   1 -22 -13   -3.53    6.69
  -1  22  13    5.26    6.05
   1 -22 -13    1.60    5.09
   1 -22 -12    4.28    5.03
  -1  22  12    6.48    6.04
   1 -22 -12   13.34    6.72
  -1  22  12    2.99    4.41
   1 -22 -11   49.12    5.59
  -1  22  11   51.07    5.31
  -1  22  11   58.37    6.49
   1 -22 -11   54.94    7.27
   1 -22 -10   65.97    5.71
   1 -22 -10   82.48    7.47
  -1  22  10   75.86    6.81
  -1  22  10   64.86    5.62
   1 -22  -9    8.52    4.92
  -1  22   9    7.94    4.57
  -1  22   9   13.77    6.03
   1 -22  -9   14.24    6.54
   1 -22  -8   29.32    5.15
   1 -22  -8   33.66    6.76
  -1  22   8   34.30    4.95
  -1  22   8   19.00    4.40
  -1  22   8   33.30    6.22
   1 -22  -7   39.65    5.28
   1 -22  -7   32.63    6.68
  -1  22   7   16.73    4.81
  -1  22   7   31.68    4.59
  -1  22   7   35.86    6.31
   1 -22  -6    9.57    4.87
   1 -22  -6   13.24    6.42
  -1  22   6    8.10    5.96
  -1  22   6    2.10    4.48
  -1  22   6    1.06    4.14
   1 -22  -5   98.81    5.99
  -1  22   5   89.91    5.66
   1 -22  -4   91.27    7.39
   1 -22  -4   83.89    5.78
  -1  22   4   70.46    5.47
  -1  22   3   24.49    4.63
  -1  22   3    6.18    4.57
   1 -22  -3   14.66    5.03
   1 -22  -3    9.58    4.70
  -1  22   3   20.37    6.06
  -1  22   2    5.22    4.63
  -1  22   2   10.04    4.49
   1 -22  -2   12.81    5.12
  -1  22   2    6.46    5.83
  -1  22   1   -0.58    4.46
  -1  22   1    5.24    5.93
  -1  22   1   -1.07    4.44
   1 -22  -1    9.56    5.12
  -1  22   0   14.66    4.81
  -1  22   0   16.78    6.07
   1 -22   0   19.71    5.35
  -1  22   0   16.71    4.85
   1 -22   0   26.14    6.49
  -1  22  -1   12.75    4.75
  -1  22  -1    5.59    6.01
   1 -22   1    2.95    5.21
   1 -22   1   17.29    6.46
  -1  22  -1   12.99    4.73
   1 -22   2  105.81    6.92
  -1  22  -2  122.34    7.57
  -1  22  -2  101.61    6.40
  -1  22  -2  111.26    6.67
   1 -22   2  113.17    7.62
  -1  22  -3   18.62    5.00
  -1  22  -3   12.47    6.22
   1 -22   3   10.91    5.57
   1 -22   3   11.42    6.56
  -1  22  -3   10.50    5.08
  -1  22  -4   16.52    4.96
  -1  22  -4   11.73    6.11
   1 -22   4   19.37    5.81
   1 -22   4   23.89    6.64
  -1  22  -4   12.39    5.15
   1 -22   5    2.05    5.47
  -1  22  -5    7.80    4.83
  -1  22  -5   -6.01    6.19
  -1  22  -5   -0.21    4.96
   1 -22   5    4.84    6.39
  -1  22  -6   41.63    5.50
   1 -22   6   41.86    6.35
  -1  22  -6   42.05    6.54
   1 -22   6   51.33    6.97
   1 -22   7   15.04    6.54
  -1  22  -7   23.04    6.47
  -1  22  -7   17.38    5.10
   1 -22   8   -9.35    6.54
   1 -22   9    1.48    6.47
  -1  21  17   23.82    5.00
   1 -21 -16   -1.75    5.09
  -1  21  16    3.02    4.57
  -1  21  15   12.79    4.69
  -1  21  15   10.50    5.82
   1 -21 -15   10.51    5.04
  -1  21  14    7.64    4.58
   1 -21 -14    7.47    6.35
  -1  21  14   13.11    5.94
   1 -21 -14    4.63    4.82
  -1  21  13    0.18    4.27
   1 -21 -13    4.35    6.37
  -1  21  13    1.55    5.62
   1 -21 -13    1.68    4.71
  -1  21  12    4.09    4.37
   1 -21 -12    5.56    6.40
   1 -21 -12   -1.21    4.74
  -1  21  12    9.27    5.67
   1 -21 -11   75.94    5.61
   1 -21 -11   59.95    6.87
  -1  21  11   72.72    6.53
  -1  21  11   70.14    5.48
   1 -21 -10   38.17    6.62
  -1  21  10   46.82    6.14
  -1  21  10   43.68    4.97
   1 -21 -10   43.35    5.22
   1 -21  -9    6.49    6.34
  -1  21   9    9.72    4.47
  -1  21   9   16.70    5.72
   1 -21  -9   16.85    4.77
   1 -21  -8   43.82    4.98
   1 -21  -8   55.82    6.69
  -1  21   8   37.89    4.93
  -1  21   8   36.27    4.38
  -1  21   8   50.83    6.12
   1 -21  -7   -1.59    4.43
   1 -21  -7    6.00    5.97
  -1  21   7    1.45    4.20
  -1  21   7    3.75    3.95
  -1  21   7    5.04    5.66
   1 -21  -6   14.40    4.54
   1 -21  -6   15.64    6.12
  -1  21   6   12.69    4.33
  -1  21   6   14.25    4.03
  -1  21   6   12.25    5.59
   1 -21  -5    4.31    4.40
  -1  21   5   -0.30    3.87
   1 -21  -5    7.22    6.05
   1 -21  -4    3.59    4.47
   1 -21  -4   -1.63    4.55
  -1  21   4    4.94    4.13
   1 -21  -3    7.90    4.50
   1 -21  -3    1.85    4.61
  -1  21   3    5.84    4.33
  -1  21   3    7.33    4.20
  -1  21   3    9.90    5.55
   1 -21  -2   32.46    4.72
  -1  21   2   27.00    4.65
  -1  21   2   40.20    6.04
  -1  21   2   34.20    4.80
   1 -21  -2   30.42    5.03
  -1  21   1   31.71    4.70
   1 -21  -1   26.51    5.10
  -1  21   1   36.13    5.98
  -1  21   1   26.60    4.72
  -1  21   0   12.95    4.50
   1 -21   0   27.17    6.20
   1 -21   0   14.41    4.87
  -1  21   0   16.42    5.82
  -1  21   0   16.69    4.57
  -1  21  -1    2.79    4.27
   1 -21   1    3.20    5.96
   1 -21   1   15.55    5.12
  -1  21  -1    5.14    5.64
  -1  21  -1    8.23    4.53
  -1  21  -2    5.98    4.31
   1 -21   2   11.75    6.04
   1 -21   2    5.39    5.00
  -1  21  -2   13.87    5.82
  -1  21  -2    9.00    4.61
   1 -21   3   55.62    5.96
  -1  21  -3   64.25    5.48
   1 -21   3   63.37    6.68
  -1  21  -3   78.59    6.67
  -1  21  -3   56.73    5.49
   1 -21   4   11.38    5.31
  -1  21  -4   18.33    4.65
  -1  21  -4   21.01    6.00
  -1  21  -4   23.76    5.12
   1 -21   5    5.64    5.27
  -1  21  -5    6.28    4.54
   1 -21   5    1.80    6.07
  -1  21  -5    8.62    5.95
  -1  21  -5    2.77    4.70
   1 -21   6   17.23    6.25
   1 -21   6   16.74    5.57
  -1  21  -6   15.68    4.81
  -1  21  -6   21.33    6.03
   1 -21   7   -2.25    6.04
  -1  21  -7    3.83    5.96
  -1  21  -7    0.38    4.60
   1 -21   7    6.72    5.57
   1 -21   8   52.06    6.43
  -1  21  -8   43.12    5.43
  -1  21  -8   44.89    5.81
   1 -21   8   50.23    6.72
  -1  21  -8   55.95    6.64
   1 -21   9   29.46    6.46
  -1  21  -9   16.92    4.99
  -1  21 -10   -1.37    4.82
  -1  20  19   18.86    4.78
  -1  20  18    4.37    4.56
  -1  20  17    2.36    4.47
   1 -20 -17   10.60    5.10
  -1  20  16    5.91    4.43
   1 -20 -16    6.73    4.92
  -1  20  15   32.14    4.83
   1 -20 -15   41.59    5.16
  -1  20  15   42.29    5.91
   1 -20 -14   10.49    6.22
  -1  20  14    1.69    4.26
   1 -20 -14    4.72    4.62
  -1  20  14   -0.87    5.45
   1 -20 -13    4.74    6.02
  -1  20  13    9.63    4.30
   1 -20 -13    5.09    4.62
  -1  20  13    2.21    5.33
   1 -20 -12   48.01    6.65
  -1  20  12   45.60    4.78
   1 -20 -12   44.46    5.05
  -1  20  12   61.32    6.15
   1 -20 -11   14.57    6.07
  -1  20  11   10.56    4.21
   1 -20 -11   13.04    4.60
  -1  20  11    9.58    5.43
   1 -20 -10    0.80    5.74
  -1  20  10    3.06    4.11
  -1  20  10   17.76    5.35
   1 -20 -10    6.18    4.39
   1 -20  -9  101.21    5.64
   1 -20  -9   96.42    6.95
  -1  20   9  100.34    6.43
  -1  20   9   90.93    5.40
  -1  20   8    8.18    4.18
  -1  20   8   -1.63    3.56
   1 -20  -8    0.14    4.28
  -1  20   8    2.90    5.20
   1 -20  -8   -0.16    5.81
  -1  20   7   14.35    4.15
  -1  20   7    9.26    3.69
   1 -20  -7   14.28    4.37
   1 -20  -7    9.72    5.70
  -1  20   7   12.41    5.30
  -1  20   6   65.97    5.89
  -1  20   6   69.27    5.07
   1 -20  -6   62.88    6.37
  -1  20   6   60.64    4.50
   1 -20  -6   61.16    5.00
   1 -20  -5   -0.14    4.16
  -1  20   5    3.65    3.82
   1 -20  -5    2.43    5.55
   1 -20  -4   34.31    4.55
   1 -20  -4   28.20    4.60
  -1  20   4   19.70    4.14
   1 -20  -4   28.16    5.85
  -1  20   3    6.05    4.19
   1 -20  -3    2.98    4.17
   1 -20  -3    5.36    4.37
  -1  20   3    8.59    3.96
   1 -20  -3    0.97    5.61
  -1  20   2  130.73    6.30
   1 -20  -2  142.81    6.22
   1 -20  -2  133.87    6.52
  -1  20   2  140.36    6.20
  -1  20   1   20.69    4.34
   1 -20  -1   11.32    4.60
  -1  20   1   12.49    5.36
  -1  20   1   18.22    4.32
  -1  20   0   58.22    5.09
   1 -20   0   53.66    6.37
   1 -20   0   62.47    5.45
  -1  20   0   61.72    5.95
  -1  20   0   65.04    5.06
  -1  20  -1   13.52    4.24
   1 -20   1   15.31    5.77
   1 -20   1   21.27    4.93
  -1  20  -1   19.07    5.47
  -1  20  -1   21.00    4.51
  -1  20  -2   44.30    4.84
   1 -20   2   43.30    5.36
   1 -20   2   43.64    6.17
  -1  20  -2   30.60    4.72
  -1  20  -2   53.73    5.95
  -1  20  -3   61.97    5.18
   1 -20   3   66.58    5.86
  -1  20  -3   68.91    6.20
  -1  20  -3   69.00    5.40
   1 -20   3   52.70    6.25
   1 -20   4    6.46    4.97
  -1  20  -4    4.11    4.21
  -1  20  -4    4.49    5.45
  -1  20  -4    2.93    4.33
   1 -20   4    6.88    5.57
   1 -20   5    0.74    4.92
  -1  20  -5    1.08    4.17
  -1  20  -5   10.65    5.70
  -1  20  -5    8.25    4.72
   1 -20   5    1.40    5.70
  -1  20  -6    8.09    5.62
  -1  20  -6    3.62    4.35
   1 -20   6    4.91    5.11
   1 -20   6    3.38    5.77
  -1  20  -7   37.29    5.88
  -1  20  -7   30.47    4.88
   1 -20   7   38.31    5.61
   1 -20   7   32.58    6.10
   1 -20   8   10.89    5.45
  -1  20  -8    0.74    4.49
  -1  20  -8   11.81    5.72
  -1  20  -8    9.07    4.93
   1 -20   8    7.22    5.88
   1 -20   9    6.99    5.99
   1 -20   9    7.90    5.47
  -1  20  -9    4.12    4.95
  -1  20  -9    3.52    4.57
   1 -20  10   46.63    6.59
  -1  20 -10   43.26    5.28
  -1  20 -10   41.17    5.66
  -1  20 -11   -5.26    4.93
  -1  20 -12   46.45    5.58
   1 -19 -19    7.85    5.09
  -1  19  19    6.38    4.40
   1 -19 -18   75.49    5.87
  -1  19  18   73.58    5.32
   1 -19 -17    8.86    4.86
  -1  19  17    4.02    4.28
   1 -19 -16    9.11    4.70
  -1  19  16    6.11    4.27
   1 -19 -15    2.01    4.55
  -1  19  15   -0.16    4.07
  -1  19  15    8.78    5.36
   1 -19 -14   11.13    4.54
   1 -19 -14   10.31    5.79
  -1  19  14    7.06    4.09
  -1  19  14    9.82    5.18
   1 -19 -13    8.16    4.35
   1 -19 -13   11.88    5.80
  -1  19  13   11.04    4.11
  -1  19  13    5.80    5.20
   1 -19 -12    5.72    4.22
   1 -19 -12    9.14    5.82
  -1  19  12    6.71    3.91
  -1  19  12    7.26    5.14
   1 -19 -11    6.57    4.19
   1 -19 -11   12.79    5.81
  -1  19  11    4.67    3.83
  -1  19  11    4.50    5.12
   1 -19 -10    6.36    4.18
  -1  19  10   -0.32    3.83
  -1  19  10    2.98    4.99
   1 -19 -10    5.00    5.60
  -1  19   9   39.83    4.35
  -1  19   9   23.16    3.75
  -1  19   9   42.46    5.46
   1 -19  -9   39.25    4.58
   1 -19  -9   39.77    5.95
  -1  19   8   15.31    5.01
   1 -19  -8   13.29    4.13
  -1  19   8   13.01    3.95
  -1  19   8   16.79    3.54
   1 -19  -8   11.56    5.49
  -1  19   7   16.00    4.89
   1 -19  -7   12.86    4.09
  -1  19   7   11.42    3.94
  -1  19   7   13.68    3.55
   1 -19  -7   13.58    5.37
  -1  19   6   -0.72    4.82
  -1  19   6   -1.61    3.69
   1 -19  -6    4.24    3.89
  -1  19   6    1.28    3.51
   1 -19  -6    3.05    5.24
  -1  19   5    3.20    4.91
  -1  19   5    2.42    3.83
   1 -19  -5   -1.66    3.96
   1 -19  -5    3.26    4.01
  -1  19   5    1.59    3.53
   1 -19  -5   10.22    5.38
   1 -19  -4   19.56    4.11
   1 -19  -4   17.92    4.14
  -1  19   4   20.38    3.85
   1 -19  -4   25.76    5.47
   1 -19  -3   -0.51    3.81
   1 -19  -3    3.94    4.10
  -1  19   3    2.55    3.71
   1 -19  -3   -1.83    5.15
  -1  19   2   11.41    3.83
   1 -19  -2   12.63    3.96
   1 -19  -2   10.70    4.31
  -1  19   2    3.36    3.85
  -1  19   2   10.56    4.98
  -1  19   1   40.77    4.40
   1 -19  -1   40.68    4.42
  -1  19   1   31.94    4.31
   1 -19  -1   37.99    4.74
  -1  19   1   43.34    5.37
  -1  19   0   15.12    4.07
  -1  19   0   15.05    4.06
   1 -19   0   16.40    4.42
   1 -19   0    9.05    5.40
  -1  19   0   17.21    5.11
  -1  19  -1   88.83    5.30
  -1  19  -1   93.34    5.42
   1 -19   1   86.72    5.62
   1 -19   1   73.47    6.30
  -1  19  -1   91.69    6.10
  -1  19  -2   54.51    4.75
  -1  19  -2   53.55    4.89
   1 -19   2   52.27    5.31
  -1  19  -2   56.49    5.72
   1 -19   2   40.22    5.94
  -1  19  -3    4.35    4.00
  -1  19  -3    3.70    4.04
   1 -19   3    5.93    4.54
  -1  19  -3    2.34    5.11
   1 -19   3   -2.67    5.37
  -1  19  -4   18.67    4.21
  -1  19  -4   20.38    4.53
   1 -19   4   29.97    4.88
  -1  19  -4   23.53    5.53
   1 -19   4   23.90    5.58
  -1  19  -5   10.69    4.15
  -1  19  -5    5.14    4.45
  -1  19  -5    8.85    5.30
   1 -19   5    9.39    4.73
   1 -19   5   14.62    5.51
  -1  19  -6   58.13    4.96
  -1  19  -6   65.29    5.98
   1 -19   6   60.53    5.65
   1 -19   6   50.47    6.12
  -1  19  -7   26.57    4.52
   1 -19   7   19.40    5.09
  -1  19  -7   20.99    5.60
   1 -19   7   31.71    5.79
  -1  19  -8    7.49    4.27
  -1  19  -8   -0.19    4.56
   1 -19   8    6.20    5.06
  -1  19  -8   -0.85    5.37
   1 -19   8    5.97    5.51
  -1  19  -9   37.33    5.31
   1 -19   9   24.15    5.94
  -1  19  -9   35.62    4.84
  -1  19 -10   68.20    5.82
  -1  19 -10   76.16    5.60
   1 -19  10   74.35    6.42
  -1  19 -11    1.64    4.88
   1 -19  11    9.42    5.49
  -1  19 -11    4.11    4.44
   1 -19  12   86.40    6.93
  -1  19 -12   71.81    5.81
  -1  19 -12   74.29    6.32
  -1  18  21   -2.68    6.20
  -1  18  20    6.40    5.91
  -1  18  19   10.81    5.72
   1 -18 -19   13.93    5.06
  -1  18  19   12.79    4.39
  -1  18  18   15.89    5.66
  -1  18  18   16.30    4.37
   1 -18 -18    8.13    4.80
  -1  18  17    8.71    4.14
   1 -18 -17    4.04    4.57
  -1  18  16   12.51    4.13
   1 -18 -16   17.60    4.72
  -1  18  15   31.00    4.42
  -1  18  15   29.18    5.25
   1 -18 -15   40.72    4.77
   1 -18 -14   11.45    5.55
  -1  18  14    8.96    3.96
  -1  18  14   14.09    5.07
   1 -18 -14    6.86    4.26
   1 -18 -13   15.61    5.54
  -1  18  13   11.50    3.88
  -1  18  13   14.72    4.94
   1 -18 -13   13.15    4.16
   1 -18 -12    8.84    5.46
  -1  18  12   12.52    3.81
   1 -18 -12    7.73    4.09
  -1  18  12   13.59    4.93
   1 -18 -12   11.44    3.24
   1 -18 -11   59.38    4.69
  -1  18  11   57.19    4.60
   1 -18 -11   56.05    3.77
   1 -18 -11   51.85    6.00
  -1  18  11   60.08    5.38
   1 -18 -10    6.38    5.44
  -1  18  10    5.45    3.64
   1 -18 -10    2.00    2.86
  -1  18  10    4.77    4.73
   1 -18 -10    5.73    3.99
  -1  18   9   11.93    3.66
  -1  18   9   17.46    4.88
   1 -18  -9   12.80    3.90
  -1  18   9    8.90    3.27
   1 -18  -9   17.53    5.36
  -1  18   8   15.40    3.81
  -1  18   8   15.03    4.75
   1 -18  -8   20.41    5.36
  -1  18   8   15.98    3.36
   1 -18  -8   14.05    3.89
   1 -18  -7   29.01    5.51
  -1  18   7   25.51    4.02
  -1  18   7   24.80    4.86
   1 -18  -7   30.85    4.10
  -1  18   7   27.04    3.60
  -1  18   6   79.99    4.96
  -1  18   6   86.34    5.61
   1 -18  -6   83.03    6.12
   1 -18  -6   84.14    4.86
  -1  18   6   73.04    4.48
   1 -18  -5    6.48    3.78
  -1  18   5    4.10    3.55
   1 -18  -5    1.52    3.77
  -1  18   5   -0.27    4.69
  -1  18   5    6.29    3.45
   1 -18  -5   -0.72    5.07
   1 -18  -4   34.75    5.48
   1 -18  -4   32.28    4.18
  -1  18   4   32.33    3.84
   1 -18  -4   32.29    4.07
   1 -18  -3    7.42    5.03
   1 -18  -3   11.64    3.94
   1 -18  -3    9.05    3.81
  -1  18   3    5.04    3.48
  -1  18   2   13.31    3.68
  -1  18   2    7.28    4.73
   1 -18  -2   16.31    4.04
   1 -18  -2    9.42    3.72
  -1  18   2   14.80    3.72
  -1  18   1    9.20    3.70
  -1  18   1    4.95    4.66
   1 -18  -1    7.07    4.02
   1 -18  -1    5.04    3.70
  -1  18   1    9.75    3.65
  -1  18   0   38.67    4.29
   1 -18   0   25.77    5.26
  -1  18   0   39.40    4.24
   1 -18   0   40.27    4.57
  -1  18   0   36.20    5.08
  -1  18  -1   16.58    3.92
   1 -18   1   27.17    5.31
  -1  18  -1   20.49    3.99
   1 -18   1   26.21    4.52
  -1  18  -2   10.75    3.77
   1 -18   2    8.55    5.19
  -1  18  -2    7.38    3.89
   1 -18   2    5.26    4.21
  -1  18  -2    6.34    4.86
  -1  18  -3   12.07    3.79
   1 -18   3    8.78    5.11
  -1  18  -3    6.01    3.94
   1 -18   3   13.64    4.49
  -1  18  -3   12.94    4.94
  -1  18  -4    0.16    3.74
   1 -18   4   -0.55    5.22
  -1  18  -4   -1.46    3.96
   1 -18   4    2.39    4.21
  -1  18  -4    2.60    4.90
  -1  18  -5    5.10    3.80
   1 -18   5    9.19    4.37
  -1  18  -5    3.41    4.84
   1 -18   5    7.42    5.23
  -1  18  -6   29.32    4.19
   1 -18   6   24.55    5.48
   1 -18   6   33.56    4.94
  -1  18  -6   36.30    5.34
  -1  18  -7   11.70    4.01
   1 -18   7   22.41    5.34
  -1  18  -7    8.25    4.27
   1 -18   7   11.94    4.71
  -1  18  -7   14.14    5.25
  -1  18  -8   68.45    5.45
  -1  18  -8   76.90    5.20
   1 -18   8   80.79    6.05
   1 -18   8   66.56    5.82
  -1  18  -8   72.62    5.91
  -1  18  -9   11.20    5.13
  -1  18  -9    9.45    4.18
  -1  18  -9   14.04    4.64
   1 -18   9   15.46    5.38
  -1  18 -10    6.54    4.26
  -1  18 -10    3.60    4.53
   1 -18  10    0.13    5.40
  -1  18 -11   10.85    4.79
  -1  18 -11    9.83    4.35
   1 -18  11    8.38    5.24
  -1  18 -12   28.53    5.24
  -1  18 -12   17.80    4.49
   1 -18  12   23.33    5.56
  -1  18 -13    7.49    5.08
   1 -18  13    5.94    5.41
  -1  18 -13    5.17    5.54
  -1  18 -14   23.51    5.43
  -1  17  21    5.07    6.06
   1 -17 -20    9.03    4.85
  -1  17  20    8.87    5.85
   1 -17 -19    8.92    4.65
  -1  17  19   16.02    4.16
  -1  17  19    7.05    5.82
   1 -17 -18   11.66    4.62
  -1  17  18    9.12    4.00
  -1  17  18    6.40    5.38
   1 -17 -17    7.61    4.42
  -1  17  17    6.50    3.89
  -1  17  17    4.40    5.24
   1 -17 -16    6.47    4.24
  -1  17  16   11.70    3.94
  -1  17  16    4.41    4.94
   1 -17 -15   12.21    4.25
  -1  17  15    7.30    4.77
  -1  17  15    6.58    4.75
  -1  17  15    5.03    3.77
   1 -17 -14   35.46    4.40
  -1  17  14   36.05    4.76
  -1  17  14   35.58    4.16
  -1  17  14   39.72    5.15
   1 -17 -14   46.47    5.71
   1 -17 -13   73.12    4.20
  -1  17  13   57.67    4.92
  -1  17  13   65.31    5.36
  -1  17  13   67.48    4.60
   1 -17 -13   66.74    4.71
   1 -17 -13   73.61    5.90
   1 -17 -12   45.39    3.69
  -1  17  12   44.32    4.12
  -1  17  12   42.50    5.11
   1 -17 -12   46.31    5.50
   1 -17 -12   37.98    4.30
   1 -17 -11   32.54    3.37
  -1  17  11   27.24    3.96
   1 -17 -11   27.26    4.06
  -1  17  11   35.03    4.92
   1 -17 -11   33.89    5.50
   1 -17 -10    1.06    3.73
   1 -17 -10    2.94    2.88
  -1  17  10   -1.30    3.05
  -1  17  10    4.69    3.52
   1 -17 -10    4.24    5.00
  -1  17  10    5.93    4.67
  -1  17   9   17.06    4.65
   1 -17  -9   15.02    3.57
   1 -17  -9   15.38    2.92
  -1  17   9   23.93    3.69
  -1  17   9   12.61    3.19
   1 -17  -9   14.10    5.11
   1 -17  -9   14.67    3.80
  -1  17   8   21.89    4.57
   1 -17  -8   11.16    2.69
   1 -17  -8   10.70    3.47
  -1  17   8   18.24    3.70
   1 -17  -8   16.20    3.71
   1 -17  -8   18.42    4.97
  -1  17   8   16.44    3.17
  -1  17   7   24.66    3.73
  -1  17   7   31.66    4.66
   1 -17  -7   26.85    5.15
   1 -17  -7   32.98    3.87
  -1  17   7   26.05    3.52
   1 -17  -6   99.08    4.82
   1 -17  -6  104.26    4.92
   1 -17  -6  103.44    5.93
  -1  17   6   99.70    4.98
  -1  17   6   83.05    4.44
  -1  17   6   95.96    5.51
  -1  17   5   -1.73    3.28
  -1  17   5    4.68    3.35
   1 -17  -5    3.35    3.57
   1 -17  -5    5.74    3.48
   1 -17  -5   -5.34    4.77
  -1  17   5    2.28    4.33
   1 -17  -4    3.27    3.60
   1 -17  -4    1.45    3.41
  -1  17   4   -2.86    3.35
   1 -17  -4   -1.34    4.78
   1 -17  -3  123.41    5.38
   1 -17  -3  126.21    6.29
   1 -17  -3  137.20    5.34
  -1  17   3  127.19    5.31
  -1  17   2   23.70    3.76
  -1  17   2   22.39    4.60
   1 -17  -2   25.67    4.03
  -1  17   2   23.88    3.68
   1 -17  -2   26.79    3.84
  -1  17   1   -1.15    3.30
   1 -17  -1    0.34    3.52
  -1  17   1    4.48    3.38
   1 -17  -1    0.76    3.72
  -1  17   1   -1.28    4.49
  -1  17   0  139.37    5.62
  -1  17   0  129.08    5.58
   1 -17   0  133.07    5.40
   1 -17   0  132.48    6.42
   1 -17   0  135.87    5.71
  -1  17   0  127.19    6.19
  -1  17  -1   16.49    3.57
   1 -17   1    6.19    4.74
  -1  17  -1   11.88    3.64
   1 -17   1   11.00    3.97
  -1  17  -1    7.59    4.44
  -1  17  -2   47.00    4.13
   1 -17   2   38.42    5.23
  -1  17  -2   42.75    4.10
   1 -17   2   45.47    4.50
  -1  17  -2   44.07    4.88
  -1  17  -3   92.61    5.04
  -1  17  -3   82.86    4.73
   1 -17   3   89.50    5.70
   1 -17   3   82.14    5.17
  -1  17  -3   84.25    5.49
  -1  17  -4   20.14    3.87
   1 -17   4   13.60    4.91
  -1  17  -4   16.86    3.88
   1 -17   4   16.88    4.22
  -1  17  -4   13.97    4.70
  -1  17  -5   17.18    3.78
   1 -17   5   16.31    4.31
  -1  17  -5   17.34    4.73
   1 -17   5   10.30    4.91
  -1  17  -6    7.56    3.59
   1 -17   6    3.19    4.99
   1 -17   6    6.81    4.37
  -1  17  -6    2.29    4.76
  -1  17  -7   16.34    3.92
   1 -17   7    8.35    5.07
  -1  17  -7    5.95    3.92
   1 -17   7   11.22    4.46
  -1  17  -7   14.35    4.84
  -1  17  -8  104.58    5.76
  -1  17  -8   94.93    5.38
   1 -17   8   95.37    6.10
  -1  17  -8  110.28    6.01
   1 -17   8  109.32    6.12
   1 -17   9    2.10    5.06
  -1  17  -9    1.73    4.78
  -1  17  -9   10.46    4.32
  -1  17  -9    4.85    3.91
  -1  17 -10    6.50    4.03
   1 -17  10   13.22    5.24
  -1  17 -10    9.48    4.37
  -1  17 -11    6.60    4.49
  -1  17 -11    2.08    4.05
   1 -17  11    1.08    4.82
  -1  17 -12    3.00    4.46
   1 -17  12    0.92    5.00
  -1  17 -12   -1.13    4.02
  -1  17 -13    9.03    4.77
   1 -17  13    8.28    5.12
  -1  17 -13    4.09    4.19
  -1  17 -13   15.76    5.44
   1 -17  14   18.62    5.42
  -1  17 -14   14.39    5.67
  -1  17 -14   18.43    5.17
   1 -17  15   -1.76    5.42
  -1  17 -15    4.42    5.59
  -1  17 -15    2.20    4.91
  -1  16  22   -0.89    6.18
   1 -16 -22    8.52    5.11
  -1  16  21   20.35    6.18
   1 -16 -21    6.92    4.99
  -1  16  20   23.11    5.94
   1 -16 -20   31.22    5.04
  -1  16  19    4.15    5.53
   1 -16 -19    0.42    4.41
  -1  16  19    5.76    3.83
  -1  16  18   13.11    5.35
   1 -16 -18    4.53    4.38
  -1  16  18    4.65    3.81
  -1  16  17   14.18    5.17
   1 -16 -17   15.95    4.30
  -1  16  17   15.31    3.88
  -1  16  16    6.23    4.82
   1 -16 -16    7.09    4.16
  -1  16  16   14.83    3.76
   1 -16 -15   59.73    4.67
  -1  16  15   53.12    5.02
  -1  16  15   54.64    4.30
  -1  16  15   51.07    5.13
   1 -16 -14   12.91    3.93
   1 -16 -14   17.35    3.45
  -1  16  14   20.24    4.57
  -1  16  14   19.52    3.72
  -1  16  14   15.96    4.50
   1 -16 -14   15.81    5.09
   1 -16 -13   83.85    4.77
   1 -16 -13   82.82    4.37
  -1  16  13   90.05    5.35
  -1  16  13   80.19    4.69
  -1  16  13   83.00    5.13
   1 -16 -13   79.63    5.77
   1 -16 -12   21.26    3.83
   1 -16 -12   20.27    3.24
  -1  16  12   21.58    4.57
   1 -16 -12   18.42    4.99
  -1  16  12   20.49    4.16
  -1  16  12   17.07    3.49
   1 -16 -11  264.22    7.22
  -1  16  11  263.14    8.03
   1 -16 -11  270.01    8.47
   1 -16 -11  265.40    7.15
  -1  16  11  263.51    7.49
   1 -16 -11  251.69    7.54
  -1  16  11  262.46    7.75
  -1  16  10   12.95    2.90
   1 -16 -10   14.15    3.46
   1 -16 -10   14.59    2.90
  -1  16  10   19.56    4.47
  -1  16  10   18.75    3.54
  -1  16  10   14.01    3.62
   1 -16 -10   19.43    3.66
   1 -16 -10   13.69    4.97
   1 -16  -9    7.15    3.48
   1 -16  -9   -1.73    4.92
  -1  16   9   -0.12    4.21
  -1  16   9    2.38    3.14
   1 -16  -9    0.69    3.31
   1 -16  -9    0.09    2.71
  -1  16   9    2.73    3.30
  -1  16   9   -0.54    2.86
  -1  16   8  144.53    4.96
  -1  16   8  157.26    6.06
   1 -16  -8  148.79    6.48
  -1  16   8  139.62    5.54
   1 -16  -8  147.80    5.43
   1 -16  -8  141.80    5.10
   1 -16  -8  138.90    4.63
  -1  16   7    3.85    4.23
   1 -16  -7    4.73    4.58
   1 -16  -7    0.86    3.17
   1 -16  -7   -2.48    2.53
  -1  16   7    3.14    2.88
  -1  16   7    1.32    3.16
   1 -16  -7    2.22    3.33
  -1  16   6  100.59    5.35
   1 -16  -6   96.93    5.71
  -1  16   6   91.63    4.39
   1 -16  -6   97.46    3.71
  -1  16   6  104.64    4.82
   1 -16  -6  101.48    4.52
   1 -16  -6  101.98    4.67
   1 -16  -5   45.66    3.86
   1 -16  -5   30.56    2.59
  -1  16   5   48.96    3.88
   1 -16  -5   36.53    3.73
   1 -16  -5   37.57    4.86
  -1  16   5   40.84    4.48
  -1  16   5   35.47    3.51
   1 -16  -4   47.90    4.06
   1 -16  -4   47.97    4.98
   1 -16  -4   52.87    3.93
  -1  16   4   43.23    3.75
   1 -16  -3    4.96    4.40
   1 -16  -3    4.24    3.33
  -1  16   3   -2.41    3.16
   1 -16  -3    6.81    3.31
  -1  16   2    8.76    3.16
   1 -16  -2    6.51    3.34
  -1  16   2    8.78    3.17
   1 -16  -2   14.01    3.52
  -1  16   2   13.43    4.15
  -1  16   1  122.05    5.14
   1 -16  -1  124.55    5.05
  -1  16   1  124.30    5.14
   1 -16  -1  121.90    5.26
  -1  16   1  124.70    5.63
  -1  16   0    3.61    3.11
   1 -16   0    5.03    3.28
  -1  16   0    4.92    3.26
   1 -16   0    5.01    3.55
  -1  16   0    3.82    4.05
  -1  16  -1   31.07    3.59
   1 -16   1   27.24    4.64
  -1  16  -1   30.91    3.68
   1 -16   1   35.08    4.03
  -1  16  -1   36.09    4.55
  -1  16  -2  293.05    8.28
   1 -16   2  278.30    8.60
  -1  16  -2  289.99    8.23
   1 -16   2  285.55    8.35
  -1  16  -2  309.63    8.57
  -1  16  -3  107.10    5.06
   1 -16   3  101.89    5.68
  -1  16  -3   94.93    4.80
   1 -16   3  101.82    5.23
  -1  16  -3  114.37    5.68
  -1  16  -4   73.35    4.63
  -1  16  -4   78.68    4.57
   1 -16   4   77.91    5.43
  -1  16  -4   81.79    5.24
   1 -16   4   75.99    4.91
   1 -16   5   43.28    4.37
  -1  16  -5   34.25    4.71
   1 -16   5   24.97    5.01
  -1  16  -5   31.80    3.83
   1 -16   6   33.03    4.39
  -1  16  -6   36.05    4.77
   1 -16   6   32.14    4.95
  -1  16  -6   33.20    3.90
  -1  16  -7    6.87    3.51
  -1  16  -7    0.71    4.45
   1 -16   7    0.76    4.08
   1 -16   7    0.94    4.75
  -1  16  -7    3.10    3.65
  -1  16  -8    7.98    3.70
   1 -16   8    7.95    4.76
  -1  16  -8    4.63    3.87
  -1  16  -8    6.87    4.53
  -1  16  -9   13.65    3.79
  -1  16  -9    8.39    4.75
   1 -16   9   16.88    4.80
  -1  16  -9   10.18    4.11
   1 -16  10    8.45    4.89
   1 -16  10    1.65    4.41
  -1  16 -10    4.89    4.08
  -1  16 -10    4.17    3.71
   1 -16  11   32.92    5.05
  -1  16 -11   32.63    4.30
   1 -16  11   32.37    4.94
  -1  16 -11   26.67    4.65
  -1  16 -12   16.80    4.10
  -1  16 -12   24.33    4.55
   1 -16  12   19.67    5.01
  -1  16 -13   39.11    5.54
  -1  16 -13   33.60    4.43
   1 -16  13   34.87    5.32
  -1  16 -13   38.73    4.98
  -1  16 -14   34.17    5.65
   1 -16  14   31.14    5.50
  -1  16 -14   23.80    4.93
  -1  16 -15   15.25    5.65
   1 -16  15   14.86    5.36
  -1  16 -15   14.81    4.88
  -1  16 -16    2.57    5.65
   1 -16  16    7.39    5.31
  -1  16 -16    0.39    4.75
   1 -16  17    4.62    5.46
  -1  16 -17    4.93    5.13
   1 -15 -22   12.87    5.06
  -1  15  22   17.55    6.21
   1 -15 -21   12.46    4.82
  -1  15  21   -0.34    5.76
   1 -15 -20   -0.43    4.45
  -1  15  20    0.16    5.55
   1 -15 -19   11.76    4.44
  -1  15  19   14.63    3.88
  -1  15  19    6.45    5.36
   1 -15 -18   19.83    4.34
  -1  15  18   15.97    3.80
  -1  15  18   16.73    5.26
   1 -15 -17   14.31    4.24
  -1  15  17   12.73    3.60
  -1  15  17   10.86    4.96
   1 -15 -16   17.42    4.10
  -1  15  16   18.78    3.60
  -1  15  16   16.33    4.89
  -1  15  15   10.22    4.52
  -1  15  15   13.24    4.20
   1 -15 -15    8.44    3.41
   1 -15 -15    5.62    3.80
  -1  15  15    5.86    3.33
  -1  15  14    4.10    4.38
  -1  15  14   -0.51    4.07
  -1  15  14    3.42    3.28
   1 -15 -14    9.75    3.25
   1 -15 -14    1.62    3.65
   1 -15 -14   -0.66    4.73
  -1  15  13   27.47    4.44
  -1  15  13   23.92    4.39
  -1  15  13   24.69    3.54
   1 -15 -13   26.42    3.40
   1 -15 -13   19.42    3.69
   1 -15 -13   14.90    4.81
  -1  15  12    2.65    3.91
  -1  15  12    4.91    4.07
  -1  15  12    7.74    3.21
   1 -15 -12    4.46    2.98
   1 -15 -12    5.39    3.19
   1 -15 -12    3.27    3.49
   1 -15 -12   10.52    4.75
   1 -15 -11   14.77    3.59
  -1  15  11   14.64    3.85
  -1  15  11    8.65    4.11
  -1  15  11   17.76    3.33
   1 -15 -11   17.18    3.29
   1 -15 -11   15.24    2.97
   1 -15 -11   13.64    4.66
  -1  15  11   14.81    2.69
   1 -15 -10    6.94    3.34
   1 -15 -10    5.12    3.12
   1 -15 -10   13.44    2.84
  -1  15  10    5.94    3.52
  -1  15  10   10.42    4.06
  -1  15  10   10.17    3.15
   1 -15 -10    9.26    4.53
  -1  15  10    8.35    2.77
  -1  15   9    9.42    2.72
   1 -15  -9    7.80    4.45
  -1  15   9   13.69    3.41
   1 -15  -9    8.39    2.69
   1 -15  -9   11.69    3.19
  -1  15   9    9.19    4.11
   1 -15  -9   11.85    3.29
  -1  15   9   11.10    3.20
  -1  15   8    2.15    2.67
  -1  15   8    3.39    3.05
  -1  15   8    0.25    2.92
   1 -15  -8    5.41    4.45
   1 -15  -8    2.72    3.03
   1 -15  -8    2.65    2.43
   1 -15  -8    0.60    3.23
  -1  15   8   -2.47    3.92
   1 -15  -7   58.21    3.88
  -1  15   7   54.31    3.52
   1 -15  -7   56.54    3.67
  -1  15   7   47.72    3.39
  -1  15   7   58.84    4.58
   1 -15  -7   61.53    4.95
  -1  15   7   52.31    3.80
   1 -15  -7   54.25    3.18
   1 -15  -7   65.27    3.72
  -1  15   6  128.70    4.89
  -1  15   6  138.33    5.62
   1 -15  -6  139.23    6.05
  -1  15   6  140.33    4.28
   1 -15  -6  137.97    4.88
  -1  15   6  125.91    5.17
   1 -15  -6  138.31    5.09
  -1  15   5    5.61    2.88
   1 -15  -5    5.01    3.13
  -1  15   5    2.94    3.86
   1 -15  -5    9.38    2.29
  -1  15   5    1.35    3.11
   1 -15  -5    2.88    4.25
   1 -15  -5   10.31    3.19
  -1  15   4  210.05    6.17
   1 -15  -4  203.87    6.85
   1 -15  -4  213.66    6.20
   1 -15  -4  195.57    5.14
   1 -15  -4  204.84    6.11
   1 -15  -3    7.51    1.97
   1 -15  -3    5.29    4.08
   1 -15  -3   11.28    3.23
  -1  15   3    5.40    2.91
   1 -15  -3    1.24    3.07
  -1  15   2   -0.11    3.68
   1 -15  -2    9.08    3.29
   1 -15  -2    1.91    3.01
  -1  15   2    1.97    2.93
   1 -15  -2    3.10    4.17
  -1  15   2    2.34    2.86
   1 -15  -1  123.07    5.00
   1 -15  -1  134.25    4.93
  -1  15   1  125.26    4.94
  -1  15   1  133.85    5.51
  -1  15   1  130.86    5.06
   1 -15   0  241.43    7.09
   1 -15   0  255.10    6.92
  -1  15   0  247.28    7.08
  -1  15   0  223.89    7.05
  -1  15   0  235.98    7.36
   1 -15   1   11.37    3.51
   1 -15   1    2.62    4.11
  -1  15  -1    8.80    3.11
  -1  15  -1    3.87    3.03
  -1  15  -1    8.41    3.92
  -1  15  -2  147.53    5.46
   1 -15   2  139.74    5.58
   1 -15   2  143.46    6.01
  -1  15  -2  141.77    5.30
  -1  15  -2  148.61    5.86
  -1  15  -3    9.48    3.20
  -1  15  -3    6.53    3.96
   1 -15   3    6.64    3.49
  -1  15  -3    6.47    3.03
   1 -15   3    8.90    4.26
  -1  15  -4    5.08    4.02
   1 -15   4    4.02    3.52
  -1  15  -4    1.03    3.06
   1 -15   4    3.14    4.21
  -1  15  -5   44.96    4.60
   1 -15   5   35.99    4.02
  -1  15  -5   34.80    3.69
   1 -15   5   29.72    4.67
  -1  15  -6    7.61    3.47
  -1  15  -6    5.38    4.09
   1 -15   6   12.42    3.87
  -1  15  -6   13.96    3.42
   1 -15   6    3.87    4.41
  -1  15  -7   66.85    4.50
  -1  15  -7   58.45    4.83
   1 -15   7   58.69    4.65
  -1  15  -7   52.00    4.07
   1 -15   7   56.56    4.96
  -1  15  -8    6.16    4.20
  -1  15  -8    4.04    3.61
  -1  15  -8    3.51    3.38
   1 -15   8    0.76    4.38
  -1  15  -9    4.50    4.28
   1 -15   9   -5.16    4.62
  -1  15  -9   -3.43    3.43
  -1  15  -9   -1.08    3.68
   1 -15  10   53.44    5.01
  -1  15 -10   53.04    4.24
  -1  15 -10   59.47    4.74
   1 -15  10   51.98    4.96
   1 -15  11   45.60    4.96
  -1  15 -11   48.59    4.65
  -1  15 -11   43.37    4.22
   1 -15  11   47.42    4.98
  -1  15 -12   20.94    4.29
   1 -15  12   19.96    4.73
  -1  15 -12   15.41    3.84
  -1  15 -13   -0.94    4.76
  -1  15 -13   -1.72    4.17
   1 -15  13    1.01    4.60
  -1  15 -13    4.97    3.82
  -1  15 -14    7.92    4.46
  -1  15 -14    6.72    5.11
   1 -15  14   16.33    4.92
  -1  15 -15   34.19    4.95
  -1  15 -15   44.18    5.74
   1 -15  15   36.07    5.43
  -1  15 -16   12.88    4.76
  -1  15 -16   17.36    5.57
   1 -15  16   12.02    5.25
  -1  15 -17    4.31    4.82
  -1  15 -17   16.54    5.73
   1 -15  17    1.28    5.11
   1 -15  18   -1.68    5.47
  -1  15 -18   11.44    5.03
  -1  14  22    9.92    6.07
   1 -14 -22    1.34    4.81
  -1  14  21   50.18    6.40
   1 -14 -21   53.04    5.27
  -1  14  20   26.54    5.78
   1 -14 -20   32.68    4.77
  -1  14  19   34.23    3.94
  -1  14  19   25.84    5.61
   1 -14 -19   36.93    4.61
  -1  14  18   34.19    3.88
  -1  14  18   29.25    5.27
   1 -14 -18   34.88    4.41
  -1  14  17   15.45    3.55
  -1  14  17    5.20    4.88
   1 -14 -17   13.54    4.05
  -1  14  16   29.68    3.63
  -1  14  16   36.09    4.96
   1 -14 -16   27.35    4.01
   1 -14 -16   33.36    3.86
   1 -14 -15    9.93    3.67
   1 -14 -15   16.23    3.39
  -1  14  15   19.94    4.05
  -1  14  15    8.10    3.26
  -1  14  15    6.66    4.41
   1 -14 -14    5.07    3.55
   1 -14 -14   10.45    3.20
   1 -14 -14    1.76    3.22
  -1  14  14    5.67    3.18
  -1  14  14    7.20    3.97
   1 -14 -14    1.02    4.43
  -1  14  14    8.61    4.25
   1 -14 -13   22.02    3.63
   1 -14 -13   25.40    3.26
   1 -14 -13   25.06    3.39
  -1  14  13   29.76    4.11
  -1  14  13   24.39    3.50
   1 -14 -13   20.00    4.62
  -1  14  13   28.18    4.28
  -1  14  12  120.97    5.02
   1 -14 -12  128.91    5.16
  -1  14  12  134.00    5.48
   1 -14 -12  144.20    6.03
   1 -14 -12  130.94    4.71
  -1  14  12  137.45    5.60
   1 -14 -12  138.34    4.98
   1 -14 -11   15.27    3.37
  -1  14  11   15.23    3.71
  -1  14  11   12.84    2.53
   1 -14 -11   19.79    3.13
   1 -14 -11   12.71    2.91
  -1  14  11   17.71    3.23
  -1  14  11    9.21    3.90
   1 -14 -11   15.63    4.48
   1 -14 -10   -0.29    3.06
   1 -14 -10    0.46    2.70
   1 -14 -10    4.52    2.96
  -1  14  10    2.64    3.47
  -1  14  10   -2.75    2.50
  -1  14  10    4.02    2.91
   1 -14 -10    0.42    4.22
  -1  14  10    2.05    3.76
  -1  14   9    4.48    2.54
  -1  14   9    2.32    3.36
  -1  14   9    2.52    2.97
   1 -14  -9    6.72    3.13
   1 -14  -9    3.85    2.59
   1 -14  -9    6.04    2.93
   1 -14  -9    3.60    4.20
  -1  14   9    8.17    3.82
   1 -14  -8   39.37    3.38
  -1  14   8   36.05    2.87
  -1  14   8   36.28    3.42
  -1  14   8   34.83    3.28
   1 -14  -8   31.80    2.81
   1 -14  -8   34.70    3.28
   1 -14  -8   41.28    4.50
  -1  14   8   32.06    3.98
  -1  14   7  235.64    6.85
   1 -14  -7  233.76    7.23
   1 -14  -7  216.99    5.92
   1 -14  -7  235.48    6.17
  -1  14   7  215.69    6.10
  -1  14   7  222.15    5.98
  -1  14   7  214.50    6.59
   1 -14  -7  232.17    6.11
   1 -14  -7  232.87    6.44
  -1  14   6  144.69    5.61
   1 -14  -6  159.39    5.96
   1 -14  -6  153.59    4.93
  -1  14   6  150.40    4.91
   1 -14  -6  150.42    4.92
  -1  14   6  146.98    5.22
  -1  14   6  149.93    4.50
   1 -14  -6  157.27    4.54
   1 -14  -6  156.94    5.12
   1 -14  -5   19.43    2.95
   1 -14  -5   17.77    4.03
  -1  14   5   18.78    2.49
  -1  14   5   16.73    2.79
  -1  14   5   20.09    2.96
  -1  14   5   13.23    3.61
   1 -14  -5   16.22    2.25
   1 -14  -5   18.31    2.94
   1 -14  -4   17.93    3.01
   1 -14  -4   13.73    3.87
  -1  14   4   12.05    2.11
  -1  14   4   11.22    2.79
   1 -14  -4    9.18    2.01
   1 -14  -4   17.37    2.95
   1 -14  -3   18.82    2.97
  -1  14   3   17.20    2.84
   1 -14  -3   15.05    3.01
   1 -14  -3   18.92    3.81
   1 -14  -3   14.47    2.00
  -1  14   2    5.53    2.72
   1 -14  -2    8.79    3.05
  -1  14   2    5.67    3.47
   1 -14  -2    5.52    1.75
   1 -14  -2    7.53    3.72
   1 -14  -2    7.57    2.83
  -1  14   1  240.32    6.86
   1 -14  -1  220.76    5.20
   1 -14  -1  222.95    6.52
   1 -14  -1  234.39    6.37
  -1  14   1  233.39    6.53
  -1  14   1  230.31    6.63
   1 -14   0  143.03    5.14
   1 -14   0  141.61    4.83
  -1  14   0  138.14    4.93
  -1  14   0  139.19    5.38
  -1  14   0  136.26    5.03
  -1  14  -1   59.84    3.67
   1 -14   1   57.49    3.91
   1 -14   1   53.36    3.50
   1 -14   1   60.28    4.39
  -1  14  -1   67.47    3.77
  -1  14  -1   59.42    4.17
   1 -14   2    7.84    3.21
   1 -14   2    8.47    3.83
  -1  14  -2   12.97    2.98
  -1  14  -2   10.80    2.85
  -1  14  -2   13.67    3.67
   1 -14   3   26.74    3.63
   1 -14   3   29.78    4.30
  -1  14  -3   29.54    3.33
  -1  14  -3   33.66    3.34
  -1  14  -3   24.06    4.01
   1 -14   4   23.72    3.63
  -1  14  -4   15.68    3.22
  -1  14  -4   28.63    4.01
   1 -14   4   19.87    4.09
   1 -14   5   39.61    3.88
   1 -14   5   38.58    4.49
  -1  14  -5   34.96    3.43
  -1  14  -5   41.50    4.24
   1 -14   6   51.47    4.13
  -1  14  -6   41.27    3.64
  -1  14  -6   58.46    4.48
   1 -14   6   49.93    4.65
  -1  14  -6   51.94    3.94
  -1  14  -7  103.78    4.76
  -1  14  -7  109.89    5.16
   1 -14   7   98.14    5.33
  -1  14  -7   95.28    4.88
  -1  14  -8   10.01    4.07
   1 -14   8    9.04    4.20
  -1  14  -8    1.96    3.36
  -1  14  -8    6.30    3.14
  -1  14  -9   13.96    4.16
   1 -14   9   14.09    3.90
   1 -14   9   15.00    4.31
  -1  14  -9    8.65    3.50
  -1  14  -9   17.83    3.47
  -1  14 -10   29.38    4.32
   1 -14  10   18.56    4.52
  -1  14 -10   27.14    3.69
  -1  14 -10   23.94    4.00
   1 -14  10   21.98    4.24
   1 -14  11   31.00    4.54
  -1  14 -11   32.62    4.25
   1 -14  11   27.81    4.43
  -1  14 -11   33.11    3.78
  -1  14 -12    8.18    4.37
  -1  14 -12   10.71    3.92
   1 -14  12   10.62    4.40
  -1  14 -12    8.80    3.58
  -1  14 -13    4.06    4.58
  -1  14 -13   -0.97    3.99
   1 -14  13    7.26    4.52
  -1  14 -13    4.69    3.64
  -1  14 -14   27.64    5.13
  -1  14 -14   30.38    4.56
   1 -14  14   32.64    4.95
  -1  14 -14   32.28    4.14
  -1  14 -15   16.87    4.54
   1 -14  15   13.10    4.77
  -1  14 -15   22.86    5.33
  -1  14 -16    2.09    4.34
   1 -14  16    4.93    4.88
  -1  14 -16   -1.36    5.10
  -1  14 -17    7.29    4.63
   1 -14  17    3.99    4.94
  -1  14 -17   -1.77    5.30
  -1  14 -18   -5.61    4.62
   1 -14  18   -6.01    5.24
  -1  14 -18    7.52    5.66
  -1  14 -19    6.08    4.80
   1 -14  19    2.34    5.47
   1 -14  20    5.30    5.51
   1 -13 -23   10.27    5.04
  -1  13  23    3.69    6.14
   1 -13 -22    1.46    4.74
  -1  13  22    7.93    5.99
   1 -13 -21   -6.86    4.71
  -1  13  21    8.25    5.72
   1 -13 -20   -0.81    4.27
  -1  13  20    4.64    5.44
   1 -13 -19    7.23    4.21
  -1  13  19    9.87    5.13
  -1  13  19    1.73    3.25
   1 -13 -18   27.26    4.26
  -1  13  18   24.87    5.16
  -1  13  18   27.76    3.56
   1 -13 -17   36.33    4.19
  -1  13  17   32.30    5.13
  -1  13  17   32.23    3.61
  -1  13  16    1.66    4.42
  -1  13  16    4.16    3.12
   1 -13 -16    6.95    3.73
   1 -13 -16    2.23    3.25
  -1  13  15   28.79    4.65
  -1  13  15   25.66    3.45
  -1  13  15   22.92    4.08
   1 -13 -15   24.37    3.76
   1 -13 -15   33.38    3.58
   1 -13 -15   23.72    3.41
  -1  13  14    5.27    4.11
  -1  13  14    6.61    3.12
   1 -13 -14    8.81    3.40
  -1  13  14    6.91    3.73
   1 -13 -14    8.86    3.04
   1 -13 -14    1.04    3.19
  -1  13  13  314.94    8.36
   1 -13 -13  320.07    8.74
   1 -13 -13  315.60    7.90
   1 -13 -13  316.67    8.35
  -1  13  13  321.18    8.75
   1 -13 -13  342.44    8.44
  -1  13  13  331.03    8.38
   1 -13 -12    1.46    3.24
   1 -13 -12    2.30    2.90
   1 -13 -12    4.31    2.82
  -1  13  12    6.79    3.81
  -1  13  12    3.89    2.85
   1 -13 -12    3.81    4.12
  -1  13  12    5.28    3.71
  -1  13  11  152.07    5.30
   1 -13 -11  160.15    5.38
  -1  13  11  163.11    5.58
  -1  13  11  160.91    5.71
  -1  13  11  159.00    4.49
   1 -13 -11  151.61    5.96
   1 -13 -11  153.81    4.93
   1 -13 -11  156.75    5.11
  -1  13  10    0.83    2.22
  -1  13  10    4.12    3.52
  -1  13  10    2.24    2.73
   1 -13 -10   -0.45    2.96
   1 -13 -10    2.87    2.83
   1 -13 -10   -2.71    2.64
   1 -13 -10    3.58    4.00
  -1  13  10    2.54    3.35
  -1  13   9    9.04    2.42
   1 -13  -9   11.99    2.97
   1 -13  -9   11.84    3.98
  -1  13   9   11.45    3.59
  -1  13   9   11.11    3.33
  -1  13   9   10.49    2.88
   1 -13  -9    8.93    2.80
   1 -13  -9    2.42    2.57
  -1  13   8  215.67    6.46
   1 -13  -8  225.17    6.78
   1 -13  -8  222.34    5.83
  -1  13   8  210.56    6.27
  -1  13   8  215.44    5.91
  -1  13   8  207.46    5.65
   1 -13  -8  206.59    5.74
   1 -13  -8  215.55    5.60
   1 -13  -8  221.50    6.12
   1 -13  -7   27.09    2.51
   1 -13  -7   35.82    2.96
  -1  13   7   29.55    2.96
   1 -13  -7   27.85    2.76
  -1  13   7   27.06    2.64
  -1  13   7   29.15    3.58
   1 -13  -7   33.95    4.07
   1 -13  -7   34.80    3.07
  -1  13   7   30.17    3.05
   1 -13  -6   40.83    3.05
  -1  13   6   41.56    2.95
   1 -13  -6   40.41    2.94
  -1  13   6   37.69    2.80
   1 -13  -6   34.51    2.54
  -1  13   6   44.64    3.62
   1 -13  -6   38.61    4.01
  -1  13   6   41.89    3.16
   1 -13  -6   39.07    2.93
  -1  13   5   65.78    2.97
   1 -13  -5   64.19    3.28
  -1  13   5   63.71    3.28
  -1  13   5   65.11    3.94
   1 -13  -5   68.14    4.31
   1 -13  -5   60.49    2.80
  -1  13   5   63.84    3.45
   1 -13  -5   68.60    3.43
   1 -13  -5   70.72    3.47
  -1  13   4  105.44    3.27
  -1  13   4  100.11    4.07
  -1  13   4  101.37    4.51
  -1  13   4  106.50    4.21
   1 -13  -4   99.70    3.41
   1 -13  -4  111.65    4.88
   1 -13  -4  112.19    4.12
   1 -13  -4  111.31    4.08
  -1  13   3  131.77    3.50
  -1  13   3  142.78    4.65
   1 -13  -3  139.03    3.83
   1 -13  -3  145.94    5.29
   1 -13  -3  144.56    4.66
   1 -13  -3  138.64    4.62
  -1  13   2  202.00    4.32
   1 -13  -2  203.88    5.80
   1 -13  -2  203.13    6.30
  -1  13   2  209.50    5.85
   1 -13  -2  199.82    5.66
   1 -13  -2  190.72    4.75
  -1  13   1  153.15    4.84
  -1  13   1  145.71    4.88
  -1  13   1  139.53    5.07
   1 -13  -1  132.42    3.62
   1 -13  -1  141.93    4.67
   1 -13  -1  150.40    4.94
   1 -13   0    0.95    2.74
   1 -13   0    2.53    2.56
   1 -13   0    1.84    1.39
  -1  13   0    0.10    2.35
  -1  13   0    3.54    3.15
  -1  13   0    3.64    2.54
   1 -13   1  111.25    4.41
   1 -13   1  113.97    4.13
  -1  13  -1  112.94    4.69
   1 -13   1  103.74    2.84
  -1  13  -1  107.54    4.24
   1 -13   1  120.19    4.91
  -1  13  -1  116.04    4.32
  -1  13  -2   13.22    2.65
  -1  13  -2    9.63    3.42
  -1  13  -2   12.88    2.75
   1 -13   2    9.42    3.53
   1 -13   2   17.80    3.05
  -1  13  -3   20.08    2.88
  -1  13  -3   24.98    3.64
  -1  13  -3   26.62    3.09
   1 -13   3   23.74    3.88
   1 -13   3   22.88    3.23
   1 -13   4    2.66    3.02
  -1  13  -4    3.37    3.45
   1 -13   4    0.10    3.64
  -1  13  -4   -0.22    2.62
   1 -13   5    7.94    3.16
  -1  13  -5    2.05    3.61
   1 -13   5    7.47    3.85
  -1  13  -5    4.87    2.81
  -1  13  -6   48.43    3.68
  -1  13  -6   49.89    3.56
  -1  13  -6   53.11    4.21
   1 -13   6   54.08    4.36
   1 -13   6   54.16    3.99
  -1  13  -7    8.44    3.07
  -1  13  -7    9.27    3.71
   1 -13   7    2.79    3.96
  -1  13  -7    8.73    3.02
  -1  13  -8    4.42    3.18
  -1  13  -8   -0.92    3.68
   1 -13   8   -0.83    4.01
  -1  13  -8    2.69    2.91
  -1  13  -9  359.43    9.53
  -1  13  -9  344.97    9.10
  -1  13  -9  368.50    9.13
   1 -13   9  353.36    9.15
   1 -13   9  355.71    9.57
  -1  13 -10    7.43    3.18
   1 -13  10    2.89    4.00
  -1  13 -10    2.60    3.81
  -1  13 -10    7.36    3.41
   1 -13  10    7.18    3.66
   1 -13  11    6.42    3.85
   1 -13  11    1.61    4.03
  -1  13 -11    0.72    3.58
   1 -13  12   26.78    4.35
  -1  13 -12   15.03    4.41
  -1  13 -12   26.59    3.94
   1 -13  13    5.91    4.27
  -1  13 -13    8.88    4.48
  -1  13 -13   11.70    3.89
   1 -13  14    6.54    4.19
  -1  13 -14    9.14    4.65
  -1  13 -14    5.00    3.95
   1 -13  15    0.16    4.33
  -1  13 -15    0.16    4.69
  -1  13 -15    7.07    4.06
   1 -13  16    9.91    4.71
  -1  13 -16   21.41    5.20
  -1  13 -16   14.15    4.34
   1 -13  17   26.54    5.10
  -1  13 -17   25.36    5.53
  -1  13 -17   18.33    4.52
   1 -13  18    4.51    4.99
  -1  13 -18    7.56    4.46
   1 -13  19   -1.19    5.07
  -1  13 -19    6.78    3.81
  -1  13 -19    3.15    4.61
  -1  13 -20   21.35    4.11
   1 -13  20    7.12    5.28
  -1  13 -21   19.35    4.37
   1 -12 -23   38.87    5.38
  -1  12  23   32.13    6.50
   1 -12 -22   73.14    5.55
  -1  12  22   64.03    6.67
   1 -12 -21   12.89    4.52
  -1  12  21   21.06    5.76
   1 -12 -20   -4.34    4.23
  -1  12  20    4.60    5.23
   1 -12 -19   19.89    4.33
  -1  12  19   19.27    5.28
  -1  12  18   10.29    3.16
  -1  12  18   16.66    4.91
   1 -12 -18    6.39    3.91
   1 -12 -17    0.23    3.77
   1 -12 -17    2.98    3.32
  -1  12  17    1.34    4.48
  -1  12  17    4.55    3.02
  -1  12  16    1.99    3.00
  -1  12  16    2.40    4.35
   1 -12 -16    5.49    3.58
   1 -12 -16    8.69    3.30
   1 -12 -16    7.48    3.31
  -1  12  15   80.45    5.25
  -1  12  15   85.14    4.21
  -1  12  15   87.07    4.39
   1 -12 -15   84.29    4.55
   1 -12 -15   92.61    4.13
   1 -12 -15   95.85    4.52
  -1  12  14  162.14    6.34
  -1  12  14  172.68    5.51
   1 -12 -14  159.78    5.55
  -1  12  14  172.56    5.52
   1 -12 -14  164.96    5.62
   1 -12 -14  160.58    5.19
  -1  12  13   26.09    3.61
  -1  12  13   21.61    4.07
   1 -12 -13   23.58    3.18
   1 -12 -13   17.04    3.02
  -1  12  13   19.73    3.07
   1 -12 -13   23.77    3.48
   1 -12 -13   23.78    4.12
   1 -12 -12   75.64    4.14
  -1  12  12   74.94    3.91
  -1  12  12   74.33    4.65
   1 -12 -12   77.33    3.79
   1 -12 -12   81.44    3.97
   1 -12 -12   83.24    4.90
  -1  12  12   84.34    4.52
  -1  12  12   73.50    3.01
   1 -12 -11   48.41    3.56
  -1  12  11   51.56    3.37
  -1  12  11   45.72    2.56
  -1  12  11   45.75    3.95
   1 -12 -11   42.37    3.15
   1 -12 -11   54.87    3.30
  -1  12  11   54.11    3.97
   1 -12 -11   47.68    4.27
  -1  12  10  147.87    5.00
  -1  12  10  149.43    5.24
   1 -12 -10  149.21    4.81
   1 -12 -10  162.65    5.75
   1 -12 -10  152.36    5.03
  -1  12  10  148.86    4.25
  -1  12  10  160.88    5.36
   1 -12 -10  147.12    4.60
  -1  12   9   66.79    3.49
  -1  12   9   65.35    3.72
   1 -12  -9   59.70    3.23
   1 -12  -9   65.13    4.36
   1 -12  -9   66.07    3.48
  -1  12   9   61.36    2.89
  -1  12   9   63.02    3.95
   1 -12  -9   65.15    3.23
   1 -12  -8  132.47    4.18
  -1  12   8  127.63    4.82
   1 -12  -8  135.96    4.45
  -1  12   8  130.87    4.59
   1 -12  -8  132.48    3.95
  -1  12   8  128.72    4.02
  -1  12   8  130.84    4.47
   1 -12  -8  126.71    4.23
   1 -12  -8  136.41    5.23
   1 -12  -7   19.11    2.65
   1 -12  -7   16.44    2.34
   1 -12  -7   18.20    2.34
   1 -12  -7   18.35    2.53
  -1  12   7   19.45    2.78
  -1  12   7   15.86    2.69
  -1  12   7   15.15    2.25
   1 -12  -7   17.65    3.66
  -1  12   7   19.58    3.23
   1 -12  -6    3.93    2.44
   1 -12  -6    6.32    2.36
   1 -12  -6    4.09    2.36
   1 -12  -6    1.41    1.92
  -1  12   6    5.06    2.46
  -1  12   6    3.91    2.38
  -1  12   6   -0.70    2.28
   1 -12  -6    6.78    3.37
  -1  12   6    1.33    2.96
   1 -12  -5    6.47    2.42
   1 -12  -5    6.47    2.41
   1 -12  -5   10.15    1.97
   1 -12  -5    8.33    2.40
  -1  12   5    7.33    2.22
  -1  12   5    5.82    2.27
  -1  12   5    9.64    2.24
   1 -12  -5    9.00    3.38
  -1  12   5    5.35    2.86
   1 -12  -4   16.82    3.37
  -1  12   4   17.16    2.43
   1 -12  -4   23.08    2.59
  -1  12   4   19.98    3.05
  -1  12   4   19.13    2.53
  -1  12   4   19.14    2.18
   1 -12  -4   20.34    1.98
   1 -12  -4   21.52    2.49
   1 -12  -4   20.67    2.63
   1 -12  -3   33.25    3.47
  -1  12   3   22.39    1.96
  -1  12   3   19.14    2.62
   1 -12  -3   31.56    2.74
   1 -12  -3   33.09    2.74
  -1  12   2   32.34    1.72
   1 -12  -2   39.03    2.85
   1 -12  -2   33.88    2.69
  -1  12   2   31.87    2.69
   1 -12  -2   36.71    1.97
   1 -12  -2   34.88    3.49
   1 -12  -1   59.25    3.27
  -1  12   1   62.54    3.21
   1 -12  -1   62.30    3.13
  -1  12   1   54.44    3.03
   1 -12  -1   53.38    2.18
   1 -12   0  123.49    4.36
   1 -12   0  124.59    4.17
   1 -12   0  118.92    3.17
  -1  12   0  127.70    4.27
  -1  12   0  127.93    4.34
   1 -12   1  161.22    5.07
  -1  12  -1  164.06    5.19
   1 -12   1  155.88    5.34
  -1  12  -1  156.67    4.95
  -1  12  -1  163.11    5.00
   1 -12   1  155.28    3.66
   1 -12   1  158.27    4.76
   1 -12   2    3.57    2.59
  -1  12  -2    1.26    2.31
   1 -12   2    2.63    3.24
  -1  12  -2    2.44    2.29
  -1  12  -2    3.58    3.02
   1 -12   3    2.25    2.62
  -1  12  -3    2.57    2.33
   1 -12   3    1.84    3.25
  -1  12  -3    3.16    3.04
   1 -12   4   -0.31    2.79
   1 -12   4   -0.06    2.09
  -1  12  -4   -2.30    2.38
   1 -12   4    0.78    3.33
  -1  12  -4   -1.19    3.11
  -1  12  -5   28.70    3.60
  -1  12  -5   27.49    2.97
   1 -12   5   29.81    3.28
  -1  12  -5   23.70    2.97
   1 -12   5   19.87    3.82
   1 -12   5   22.04    2.54
   1 -12   6   51.85    3.22
  -1  12  -6   61.48    3.77
   1 -12   6   67.13    4.21
  -1  12  -6   63.17    3.52
  -1  12  -6   57.87    4.03
   1 -12   7   63.47    3.55
   1 -12   7   59.79    4.31
  -1  12  -7   68.49    3.94
  -1  12  -7   64.16    3.68
  -1  12  -7   65.03    4.13
   1 -12   8    4.01    3.26
  -1  12  -8    2.43    3.45
  -1  12  -8    8.45    3.06
   1 -12   8    3.46    3.60
   1 -12   8    6.14    3.26
   1 -12   9  319.71    7.98
   1 -12   9  331.23    8.69
  -1  12  -9  308.47    8.16
  -1  12  -9  322.97    8.61
   1 -12   9  313.20    8.28
  -1  12 -10   34.31    3.69
   1 -12  10   26.34    4.07
  -1  12 -10   35.28    3.93
   1 -12  10   25.02    4.10
   1 -12  10   31.20    3.97
   1 -12  11   46.75    4.28
   1 -12  11   49.45    4.45
  -1  12 -11   52.46    4.06
   1 -12  11   45.20    4.24
   1 -12  12   37.24    4.68
   1 -12  12   36.20    4.29
  -1  12 -12   31.16    4.46
  -1  12 -12   37.86    4.00
   1 -12  12   36.57    4.14
   1 -12  13  181.15    6.73
  -1  12 -13  184.91    6.61
  -1  12 -13  184.02    6.83
   1 -12  13  171.43    6.66
  -1  12 -14   10.43    3.74
  -1  12 -14    4.99    2.92
   1 -12  14    6.40    4.09
  -1  12 -14    3.44    4.33
   1 -12  14    2.85    4.84
  -1  12 -15   -2.87    3.81
  -1  12 -15    7.44    3.10
   1 -12  15   10.10    4.21
  -1  12 -15    3.60    4.56
   1 -12  15    8.50    5.04
  -1  12 -16   51.70    3.85
   1 -12  16   44.41    5.00
   1 -12  16   53.85    5.71
  -1  12 -16   49.13    4.69
  -1  12 -17   31.81    3.74
   1 -12  17   19.10    4.79
   1 -12  17   20.87    5.72
  -1  12 -17   23.01    4.37
  -1  12 -18   14.93    3.67
   1 -12  18    5.05    4.82
   1 -12  18    2.43    5.77
  -1  12 -18    1.79    4.17
  -1  12 -19   24.02    4.72
  -1  12 -19   34.69    4.08
   1 -12  19   22.10    5.11
  -1  12 -20   32.61    4.26
   1 -12  20   23.81    5.42
  -1  12 -21    6.70    4.14
   1 -11 -24    5.34    5.04
   1 -11 -23   15.83    4.90
  -1  11  23   11.68    5.98
   1 -11 -22   35.55    5.04
  -1  11  22   28.55    6.06
  -1  11  21   18.22    5.58
   1 -11 -21   21.38    4.47
  -1  11  21   13.20    5.86
  -1  11  20    6.92    5.22
   1 -11 -20    2.83    4.14
  -1  11  20    3.17    5.48
  -1  11  19    8.35    4.95
  -1  11  19    4.14    5.18
   1 -11 -19    4.05    3.98
   1 -11 -18  185.12    5.81
  -1  11  18  156.82    7.00
  -1  11  18  182.94    7.26
   1 -11 -18  166.83    6.18
  -1  11  17   16.73    3.07
  -1  11  17   14.07    4.66
   1 -11 -17   16.11    3.58
   1 -11 -17   18.56    3.41
  -1  11  17   20.13    4.80
   1 -11 -17   20.31    3.79
  -1  11  16   82.59    4.01
  -1  11  16   71.42    5.24
   1 -11 -16   90.74    4.15
   1 -11 -16   80.48    4.42
  -1  11  16   79.41    5.25
   1 -11 -16   71.33    4.38
  -1  11  15   21.31    4.31
  -1  11  15   26.32    3.15
  -1  11  15   28.49    4.47
   1 -11 -15   28.92    3.63
   1 -11 -15   29.87    3.22
   1 -11 -15   33.67    3.50
  -1  11  15   32.97    3.52
  -1  11  14   11.49    4.14
   1 -11 -14   13.21    3.07
  -1  11  14    4.65    2.75
  -1  11  14    7.11    4.14
   1 -11 -14    8.46    3.31
  -1  11  14    7.11    3.41
   1 -11 -14    8.08    2.98
  -1  11  13   20.69    3.92
   1 -11 -13   18.22    3.04
  -1  11  13   10.02    2.87
   1 -11 -13   18.96    3.88
  -1  11  13   22.18    3.91
   1 -11 -13   11.06    3.23
  -1  11  13   16.64    3.44
   1 -11 -13   14.73    3.02
  -1  11  12   15.08    3.29
  -1  11  12   20.41    3.55
   1 -11 -12   14.98    3.70
   1 -11 -12   15.49    2.95
  -1  11  12   17.94    1.96
   1 -11 -12   12.54    2.71
   1 -11 -12   15.84    2.71
  -1  11  12   13.42    3.51
  -1  11  12   10.42    2.63
   1 -11 -11   61.25    3.18
  -1  11  11   63.69    3.81
   1 -11 -11   51.97    3.41
   1 -11 -11   58.88    4.02
  -1  11  11   58.17    3.92
  -1  11  11   58.99    3.25
  -1  11  11   61.64    3.85
  -1  11  11   55.88    2.52
   1 -11 -11   56.50    3.34
  -1  11  10   17.64    2.63
   1 -11 -10   12.75    2.51
   1 -11 -10   13.49    2.46
   1 -11 -10   13.25    3.46
  -1  11  10   13.83    1.98
  -1  11  10   19.06    3.18
  -1  11  10   15.50    3.00
   1 -11 -10   14.84    2.73
  -1  11  10   16.88    3.25
  -1  11   9   14.45    2.50
  -1  11   9   15.39    3.03
  -1  11   9   13.91    2.65
  -1  11   9   12.98    2.98
  -1  11   9   12.92    1.96
   1 -11  -9   20.38    3.40
   1 -11  -9   13.94    2.60
   1 -11  -9   14.65    2.36
   1 -11  -9   12.62    2.40
   1 -11  -8   27.50    2.66
  -1  11   8   28.12    2.67
  -1  11   8   22.06    2.88
   1 -11  -8   28.44    2.23
   1 -11  -8   31.58    2.52
   1 -11  -8   21.74    2.37
   1 -11  -8   22.73    3.43
  -1  11   8   24.66    2.23
  -1  11   8   26.93    3.11
  -1  11   8   26.16    2.59
  -1  11   7    2.18    2.84
  -1  11   7   -4.83    2.09
   1 -11  -7    2.26    3.20
   1 -11  -7    2.50    2.10
   1 -11  -7   -1.37    1.96
   1 -11  -7    1.28    2.24
   1 -11  -7    1.22    1.99
  -1  11   7    0.87    2.11
  -1  11   7    2.59    2.57
  -1  11   7    2.63    2.07
   1 -11  -6  215.12    5.38
  -1  11   6  215.09    5.45
   1 -11  -6  219.80    5.41
   1 -11  -6  218.70    5.47
  -1  11   6  207.47    5.43
  -1  11   6  214.64    5.84
   1 -11  -6  217.16    6.23
  -1  11   6  223.91    6.00
   1 -11  -6  223.51    5.68
   1 -11  -5   43.24    2.62
   1 -11  -5   43.98    2.66
  -1  11   5   42.76    3.17
  -1  11   5   43.34    2.75
  -1  11   5   36.03    2.53
  -1  11   5   45.22    2.59
   1 -11  -5   47.15    3.59
   1 -11  -5   37.75    2.37
   1 -11  -5   47.18    2.77
   1 -11  -4   23.24    2.38
   1 -11  -4   24.77    3.24
   1 -11  -4   21.86    1.97
  -1  11   4   22.17    2.35
   1 -11  -4   24.40    2.39
   1 -11  -4   20.77    2.39
  -1  11   4   23.54    2.16
  -1  11   4   24.52    2.46
   1 -11  -3  440.06    9.55
   1 -11  -3  445.30    9.98
  -1  11   3  431.13    9.59
   1 -11  -3  436.92    9.50
   1 -11  -3  418.73    9.05
  -1  11   3  437.67    8.81
   1 -11  -2   66.34    3.14
   1 -11  -2   80.44    3.84
  -1  11   2   68.26    3.05
   1 -11  -2   66.75    2.43
  -1  11   2   69.76    2.21
   1 -11  -2   70.90    3.20
  -1  11   1  335.95    7.82
  -1  11   1  339.20    7.95
   1 -11  -1  331.33    7.79
   1 -11  -1  322.03    6.94
   1 -11  -1  330.04    7.65
   1 -11   0   29.29    2.68
  -1  11   0   27.18    2.45
   1 -11   0   24.00    2.38
  -1  11   0   25.16    2.43
   1 -11   0   22.22    1.54
   1 -11   1    7.24    2.24
  -1  11  -1    8.40    2.17
   1 -11   1    6.29    3.02
  -1  11  -1    4.64    2.21
   1 -11   1    9.19    2.45
  -1  11  -2  416.87    9.55
   1 -11   2  415.98    9.52
   1 -11   2  406.90    9.65
  -1  11  -2  416.07    9.54
  -1  11  -3   -1.34    2.29
   1 -11   3   -0.54    1.76
   1 -11   3    3.74    2.51
   1 -11   3    2.22    3.07
  -1  11  -3    0.31    2.88
  -1  11  -4  479.10   10.88
   1 -11   4  482.75    9.81
   1 -11   4  494.01   10.96
   1 -11   4  472.69   10.88
  -1  11  -4  499.41   10.83
  -1  11  -5  589.52   12.67
   1 -11   5  556.29   11.58
  -1  11  -5  574.69   12.51
   1 -11   5  586.94   12.65
   1 -11   5  557.73   12.43
  -1  11  -5  574.95   12.39
  -1  11  -6   21.49    2.61
   1 -11   6   18.45    2.64
  -1  11  -6   22.64    2.81
   1 -11   6   21.89    3.39
  -1  11  -6   19.49    3.21
   1 -11   7    1.67    2.81
  -1  11  -7    1.51    2.59
   1 -11   7    1.78    3.22
  -1  11  -7    3.07    3.16
  -1  11  -8   24.65    3.48
  -1  11  -8   25.44    3.11
   1 -11   8   28.58    3.33
   1 -11   8   22.23    3.60
   1 -11   8   24.32    3.39
   1 -11   9  108.65    4.65
  -1  11  -9  105.47    4.57
  -1  11  -9  106.16    4.58
   1 -11   9   96.90    4.62
   1 -11   9  111.26    4.70
  -1  11 -10    6.68    3.44
  -1  11 -10    7.21    3.04
   1 -11  10   11.57    3.33
   1 -11  10    7.66    3.70
   1 -11  10    4.50    3.47
  -1  11 -11   24.41    3.42
   1 -11  11   20.56    3.73
   1 -11  11   24.32    4.02
   1 -11  11   26.79    3.77
   1 -11  12   70.69    4.98
  -1  11 -12   66.84    4.69
   1 -11  12   63.10    4.21
   1 -11  12   75.13    4.53
  -1  11 -12   67.12    3.50
  -1  11 -12   69.71    4.33
  -1  11 -13   21.84    4.24
   1 -11  13   14.82    4.43
  -1  11 -13   16.64    3.60
  -1  11 -13   19.17    2.95
   1 -11  13   17.77    3.84
  -1  11 -14    5.47    4.25
  -1  11 -14    2.75    3.48
   1 -11  14    8.02    4.77
  -1  11 -14    1.70    2.87
   1 -11  14    0.80    3.74
  -1  11 -15   10.06    3.77
   1 -11  15    8.04    4.90
  -1  11 -15   10.11    3.16
   1 -11  15   10.25    4.07
  -1  11 -16    2.91    3.75
   1 -11  16   11.39    5.27
  -1  11 -16   12.25    3.26
   1 -11  16   -0.14    4.13
  -1  11 -17    1.64    3.85
   1 -11  17    2.70    5.43
  -1  11 -17    6.18    3.30
   1 -11  17    5.65    4.31
  -1  11 -18    9.50    4.07
   1 -11  18    8.76    5.77
  -1  11 -18   18.13    3.65
   1 -11  18   21.04    4.66
  -1  11 -19   16.43    4.36
   1 -11  19   12.59    4.60
  -1  11 -19    9.72    3.77
   1 -11  20   24.80    5.18
  -1  11 -20   25.33    4.18
   1 -11  20   28.53    6.62
  -1  11 -21   16.11    4.18
   1 -11  21   10.62    6.71
  -1  11 -22    5.98    4.21
   1 -11  22   -4.59    6.94
  -1  10  25   10.35    7.15
   1 -10 -25   -2.36    5.15
   1 -10 -24    6.35    5.01
  -1  10  24   15.49    6.82
  -1  10  24    8.15    6.23
   1 -10 -23   -8.26    4.79
  -1  10  23    1.84    6.44
  -1  10  23    5.07    5.96
   1 -10 -22    8.87    4.51
  -1  10  22    3.64    5.98
  -1  10  22    8.11    5.64
   1 -10 -21   43.94    4.77
  -1  10  21   41.38    6.14
  -1  10  21   36.43    5.62
   1 -10 -20   16.78    4.27
  -1  10  20   14.17    5.15
  -1  10  20   15.33    5.57
   1 -10 -19    2.28    3.93
  -1  10  19    4.57    4.76
   1 -10 -19    4.25    3.58
  -1  10  19   10.55    5.33
   1 -10 -18    7.75    3.82
  -1  10  18    6.96    4.65
  -1  10  18   11.71    5.15
   1 -10 -18   10.89    3.50
  -1  10  17   83.42    5.43
   1 -10 -17   74.36    4.53
  -1  10  17   87.51    5.54
   1 -10 -17   84.71    4.52
   1 -10 -17   83.18    4.17
  -1  10  16    9.87    2.69
   1 -10 -16    5.47    3.07
  -1  10  16   11.80    4.42
   1 -10 -16   10.78    3.49
   1 -10 -16   10.05    3.14
  -1  10  16    7.52    4.09
  -1  10  15    5.31    4.05
  -1  10  15    6.68    2.75
  -1  10  15    6.71    3.00
   1 -10 -15    8.22    2.96
  -1  10  15    4.22    4.19
   1 -10 -15    6.33    3.24
   1 -10 -15   -1.99    3.12
  -1  10  14  123.31    5.49
  -1  10  14  117.28    5.41
  -1  10  14  130.61    4.55
   1 -10 -14  134.43    4.89
  -1  10  14  122.92    4.46
   1 -10 -14  130.35    4.90
   1 -10 -14  127.31    4.45
   1 -10 -13   16.68    2.84
  -1  10  13   12.44    3.65
   1 -10 -13   12.46    2.78
  -1  10  13   14.77    3.17
  -1  10  13   13.68    3.83
   1 -10 -13    8.92    3.03
   1 -10 -13   15.89    3.49
  -1  10  13   11.99    2.61
   1 -10 -12    0.14    3.26
  -1  10  12   -0.52    3.44
   1 -10 -12    1.64    2.38
  -1  10  12    3.81    1.61
   1 -10 -12    3.82    2.48
  -1  10  12    1.80    2.85
   1 -10 -12    1.90    2.74
  -1  10  12   -3.14    2.46
  -1  10  12    1.67    3.32
   1 -10 -11   25.49    3.43
   1 -10 -11   22.66    2.77
  -1  10  11   23.64    2.58
  -1  10  11   23.46    1.88
   1 -10 -11   24.78    2.71
  -1  10  11   20.14    3.23
   1 -10 -11   24.32    2.52
  -1  10  11   29.63    3.06
  -1  10  11   25.55    3.35
   1 -10 -10   33.13    2.81
  -1  10  10   34.02    2.65
  -1  10  10   31.48    3.18
   1 -10 -10   39.76    3.46
  -1  10  10   35.46    3.29
   1 -10 -10   35.59    2.55
  -1  10  10   36.98    2.02
   1 -10 -10   32.24    2.68
  -1  10  10   34.87    3.05
  -1  10   9   59.00    3.35
  -1  10   9   63.34    2.50
   1 -10  -9   61.67    2.84
   1 -10  -9   57.12    3.04
   1 -10  -9   55.56    2.28
   1 -10  -9   55.62    2.93
  -1  10   9   56.23    3.21
   1 -10  -9   60.75    3.68
  -1  10   9   60.27    2.97
  -1  10   9   63.23    3.49
  -1  10   8    2.14    2.70
  -1  10   8    0.68    1.70
   1 -10  -8    2.68    3.00
  -1  10   8    4.27    2.65
   1 -10  -8   -1.31    2.06
   1 -10  -8    1.71    2.07
   1 -10  -8    3.68    1.75
  -1  10   8    0.88    2.06
  -1  10   8    4.15    2.36
   1 -10  -8    3.52    2.19
   1 -10  -7  153.78    4.31
   1 -10  -7  165.61    5.17
   1 -10  -7  161.37    4.51
   1 -10  -7  163.00    4.57
  -1  10   7  155.65    4.86
  -1  10   7  163.74    4.24
   1 -10  -7  158.55    4.14
  -1  10   7  163.76    4.74
  -1  10   7  156.27    4.63
  -1  10   7  157.69    4.18
   1 -10  -6   43.68    2.46
   1 -10  -6   46.09    3.38
   1 -10  -6   39.85    2.37
   1 -10  -6   41.01    2.61
   1 -10  -6   42.14    2.36
  -1  10   6   35.28    2.68
  -1  10   6   41.78    2.18
  -1  10   6   35.56    2.30
  -1  10   6   41.14    3.06
  -1  10   6   40.88    2.66
  -1  10   5  124.28    3.68
  -1  10   5  131.26    4.08
  -1  10   5  117.02    3.68
   1 -10  -5  123.46    3.85
   1 -10  -5  125.37    4.48
   1 -10  -5  133.28    3.74
   1 -10  -5  116.53    3.64
   1 -10  -5  120.03    3.66
   1 -10  -4   94.36    3.18
  -1  10   4   99.49    3.51
   1 -10  -4   99.24    3.34
  -1  10   4   93.80    3.06
  -1  10   4   83.05    3.24
   1 -10  -4   91.12    3.98
   1 -10  -4   87.51    3.04
   1 -10  -4   94.47    3.33
   1 -10  -3  350.15    7.69
   1 -10  -3  345.85    7.50
  -1  10   3  353.24    7.31
   1 -10  -3  355.76    8.28
   1 -10  -3  355.79    7.85
  -1  10   3  345.96    7.91
   1 -10  -3  347.46    7.84
   1 -10  -2  113.61    3.31
   1 -10  -2  123.64    4.34
  -1  10   2  122.36    3.10
  -1  10   2  130.76    3.89
   1 -10  -2  129.98    3.98
   1 -10  -2  124.73    3.88
   1 -10  -1  191.60    4.48
  -1  10   1  199.84    5.34
   1 -10  -1  206.80    5.26
  -1  10   1  203.66    5.24
   1 -10  -1  192.04    5.11
  -1  10   1  195.59    4.11
  -1  10   0  575.59   12.26
   1 -10   0  567.28   11.99
  -1  10   0  576.77   12.19
   1 -10   0  582.59   12.16
  -1  10  -1  120.67    4.00
   1 -10   1  122.89    3.82
   1 -10   1  120.62    4.37
  -1  10  -1  127.21    4.02
   1 -10   1  120.82    4.04
   1 -10   2  268.08    6.50
   1 -10   2  249.15    6.59
  -1  10  -2  265.27    6.45
   1 -10   2  246.83    5.17
   1 -10   3  602.37   12.56
   1 -10   3  581.94   12.52
  -1  10  -3  602.21   12.55
  -1  10  -3  595.09   12.46
   1 -10   3  569.21   11.47
   1 -10   4    5.22    2.39
  -1  10  -4    1.90    2.13
  -1  10  -4    5.56    2.75
  -1  10  -4    5.12    2.20
   1 -10   4    4.97    2.95
   1 -10   4    2.42    2.08
   1 -10   5  289.31    6.71
  -1  10  -5  304.56    7.51
  -1  10  -5  314.39    7.37
   1 -10   5  294.24    7.45
   1 -10   5  304.96    7.48
  -1  10  -6   23.94    2.67
   1 -10   6   31.03    3.33
  -1  10  -6   26.26    3.03
   1 -10   6   24.33    2.71
  -1  10  -7   20.45    2.73
  -1  10  -7   19.31    3.03
   1 -10   7   19.77    3.24
   1 -10   7   20.84    2.86
  -1  10  -8    7.50    2.58
  -1  10  -8    4.86    2.97
   1 -10   8    8.17    2.77
   1 -10   8    8.70    3.10
   1 -10   8    5.16    2.97
  -1  10  -9   47.10    3.33
  -1  10  -9   45.43    3.45
   1 -10   9   45.18    3.49
   1 -10   9   44.02    3.61
   1 -10   9   49.95    3.74
  -1  10 -10  219.16    6.05
   1 -10  10  220.60    6.42
   1 -10  10  224.81    6.59
  -1  10 -10  216.77    5.69
   1 -10  10  213.33    6.16
  -1  10 -10  227.55    6.53
   1 -10  11   45.42    4.22
  -1  10 -11   47.73    3.97
   1 -10  11   48.22    3.89
  -1  10 -11   54.72    3.11
   1 -10  11   48.56    3.73
  -1  10 -11   47.98    3.68
   1 -10  12  105.80    5.16
  -1  10 -12   92.60    4.85
  -1  10 -12   95.56    3.82
  -1  10 -12   99.99    4.62
   1 -10  12   93.41    4.31
   1 -10  12   95.48    4.77
  -1  10 -13   12.23    2.73
  -1  10 -13   15.02    3.36
   1 -10  13   13.84    4.38
   1 -10  13   12.22    3.62
  -1  10 -14   49.24    3.51
  -1  10 -14   52.96    4.13
   1 -10  14   58.23    5.18
   1 -10  14   47.68    4.33
  -1  10 -15   43.18    3.54
  -1  10 -15   34.34    4.08
   1 -10  15   45.46    5.19
   1 -10  15   31.79    4.19
  -1  10 -16   29.50    3.43
  -1  10 -16   29.75    4.04
   1 -10  16   25.24    5.21
   1 -10  16   27.52    4.36
  -1  10 -17   40.25    3.86
  -1  10 -17   40.25    4.23
   1 -10  17   42.61    5.76
   1 -10  17   35.01    4.65
  -1  10 -18    9.74    3.50
   1 -10  18    0.14    5.52
  -1  10 -18   -3.03    3.82
   1 -10  18    1.95    4.28
  -1  10 -19    0.13    3.68
   1 -10  19   -2.13    5.83
  -1  10 -19    1.62    4.10
   1 -10  19    0.86    4.35
  -1  10 -19    5.94    5.03
  -1  10 -20   43.13    5.88
   1 -10  20   38.08    5.02
  -1  10 -20   37.10    4.33
   1 -10  20   42.24    6.60
  -1  10 -21   16.54    4.16
  -1  10 -21   18.04    5.71
   1 -10  21    8.79    6.47
   1 -10  22    6.56    6.71
  -1  10 -22    8.93    4.20
  -1   9  24    1.43    6.80
   1  -9 -24    0.60    4.85
  -1   9  23   30.08    6.69
   1  -9 -23   31.72    5.08
  -1   9  22   -3.86    5.95
   1  -9 -22   -0.14    4.39
  -1   9  22    4.95    5.46
  -1   9  21   -0.15    5.59
  -1   9  21   -0.16    5.16
   1  -9 -21   13.58    4.29
  -1   9  20    7.29    5.44
  -1   9  20    4.31    5.03
   1  -9 -20    0.50    4.00
   1  -9 -20    3.50    3.60
  -1   9  19    5.50    5.17
  -1   9  19   10.05    4.77
   1  -9 -19    2.12    3.78
   1  -9 -19    3.21    3.49
  -1   9  18   12.41    4.98
   1  -9 -18    5.42    3.33
  -1   9  18    5.91    4.58
   1  -9 -18    8.60    3.64
   1  -9 -17  210.61    6.02
  -1   9  17  199.38    7.21
   1  -9 -17  208.79    6.54
   1  -9 -17  195.91    6.59
  -1   9  17  200.23    7.28
   1  -9 -16   15.58    3.03
  -1   9  16    1.41    4.31
  -1   9  16    0.49    4.13
   1  -9 -16    9.97    3.17
   1  -9 -16   10.47    3.40
   1  -9 -15   20.38    3.20
  -1   9  15   22.67    4.33
   1  -9 -15   26.02    3.04
  -1   9  15   17.17    3.98
  -1   9  15   25.41    2.82
   1  -9 -15   19.30    3.32
   1  -9 -14    3.77    2.68
  -1   9  14   -0.11    3.77
  -1   9  14   -1.01    3.94
  -1   9  14    2.99    2.82
   1  -9 -14    3.98    2.70
   1  -9 -14    2.84    2.92
  -1   9  14    1.93    2.39
   1  -9 -13   22.11    2.81
  -1   9  13   18.56    3.58
   1  -9 -13   25.40    3.26
  -1   9  13   19.17    3.87
  -1   9  13   18.40    2.84
   1  -9 -13   20.80    2.66
  -1   9  13   16.26    2.57
   1  -9 -13   19.81    2.96
   1  -9 -12   32.09    2.95
   1  -9 -12   28.08    2.78
   1  -9 -12   34.89    2.70
  -1   9  12   31.51    1.79
   1  -9 -12   33.52    3.31
  -1   9  12   29.73    3.68
  -1   9  12   32.42    2.91
  -1   9  12   29.96    2.60
  -1   9  12   28.97    3.55
   1  -9 -11   10.62    2.53
   1  -9 -11   16.91    2.37
  -1   9  11   12.22    1.55
   1  -9 -11   16.93    3.10
  -1   9  11   16.07    3.22
  -1   9  11   14.25    2.71
   1  -9 -11   16.78    2.35
  -1   9  11    9.95    2.20
  -1   9  11   10.70    3.11
   1  -9 -10    1.68    2.30
   1  -9 -10    1.56    2.07
  -1   9  10    5.31    1.48
  -1   9  10    4.25    2.84
   1  -9 -10    5.53    2.05
  -1   9  10    3.33    2.61
  -1   9  10    7.92    2.92
   1  -9 -10    6.30    3.00
  -1   9  10    5.81    2.06
   1  -9  -9   24.25    2.27
  -1   9   9   28.68    2.85
  -1   9   9   27.45    1.80
   1  -9  -9   28.29    3.18
   1  -9  -9   26.19    2.49
   1  -9  -9   25.51    1.62
  -1   9   9   27.48    2.93
  -1   9   9   26.14    2.33
  -1   9   9   22.34    2.76
   1  -9  -9   25.34    2.35
   1  -9  -8   63.17    2.71
  -1   9   8   65.75    2.42
   1  -9  -8   71.97    3.56
   1  -9  -8   69.12    2.94
   1  -9  -8   65.70    2.95
   1  -9  -8   70.12    2.32
  -1   9   8   68.04    2.95
  -1   9   8   70.29    3.32
  -1   9   8   69.37    3.22
  -1   9   8   69.55    3.08
   1  -9  -7   29.61    2.13
  -1   9   7   26.56    1.90
  -1   9   7   24.18    2.72
   1  -9  -7   26.59    2.37
  -1   9   7   28.76    2.36
   1  -9  -7   27.14    2.17
  -1   9   7   26.05    2.29
   1  -9  -7   30.12    3.11
  -1   9   7   28.09    2.73
   1  -9  -7   25.08    1.89
   1  -9  -6  265.60    6.11
   1  -9  -6  276.61    6.03
  -1   9   6  265.78    5.91
   1  -9  -6  274.89    6.37
  -1   9   6  269.69    6.55
   1  -9  -6  275.22    6.36
  -1   9   6  275.21    6.13
   1  -9  -6  277.33    6.74
  -1   9   6  271.20    6.54
  -1   9   6  273.37    6.36
  -1   9   5   -0.20    1.78
  -1   9   5    4.19    1.66
   1  -9  -5    1.27    1.70
   1  -9  -5    4.24    2.81
  -1   9   5    3.53    2.10
   1  -9  -5    4.49    1.90
  -1   9   5    4.13    1.98
   1  -9  -5    3.86    1.95
   1  -9  -5    3.99    1.84
  -1   9   4   30.10    2.19
  -1   9   4   36.00    2.27
  -1   9   4   36.25    2.44
   1  -9  -4   35.57    2.22
   1  -9  -4   31.71    2.06
   1  -9  -4   39.87    2.34
   1  -9  -4   39.82    2.44
   1  -9  -4   44.50    3.22
  -1   9   3  107.75    3.51
   1  -9  -3  113.75    3.48
   1  -9  -3  110.62    3.35
   1  -9  -3  111.13    3.53
   1  -9  -3  116.18    4.05
  -1   9   3  101.96    3.12
   1  -9  -3  103.68    3.16
  -1   9   2  513.44   10.21
   1  -9  -2  513.02   10.47
   1  -9  -2  537.38   10.87
   1  -9  -2  527.30   11.17
  -1   9   2  511.82   10.88
   1  -9  -2  523.75   10.84
   1  -9  -1    8.38    2.07
  -1   9   1    8.16    1.24
  -1   9   1    8.22    1.90
   1  -9  -1    9.05    2.14
   1  -9   0  259.52    6.16
  -1   9   0  265.94    6.37
  -1   9   0  263.68    6.29
   1  -9   0  260.54    6.32
   1  -9   1    8.18    1.98
  -1   9  -1    4.60    1.90
   1  -9   1    6.89    2.17
  -1   9  -1    6.51    1.96
  -1   9  -2  138.67    4.13
   1  -9   2  141.19    4.27
   1  -9   2  139.31    4.53
   1  -9   2  133.74    3.17
  -1   9  -3  426.08    9.33
   1  -9   3  431.61    9.37
   1  -9   3  412.09    8.42
   1  -9   3  415.48    9.33
  -1   9  -4   14.98    2.70
   1  -9   4   14.38    2.87
   1  -9   4   16.39    2.47
  -1   9  -4   19.45    2.33
   1  -9   4   13.60    2.08
   1  -9   5    2.26    2.72
   1  -9   5    2.07    1.10
  -1   9  -5   -1.36    2.59
  -1   9  -5   -0.49    2.07
   1  -9   5    2.47    2.18
   1  -9   6  283.64    6.97
  -1   9  -6  300.39    6.94
   1  -9   6  276.26    5.82
  -1   9  -6  287.61    7.14
   1  -9   6  300.08    6.63
   1  -9   7    7.09    2.64
   1  -9   7    5.75    2.46
  -1   9  -7    4.36    2.61
   1  -9   7    3.98    2.75
  -1   9  -7    5.68    2.29
   1  -9   7    3.29    1.60
   1  -9   8   21.50    3.05
   1  -9   8   21.17    2.76
  -1   9  -8   20.43    2.89
   1  -9   8   22.08    2.95
  -1   9  -8   18.21    2.59
  -1   9  -8   25.96    2.12
   1  -9   9    5.12    3.05
   1  -9   9    5.51    2.68
  -1   9  -9    3.20    2.64
   1  -9   9    1.64    2.79
  -1   9  -9    0.30    2.38
  -1   9  -9    0.75    1.93
   1  -9  10    1.67    3.36
   1  -9  10   -1.28    2.78
  -1   9 -10    0.24    2.93
   1  -9  10    0.78    3.04
  -1   9 -10   -1.23    2.45
  -1   9 -10    1.49    2.06
   1  -9  11  209.21    6.41
  -1   9 -11  225.32    5.78
   1  -9  11  222.00    6.61
  -1   9 -11  207.02    6.32
  -1   9 -11  217.61    5.82
   1  -9  11  216.31    5.97
  -1   9 -12   49.04    3.09
   1  -9  12   45.20    3.47
  -1   9 -12   44.84    3.60
   1  -9  12   58.28    4.43
   1  -9  12   55.20    3.94
   1  -9  13    2.70    4.08
  -1   9 -13    3.69    2.99
  -1   9 -13    5.92    2.61
   1  -9  13    5.31    3.29
   1  -9  14   66.09    4.42
  -1   9 -14   76.27    3.88
   1  -9  14   79.87    5.24
  -1   9 -14   84.45    4.37
   1  -9  15  112.64    5.16
  -1   9 -15  106.47    4.53
  -1   9 -15  108.45    4.97
   1  -9  15  114.25    5.96
   1  -9  16   47.97    4.37
  -1   9 -16   56.20    4.18
  -1   9 -16   45.70    3.70
   1  -9  16   61.93    5.54
  -1   9 -17    1.74    4.50
   1  -9  17    5.68    3.92
  -1   9 -17    5.53    3.57
  -1   9 -17    1.12    3.26
   1  -9  17    2.01    5.09
  -1   9 -18    8.35    4.60
   1  -9  18    9.36    4.06
  -1   9 -18    2.16    3.64
   1  -9  18    2.43    5.36
  -1   9 -18   -0.48    3.30
  -1   9 -19   22.85    5.13
  -1   9 -19   10.42    3.65
   1  -9  19   13.80    5.68
   1  -9  19    6.94    4.24
  -1   9 -20    5.29    3.77
  -1   9 -20    6.13    5.07
   1  -9  20    7.22    6.06
  -1   9 -21   32.85    4.40
  -1   9 -21   38.11    5.84
   1  -9  21   32.31    6.56
   1  -9  22   11.37    6.70
  -1   9 -22   18.50    4.36
   1  -9  23    0.56    6.89
  -1   9 -23    0.15    4.29
  -1   8  25   27.47    7.29
   1  -8 -25   26.84    5.42
   1  -8 -24   -1.60    4.56
   1  -8 -24   11.96    5.01
  -1   8  24    2.00    6.68
   1  -8 -23    3.28    4.70
  -1   8  23    4.66    6.51
   1  -8 -22   12.79    4.47
   1  -8 -22   15.19    4.16
  -1   8  22   13.55    6.05
   1  -8 -21   48.76    4.79
   1  -8 -21   44.76    4.31
  -1   8  21   41.46    6.06
   1  -8 -20    4.66    4.02
  -1   8  20    0.29    5.34
   1  -8 -20    5.13    3.77
   1  -8 -19   94.21    5.04
  -1   8  19   92.93    6.30
  -1   8  19   92.75    5.91
   1  -8 -19   97.94    4.71
   1  -8 -18    7.39    3.36
  -1   8  18    7.37    4.81
   1  -8 -18    3.73    3.62
  -1   8  18   12.87    4.44
   1  -8 -17   15.94    3.30
  -1   8  17   19.07    4.74
   1  -8 -17   14.46    3.50
  -1   8  17   11.35    4.28
   1  -8 -16   10.90    3.01
  -1   8  16    5.15    4.08
  -1   8  16   11.10    4.45
   1  -8 -16   10.31    3.33
   1  -8 -15   71.00    3.63
  -1   8  15   68.76    4.62
   1  -8 -15   67.57    4.00
  -1   8  15   79.14    4.87
  -1   8  15   67.67    3.32
  -1   8  14   60.59    4.36
  -1   8  14   62.06    3.04
  -1   8  14   53.14    3.03
   1  -8 -14   64.07    3.28
   1  -8 -14   57.57    3.51
  -1   8  14   57.34    4.24
   1  -8 -14   55.23    3.53
  -1   8  13   15.36    2.51
   1  -8 -13   13.90    2.54
   1  -8 -13   15.91    2.85
  -1   8  13   11.28    2.31
  -1   8  13   18.40    3.62
   1  -8 -13   14.03    2.61
   1  -8 -13   11.49    2.77
  -1   8  13   16.83    1.43
  -1   8  13   11.65    3.41
  -1   8  12  206.02    6.24
  -1   8  12  218.67    4.69
   1  -8 -12  212.59    5.78
  -1   8  12  216.14    6.19
   1  -8 -12  210.38    5.61
   1  -8 -12  217.40    5.93
  -1   8  12  216.28    5.60
  -1   8  12  213.63    5.47
   1  -8 -12  217.21    5.48
  -1   8  11   35.84    3.33
  -1   8  11   32.25    1.65
   1  -8 -11   29.64    2.52
   1  -8 -11   33.78    2.39
   1  -8 -11   34.36    2.70
  -1   8  11   37.32    2.66
  -1   8  11   33.08    2.35
   1  -8 -11   35.27    2.97
  -1   8  11   32.00    3.23
  -1   8  10  133.55    4.56
  -1   8  10  124.57    4.43
   1  -8 -10  134.03    4.12
  -1   8  10  130.59    3.96
  -1   8  10  124.94    3.24
   1  -8 -10  131.50    4.20
   1  -8 -10  137.74    3.84
  -1   8  10  124.06    4.08
   1  -8 -10  141.59    4.37
  -1   8   9  170.33    4.68
   1  -8  -9  180.45    4.43
   1  -8  -9  156.92    3.66
   1  -8  -9  164.46    4.83
   1  -8  -9  172.24    4.83
  -1   8   9  172.27    4.89
  -1   8   9  172.94    5.05
  -1   8   9  173.47    3.98
  -1   8   9  177.47    4.66
   1  -8  -9  175.64    4.76
  -1   8   8    4.84    1.87
  -1   8   8    2.93    2.36
   1  -8  -8    3.52    1.35
  -1   8   8    6.23    2.48
  -1   8   8    3.35    2.55
   1  -8  -8    4.79    2.72
  -1   8   8    3.19    1.44
   1  -8  -8    2.51    1.92
   1  -8  -8    4.24    1.83
   1  -8  -8    7.17    2.06
   1  -8  -7  611.94   12.28
  -1   8   7  591.07   12.57
  -1   8   7  612.71   12.65
  -1   8   7  608.29   12.16
   1  -8  -7  619.41   12.67
  -1   8   7  595.52   12.34
  -1   8   7  609.22   12.69
   1  -8  -7  629.74   12.56
   1  -8  -7  632.73   12.74
   1  -8  -7  615.31   12.00
  -1   8   6  331.96    7.57
  -1   8   6  354.29    7.53
   1  -8  -6  346.64    7.02
  -1   8   6  341.70    7.61
  -1   8   6  324.67    7.15
   1  -8  -6  337.40    7.18
   1  -8  -6  341.02    7.74
   1  -8  -6  316.21    6.78
  -1   8   6  335.25    7.16
   1  -8  -6  341.50    7.45
   1  -8  -6  334.12    7.48
  -1   8   5  226.63    5.35
   1  -8  -5  226.61    5.09
   1  -8  -5  227.53    5.13
   1  -8  -5  242.88    5.85
   1  -8  -5  223.22    5.33
  -1   8   5  226.22    5.58
   1  -8  -5  213.90    4.83
  -1   8   5  212.08    4.93
   1  -8  -5  222.46    5.34
  -1   8   5  212.82    5.16
   1  -8  -4   89.01    2.90
   1  -8  -4   89.61    2.90
  -1   8   4   88.45    2.92
  -1   8   4   93.82    3.21
   1  -8  -4   86.52    2.63
   1  -8  -4   92.93    2.90
   1  -8  -4   95.33    3.67
   1  -8  -4   87.71    3.06
  -1   8   4   84.37    2.98
   1  -8  -3  215.44    5.03
  -1   8   3  219.23    5.21
  -1   8   3  222.37    5.45
  -1   8   3  218.88    4.96
   1  -8  -3  222.68    5.25
   1  -8  -3  227.72    5.66
   1  -8  -3  220.90    5.20
   1  -8  -3  228.40    5.09
   1  -8  -3  207.16    4.94
   1  -8  -2   69.38    2.38
   1  -8  -2   77.71    2.84
  -1   8   2   72.83    2.74
   1  -8  -2   74.80    2.64
   1  -8  -2   79.01    3.44
   1  -8  -2   70.70    2.53
   1  -8  -2   75.53    2.75
  -1   8   2   70.80    2.31
   1  -8  -1   33.33    2.91
   1  -8  -1   36.92    2.31
   1  -8  -1   30.49    2.02
   1  -8  -1   35.50    2.21
  -1   8   1   33.65    2.18
  -1   8   1   31.51    1.52
   1  -8   0   60.61    2.56
   1  -8   0   59.33    2.76
   1  -8   0   56.02    2.43
  -1   8   0   59.14    2.65
  -1   8   0   63.30    2.68
  -1   8  -1    1.98    1.82
   1  -8   1    3.49    2.06
   1  -8   1   -0.05    1.76
   1  -8   1    2.29    1.04
  -1   8  -1    0.66    1.91
   1  -8   1    3.02    1.85
   1  -8   2  431.49    9.64
   1  -8   2  455.04    9.62
  -1   8  -2  459.41    9.64
   1  -8   2  441.82    8.73
   1  -8   3   17.52    2.72
   1  -8   3   23.01    2.34
   1  -8   3   21.94    1.93
   1  -8   4   53.22    1.61
   1  -8   4   63.79    2.96
  -1   8  -4   60.23    3.04
   1  -8   4   66.28    3.26
   1  -8   4   60.87    2.53
  -1   8  -4   57.60    2.85
  -1   8  -5   69.45    3.09
  -1   8  -5   73.58    3.23
   1  -8   5   67.49    3.28
   1  -8   5   67.49    1.99
   1  -8   5   70.47    2.90
  -1   8  -6   12.95    2.57
  -1   8  -6   15.68    2.26
   1  -8   6   12.59    2.42
   1  -8   6   13.78    1.51
   1  -8   6    9.39    2.66
  -1   8  -7   32.82    2.70
   1  -8   7   34.28    2.87
  -1   8  -7   31.59    2.60
  -1   8  -7   32.22    1.98
   1  -8   7   31.67    1.91
   1  -8   7   35.72    2.75
   1  -8   7   31.03    2.94
   1  -8   8   39.53    3.14
   1  -8   8   36.40    3.03
  -1   8  -8   36.11    2.70
  -1   8  -8   42.58    2.25
   1  -8   8   35.27    2.16
  -1   8  -8   39.04    2.80
   1  -8   8   34.94    2.86
   1  -8   9    2.62    2.91
  -1   8  -9    4.97    2.31
   1  -8   9    1.90    1.99
  -1   8  -9    5.41    1.91
   1  -8   9    2.62    2.59
   1  -8   9    4.41    2.54
  -1   8  -9    6.42    2.54
   1  -8  10  111.75    4.51
  -1   8 -10  114.78    4.19
   1  -8  10  107.65    3.95
   1  -8  10  110.00    4.24
  -1   8 -10  114.10    3.68
   1  -8  10  106.94    3.56
  -1   8 -10  104.27    3.80
  -1   8 -11   -0.99    2.62
   1  -8  11    0.91    3.43
   1  -8  11    3.73    2.78
   1  -8  11    1.58    2.47
  -1   8 -11    2.31    2.26
  -1   8 -11    4.61    2.59
   1  -8  11    3.20    2.78
  -1   8 -12    1.89    2.39
  -1   8 -12    1.44    2.71
   1  -8  12    4.71    3.00
   1  -8  12    2.37    2.74
   1  -8  12   -1.72    3.74
   1  -8  13   26.45    3.37
   1  -8  13   19.66    4.30
  -1   8 -13   22.44    2.78
  -1   8 -13   17.99    3.09
   1  -8  14   56.75    4.85
  -1   8 -14   53.42    3.48
   1  -8  14   54.12    4.01
  -1   8 -14   52.71    3.72
  -1   8 -15    1.73    3.11
   1  -8  15    4.61    3.30
  -1   8 -15    3.43    2.87
   1  -8  15   -3.59    4.44
  -1   8 -16   65.14    4.00
   1  -8  16   63.01    5.55
   1  -8  16   57.95    4.38
  -1   8 -16   70.74    4.25
  -1   8 -17  160.32    6.56
  -1   8 -17  155.79    5.58
   1  -8  17  153.01    7.04
   1  -8  17  156.16    5.99
  -1   8 -17  157.49    5.82
   1  -8  18   34.27    4.32
  -1   8 -18   31.89    3.75
  -1   8 -18   39.65    4.90
  -1   8 -18   26.12    3.80
   1  -8  18   40.15    5.71
   1  -8  19   34.16    4.36
  -1   8 -19   40.17    5.16
  -1   8 -19   34.63    4.01
  -1   8 -20   13.95    5.04
  -1   8 -20    8.05    3.82
   1  -8  20   14.71    6.07
  -1   8 -21   17.40    5.39
  -1   8 -21   13.19    4.03
   1  -8  21   20.58    6.49
  -1   8 -22   46.68    6.10
  -1   8 -22   37.44    4.62
   1  -8  22   53.64    7.01
  -1   8 -23    4.27    4.38
   1  -8  23    5.77    6.81
  -1   7  25    4.45    6.93
   1  -7 -25    1.56    5.14
  -1   7  24   19.87    6.80
   1  -7 -24   13.26    5.01
   1  -7 -24   20.67    4.88
  -1   7  24   30.54    6.36
   1  -7 -23    3.84    4.55
  -1   7  23    5.94    6.33
  -1   7  23    2.63    5.65
   1  -7 -23   -2.02    4.27
   1  -7 -23    7.57    4.33
  -1   7  22   13.23    6.00
   1  -7 -22   18.85    4.43
   1  -7 -22   10.27    4.18
  -1   7  22   17.04    5.49
   1  -7 -21   65.62    5.01
   1  -7 -21   56.56    4.57
  -1   7  21   53.99    6.22
   1  -7 -20   26.88    3.90
  -1   7  20   27.03    5.67
   1  -7 -20   27.65    4.23
   1  -7 -19    9.19    3.51
  -1   7  19    4.27    4.99
   1  -7 -19    8.98    3.86
   1  -7 -18  133.70    5.47
   1  -7 -18  144.30    5.19
  -1   7  18  150.35    6.59
   1  -7 -17   -0.17    3.05
  -1   7  17    3.84    4.48
   1  -7 -17    7.32    3.42
   1  -7 -16   33.05    3.28
  -1   7  16   32.17    4.59
   1  -7 -16   30.25    3.44
   1  -7 -15   95.14    3.94
  -1   7  15   92.98    5.08
   1  -7 -15   94.36    4.21
  -1   7  15   85.97    4.78
   1  -7 -14    1.54    2.52
  -1   7  14    4.22    2.18
  -1   7  14   -3.18    3.53
   1  -7 -14    3.17    2.71
  -1   7  14    3.79    3.68
   1  -7 -13   62.91    3.31
  -1   7  13   63.82    2.89
  -1   7  13   57.20    1.91
  -1   7  13   58.66    3.91
   1  -7 -13   66.10    3.08
  -1   7  13   60.78    4.17
  -1   7  13   59.81    2.79
   1  -7 -12   65.83    3.25
   1  -7 -12   67.74    3.22
   1  -7 -12   73.22    3.29
  -1   7  12   65.32    2.92
  -1   7  12   63.95    2.00
   1  -7 -12   68.68    3.01
  -1   7  12   63.16    2.91
  -1   7  12   72.52    4.01
  -1   7  12   68.62    3.83
  -1   7  11   71.86    3.84
   1  -7 -11   70.35    2.93
   1  -7 -11   69.74    3.23
   1  -7 -11   66.18    3.20
  -1   7  11   67.47    2.92
   1  -7 -11   69.91    3.23
  -1   7  11   67.64    2.97
  -1   7  11   71.43    2.10
  -1   7  11   65.06    3.71
  -1   7  10   32.32    2.23
   1  -7 -10   33.84    2.49
  -1   7  10   36.53    2.50
  -1   7  10   37.01    3.16
  -1   7  10   33.42    3.02
   1  -7 -10   38.94    2.32
   1  -7 -10   34.08    2.53
  -1   7  10   35.97    1.56
   1  -7 -10   34.05    2.72
   1  -7  -9   21.32    2.21
   1  -7  -9   22.83    2.25
  -1   7   9   22.89    1.84
   1  -7  -9   20.07    1.96
  -1   7   9   19.81    1.41
  -1   7   9   20.26    2.42
  -1   7   9   22.03    2.04
  -1   7   9   22.20    2.82
  -1   7   9   17.30    2.67
   1  -7  -9   20.63    2.55
  -1   7   8   28.02    2.10
  -1   7   8   31.21    1.83
   1  -7  -8   26.65    2.06
   1  -7  -8   29.33    2.25
   1  -7  -8   26.66    2.31
  -1   7   8   27.94    1.54
   1  -7  -8   24.73    1.32
  -1   7   8   24.58    2.78
  -1   7   8   31.70    2.73
  -1   7   8   24.63    2.46
   1  -7  -8   29.13    2.76
  -1   7   7    9.66    1.43
   1  -7  -7    7.23    1.77
  -1   7   7    8.50    1.82
   1  -7  -7   10.73    2.00
   1  -7  -7    2.93    1.94
   1  -7  -7    8.97    1.01
   1  -7  -7    7.87    2.51
  -1   7   7    9.75    2.38
  -1   7   7    5.89    1.35
  -1   7   7    6.44    2.38
  -1   7   7    8.89    2.26
   1  -7  -7   11.51    1.32
   1  -7  -6 1514.72   29.02
  -1   7   6 1546.39   28.51
  -1   7   6 1468.88   28.89
   1  -7  -6 1493.23   28.64
  -1   7   6 1537.37   28.60
   1  -7  -6 1485.63   28.31
  -1   7   6 1496.00   28.93
   1  -7  -6 1501.98   28.96
  -1   7   6 1515.29   29.04
   1  -7  -6 1505.91   28.45
   1  -7  -6 1501.60   28.88
  -1   7   6 1473.14   28.67
  -1   7   5   68.74    3.02
  -1   7   5   70.75    2.90
   1  -7  -5   72.17    3.37
   1  -7  -5   71.36    2.66
   1  -7  -5   76.80    2.68
  -1   7   5   73.11    2.44
   1  -7  -5   75.33    2.52
  -1   7   5   75.16    2.76
  -1   7   5   74.25    2.61
   1  -7  -5   71.84    2.10
   1  -7  -5   73.19    2.40
  -1   7   4   11.95    2.01
   1  -7  -4   12.02    1.68
  -1   7   4    7.01    1.62
   1  -7  -4    8.43    1.82
   1  -7  -4    8.91    1.71
  -1   7   4   11.15    1.84
  -1   7   4    9.55    1.68
   1  -7  -4   11.12    2.54
   1  -7  -4   10.17    1.38
   1  -7  -4   11.06    1.68
   1  -7  -3  195.65    4.62
   1  -7  -3  183.96    4.60
  -1   7   3  193.14    4.67
  -1   7   3  190.61    4.91
   1  -7  -3  186.53    4.38
   1  -7  -3  203.33    5.11
  -1   7   3  185.05    4.54
   1  -7  -3  215.71    4.59
   1  -7  -3  213.38    4.75
  -1   7   2   39.27    1.86
   1  -7  -2   37.10    1.79
   1  -7  -2   44.21    2.68
  -1   7   2   41.30    2.06
   1  -7  -2   37.67    1.88
   1  -7  -2   40.47    2.17
   1  -7  -2   40.50    2.04
   1  -7  -2   40.97    2.09
   1  -7  -1  389.31    8.14
  -1   7   1  395.29    8.18
   1  -7  -1  371.95    7.94
  -1   7   1  382.71    7.56
   1  -7  -1  385.52    8.07
   1  -7  -1  387.84    8.34
   1  -7   0  123.83    3.44
  -1   7   0  125.67    3.56
  -1   7   0  128.46    3.63
   1  -7   0  116.46    3.34
   1  -7   0  131.97    3.60
   1  -7   1    3.12    1.06
   1  -7   1    3.32    1.70
  -1   7  -1    4.84    1.68
   1  -7   1    1.39    1.65
   1  -7   1    3.78    1.87
   1  -7   2   69.24    3.18
   1  -7   2   65.15    2.79
   1  -7   2   66.10    2.57
   1  -7   2   66.04    2.09
   1  -7   3   91.52    3.26
  -1   7  -3   91.87    3.20
   1  -7   3   89.07    3.47
   1  -7   3   90.05    2.73
   1  -7   4    7.97    2.08
  -1   7  -4    5.68    2.04
   1  -7   4    9.45    2.47
  -1   7  -4    8.96    2.40
  -1   7  -5   42.65    2.60
   1  -7   5   40.19    2.78
  -1   7  -5   43.47    2.51
   1  -7   5   38.35    2.61
   1  -7   5   38.94    1.64
   1  -7   6  489.79   10.55
  -1   7  -6  493.50   10.25
   1  -7   6  490.60   10.31
  -1   7  -6  499.14   10.59
   1  -7   6  479.37   10.22
   1  -7   6  474.91    9.67
  -1   7  -6  518.50   10.03
   1  -7   7   40.53    2.73
  -1   7  -7   36.03    2.68
   1  -7   7   36.71    2.76
  -1   7  -7   39.07    2.62
   1  -7   7   37.60    2.98
  -1   7  -7   36.07    2.10
   1  -7   7   32.73    2.06
   1  -7   8  258.11    6.41
  -1   7  -8  261.89    6.43
   1  -7   8  250.66    6.05
   1  -7   8  256.36    6.33
  -1   7  -8  251.88    5.96
   1  -7   8  251.39    5.66
  -1   7  -8  249.71    5.87
   1  -7   9   14.61    2.44
   1  -7   9   14.85    2.61
  -1   7  -9   14.31    2.38
  -1   7  -9   12.39    2.40
   1  -7   9   16.85    3.11
   1  -7   9   10.11    2.12
  -1   7  -9   15.04    2.00
   1  -7  10   17.30    2.63
  -1   7 -10   16.76    2.45
  -1   7 -10   16.71    2.46
   1  -7  10   18.28    2.68
   1  -7  10   10.99    2.38
  -1   7 -10   17.69    2.23
   1  -7  10   21.65    3.30
  -1   7 -11   43.27    2.95
   1  -7  11   35.79    2.88
  -1   7 -11   37.90    2.61
   1  -7  11   36.23    2.87
  -1   7 -11   38.77    2.68
   1  -7  11   46.31    3.19
   1  -7  11   47.34    3.83
  -1   7 -12   29.07    2.73
   1  -7  12   25.23    3.02
   1  -7  12   29.13    2.82
  -1   7 -12   22.77    2.83
   1  -7  12   31.16    3.94
   1  -7  12   26.56    3.03
   1  -7  13    2.24    2.90
   1  -7  13    0.10    3.77
  -1   7 -13   -3.93    2.61
   1  -7  13   -7.31    3.07
  -1   7 -13    3.56    2.68
   1  -7  14   14.95    3.24
  -1   7 -14    9.98    2.81
   1  -7  14   13.34    3.15
   1  -7  14   18.22    4.34
  -1   7 -14   13.05    3.60
  -1   7 -14   13.29    2.94
   1  -7  15   17.55    3.63
  -1   7 -15   18.13    3.00
   1  -7  15   30.17    3.65
   1  -7  15   23.20    4.62
  -1   7 -15   25.53    3.29
  -1   7 -15   16.73    3.86
  -1   7 -16   36.16    4.30
   1  -7  16   46.11    5.12
   1  -7  16   41.53    3.85
  -1   7 -16   41.12    3.61
  -1   7 -16   47.78    3.69
  -1   7 -17    2.11    3.16
   1  -7  17    3.25    3.51
   1  -7  17   -0.26    4.97
  -1   7 -17    1.38    3.14
  -1   7 -17   -5.20    4.13
  -1   7 -18   -4.38    3.35
   1  -7  18    1.34    3.64
   1  -7  18    5.36    5.09
  -1   7 -18    6.41    3.42
  -1   7 -18    2.95    4.30
  -1   7 -19   12.80    3.71
   1  -7  19   21.27    5.64
   1  -7  19   12.23    3.89
  -1   7 -19   17.56    4.68
  -1   7 -20   44.34    4.36
  -1   7 -20   52.45    5.44
   1  -7  20   61.38    6.35
  -1   7 -21   14.13    4.12
  -1   7 -21   13.42    5.17
   1  -7  21   12.10    6.16
  -1   7 -22   37.40    4.67
  -1   7 -22   44.55    5.79
   1  -7  22   44.47    7.00
  -1   7 -23   -3.06    4.24
  -1   7 -23   -2.11    5.54
   1  -7  23    3.91    6.83
  -1   7 -24    8.48    4.57
  -1   6  25   12.32    7.09
   1  -6 -25   12.48    5.23
  -1   6  25    4.18    6.16
  -1   6  24   45.77    7.24
   1  -6 -24   50.39    5.51
   1  -6 -24   41.56    5.18
  -1   6  24   44.15    6.32
   1  -6 -24   51.02    5.16
  -1   6  23    8.31    6.32
   1  -6 -23    6.13    4.64
   1  -6 -23    5.21    4.40
  -1   6  23   10.75    5.58
   1  -6 -23    3.06    4.39
  -1   6  22   20.58    6.05
   1  -6 -22   26.01    4.62
   1  -6 -22   15.48    4.30
  -1   6  22   14.99    5.33
   1  -6 -22   20.53    4.31
  -1   6  21    9.00    5.61
   1  -6 -21    9.37    4.18
  -1   6  21    7.67    5.01
   1  -6 -21   10.46    4.01
   1  -6 -20   13.71    4.07
  -1   6  20   14.42    5.40
  -1   6  20   14.23    4.89
   1  -6 -20   11.41    3.77
  -1   6  19    3.48    5.01
   1  -6 -19    6.98    3.74
  -1   6  19   -5.31    4.51
   1  -6 -19    4.97    3.50
   1  -6 -18  115.73    4.86
  -1   6  18  118.70    6.23
   1  -6 -18  121.62    5.09
   1  -6 -17   64.05    3.92
  -1   6  17   68.60    5.26
   1  -6 -17   62.72    4.16
   1  -6 -16   69.79    4.06
   1  -6 -16   74.25    3.95
   1  -6 -16   72.53    3.79
  -1   6  16   70.98    5.14
   1  -6 -15   38.88    3.31
   1  -6 -15   31.38    3.02
  -1   6  15   34.25    4.25
   1  -6 -15   34.65    3.14
   1  -6 -14   95.62    3.71
   1  -6 -14   92.79    3.91
  -1   6  14   81.77    2.85
   1  -6 -14   90.87    3.93
  -1   6  14   92.90    4.83
  -1   6  13  118.20    2.79
   1  -6 -13  115.66    4.15
   1  -6 -13  116.64    3.89
  -1   6  13  116.44    3.34
  -1   6  13  120.80    4.94
  -1   6  12   97.91    3.04
   1  -6 -12   94.53    3.45
  -1   6  12  102.66    4.34
   1  -6 -12  104.10    3.75
  -1   6  12   96.24    2.44
   1  -6 -12   94.05    3.28
  -1   6  12   94.90    4.11
  -1   6  12   93.55    3.20
  -1   6  12  101.64    3.42
  -1   6  11  291.55    6.61
  -1   6  11  295.38    6.13
   1  -6 -11  316.13    6.81
   1  -6 -11  314.59    7.19
  -1   6  11  327.68    7.03
  -1   6  11  313.98    7.59
  -1   6  11  299.78    6.87
   1  -6 -11  296.35    6.89
  -1   6  11  309.31    7.62
   1  -6 -10    5.17    1.91
  -1   6  10    4.83    1.08
  -1   6  10    7.05    1.73
  -1   6  10    5.63    2.83
  -1   6  10    4.94    2.04
   1  -6 -10    3.62    2.01
  -1   6  10    3.01    1.67
  -1   6  10    3.41    2.58
   1  -6 -10    6.25    2.25
  -1   6   9  102.93    3.86
   1  -6  -9   94.69    3.31
  -1   6   9   89.47    3.70
   1  -6  -9  101.84    3.34
   1  -6  -9   93.39    3.06
  -1   6   9  100.05    2.45
  -1   6   9  110.10    3.11
  -1   6   9  104.06    3.15
   1  -6  -9  100.90    3.45
  -1   6   9   99.54    3.13
   1  -6  -8  119.84    2.47
  -1   6   8  118.90    3.94
   1  -6  -8  122.41    3.62
  -1   6   8  117.38    3.99
   1  -6  -8  119.15    3.69
  -1   6   8  116.58    3.54
   1  -6  -8  122.23    3.38
  -1   6   8  116.29    2.85
   1  -6  -8  121.62    3.75
  -1   6   8  125.38    3.31
  -1   6   8  118.81    3.42
  -1   6   7  305.87    6.64
  -1   6   7  286.64    6.58
   1  -6  -7  295.67    5.77
   1  -6  -7  282.29    5.86
   1  -6  -7  312.91    6.66
  -1   6   7  292.29    6.82
  -1   6   7  288.45    6.94
   1  -6  -7  298.14    6.38
  -1   6   7  299.38    6.08
   1  -6  -7  310.23    6.78
   1  -6  -7  306.22    6.83
  -1   6   7  300.73    6.36
  -1   6   6   42.29    2.16
  -1   6   6   39.05    2.44
   1  -6  -6   36.80    2.24
   1  -6  -6   41.80    1.35
   1  -6  -6   39.98    1.59
  -1   6   6   36.83    2.51
   1  -6  -6   42.48    2.75
   1  -6  -6   39.27    1.98
   1  -6  -6   41.93    2.28
  -1   6   6   40.01    1.72
  -1   6   6   42.47    1.78
  -1   6   6   38.96    2.60
   1  -6  -5    4.74    1.71
   1  -6  -5    4.27    1.33
   1  -6  -5    4.19    1.04
  -1   6   5    3.04    1.97
   1  -6  -5    7.40    1.53
  -1   6   5    5.35    2.05
   1  -6  -5    1.94    1.65
   1  -6  -5    5.88    2.25
  -1   6   5    2.74    1.61
  -1   6   5    2.67    1.36
  -1   6   5    6.77    2.08
  -1   6   5    3.40    1.17
  -1   6   4   44.71    2.08
   1  -6  -4   41.19    1.92
  -1   6   4   42.61    1.89
  -1   6   4   46.20    1.50
   1  -6  -4   45.15    1.60
  -1   6   4   46.31    2.21
   1  -6  -4   44.45    1.87
   1  -6  -4   40.95    2.05
   1  -6  -4   43.39    2.68
   1  -6  -4   46.05    2.14
  -1   6   4   40.85    2.30
  -1   6   3  151.66    3.52
   1  -6  -3  170.84    3.76
  -1   6   3  160.40    3.89
   1  -6  -3  162.96    3.59
   1  -6  -3  174.79    4.35
   1  -6  -3  152.65    3.90
  -1   6   3  159.92    4.08
   1  -6  -3  161.98    3.79
  -1   6   3  159.76    3.30
   1  -6  -3  169.62    3.96
   1  -6  -2    5.33    1.55
  -1   6   2    3.13    1.52
   1  -6  -2    3.74    1.52
  -1   6   2    2.40    1.51
   1  -6  -2    1.20    2.21
   1  -6  -2    3.98    1.58
   1  -6  -2    3.59    1.33
   1  -6  -1   66.31    2.52
  -1   6   1   66.07    2.42
   1  -6  -1   65.91    2.95
  -1   6   1   67.76    1.99
   1  -6  -1   68.88    2.30
   1  -6  -1   65.46    2.41
  -1   6   0 1680.18   31.83
   1  -6   0 1679.57   31.63
  -1   6   0 1657.62   31.75
   1  -6   0 1642.37   31.59
   1  -6   0 1669.23   31.72
  -1   6  -1  238.57    5.36
   1  -6   1  229.92    4.61
   1  -6   1  240.57    5.37
   1  -6   1  231.26    5.19
   1  -6   1  225.32    5.17
   1  -6   2  481.74    9.84
   1  -6   2  480.02    9.84
   1  -6   2  457.73    9.68
   1  -6   2  477.44    9.24
   1  -6   3    2.83    1.65
   1  -6   3    2.36    1.87
  -1   6  -3    1.02    1.71
   1  -6   3    2.82    2.31
   1  -6   3    1.87    1.68
  -1   6  -4    4.41    2.12
   1  -6   4    1.13    1.94
  -1   6  -4    2.96    1.81
   1  -6   4    3.26    2.29
   1  -6   5  106.14    3.64
   1  -6   5  115.38    3.50
  -1   6  -5  119.73    3.07
  -1   6  -5  115.63    3.56
  -1   6  -5  116.82    3.59
   1  -6   6  262.60    6.07
   1  -6   6  258.22    6.14
   1  -6   6  273.24    6.32
   1  -6   6  266.87    5.60
  -1   6  -6  266.74    5.83
  -1   6  -6  256.38    6.01
  -1   6  -6  265.05    6.29
   1  -6   7  226.43    5.58
   1  -6   7  235.49    5.84
   1  -6   7  248.52    5.90
  -1   6  -7  236.23    5.42
   1  -6   7  230.51    5.22
  -1   6  -7  237.23    5.53
  -1   6  -7  234.95    5.90
   1  -6   8  162.62    4.35
   1  -6   8  158.67    4.83
   1  -6   8  162.17    4.63
  -1   6  -8  164.74    4.27
   1  -6   8  166.60    4.14
  -1   6  -8  164.22    4.62
  -1   6  -8  163.40    4.27
  -1   6  -9    3.81    2.04
   1  -6   9    3.35    2.21
  -1   6  -9    4.21    2.02
   1  -6   9    4.09    2.17
   1  -6   9    1.03    2.84
   1  -6   9    2.58    1.95
  -1   6  -9    1.77    1.81
   1  -6  10  360.57    8.28
  -1   6 -10  357.67    7.62
   1  -6  10  356.39    7.85
   1  -6  10  352.13    7.70
   1  -6  10  366.95    8.48
  -1   6 -10  353.90    8.01
  -1   6 -10  360.16    8.33
   1  -6  11   44.99    2.99
   1  -6  11   46.82    2.60
   1  -6  11   41.12    2.85
   1  -6  11   44.77    3.63
  -1   6 -11   42.30    2.42
  -1   6 -11   43.19    2.84
  -1   6 -11   36.82    2.57
   1  -6  12   70.01    3.43
  -1   6 -12   58.03    3.07
   1  -6  12   60.21    2.38
   1  -6  12   55.09    3.30
   1  -6  12   58.81    2.35
   1  -6  12   64.80    4.08
   1  -6  12   63.15    2.76
  -1   6 -12   59.83    3.67
  -1   6 -12   61.62    3.37
   1  -6  13    3.10    3.00
  -1   6 -13    6.01    2.47
   1  -6  13    9.13    2.85
  -1   6 -13    9.95    2.63
  -1   6 -13   12.44    3.19
   1  -6  13   11.67    3.76
  -1   6 -14   24.21    3.01
  -1   6 -14   23.47    3.55
   1  -6  14   26.69    4.35
   1  -6  14   29.47    3.20
   1  -6  14   17.82    3.25
  -1   6 -14   23.10    2.92
   1  -6  15    6.96    3.60
   1  -6  15   15.92    3.27
  -1   6 -15   16.67    2.93
  -1   6 -15   16.42    3.73
  -1   6 -15   14.87    2.95
   1  -6  16   73.19    5.28
  -1   6 -16   68.66    3.95
  -1   6 -16   76.10    4.06
  -1   6 -16   77.40    4.73
   1  -6  16   66.32    4.06
   1  -6  17   20.67    5.02
  -1   6 -17   16.61    3.32
   1  -6  17   13.07    3.91
  -1   6 -17   21.81    3.27
  -1   6 -17   22.13    4.15
   1  -6  17   24.07    3.53
   1  -6  18    5.17    5.05
  -1   6 -18    5.70    3.40
   1  -6  18   10.59    4.10
  -1   6 -18    7.75    3.27
   1  -6  18   12.60    3.58
  -1   6 -18   18.23    4.30
  -1   6 -19   -1.51    3.55
   1  -6  19   -0.60    5.30
  -1   6 -19    6.68    4.35
  -1   6 -20    3.19    3.74
  -1   6 -20    1.79    4.69
   1  -6  20    8.05    5.64
  -1   6 -21   73.84    5.87
   1  -6  21   79.95    6.90
  -1   6 -21   70.40    4.95
  -1   6 -22    9.60    4.26
   1  -6  22   14.28    6.48
  -1   6 -22   16.90    5.24
  -1   6 -23   16.89    4.43
   1  -6  23   24.69    6.91
  -1   6 -23   21.89    5.63
  -1   6 -24   -4.83    4.53
   1  -6  24    8.95    7.06
  -1   5  25   18.55    7.20
   1  -5 -25    9.27    5.29
   1  -5 -25    9.62    4.94
  -1   5  25    6.19    6.16
  -1   5  24    9.15    5.84
   1  -5 -24    7.35    4.70
  -1   5  24   -2.07    6.46
   1  -5 -24    1.95    4.79
   1  -5 -24    8.60    4.61
  -1   5  23   51.16    6.13
   1  -5 -23   52.70    5.03
   1  -5 -23   51.49    5.30
  -1   5  23   40.34    6.70
   1  -5 -23   43.74    4.96
  -1   5  22   34.48    5.59
   1  -5 -22   30.86    4.45
  -1   5  22   31.09    6.17
   1  -5 -22   36.25    4.83
   1  -5 -22   27.88    4.47
  -1   5  21   35.81    5.34
   1  -5 -21   33.99    4.32
   1  -5 -21   32.39    4.52
  -1   5  21   39.56    6.01
   1  -5 -21   34.57    4.33
  -1   5  20    5.55    4.71
   1  -5 -20   15.04    3.83
   1  -5 -20   11.21    4.06
  -1   5  20   15.91    5.39
   1  -5 -20   10.97    3.80
   1  -5 -19    4.97    3.49
   1  -5 -19    2.87    3.73
  -1   5  19    0.85    4.86
  -1   5  19   -3.58    4.44
   1  -5 -18   35.63    3.72
   1  -5 -18   40.13    4.07
  -1   5  18   40.11    5.08
  -1   5  18   37.27    4.78
   1  -5 -17   20.98    3.36
   1  -5 -17   19.43    3.59
  -1   5  17   25.32    4.79
   1  -5 -16  211.28    6.24
  -1   5  16  207.37    7.01
  -1   5  16  205.18    6.83
   1  -5 -16  205.00    5.94
   1  -5 -15    6.20    2.87
  -1   5  15   -0.84    3.95
   1  -5 -15    3.05    2.74
   1  -5 -15    0.21    2.57
  -1   5  14   76.68    4.61
   1  -5 -14   84.60    3.60
   1  -5 -14   91.67    3.86
   1  -5 -14   80.17    3.66
  -1   5  13   47.11    3.92
  -1   5  13   47.82    1.68
   1  -5 -13   50.28    3.08
   1  -5 -13   52.49    3.01
  -1   5  13   48.26    2.10
  -1   5  13   54.75    2.84
   1  -5 -13   50.89    2.88
  -1   5  12    9.07    1.13
   1  -5 -12   12.61    2.43
  -1   5  12    9.55    3.20
   1  -5 -12    8.13    2.17
   1  -5 -12   10.32    2.06
  -1   5  12   12.44    2.04
   1  -5 -12    7.52    1.50
   1  -5 -12   10.77    2.28
  -1   5  12   11.26    1.81
   1  -5 -12    7.65    1.46
  -1   5  11  133.64    3.44
   1  -5 -11  126.68    3.85
  -1   5  11  134.31    4.68
   1  -5 -11  132.85    4.10
  -1   5  11  136.61    3.00
   1  -5 -11  136.07    3.63
  -1   5  11  139.52    3.94
  -1   5  11  125.35    3.66
   1  -5 -10   22.77    2.20
  -1   5  10   19.46    1.17
  -1   5  10   19.24    1.86
   1  -5 -10   23.72    2.28
  -1   5  10   18.71    1.92
  -1   5  10   22.79    2.98
  -1   5  10   25.54    2.02
   1  -5 -10   22.85    2.17
  -1   5   9   15.95    2.57
   1  -5  -9   21.37    2.16
  -1   5   9   16.90    2.75
  -1   5   9   18.17    1.74
   1  -5  -9   21.27    2.20
  -1   5   9   19.10    1.95
  -1   5   9   23.24    1.85
   1  -5  -9   17.84    2.00
  -1   5   9   18.50    1.13
   1  -5  -8  135.57    3.58
  -1   5   8  131.92    3.58
   1  -5  -8  133.65    3.80
   1  -5  -8  133.57    3.76
  -1   5   8  123.05    4.17
  -1   5   8  135.01    2.98
  -1   5   8  142.12    3.60
  -1   5   8  137.39    4.21
  -1   5   8  134.76    3.59
  -1   5   7   14.05    1.63
   1  -5  -7   12.18    0.76
   1  -5  -7   13.56    1.85
   1  -5  -7   12.32    1.69
  -1   5   7   10.61    1.91
   1  -5  -7   13.63    2.26
  -1   5   7   11.01    2.42
  -1   5   7   11.22    1.10
  -1   5   7   15.06    1.61
  -1   5   7   12.95    2.49
   1  -5  -7   14.27    1.94
   1  -5  -6   34.46    2.03
   1  -5  -6   36.78    1.11
   1  -5  -6   37.60    1.84
  -1   5   6   35.97    2.16
  -1   5   6   34.18    2.46
  -1   5   6   35.53    2.46
  -1   5   6   35.35    1.44
   1  -5  -6   37.47    2.06
   1  -5  -6   32.22    1.24
  -1   5   6   33.36    1.89
  -1   5   6   36.26    1.70
   1  -5  -6   36.45    2.36
   1  -5  -5  162.61    4.12
  -1   5   5  155.63    4.11
   1  -5  -5  170.33    3.39
  -1   5   5  165.71    4.11
   1  -5  -5  159.81    3.98
  -1   5   5  162.05    3.61
   1  -5  -5  162.70    4.22
   1  -5  -5  168.38    3.78
  -1   5   5  162.38    4.22
  -1   5   5  167.70    4.03
  -1   5   5  161.48    3.71
   1  -5  -5  163.78    3.51
   1  -5  -4   25.94    1.75
  -1   5   4   24.83    1.96
   1  -5  -4   28.78    1.17
  -1   5   4   25.28    2.05
   1  -5  -4   25.12    1.77
  -1   5   4   23.08    1.44
   1  -5  -4   26.64    2.35
  -1   5   4   23.57    2.08
   1  -5  -4   27.39    1.40
   1  -5  -4   25.04    1.54
  -1   5   4   25.05    1.31
  -1   5   4   26.84    1.77
   1  -5  -3   30.36    1.75
   1  -5  -3   33.90    1.38
   1  -5  -3   30.90    1.61
  -1   5   3   28.53    1.98
   1  -5  -3   33.57    1.78
  -1   5   3   30.80    2.20
  -1   5   3   29.11    1.75
  -1   5   3   29.72    1.22
   1  -5  -3   29.06    2.37
  -1   5   3   33.61    1.87
   1  -5  -3   33.90    1.66
  -1   5   3   32.07    1.62
   1  -5  -2  104.98    2.67
  -1   5   2  101.95    2.77
   1  -5  -2  105.90    2.56
  -1   5   2  101.67    2.77
   1  -5  -2  112.26    2.78
   1  -5  -2  105.75    3.25
  -1   5   2  100.90    2.21
   1  -5  -2  104.86    2.81
   1  -5  -1  386.85    7.68
   1  -5  -1  379.63    7.93
  -1   5   1  376.84    7.73
  -1   5   1  373.19    7.41
   1  -5  -1  375.25    7.58
   1  -5  -1  379.63    7.58
  -1   5   0  143.44    3.60
  -1   5   0  139.80    2.94
  -1   5   0  145.70    3.55
   1  -5   0  140.39    3.37
   1  -5   0  137.00    3.45
   1  -5   1  745.74   14.48
   1  -5   1  742.92   14.46
   1  -5   2   79.46    2.58
   1  -5   2   89.25    3.05
   1  -5   2   86.00    2.30
  -1   5  -3  205.42    4.86
  -1   5  -3  208.77    4.93
   1  -5   3  197.80    4.78
   1  -5   3  207.20    4.55
   1  -5   3  215.18    4.96
   1  -5   4  337.01    7.36
  -1   5  -4  353.16    7.08
   1  -5   4  354.72    7.24
  -1   5  -4  344.98    7.52
  -1   5  -4  346.03    7.34
  -1   5  -5   29.57    1.62
   1  -5   5   29.69    2.28
   1  -5   5   30.82    2.21
   1  -5   5   29.33    2.27
  -1   5  -5   31.27    2.10
  -1   5  -5   30.24    2.17
   1  -5   6    6.67    1.96
  -1   5  -6    5.92    1.96
   1  -5   6    4.51    2.30
   1  -5   6    6.28    1.58
  -1   5  -6    6.12    1.54
   1  -5   6    6.39    2.21
  -1   5  -7  806.78   15.99
   1  -5   7  802.15   16.19
   1  -5   7  801.34   15.85
   1  -5   7  822.97   16.26
  -1   5  -7  817.11   15.84
   1  -5   7  824.04   15.79
   1  -5   8   23.48    2.90
   1  -5   8   22.43    2.24
   1  -5   8   23.43    2.27
  -1   5  -8   25.04    2.11
   1  -5   8   17.57    2.09
  -1   5  -8   21.32    2.00
  -1   5  -9   22.99    2.05
   1  -5   9   31.06    3.02
   1  -5   9   24.80    2.17
  -1   5  -9   25.91    2.12
   1  -5   9   17.47    2.26
   1  -5   9   23.64    2.38
   1  -5  10   -3.87    2.94
  -1   5 -10    1.12    1.82
   1  -5  10    1.57    2.14
  -1   5 -10    0.95    1.80
   1  -5  10    0.19    1.91
   1  -5  10    0.13    2.10
   1  -5  11    8.65    2.27
   1  -5  11    5.25    1.92
   1  -5  11    5.62    3.13
   1  -5  11    2.60    2.36
  -1   5 -11    5.72    2.02
   1  -5  11    5.76    1.45
   1  -5  11    5.00    1.46
  -1   5 -11    2.71    2.45
  -1   5 -11    4.19    1.78
   1  -5  12   53.78    3.84
  -1   5 -12   62.25    3.00
   1  -5  12   57.04    2.07
  -1   5 -12   58.67    3.44
   1  -5  12   62.55    3.17
  -1   5 -12   58.89    3.07
   1  -5  12   55.61    2.03
   1  -5  12   56.42    2.44
   1  -5  12   53.06    3.22
  -1   5 -13  285.32    7.25
   1  -5  13  285.63    7.27
   1  -5  13  300.76    7.95
  -1   5 -13  297.44    7.34
   1  -5  13  304.65    7.30
  -1   5 -13  298.37    7.72
   1  -5  14    7.43    3.16
  -1   5 -14    7.44    2.57
   1  -5  14    9.62    2.85
  -1   5 -14   16.95    3.41
   1  -5  14   13.43    3.81
  -1   5 -14   12.92    2.61
   1  -5  15   51.94    3.50
  -1   5 -15   56.72    3.45
   1  -5  15   46.61    3.90
   1  -5  15   64.12    4.80
  -1   5 -15   50.64    3.47
  -1   5 -15   54.46    4.07
  -1   5 -16  577.25   12.74
   1  -5  16  590.45   13.65
   1  -5  16  596.05   12.75
  -1   5 -16  592.87   13.33
  -1   5 -16  562.07   12.87
   1  -5  16  546.53   12.83
  -1   5 -17   16.22    3.90
  -1   5 -17   15.29    3.34
   1  -5  17   10.38    3.88
   1  -5  17   15.47    3.25
   1  -5  17   16.00    4.80
  -1   5 -17   19.78    3.06
   1  -5  18  200.04    6.25
  -1   5 -18  194.90    6.20
  -1   5 -18  195.81    6.42
   1  -5  18  214.55    6.93
  -1   5 -18  214.45    7.17
   1  -5  18  212.45    7.79
  -1   5 -19   77.44    4.52
   1  -5  19   78.74    6.20
   1  -5  19   62.53    5.04
  -1   5 -19   80.33    5.28
   1  -5  20   57.73    6.11
  -1   5 -20   49.70    4.34
   1  -5  20   46.88    5.07
  -1   5 -20   58.15    5.13
  -1   5 -21    0.71    3.84
  -1   5 -21    3.34    4.79
   1  -5  21    6.31    5.91
  -1   5 -22   33.46    4.49
  -1   5 -22   41.52    5.49
   1  -5  22   29.68    6.49
  -1   5 -23    8.09    4.37
  -1   5 -23    7.96    5.26
   1  -5  23    4.81    6.62
  -1   5 -24   17.60    4.84
  -1   5 -24   19.65    5.72
   1  -5  24   17.08    6.87
   1  -4 -26    1.90    5.14
  -1   4  25   60.35    6.85
   1  -4 -25   73.22    5.74
  -1   4  25   70.87    7.84
   1  -4 -25   61.22    5.95
  -1   4  24    9.02    5.79
   1  -4 -24   -1.48    4.71
   1  -4 -24    3.94    4.87
  -1   4  24    9.11    6.62
  -1   4  23   35.10    5.90
   1  -4 -23   33.75    4.77
   1  -4 -23   37.93    5.25
  -1   4  23   33.86    6.52
  -1   4  22    7.06    5.16
   1  -4 -22    4.74    4.30
  -1   4  22    3.75    5.87
   1  -4 -22    3.28    4.39
   1  -4 -21    9.89    4.06
  -1   4  21    6.39    4.93
   1  -4 -21    7.68    3.88
  -1   4  21    3.06    5.58
   1  -4 -21    6.36    4.21
   1  -4 -20   19.16    3.90
  -1   4  20   22.59    4.89
   1  -4 -20   16.51    3.88
  -1   4  20   21.98    5.49
   1  -4 -20   23.86    4.18
   1  -4 -19    7.44    3.69
  -1   4  19    6.11    4.37
   1  -4 -19    1.74    3.51
   1  -4 -19   -0.23    3.74
  -1   4  19    0.85    5.00
  -1   4  18    4.60    4.19
  -1   4  18    7.46    4.84
   1  -4 -18    2.91    3.53
   1  -4 -18   12.58    3.41
  -1   4  17    0.84    4.06
  -1   4  17    9.82    4.59
   1  -4 -17    5.04    3.40
   1  -4 -17    9.86    3.25
  -1   4  16   -5.85    4.03
  -1   4  16    6.01    4.13
   1  -4 -16    2.54    3.18
   1  -4 -16    5.68    2.96
  -1   4  15   -2.51    3.59
   1  -4 -15    6.28    2.93
  -1   4  15    4.49    3.91
   1  -4 -15    6.23    2.57
   1  -4 -15    8.14    2.76
  -1   4  14   10.69    2.25
   1  -4 -14    5.46    2.54
  -1   4  14    4.77    3.19
   1  -4 -14    6.45    2.39
  -1   4  14    7.49    3.64
   1  -4 -14    7.50    2.71
  -1   4  13   38.39    1.70
   1  -4 -13   40.30    2.98
   1  -4 -13   43.91    2.81
  -1   4  13   46.66    2.66
  -1   4  13   41.17    3.73
   1  -4 -13   44.83    2.82
  -1   4  13   40.31    3.45
  -1   4  12    7.11    1.41
   1  -4 -12    7.74    1.28
  -1   4  12    7.04    2.73
   1  -4 -12    7.07    1.09
   1  -4 -12    4.74    2.29
  -1   4  12    6.66    3.03
   1  -4 -12    5.32    1.97
  -1   4  12    9.82    2.00
   1  -4 -12    7.51    1.64
   1  -4 -12   10.05    2.21
   1  -4 -12    6.43    1.28
   1  -4 -11   81.99    3.17
  -1   4  11   76.76    3.78
   1  -4 -11   72.96    2.22
  -1   4  11   81.07    2.99
   1  -4 -11   77.86    2.99
   1  -4 -11   78.54    2.52
  -1   4  11   84.12    2.04
  -1   4  11   78.42    2.31
   1  -4 -11   70.93    2.22
   1  -4 -11   77.67    1.97
   1  -4 -11   79.76    3.20
  -1   4  10  268.46    6.11
  -1   4  10  250.76    6.64
   1  -4 -10  251.72    5.98
  -1   4  10  257.24    5.50
   1  -4 -10  259.50    5.16
  -1   4  10  262.48    5.24
   1  -4 -10  266.19    5.62
  -1   4  10  262.95    5.80
   1  -4 -10  264.90    6.34
   1  -4 -10  256.86    6.17
  -1   4   9   79.46    2.70
  -1   4   9   76.91    3.50
   1  -4  -9   75.13    2.70
  -1   4   9   71.16    2.37
   1  -4  -9   69.29    1.76
  -1   4   9   72.63    1.86
   1  -4  -9   79.81    2.61
   1  -4  -9   76.25    2.91
  -1   4   9   72.57    2.47
   1  -4  -9   73.48    2.91
  -1   4   8  179.03    4.39
  -1   4   8  173.49    4.95
   1  -4  -8  174.44    4.27
  -1   4   8  173.61    4.23
   1  -4  -8  181.62    4.39
  -1   4   8  184.01    3.70
   1  -4  -8  186.94    4.56
  -1   4   8  180.29    4.12
   1  -4  -8  174.08    3.57
  -1   4   7    4.48    1.63
   1  -4  -7    6.33    1.89
  -1   4   7    3.41    1.41
  -1   4   7    4.90    0.85
   1  -4  -7    4.20    0.68
  -1   4   7    3.31    1.39
   1  -4  -7    4.28    1.59
   1  -4  -7    4.57    1.74
  -1   4   7    5.19    2.43
  -1   4   6  114.18    3.17
   1  -4  -6  117.49    2.45
  -1   4   6  118.98    3.10
   1  -4  -6  121.39    3.28
  -1   4   6  115.72    3.63
  -1   4   6  124.50    2.63
  -1   4   6  119.99    3.11
  -1   4   6  114.45    3.59
   1  -4  -6  127.17    3.08
   1  -4  -6  126.03    3.28
  -1   4   5  177.97    4.16
  -1   4   5  176.21    4.40
  -1   4   5  172.68    3.98
   1  -4  -5  176.54    3.54
   1  -4  -5  176.67    3.56
   1  -4  -5  179.31    4.23
   1  -4  -5  181.10    3.96
  -1   4   5  173.72    4.38
  -1   4   5  182.11    4.11
   1  -4  -5  182.29    4.17
  -1   4   5  177.22    3.68
   1  -4  -4  552.08   11.21
   1  -4  -4  567.30   10.67
   1  -4  -4  564.89   10.73
   1  -4  -4  570.73   11.07
  -1   4   4  556.75   11.08
  -1   4   4  547.18   11.07
  -1   4   4  562.79   11.11
  -1   4   4  561.08   10.81
   1  -4  -4  564.86   11.13
  -1   4   4  552.33   10.91
   1  -4  -4  572.84   10.89
  -1   4   4  556.69   11.17
   1  -4  -3  104.49    2.68
  -1   4   3   93.92    2.72
  -1   4   3   97.85    2.94
  -1   4   3  100.18    2.92
   1  -4  -3   95.24    2.74
   1  -4  -3  104.92    2.29
   1  -4  -3  108.12    2.49
  -1   4   3   97.82    2.46
  -1   4   3   94.06    2.37
   1  -4  -3  101.94    3.05
  -1   4   3   99.70    2.73
  -1   4   2  696.85   13.97
   1  -4  -2  742.33   13.66
  -1   4   2  737.65   13.81
  -1   4   2  723.52   13.78
   1  -4  -2  725.00   14.00
   1  -4  -2  717.53   13.84
   1  -4  -2  719.38   13.70
  -1   4   2  689.56   13.57
   1  -4  -1  226.05    4.69
  -1   4   1  212.11    4.57
   1  -4  -1  222.58    4.59
   1  -4  -1  227.46    4.58
  -1   4   1  215.20    4.70
   1  -4  -1  219.65    4.99
   1  -4   0  173.22    3.80
   1  -4   0  173.25    3.87
  -1   4   0  173.84    3.51
  -1   4   0  171.84    3.94
  -1   4   0  170.91    4.10
   1  -4   1  689.46   13.23
  -1   4  -1  674.78   13.34
   1  -4   1  685.82   13.24
  -1   4  -2 4107.05   76.78
   1  -4   2 4093.32   76.79
   1  -4   2 4113.76   76.79
  -1   4  -3   33.02    1.37
  -1   4  -3   30.69    2.09
   1  -4   3   30.40    2.22
   1  -4   3   29.48    1.88
   1  -4   4 3029.07   57.81
   1  -4   4 3141.46   57.82
  -1   4  -4 3056.88   57.75
  -1   4  -4 3159.67   57.93
  -1   4  -4 3044.45   57.82
   1  -4   5   49.78    2.46
  -1   4  -5   47.95    2.11
  -1   4  -5   46.46    1.86
  -1   4  -5   47.96    2.17
   1  -4   5   47.54    2.26
  -1   4  -6   41.95    1.94
   1  -4   6   44.24    1.98
   1  -4   6   39.89    2.14
   1  -4   6   36.61    2.52
   1  -4   6   37.35    2.19
  -1   4  -6   35.47    2.07
  -1   4  -6   34.67    2.07
   1  -4   7   97.72    3.01
  -1   4  -7   91.42    2.90
   1  -4   7   99.91    3.57
   1  -4   7  102.68    3.22
  -1   4  -7  104.86    3.04
   1  -4   7   99.79    2.99
  -1   4  -7   98.44    2.99
  -1   4  -8    5.85    1.74
   1  -4   8    7.73    1.88
   1  -4   8    4.94    2.56
  -1   4  -8    5.58    1.76
   1  -4   8    7.76    1.97
  -1   4  -8    6.73    1.74
   1  -4   8    6.95    1.97
  -1   4  -9  154.15    4.50
   1  -4   9  154.87    4.27
  -1   4  -9  158.65    3.92
   1  -4   9  146.92    3.74
  -1   4  -9  153.25    3.69
   1  -4   9  149.48    4.14
   1  -4   9  153.83    4.76
  -1   4  -9  158.39    4.19
  -1   4 -10   89.78    3.57
   1  -4  10   93.90    4.00
   1  -4  10   98.76    3.35
   1  -4  10   91.42    2.48
  -1   4 -10   91.23    2.93
   1  -4  10   96.02    2.76
   1  -4  10   92.30    2.48
  -1   4 -10   95.37    3.27
  -1   4 -10   96.22    2.67
   1  -4  10   98.48    3.33
   1  -4  11   -0.08    3.07
   1  -4  11    2.02    1.61
  -1   4 -11    1.77    1.52
   1  -4  11    1.93    2.10
   1  -4  11    2.70    1.20
   1  -4  11    2.18    1.22
   1  -4  11   -0.11    2.36
  -1   4 -11    1.50    1.92
  -1   4 -11   -0.70    2.39
  -1   4 -11   -0.51    1.69
  -1   4 -12    8.96    2.57
   1  -4  12    7.57    1.61
  -1   4 -12    8.48    1.85
  -1   4 -12    5.54    2.19
   1  -4  12    1.77    2.53
   1  -4  12    5.66    3.20
   1  -4  12   10.55    2.31
   1  -4  12    8.84    1.19
   1  -4  12    8.96    1.18
   1  -4  13  272.36    6.61
   1  -4  13  272.83    7.37
  -1   4 -13  268.94    6.77
  -1   4 -13  257.43    7.01
   1  -4  13  264.77    6.75
   1  -4  14  475.02   10.32
   1  -4  14  474.47   11.11
  -1   4 -14  461.98   10.58
   1  -4  14  463.08   10.55
  -1   4 -14  460.27   10.82
   1  -4  15  367.13    9.37
   1  -4  15  350.34    8.34
  -1   4 -15  350.15    8.61
   1  -4  15  344.89    8.66
  -1   4 -15  352.12    8.91
   1  -4  16   22.70    3.10
   1  -4  16   20.87    4.48
  -1   4 -16   25.00    3.68
  -1   4 -16   24.38    3.29
   1  -4  16   14.60    3.80
  -1   4 -16   27.71    2.99
   1  -4  17   28.42    4.02
   1  -4  17   27.13    3.30
   1  -4  17   27.36    4.92
  -1   4 -17   23.04    3.98
  -1   4 -17   28.51    3.47
  -1   4 -17   27.74    3.08
   1  -4  18    3.93    4.06
  -1   4 -18    7.89    3.94
   1  -4  18    2.60    4.74
  -1   4 -18   -0.36    3.18
   1  -4  18    4.92    3.05
  -1   4 -19    7.28    4.14
  -1   4 -19   10.88    3.63
   1  -4  19    3.52    4.32
   1  -4  19    1.46    5.20
  -1   4 -20    1.54    4.38
  -1   4 -20   10.48    3.69
   1  -4  20    3.87    4.46
   1  -4  20   14.15    5.59
  -1   4 -21   16.79    4.74
  -1   4 -21   12.31    3.91
   1  -4  21   12.95    4.87
   1  -4  21   13.21    5.86
  -1   4 -22    2.77    4.83
  -1   4 -22   -0.15    4.01
   1  -4  22    5.82    4.92
   1  -4  22    4.01    6.12
  -1   4 -23   12.18    4.27
   1  -4  23   18.78    6.61
  -1   4 -23   17.06    5.19
  -1   4 -24    1.47    4.44
   1  -4  24   12.78    6.74
  -1   4 -24    3.68    5.25
  -1   4 -25   11.65    4.84
   1  -3 -26   15.25    5.40
   1  -3 -25   42.44    5.50
  -1   3  25   33.22    6.52
  -1   3  25   46.55    7.56
   1  -3 -25   36.82    5.70
   1  -3 -24   22.26    4.93
  -1   3  24   21.98    6.00
  -1   3  24   24.67    6.75
   1  -3 -24   21.04    5.10
   1  -3 -23   12.86    4.56
  -1   3  23    4.49    5.56
   1  -3 -23    1.45    4.74
  -1   3  23   -0.36    6.19
   1  -3 -22    4.60    4.20
  -1   3  22    3.16    5.09
  -1   3  22    7.74    5.94
   1  -3 -22    2.21    4.37
   1  -3 -21    5.19    3.99
  -1   3  21    1.05    4.76
   1  -3 -21    1.31    4.15
  -1   3  21   -6.18    5.44
   1  -3 -20   13.56    3.95
  -1   3  20    2.41    4.69
   1  -3 -20    3.83    4.06
  -1   3  20   11.02    5.44
   1  -3 -19   27.03    3.94
  -1   3  19   30.38    4.74
  -1   3  19   28.77    5.33
   1  -3 -19   25.32    4.08
  -1   3  18    3.78    4.21
   1  -3 -18    6.47    3.44
   1  -3 -18    5.79    3.38
   1  -3 -18    4.57    3.58
  -1   3  18    6.59    4.67
  -1   3  17    3.90    3.92
   1  -3 -17    1.83    3.22
   1  -3 -17    6.24    3.12
  -1   3  17    9.17    4.57
   1  -3 -17   -0.51    3.49
  -1   3  16   19.30    4.30
   1  -3 -16   18.94    3.38
   1  -3 -16   27.60    3.31
  -1   3  16   18.13    3.87
   1  -3 -15  178.21    5.54
  -1   3  15  180.92    6.34
  -1   3  15  192.26    5.46
  -1   3  15  176.56    6.07
   1  -3 -15  182.78    5.42
   1  -3 -14  134.32    4.51
   1  -3 -14  142.73    4.64
  -1   3  14  146.94    5.44
   1  -3 -14  142.82    4.77
  -1   3  14  155.34    4.56
  -1   3  14  129.37    5.05
   1  -3 -13   19.35    2.28
   1  -3 -13   20.84    2.56
  -1   3  13   23.73    2.34
  -1   3  13   20.82    3.49
   1  -3 -13   18.55    2.68
  -1   3  13   18.53    3.06
  -1   3  12   55.22    1.67
  -1   3  12   67.07    3.75
   1  -3 -12   63.29    3.05
  -1   3  12   57.58    3.41
  -1   3  12   68.32    2.85
   1  -3 -12   60.15    1.99
   1  -3 -12   63.53    2.90
   1  -3 -12   66.05    2.95
   1  -3 -11    5.93    2.08
   1  -3 -11    3.66    1.07
   1  -3 -11    4.55    1.92
  -1   3  11    4.31    1.81
  -1   3  11    2.01    2.58
   1  -3 -11    2.82    1.07
   1  -3 -11    3.75    1.23
  -1   3  11    3.70    1.18
   1  -3 -11    2.58    2.14
  -1   3  11    4.84    3.00
   1  -3 -11    5.69    1.34
   1  -3 -10    7.76    2.06
   1  -3 -10    4.29    1.15
   1  -3 -10    6.13    1.90
  -1   3  10    6.48    1.77
  -1   3  10    5.21    2.55
   1  -3 -10    5.92    1.14
   1  -3 -10    5.80    1.17
  -1   3  10    6.06    2.85
   1  -3 -10    4.02    2.12
  -1   3  10    5.93    1.28
   1  -3 -10    6.10    1.49
   1  -3  -9    0.15    1.96
  -1   3   9    2.60    2.70
   1  -3  -9   -0.37    1.11
   1  -3  -9    2.97    1.88
  -1   3   9    0.89    1.30
   1  -3  -9    1.83    1.52
   1  -3  -9    2.19    1.04
  -1   3   9    1.25    0.91
  -1   3   9   -0.79    2.41
   1  -3  -9    0.74    1.71
  -1   3   9   -1.60    1.70
   1  -3  -9    0.12    1.10
   1  -3  -8  872.93   16.20
  -1   3   8  851.32   16.18
   1  -3  -8  858.02   16.83
  -1   3   8  830.99   17.10
   1  -3  -8  865.90   16.70
  -1   3   8  873.00   16.58
   1  -3  -8  860.62   17.05
  -1   3   8  838.23   16.33
   1  -3  -8  834.36   16.36
  -1   3   8  877.53   16.85
   1  -3  -7  114.71    2.56
  -1   3   7  118.52    2.50
   1  -3  -7  117.44    3.29
  -1   3   7  114.81    3.80
   1  -3  -7  122.55    3.15
  -1   3   7  114.28    2.97
   1  -3  -7  115.16    3.43
  -1   3   7  121.20    2.89
   1  -3  -7  115.12    2.99
  -1   3   7  118.64    3.21
   1  -3  -6  102.13    2.24
  -1   3   6  106.93    2.21
   1  -3  -6  107.53    2.96
  -1   3   6   94.49    3.40
[truncated: 5,013,220 more chars]
