# Supplementary material for: Rhodium‐Catalyzed Intermolecular Arylative [2 + 2 + 1] Annulation–Oxidation to Produce Electron‐Deficient Azulene‐Embedded Polycyclic Aromatic Hydrocarbons
Source: Angew Chem Int Ed Engl. 2025 May 30;64(29):e202505622. doi: 10.1002/anie.202505622 (PMC12258683; doi:10.1002/anie.202505622)
Supplement: Supplementary file 2 — Supporting Information [file ANIE-64-e202505622-s001.zip › compound 6aa.cif]

data_exp_675_auto
_audit_creation_date               2023-11-01
_audit_creation_method
;
Olex2 1.5
(compiled 2023.08.24 svn.re1ec1418 for OlexSys, GUI svn.r6817)
;
_shelx_SHELXL_version_number       '2018/3'
_audit_contact_author_address      ?
_audit_contact_author_email        ?
_audit_contact_author_name         ''
_audit_contact_author_phone        ?
_publ_contact_author_id_orcid      ?
_publ_section_references
;
Dolomanov, O.V., Bourhis, L.J., Gildea, R.J, Howard, J.A.K. & Puschmann, H.
 (2009), J. Appl. Cryst. 42, 339-341.

Sheldrick, G.M. (2015). Acta Cryst. A71, 3-8.

Sheldrick, G.M. (2015). Acta Cryst. C71, 3-8.
;
_chemical_name_common              ?
_chemical_name_systematic          ?
_chemical_formula_moiety           'C29 H20 O4'
_chemical_formula_sum              'C29 H20 O4'
_chemical_formula_weight           432.45
_chemical_melting_point            ?
_chemical_oxdiff_formula           'C H O'
_chemical_oxdiff_usercomment       RT
loop_
  _atom_type_symbol
  _atom_type_description
  _atom_type_scat_dispersion_real
  _atom_type_scat_dispersion_imag
  _atom_type_scat_source
 'C' 'C' 0.0033 0.0016 'International Tables Vol C Tables 4.2.6.8 and 6.1.1.4'
 'H' 'H' 0.0000 0.0000 'International Tables Vol C Tables 4.2.6.8 and 6.1.1.4'
 'O' 'O' 0.0106 0.0060 'International Tables Vol C Tables 4.2.6.8 and 6.1.1.4'

_shelx_space_group_comment
;
The symmetry employed for this shelxl refinement is uniquely defined
by the following loop, which should always be used as a source of
symmetry information in preference to the above space-group names.
They are only intended as comments.
;
_space_group_crystal_system        'monoclinic'
_space_group_IT_number             14
_space_group_name_H-M_alt          'P 1 21/n 1'
_space_group_name_Hall             '-P 2yn'
loop_
  _space_group_symop_operation_xyz
 'x, y, z'
 '-x+1/2, y+1/2, -z+1/2'
 '-x, -y, -z'
 'x-1/2, -y-1/2, z-1/2'

_cell_length_a                     12.7501(3)
_cell_length_b                     7.7441(2)
_cell_length_c                     21.7364(5)
_cell_angle_alpha                  90
_cell_angle_beta                   104.854(2)
_cell_angle_gamma                  90
_cell_volume                       2074.49(9)
_cell_formula_units_Z              4
_cell_measurement_reflns_used      11422
_cell_measurement_temperature      298.15
_cell_measurement_theta_max        26.0490
_cell_measurement_theta_min        2.0050
_shelx_estimated_absorpt_T_max     0.991
_shelx_estimated_absorpt_T_min     0.969
_exptl_absorpt_coefficient_mu      0.092
_exptl_absorpt_correction_T_max    0.989
_exptl_absorpt_correction_T_min    0.972
_exptl_absorpt_correction_type     analytical
_exptl_absorpt_process_details
;
CrysAlisPro 1.171.42.49 (Rigaku Oxford Diffraction, 2022)
Analytical numeric absorption correction using a multifaceted crystal
model based on expressions derived by R.C. Clark & J.S. Reid.
(Clark, R. C. & Reid, J. S. (1995). Acta Cryst. A51, 887-897)
Empirical absorption correction using spherical harmonics,
implemented in SCALE3 ABSPACK scaling algorithm.
;
_exptl_absorpt_special_details     ?
_exptl_crystal_colour              'dark black'
_exptl_crystal_colour_lustre       .
_exptl_crystal_colour_modifier     dark
_exptl_crystal_colour_primary      black
_exptl_crystal_density_diffrn      1.385
_exptl_crystal_density_meas        ?
_exptl_crystal_density_method      ?
_exptl_crystal_description         rhombohedral
_exptl_crystal_F_000               904
loop_
  _exptl_crystal_face_index_h
  _exptl_crystal_face_index_k
  _exptl_crystal_face_index_l
  _exptl_crystal_face_perp_dist
 -6 -10 -4 0.1008
 -16 -2 19 0.0511
 16 0 -21 0.0371
 -1 -9 -16 0.0859
 -6 9 -8 0.0937
 2 8 18 0.1138
 6 -10 8 0.0872

_exptl_crystal_size_max            0.35
_exptl_crystal_size_mid            0.22
_exptl_crystal_size_min            0.1
loop_
  _exptl_oxdiff_crystal_face_indexfrac_h
  _exptl_oxdiff_crystal_face_indexfrac_k
  _exptl_oxdiff_crystal_face_indexfrac_l
  _exptl_oxdiff_crystal_face_x
  _exptl_oxdiff_crystal_face_y
  _exptl_oxdiff_crystal_face_z
 -5.9115 -10.0008 -4.2538 0.3783 -0.0804 0.9222
 -16.2365 -1.5326 19.1059 0.9765 -0.2076 -0.0587
 15.8532 -0.3569 -20.8552 -0.9489 0.2017 0.2425
 -1.2197 -8.9053 -16.4940 0.0436 0.2050 0.9778
 -6.1643 9.4124 -8.3586 0.1597 0.7514 -0.6402
 2.0519 8.1933 18.3925 -0.0657 -0.3093 -0.9487
 6.0820 -9.5011 7.9517 -0.1574 -0.7403 0.6536

_exptl_transmission_factor_max     ?
_exptl_transmission_factor_min     ?
_diffrn_reflns_av_R_equivalents    0.0221
_diffrn_reflns_av_unetI/netI       0.0250
_diffrn_reflns_Laue_measured_fraction_full  0.999
_diffrn_reflns_Laue_measured_fraction_max  0.981
_diffrn_reflns_limit_h_max         18
_diffrn_reflns_limit_h_min         -18
_diffrn_reflns_limit_k_max         11
_diffrn_reflns_limit_k_min         -11
_diffrn_reflns_limit_l_max         30
_diffrn_reflns_limit_l_min         -30
_diffrn_reflns_number              39823
_diffrn_reflns_point_group_measured_fraction_full  0.999
_diffrn_reflns_point_group_measured_fraction_max  0.981
_diffrn_reflns_theta_full          25.242
_diffrn_reflns_theta_max           30.491
_diffrn_reflns_theta_min           2.803
_diffrn_ambient_temperature        298.15
_diffrn_detector                   'Hybrid Pixel Array Detector'
_diffrn_detector_area_resol_mean   10.0000
_diffrn_measured_fraction_theta_full  0.999
_diffrn_measured_fraction_theta_max  0.981
_diffrn_measurement_details
;
List of Runs (angles in degrees, time in seconds):

  # Type    Start    End  Width  t~exp~   \w     \q     \k     \f   Frames
--------------------------------------------------------------------------
  1  \w     78.00 104.00   0.50   33.88    --   20.00  54.00 142.89   52
  2  \w     -3.00  29.00   0.50   33.88    --   20.00  54.00 -90.00   64
  3  \w     35.00  89.00   0.50   33.88    --   20.00  54.00 -90.00  108
  4  \w    -59.00 -24.00   0.50   33.88    --   20.00  54.00-150.00   70
  5  \w     19.00  45.00   0.50   33.88    --   20.00  54.00-150.00   52
  6  \w     63.00  88.00   0.50   33.88    --   20.00  54.00-150.00   50
  7  \w    -73.00  68.00   0.50   33.88    --   20.00  54.00  30.00  282
  8  \w     74.00 107.00   0.50   33.88    --   20.00  54.00  30.00   66
  9  \w    -73.00 108.00   0.50   33.88    --   20.00  54.00   0.00  362
 10  \w    -74.00  76.00   0.50   33.88    --   20.00  54.00 120.00  300
 11  \w      7.00  33.00   0.50   33.88    --   20.00  54.00-180.00   52
 12  \w    -74.00 -17.00   0.50   33.88    --   20.00  54.00-120.00  114
 13  \w     23.00  80.00   0.50   33.88    --   20.00  54.00-120.00  114
 14  \w    -58.00 -33.00   0.50   33.88    --   20.00  54.00 -60.00   50
 15  \w    -11.00  14.00   0.50   33.88    --   20.00  54.00 -60.00   50
 16  \w    -54.00 104.00   0.50   33.88    --   20.00  54.00  60.00  316
 17  \w    -38.00   0.00   0.50   33.88    --   20.00  54.00 150.00   76
 18  \w      5.00  35.00   0.50   33.88    --   20.00  54.00 150.00   60
 19  \w      2.00  29.00   0.50   33.88    --   20.00  54.00 142.89   54
;
_diffrn_measurement_device         'two-circle diffractometer'
_diffrn_measurement_device_type    'XtaLAB Mini II (JP)'
_diffrn_measurement_method         '\w scans'
_diffrn_orient_matrix_type        
 'CrysAlisPro convention (1999,Acta A55,543-557)'
_diffrn_orient_matrix_UB_11        -0.0511455000
_diffrn_orient_matrix_UB_12        -0.0104857000
_diffrn_orient_matrix_UB_13        0.0068023000
_diffrn_orient_matrix_UB_21        -0.0259666000
_diffrn_orient_matrix_UB_22        0.0361613000
_diffrn_orient_matrix_UB_23        -0.0300293000
_diffrn_orient_matrix_UB_31        -0.0048118000
_diffrn_orient_matrix_UB_32        -0.0834729000
_diffrn_orient_matrix_UB_33        -0.0138586000
_diffrn_radiation_monochromator    graphite
_diffrn_radiation_probe            x-ray
_diffrn_radiation_type             'Mo K\a'
_diffrn_radiation_wavelength       0.71073
_diffrn_source                     'fine-focus sealed X-ray tube'
_diffrn_source_type                'Rigaku (Mo) X-ray Source'
_reflns_Friedel_coverage           0.000
_reflns_Friedel_fraction_full      .
_reflns_Friedel_fraction_max       .
_reflns_number_gt                  4413
_reflns_number_total               6189
_reflns_special_details
;
 Reflections were merged by SHELXL according to the crystal
 class for the calculation of statistics and refinement.
 
 _reflns_Friedel_fraction is defined as the number of unique
 Friedel pairs measured divided by the number that would be
 possible theoretically, ignoring centric projections and
 systematic absences.
;
_reflns_threshold_expression       'I > 2\s(I)'
_computing_cell_refinement         'CrysAlisPro 1.171.42.49 (Rigaku OD, 2022)'
_computing_data_collection         'CrysAlisPro 1.171.42.49 (Rigaku OD, 2022)'
_computing_data_reduction          'CrysAlisPro 1.171.42.49 (Rigaku OD, 2022)'
_computing_molecular_graphics      'Olex2 1.5 (Dolomanov et al., 2009)'
_computing_publication_material    'Olex2 1.5 (Dolomanov et al., 2009)'
_computing_structure_refinement    'SHELXL 2018/3 (Sheldrick, 2015)'
_computing_structure_solution      'SHELXT 2018/2 (Sheldrick, 2018)'
_refine_diff_density_max           0.297
_refine_diff_density_min           -0.175
_refine_diff_density_rms           0.040
_refine_ls_extinction_coef         .
_refine_ls_extinction_method       none
_refine_ls_goodness_of_fit_ref     1.059
_refine_ls_hydrogen_treatment      constr
_refine_ls_matrix_type             full
_refine_ls_number_parameters       301
_refine_ls_number_reflns           6189
_refine_ls_number_restraints       0
_refine_ls_R_factor_all            0.0857
_refine_ls_R_factor_gt             0.0569
_refine_ls_restrained_S_all        1.059
_refine_ls_shift/su_max            0.000
_refine_ls_shift/su_mean           0.000
_refine_ls_structure_factor_coef   Fsqd
_refine_ls_weighting_details      
 'w=1/[\s^2^(Fo^2^)+(0.0658P)^2^+0.6002P] where P=(Fo^2^+2Fc^2^)/3'
_refine_ls_weighting_scheme        calc
_refine_ls_wR_factor_gt            0.1368
_refine_ls_wR_factor_ref           0.1504
_refine_special_details            ?
_olex2_refinement_description
;
1. Fixed Uiso
 At 1.2 times of:
  All C(H) groups
 At 1.5 times of:
  All C(H,H,H) groups
2.a Aromatic/amide H refined with riding coordinates:
 C00E(H00E), C00K(H00K), C00L(H00L), C00M(H00M), C00N(H00N), C00O(H00O),
 C00P(H00P), C00R(H00R), C00S(H00S), C00V(H00V), C00W(H00W)
2.b Idealised Me refined as rotating group:
 C00T(H00A,H00B,H00C), C00U(H00D,H00F,H00G), C00X(H00H,H00I,H00J)
;
_atom_sites_solution_hydrogens     geom
_atom_sites_solution_primary       dual
_atom_sites_solution_secondary     ?
loop_
  _atom_site_label
  _atom_site_type_symbol
  _atom_site_fract_x
  _atom_site_fract_y
  _atom_site_fract_z
  _atom_site_U_iso_or_equiv
  _atom_site_adp_type
  _atom_site_occupancy
  _atom_site_site_symmetry_order
  _atom_site_calc_flag
  _atom_site_refinement_flags_posn
  _atom_site_refinement_flags_adp
  _atom_site_refinement_flags_occupancy
  _atom_site_disorder_assembly
  _atom_site_disorder_group
 O001 O 0.42948(9) 0.80704(15) 0.55120(5) 0.0432(3) Uani 1 1 d . . . . .
 O002 O 0.52994(11) 0.5764(2) 0.59139(6) 0.0610(4) Uani 1 1 d . . . . .
 O003 O 0.65919(10) 0.8123(3) 0.78189(6) 0.0720(5) Uani 1 1 d . . . . .
 O004 O 0.64911(12) 0.8547(3) 0.67999(8) 0.0960(7) Uani 1 1 d . . . . .
 C005 C 0.04808(12) 0.7644(2) 0.55697(7) 0.0361(3) Uani 1 1 d . . . . .
 C006 C 0.20429(12) 0.6190(2) 0.54919(7) 0.0338(3) Uani 1 1 d . . . . .
 C007 C 0.46753(12) 0.6894(2) 0.59636(8) 0.0385(3) Uani 1 1 d . . . . .
 C008 C 0.22011(11) 0.67720(19) 0.61586(7) 0.0329(3) Uani 1 1 d . . . . .
 C009 C 0.31501(11) 0.70188(19) 0.66171(7) 0.0328(3) Uani 1 1 d . . . . .
 C00A C 0.10181(12) 0.6771(2) 0.51344(7) 0.0357(3) Uani 1 1 d . . . . .
 C00B C 0.42590(12) 0.7126(2) 0.65391(7) 0.0356(3) Uani 1 1 d . . . . .
 C00C C 0.32336(12) 0.7453(2) 0.72921(7) 0.0342(3) Uani 1 1 d . . . . .
 C00D C 0.11430(12) 0.7461(2) 0.62018(7) 0.0342(3) Uani 1 1 d . . . . .
 C00E C 0.26685(13) 0.5144(2) 0.52075(8) 0.0392(3) Uani 1 1 d . . . . .
 H00E H 0.332479 0.469719 0.544498 0.047 Uiso 1 1 calc R U . . .
 C00F C 0.49189(12) 0.7655(2) 0.71059(8) 0.0379(3) Uani 1 1 d . . . . .
 C00G C 0.23933(12) 0.7267(2) 0.76428(7) 0.0350(3) Uani 1 1 d . . . . .
 C00H C -0.08900(12) 0.9107(2) 0.59466(9) 0.0426(4) Uani 1 1 d . . . . .
 C00I C 0.07513(12) 0.7997(2) 0.67188(8) 0.0360(3) Uani 1 1 d . . . . .
 C00J C 0.12731(12) 0.7557(2) 0.73886(8) 0.0371(3) Uani 1 1 d . . . . .
 C00K C 0.22967(14) 0.4774(2) 0.45593(8) 0.0440(4) Uani 1 1 d . . . . .
 H00K H 0.272098 0.410836 0.436059 0.053 Uiso 1 1 calc R U . . .
 C00L C 0.42945(12) 0.7814(2) 0.75711(8) 0.0400(4) Uani 1 1 d . . . . .
 H00L H 0.457361 0.811649 0.799566 0.048 Uiso 1 1 calc R U . . .
 C00M C -0.05082(13) 0.8470(2) 0.54418(9) 0.0427(4) Uani 1 1 d . . . . .
 H00M H -0.091825 0.860275 0.502411 0.051 Uiso 1 1 calc R U . . .
 C00N C -0.02641(12) 0.8864(2) 0.65631(9) 0.0419(4) Uani 1 1 d . . . . .
 H00N H -0.052458 0.929561 0.689492 0.050 Uiso 1 1 calc R U . . .
 C00O C 0.06477(14) 0.6372(2) 0.44948(8) 0.0432(4) Uani 1 1 d . . . . .
 H00O H -0.002796 0.675630 0.426070 0.052 Uiso 1 1 calc R U . . .
 C00P C 0.12999(14) 0.5390(2) 0.42087(8) 0.0462(4) Uani 1 1 d . . . . .
 H00P H 0.106687 0.514100 0.377647 0.055 Uiso 1 1 calc R U . . .
 C00Q C 0.60693(14) 0.8157(3) 0.72072(9) 0.0479(4) Uani 1 1 d . . . . .
 C00R C 0.27568(14) 0.6770(2) 0.82847(8) 0.0425(4) Uani 1 1 d . . . . .
 H00R H 0.349458 0.657964 0.845470 0.051 Uiso 1 1 calc R U . . .
 C00S C 0.05828(14) 0.7314(3) 0.77995(9) 0.0494(4) Uani 1 1 d . . . . .
 H00S H -0.015901 0.748700 0.763900 0.059 Uiso 1 1 calc R U . . .
 C00T C -0.19873(14) 0.9967(3) 0.58207(10) 0.0542(5) Uani 1 1 d . . . . .
 H00A H -0.223033 1.026427 0.537808 0.081 Uiso 1 1 calc R U . . .
 H00B H -0.193186 1.099526 0.607388 0.081 Uiso 1 1 calc R U . . .
 H00C H -0.249738 0.918949 0.593004 0.081 Uiso 1 1 calc R U . . .
 C00U C 0.46424(17) 0.7846(3) 0.49332(9) 0.0537(5) Uani 1 1 d . . . . .
 H00D H 0.430161 0.870258 0.462767 0.080 Uiso 1 1 calc R U . . .
 H00F H 0.443983 0.671584 0.476249 0.080 Uiso 1 1 calc R U . . .
 H00G H 0.541618 0.797177 0.502555 0.080 Uiso 1 1 calc R U . . .
 C00V C 0.20641(16) 0.6554(3) 0.86714(9) 0.0514(4) Uani 1 1 d . . . . .
 H00V H 0.233178 0.622181 0.909381 0.062 Uiso 1 1 calc R U . . .
 C00W C 0.09664(16) 0.6836(3) 0.84245(9) 0.0552(5) Uani 1 1 d . . . . .
 H00W H 0.048971 0.670161 0.868103 0.066 Uiso 1 1 calc R U . . .
 C00X C 0.77305(16) 0.8594(5) 0.79874(12) 0.0946(10) Uani 1 1 d . . . . .
 H00H H 0.814178 0.771004 0.784552 0.142 Uiso 1 1 calc R U . . .
 H00I H 0.798211 0.871513 0.844098 0.142 Uiso 1 1 calc R U . . .
 H00J H 0.782157 0.966900 0.778725 0.142 Uiso 1 1 calc R U . . .

loop_
  _atom_site_aniso_label
  _atom_site_aniso_U_11
  _atom_site_aniso_U_22
  _atom_site_aniso_U_33
  _atom_site_aniso_U_23
  _atom_site_aniso_U_13
  _atom_site_aniso_U_12
 O001 0.0467(6) 0.0464(7) 0.0418(6) -0.0028(5) 0.0209(5) 0.0012(5)
 O002 0.0495(7) 0.0799(10) 0.0576(8) -0.0043(7) 0.0209(6) 0.0264(7)
 O003 0.0305(6) 0.1388(15) 0.0467(7) -0.0149(8) 0.0097(5) -0.0193(8)
 O004 0.0531(9) 0.182(2) 0.0578(9) 0.0035(11) 0.0237(7) -0.0447(11)
 C005 0.0286(7) 0.0391(8) 0.0414(8) 0.0053(6) 0.0107(6) -0.0036(6)
 C006 0.0310(7) 0.0369(8) 0.0345(7) -0.0005(6) 0.0102(6) -0.0049(6)
 C007 0.0281(7) 0.0495(9) 0.0397(8) -0.0069(7) 0.0118(6) -0.0004(6)
 C008 0.0297(7) 0.0335(7) 0.0376(7) 0.0003(6) 0.0127(6) -0.0007(6)
 C009 0.0282(7) 0.0355(8) 0.0366(7) -0.0020(6) 0.0116(6) 0.0013(6)
 C00A 0.0311(7) 0.0393(8) 0.0382(8) 0.0051(6) 0.0115(6) -0.0051(6)
 C00B 0.0285(7) 0.0415(8) 0.0388(8) -0.0022(6) 0.0122(6) 0.0026(6)
 C00C 0.0305(7) 0.0391(8) 0.0347(7) -0.0029(6) 0.0115(6) 0.0007(6)
 C00D 0.0276(7) 0.0354(8) 0.0411(8) 0.0008(6) 0.0116(6) -0.0014(6)
 C00E 0.0357(8) 0.0393(8) 0.0429(9) -0.0039(7) 0.0107(6) -0.0026(6)
 C00F 0.0285(7) 0.0472(9) 0.0397(8) -0.0016(7) 0.0121(6) -0.0015(6)
 C00G 0.0336(7) 0.0374(8) 0.0372(8) -0.0046(6) 0.0150(6) -0.0028(6)
 C00H 0.0301(7) 0.0384(8) 0.0619(11) 0.0089(8) 0.0168(7) 0.0010(6)
 C00I 0.0285(7) 0.0380(8) 0.0443(8) -0.0009(7) 0.0144(6) -0.0029(6)
 C00J 0.0334(7) 0.0399(8) 0.0417(8) -0.0043(7) 0.0163(6) -0.0011(6)
 C00K 0.0473(9) 0.0416(9) 0.0461(9) -0.0063(7) 0.0176(7) -0.0068(7)
 C00L 0.0332(7) 0.0524(10) 0.0354(8) -0.0043(7) 0.0103(6) -0.0039(7)
 C00M 0.0300(7) 0.0472(9) 0.0506(9) 0.0127(8) 0.0098(7) -0.0001(7)
 C00N 0.0330(8) 0.0410(9) 0.0568(10) -0.0002(7) 0.0206(7) 0.0008(6)
 C00O 0.0376(8) 0.0511(10) 0.0393(8) 0.0064(7) 0.0069(7) -0.0063(7)
 C00P 0.0518(10) 0.0526(10) 0.0344(8) -0.0024(7) 0.0113(7) -0.0122(8)
 C00Q 0.0338(8) 0.0668(12) 0.0458(9) -0.0071(9) 0.0149(7) -0.0079(8)
 C00R 0.0419(9) 0.0501(10) 0.0372(8) -0.0033(7) 0.0131(7) -0.0017(7)
 C00S 0.0372(8) 0.0646(12) 0.0527(10) -0.0018(9) 0.0227(8) 0.0011(8)
 C00T 0.0357(8) 0.0527(11) 0.0777(13) 0.0154(10) 0.0207(9) 0.0093(8)
 C00U 0.0611(12) 0.0641(12) 0.0438(9) -0.0049(9) 0.0280(9) -0.0036(9)
 C00V 0.0566(11) 0.0635(12) 0.0379(9) -0.0016(8) 0.0192(8) -0.0023(9)
 C00W 0.0539(11) 0.0754(14) 0.0462(10) -0.0030(9) 0.0307(8) -0.0036(10)
 C00X 0.0332(10) 0.176(3) 0.0717(15) -0.0214(17) 0.0084(10) -0.0297(14)

_geom_special_details
;
 All esds (except the esd in the dihedral angle between two l.s. planes)
 are estimated using the full covariance matrix.  The cell esds are taken
 into account individually in the estimation of esds in distances, angles
 and torsion angles; correlations between esds in cell parameters are only
 used when they are defined by crystal symmetry.  An approximate (isotropic)
 treatment of cell esds is used for estimating esds involving l.s. planes.
;
loop_
  _geom_bond_atom_site_label_1
  _geom_bond_atom_site_label_2
  _geom_bond_distance
  _geom_bond_site_symmetry_2
  _geom_bond_publ_flag
 O001 C007 1.336(2) . ?
 O001 C00U 1.447(2) . ?
 O002 C007 1.206(2) . ?
 O003 C00Q 1.326(2) . ?
 O003 C00X 1.450(2) . ?
 O004 C00Q 1.187(2) . ?
 C005 C00A 1.468(2) . ?
 C005 C00D 1.423(2) . ?
 C005 C00M 1.377(2) . ?
 C006 C008 1.481(2) . ?
 C006 C00A 1.412(2) . ?
 C006 C00E 1.388(2) . ?
 C007 C00B 1.490(2) . ?
 C008 C009 1.369(2) . ?
 C008 C00D 1.476(2) . ?
 C009 C00B 1.469(2) . ?
 C009 C00C 1.482(2) . ?
 C00A C00O 1.384(2) . ?
 C00B C00F 1.365(2) . ?
 C00C C00G 1.472(2) . ?
 C00C C00L 1.362(2) . ?
 C00D C00I 1.404(2) . ?
 C00E H00E 0.9300 . ?
 C00E C00K 1.396(2) . ?
 C00F C00L 1.443(2) . ?
 C00F C00Q 1.478(2) . ?
 C00G C00J 1.411(2) . ?
 C00G C00R 1.407(2) . ?
 C00H C00M 1.399(2) . ?
 C00H C00N 1.385(2) . ?
 C00H C00T 1.510(2) . ?
 C00I C00J 1.477(2) . ?
 C00I C00N 1.420(2) . ?
 C00J C00S 1.418(2) . ?
 C00K H00K 0.9300 . ?
 C00K C00P 1.388(3) . ?
 C00L H00L 0.9300 . ?
 C00M H00M 0.9300 . ?
 C00N H00N 0.9300 . ?
 C00O H00O 0.9300 . ?
 C00O C00P 1.386(3) . ?
 C00P H00P 0.9300 . ?
 C00R H00R 0.9300 . ?
 C00R C00V 1.377(2) . ?
 C00S H00S 0.9300 . ?
 C00S C00W 1.372(3) . ?
 C00T H00A 0.9600 . ?
 C00T H00B 0.9600 . ?
 C00T H00C 0.9600 . ?
 C00U H00D 0.9600 . ?
 C00U H00F 0.9600 . ?
 C00U H00G 0.9600 . ?
 C00V H00V 0.9300 . ?
 C00V C00W 1.382(3) . ?
 C00W H00W 0.9300 . ?
 C00X H00H 0.9600 . ?
 C00X H00I 0.9600 . ?
 C00X H00J 0.9600 . ?

loop_
  _geom_angle_atom_site_label_1
  _geom_angle_atom_site_label_2
  _geom_angle_atom_site_label_3
  _geom_angle
  _geom_angle_site_symmetry_1
  _geom_angle_site_symmetry_3
  _geom_angle_publ_flag
 C007 O001 C00U 114.99(13) . . ?
 C00Q O003 C00X 117.49(16) . . ?
 C00D C005 C00A 108.49(13) . . ?
 C00M C005 C00A 129.67(15) . . ?
 C00M C005 C00D 121.79(15) . . ?
 C00A C006 C008 108.44(13) . . ?
 C00E C006 C008 131.57(14) . . ?
 C00E C006 C00A 119.81(14) . . ?
 O001 C007 C00B 113.23(13) . . ?
 O002 C007 O001 123.54(15) . . ?
 O002 C007 C00B 123.23(16) . . ?
 C009 C008 C006 128.89(13) . . ?
 C009 C008 C00D 123.69(14) . . ?
 C00D C008 C006 105.95(12) . . ?
 C008 C009 C00B 128.37(14) . . ?
 C008 C009 C00C 125.30(13) . . ?
 C00B C009 C00C 105.94(12) . . ?
 C006 C00A C005 108.12(13) . . ?
 C00O C00A C005 130.92(15) . . ?
 C00O C00A C006 120.76(15) . . ?
 C009 C00B C007 130.61(14) . . ?
 C00F C00B C007 121.63(13) . . ?
 C00F C00B C009 107.55(13) . . ?
 C00G C00C C009 127.82(13) . . ?
 C00L C00C C009 107.36(13) . . ?
 C00L C00C C00G 124.12(14) . . ?
 C005 C00D C008 107.47(13) . . ?
 C00I C00D C005 119.90(14) . . ?
 C00I C00D C008 132.54(14) . . ?
 C006 C00E H00E 120.5 . . ?
 C006 C00E C00K 118.94(15) . . ?
 C00K C00E H00E 120.5 . . ?
 C00B C00F C00L 109.57(13) . . ?
 C00B C00F C00Q 124.89(14) . . ?
 C00L C00F C00Q 125.28(14) . . ?
 C00J C00G C00C 125.42(14) . . ?
 C00R C00G C00C 116.22(14) . . ?
 C00R C00G C00J 118.36(14) . . ?
 C00M C00H C00T 120.39(16) . . ?
 C00N C00H C00M 118.73(15) . . ?
 C00N C00H C00T 120.82(16) . . ?
 C00D C00I C00J 123.90(14) . . ?
 C00D C00I C00N 116.00(15) . . ?
 C00N C00I C00J 119.80(14) . . ?
 C00G C00J C00I 125.28(13) . . ?
 C00G C00J C00S 117.50(15) . . ?
 C00S C00J C00I 117.12(14) . . ?
 C00E C00K H00K 119.7 . . ?
 C00P C00K C00E 120.65(16) . . ?
 C00P C00K H00K 119.7 . . ?
 C00C C00L C00F 109.50(14) . . ?
 C00C C00L H00L 125.3 . . ?
 C00F C00L H00L 125.3 . . ?
 C005 C00M C00H 119.34(16) . . ?
 C005 C00M H00M 120.3 . . ?
 C00H C00M H00M 120.3 . . ?
 C00H C00N C00I 123.95(15) . . ?
 C00H C00N H00N 118.0 . . ?
 C00I C00N H00N 118.0 . . ?
 C00A C00O H00O 120.5 . . ?
 C00A C00O C00P 118.93(16) . . ?
 C00P C00O H00O 120.5 . . ?
 C00K C00P H00P 119.6 . . ?
 C00O C00P C00K 120.81(16) . . ?
 C00O C00P H00P 119.6 . . ?
 O003 C00Q C00F 111.63(14) . . ?
 O004 C00Q O003 123.07(16) . . ?
 O004 C00Q C00F 125.30(17) . . ?
 C00G C00R H00R 118.7 . . ?
 C00V C00R C00G 122.63(16) . . ?
 C00V C00R H00R 118.7 . . ?
 C00J C00S H00S 118.7 . . ?
 C00W C00S C00J 122.57(16) . . ?
 C00W C00S H00S 118.7 . . ?
 C00H C00T H00A 109.5 . . ?
 C00H C00T H00B 109.5 . . ?
 C00H C00T H00C 109.5 . . ?
 H00A C00T H00B 109.5 . . ?
 H00A C00T H00C 109.5 . . ?
 H00B C00T H00C 109.5 . . ?
 O001 C00U H00D 109.5 . . ?
 O001 C00U H00F 109.5 . . ?
 O001 C00U H00G 109.5 . . ?
 H00D C00U H00F 109.5 . . ?
 H00D C00U H00G 109.5 . . ?
 H00F C00U H00G 109.5 . . ?
 C00R C00V H00V 120.4 . . ?
 C00R C00V C00W 119.22(17) . . ?
 C00W C00V H00V 120.4 . . ?
 C00S C00W C00V 119.73(16) . . ?
 C00S C00W H00W 120.1 . . ?
 C00V C00W H00W 120.1 . . ?
 O003 C00X H00H 109.5 . . ?
 O003 C00X H00I 109.5 . . ?
 O003 C00X H00J 109.5 . . ?
 H00H C00X H00I 109.5 . . ?
 H00H C00X H00J 109.5 . . ?
 H00I C00X H00J 109.5 . . ?

loop_
  _geom_torsion_atom_site_label_1
  _geom_torsion_atom_site_label_2
  _geom_torsion_atom_site_label_3
  _geom_torsion_atom_site_label_4
  _geom_torsion
  _geom_torsion_site_symmetry_1
  _geom_torsion_site_symmetry_2
  _geom_torsion_site_symmetry_3
  _geom_torsion_site_symmetry_4
  _geom_torsion_publ_flag
 O001 C007 C00B C009 63.4(2) . . . . ?
 O001 C007 C00B C00F -110.61(17) . . . . ?
 O002 C007 C00B C009 -117.1(2) . . . . ?
 O002 C007 C00B C00F 68.9(2) . . . . ?
 C005 C00A C00O C00P -174.19(16) . . . . ?
 C005 C00D C00I C00J 167.39(15) . . . . ?
 C005 C00D C00I C00N -6.2(2) . . . . ?
 C006 C008 C009 C00B 14.1(3) . . . . ?
 C006 C008 C009 C00C -174.10(15) . . . . ?
 C006 C008 C00D C005 -12.62(16) . . . . ?
 C006 C008 C00D C00I 171.05(16) . . . . ?
 C006 C00A C00O C00P 0.0(2) . . . . ?
 C006 C00E C00K C00P -2.3(2) . . . . ?
 C007 C00B C00F C00L 178.36(15) . . . . ?
 C007 C00B C00F C00Q 4.1(3) . . . . ?
 C008 C006 C00A C005 -3.10(17) . . . . ?
 C008 C006 C00A C00O -178.48(14) . . . . ?
 C008 C006 C00E C00K 178.39(15) . . . . ?
 C008 C009 C00B C007 -4.3(3) . . . . ?
 C008 C009 C00B C00F 170.36(16) . . . . ?
 C008 C009 C00C C00G 17.3(3) . . . . ?
 C008 C009 C00C C00L -172.09(16) . . . . ?
 C008 C00D C00I C00J -16.7(3) . . . . ?
 C008 C00D C00I C00N 169.71(16) . . . . ?
 C009 C008 C00D C005 154.59(15) . . . . ?
 C009 C008 C00D C00I -21.7(3) . . . . ?
 C009 C00B C00F C00L 3.13(19) . . . . ?
 C009 C00B C00F C00Q -171.16(16) . . . . ?
 C009 C00C C00G C00J -36.8(3) . . . . ?
 C009 C00C C00G C00R 143.64(16) . . . . ?
 C009 C00C C00L C00F 0.61(19) . . . . ?
 C00A C005 C00D C008 10.98(17) . . . . ?
 C00A C005 C00D C00I -172.14(14) . . . . ?
 C00A C005 C00M C00H 175.39(15) . . . . ?
 C00A C006 C008 C009 -156.66(16) . . . . ?
 C00A C006 C008 C00D 9.65(16) . . . . ?
 C00A C006 C00E C00K 3.9(2) . . . . ?
 C00A C00O C00P C00K 1.7(3) . . . . ?
 C00B C009 C00C C00G -169.37(15) . . . . ?
 C00B C009 C00C C00L 1.24(18) . . . . ?
 C00B C00F C00L C00C -2.4(2) . . . . ?
 C00B C00F C00Q O003 -161.59(18) . . . . ?
 C00B C00F C00Q O004 18.4(3) . . . . ?
 C00C C009 C00B C007 -177.35(16) . . . . ?
 C00C C009 C00B C00F -2.70(18) . . . . ?
 C00C C00G C00J C00I 3.7(3) . . . . ?
 C00C C00G C00J C00S -179.94(16) . . . . ?
 C00C C00G C00R C00V 179.72(17) . . . . ?
 C00D C005 C00A C006 -4.97(17) . . . . ?
 C00D C005 C00A C00O 169.77(16) . . . . ?
 C00D C005 C00M C00H -1.8(2) . . . . ?
 C00D C008 C009 C00B -150.04(16) . . . . ?
 C00D C008 C009 C00C 21.8(2) . . . . ?
 C00D C00I C00J C00G 29.9(2) . . . . ?
 C00D C00I C00J C00S -146.53(16) . . . . ?
 C00D C00I C00N C00H 3.7(2) . . . . ?
 C00E C006 C008 C009 28.4(3) . . . . ?
 C00E C006 C008 C00D -165.29(16) . . . . ?
 C00E C006 C00A C005 172.54(14) . . . . ?
 C00E C006 C00A C00O -2.8(2) . . . . ?
 C00E C00K C00P C00O -0.6(3) . . . . ?
 C00G C00C C00L C00F 171.65(15) . . . . ?
 C00G C00J C00S C00W 0.7(3) . . . . ?
 C00G C00R C00V C00W -0.1(3) . . . . ?
 C00I C00J C00S C00W 177.37(18) . . . . ?
 C00J C00G C00R C00V 0.1(3) . . . . ?
 C00J C00I C00N C00H -170.17(15) . . . . ?
 C00J C00S C00W C00V -0.7(3) . . . . ?
 C00L C00C C00G C00J 154.08(17) . . . . ?
 C00L C00C C00G C00R -25.5(2) . . . . ?
 C00L C00F C00Q O003 25.0(3) . . . . ?
 C00L C00F C00Q O004 -155.0(2) . . . . ?
 C00M C005 C00A C006 177.55(16) . . . . ?
 C00M C005 C00A C00O -7.7(3) . . . . ?
 C00M C005 C00D C008 -171.29(15) . . . . ?
 C00M C005 C00D C00I 5.6(2) . . . . ?
 C00M C00H C00N C00I -0.2(3) . . . . ?
 C00N C00H C00M C005 -0.9(2) . . . . ?
 C00N C00I C00J C00G -156.72(16) . . . . ?
 C00N C00I C00J C00S 26.9(2) . . . . ?
 C00Q C00F C00L C00C 171.85(17) . . . . ?
 C00R C00G C00J C00I -176.75(16) . . . . ?
 C00R C00G C00J C00S -0.4(2) . . . . ?
 C00R C00V C00W C00S 0.4(3) . . . . ?
 C00T C00H C00M C005 -178.05(16) . . . . ?
 C00T C00H C00N C00I 177.00(16) . . . . ?
 C00U O001 C007 O002 3.1(2) . . . . ?
 C00U O001 C007 C00B -177.43(14) . . . . ?
 C00X O003 C00Q O004 0.2(4) . . . . ?
 C00X O003 C00Q C00F -179.8(2) . . . . ?

_shelx_res_file
;
TITL exp_675_auto_a.res in P2(1)/n
    exp_675_auto.res
    created by SHELXL-2018/3 at 22:24:22 on 01-Nov-2023
REM Old TITL exp_675_auto in P2(1)/n
REM SHELXT solution in P2(1)/n: R1 0.184, Rweak 0.019, Alpha 0.034
REM <I/s> 1.028 for 330 systematic absences, Orientation as input
REM Formula found by SHELXT: C30 O3
CELL 0.71073 12.7501 7.7441 21.7364 90 104.854 90
ZERR 4 0.0003 0.0002 0.0005 0 0.002 0
LATT 1
SYMM 0.5-X,0.5+Y,0.5-Z
SFAC C H O
UNIT 116 80 16

L.S. 10
PLAN  5
SIZE 0.35 0.22 0.1
TEMP 25
CONF
BOND
list 4
fmap 2
MORE -1
BOND $H
ACTA
OMIT -1 0 1
OMIT 0 0 2
OMIT 1 0 1
REM <olex2.extras>
REM <HklSrc "%.\\exp_675_auto.hkl">
REM </olex2.extras>

WGHT    0.065800    0.600200
FVAR       0.43017
O001  3    0.429481    0.807040    0.551196    11.00000    0.04672    0.04642 =
         0.04185   -0.00278    0.02092    0.00123
O002  3    0.529935    0.576425    0.591391    11.00000    0.04946    0.07994 =
         0.05763   -0.00429    0.02087    0.02643
O003  3    0.659191    0.812281    0.781888    11.00000    0.03048    0.13882 =
         0.04671   -0.01491    0.00972   -0.01926
O004  3    0.649110    0.854730    0.679994    11.00000    0.05312    0.18225 =
         0.05781    0.00354    0.02368   -0.04465
C005  1    0.048083    0.764372    0.556972    11.00000    0.02864    0.03907 =
         0.04143    0.00528    0.01067   -0.00364
C006  1    0.204295    0.619010    0.549193    11.00000    0.03099    0.03694 =
         0.03451   -0.00053    0.01017   -0.00485
C007  1    0.467525    0.689387    0.596359    11.00000    0.02815    0.04954 =
         0.03967   -0.00689    0.01181   -0.00042
C008  1    0.220114    0.677203    0.615862    11.00000    0.02966    0.03350 =
         0.03763    0.00026    0.01270   -0.00066
C009  1    0.315007    0.701880    0.661713    11.00000    0.02815    0.03551 =
         0.03662   -0.00196    0.01164    0.00134
C00A  1    0.101812    0.677063    0.513440    11.00000    0.03108    0.03926 =
         0.03816    0.00515    0.01154   -0.00510
C00B  1    0.425895    0.712571    0.653907    11.00000    0.02847    0.04149 =
         0.03885   -0.00220    0.01220    0.00256
C00C  1    0.323355    0.745289    0.729207    11.00000    0.03054    0.03912 =
         0.03471   -0.00290    0.01149    0.00074
C00D  1    0.114299    0.746114    0.620183    11.00000    0.02759    0.03535 =
         0.04110    0.00077    0.01158   -0.00144
C00E  1    0.266853    0.514420    0.520755    11.00000    0.03569    0.03931 =
         0.04290   -0.00390    0.01068   -0.00260
AFIX  43
H00E  2    0.332479    0.469719    0.544498    11.00000   -1.20000
AFIX   0
C00F  1    0.491888    0.765509    0.710594    11.00000    0.02854    0.04722 =
         0.03972   -0.00159    0.01214   -0.00147
C00G  1    0.239331    0.726740    0.764276    11.00000    0.03358    0.03741 =
         0.03718   -0.00456    0.01499   -0.00283
C00H  1   -0.088998    0.910705    0.594657    11.00000    0.03010    0.03842 =
         0.06186    0.00893    0.01677    0.00101
C00I  1    0.075128    0.799706    0.671884    11.00000    0.02849    0.03805 =
         0.04431   -0.00092    0.01436   -0.00285
C00J  1    0.127306    0.755654    0.738856    11.00000    0.03340    0.03991 =
         0.04170   -0.00433    0.01630   -0.00110
C00K  1    0.229669    0.477409    0.455935    11.00000    0.04731    0.04160 =
         0.04612   -0.00627    0.01757   -0.00679
AFIX  43
H00K  2    0.272098    0.410836    0.436059    11.00000   -1.20000
AFIX   0
C00L  1    0.429454    0.781410    0.757105    11.00000    0.03316    0.05239 =
         0.03540   -0.00425    0.01028   -0.00386
AFIX  43
H00L  2    0.457361    0.811649    0.799566    11.00000   -1.20000
AFIX   0
C00M  1   -0.050821    0.846980    0.544181    11.00000    0.03000    0.04718 =
         0.05063    0.01271    0.00982   -0.00007
AFIX  43
H00M  2   -0.091825    0.860275    0.502411    11.00000   -1.20000
AFIX   0
C00N  1   -0.026410    0.886446    0.656307    11.00000    0.03299    0.04099 =
         0.05680   -0.00016    0.02059    0.00077
AFIX  43
H00N  2   -0.052458    0.929561    0.689492    11.00000   -1.20000
AFIX   0
C00O  1    0.064767    0.637188    0.449482    11.00000    0.03759    0.05108 =
         0.03933    0.00644    0.00692   -0.00631
AFIX  43
H00O  2   -0.002796    0.675630    0.426070    11.00000   -1.20000
AFIX   0
C00P  1    0.129993    0.539004    0.420866    11.00000    0.05179    0.05262 =
         0.03435   -0.00242    0.01129   -0.01220
AFIX  43
H00P  2    0.106687    0.514100    0.377647    11.00000   -1.20000
AFIX   0
C00Q  1    0.606927    0.815686    0.720725    11.00000    0.03377    0.06684 =
         0.04581   -0.00711    0.01493   -0.00788
C00R  1    0.275681    0.677001    0.828471    11.00000    0.04190    0.05010 =
         0.03723   -0.00332    0.01314   -0.00168
AFIX  43
H00R  2    0.349458    0.657964    0.845470    11.00000   -1.20000
AFIX   0
C00S  1    0.058278    0.731448    0.779949    11.00000    0.03716    0.06462 =
         0.05269   -0.00181    0.02272    0.00110
AFIX  43
H00S  2   -0.015901    0.748700    0.763900    11.00000   -1.20000
AFIX   0
C00T  1   -0.198730    0.996735    0.582068    11.00000    0.03567    0.05268 =
         0.07774    0.01537    0.02075    0.00927
AFIX 137
H00A  2   -0.223033    1.026427    0.537808    11.00000   -1.50000
H00B  2   -0.193186    1.099526    0.607388    11.00000   -1.50000
H00C  2   -0.249738    0.918949    0.593004    11.00000   -1.50000
AFIX   0
C00U  1    0.464237    0.784628    0.493319    11.00000    0.06108    0.06406 =
         0.04379   -0.00492    0.02796   -0.00360
AFIX 137
H00D  2    0.430161    0.870258    0.462767    11.00000   -1.50000
H00F  2    0.443983    0.671584    0.476249    11.00000   -1.50000
H00G  2    0.541618    0.797177    0.502555    11.00000   -1.50000
AFIX   0
C00V  1    0.206411    0.655377    0.867141    11.00000    0.05657    0.06345 =
         0.03790   -0.00157    0.01915   -0.00235
AFIX  43
H00V  2    0.233178    0.622181    0.909381    11.00000   -1.20000
AFIX   0
C00W  1    0.096643    0.683579    0.842452    11.00000    0.05393    0.07543 =
         0.04619   -0.00295    0.03069   -0.00360
AFIX  43
H00W  2    0.048971    0.670161    0.868103    11.00000   -1.20000
AFIX   0
C00X  1    0.773053    0.859405    0.798739    11.00000    0.03319    0.17609 =
         0.07167   -0.02138    0.00842   -0.02970
AFIX 137
H00H  2    0.814178    0.771004    0.784552    11.00000   -1.50000
H00I  2    0.798211    0.871513    0.844098    11.00000   -1.50000
H00J  2    0.782157    0.966900    0.778725    11.00000   -1.50000
AFIX   0
HKLF 4


REM  exp_675_auto_a.res in P2(1)/n
REM wR2 = 0.1504, GooF = S = 1.059, Restrained GooF = 1.059 for all data
REM R1 = 0.0569 for 4413 Fo > 4sig(Fo) and 0.0857 for all 6189 data
REM 301 parameters refined using 0 restraints

END

WGHT      0.0658      0.6002

REM Highest difference peak  0.297,  deepest hole -0.175,  1-sigma level  0.040
Q1    1   0.3143  0.7182  0.6963  11.00000  0.05    0.30
Q2    1   0.4450  0.7149  0.6289  11.00000  0.05    0.26
Q3    1   0.2778  0.7424  0.7494  11.00000  0.05    0.26
Q4    1   0.2195  0.6522  0.5825  11.00000  0.05    0.24
Q5    1   0.3755  0.7198  0.7475  11.00000  0.05    0.24
;
_shelx_res_checksum                78119
_shelx_hkl_file
;
   0   0  -2   -0.02    0.21
   0   0   2    0.02    0.18
   0   0  -2    0.02    0.21
   0   0  -2   -0.06    0.17
   0   0   3    0.07    0.31
   0   0  -3    0.19    0.28
   0   0   3    0.01    0.35
   0   0   3    0.07    0.35
   0   0  -3   -0.01    0.39
   0   0  -3    0.19    0.39
   0   0   4  339.68    5.30
   0   0  -4  349.17    5.38
   0   0   4  343.67    5.35
   0   0  -4  342.78    5.41
   0   0  -4  347.17    5.29
   0   0   4  352.05    5.36
   0   0   4  360.31    5.44
   0   0   4  348.86    5.39
   0   0   5    0.84    0.59
   0   0  -5    0.07    0.59
   0   0   5    0.32    0.53
   0   0  -5    0.10    0.61
   0   0   5    0.33    0.51
   0   0  -5    1.06    0.47
   0   0  -5   -0.22    0.31
   0   0   5    0.21    0.55
   0   0   5   -0.26    0.29
   0   0   5    0.20    0.53
   0   0  -6  290.09    4.71
   0   0   6  277.85    4.30
   0   0  -6  283.23    4.30
   0   0   6  286.02    4.61
   0   0   6  284.87    4.73
   0   0  -6  293.80    4.67
   0   0  -6  283.23    4.64
   0   0   6  283.32    4.60
   0   0   6  278.66    4.26
   0   0  -6  287.76    4.26
   0   0  -6  287.48    4.50
   0   0   6  292.67    4.54
   0   0   6  288.29    4.65
   0   0   7    0.01    0.29
   0   0   7    0.08    0.33
   0   0  -7    0.41    0.71
   0   0   7    0.77    0.60
   0   0   7    0.38    0.64
   0   0  -7    1.13    0.60
   0   0   7   -0.06    0.72
   0   0  -7    0.16    0.48
   0   0   7   -0.52    0.55
   0   0  -7    0.40    0.73
   0   0  -7   -0.29    0.33
   0   0   7    0.43    0.61
   0   0  -7   -0.20    0.31
   0   0  -8  128.45    2.11
   0   0   8  125.81    2.12
   0   0   8  133.33    2.57
   0   0   8  125.80    2.41
   0   0   8  128.56    2.69
   0   0  -8  134.05    2.59
   0   0   8  129.40    2.50
   0   0  -8  131.34    2.08
   0   0  -8  133.37    2.61
   0   0  -8  133.37    2.67
   0   0  -8  131.32    2.37
   0   0   9   -0.88    0.65
   0   0   9    0.16    0.35
   0   0  -9    0.48    0.56
   0   0   9   -0.25    0.60
   0   0  -9    0.26    0.34
   0   0   9   -0.11    0.87
   0   0  -9    0.58    0.63
   0   0  -9    0.73    0.37
   0   0   9    0.94    0.69
   0   0  -9   -0.08    0.82
   0   0  -9    0.62    0.31
   0   0  -9    0.21    0.84
   0   0   9    0.08    0.66
   0   0  -9   -0.29    0.81
   0   0 -10  278.72    4.28
   0   0  10  271.46    4.34
   0   0 -10  280.32    4.34
   0   0  10  281.87    5.08
   0   0 -10  280.50    4.92
   0   0  10  286.64    4.90
   0   0 -10  289.61    4.96
   0   0  10  290.55    4.84
   0   0 -10  293.56    5.11
   0   0  10  283.07    4.75
   0   0 -10  278.51    4.66
   0   0 -10  282.67    4.29
   0   0  10  289.38    4.90
   0   0 -10  286.86    5.05
   0   0 -11    0.77    0.84
   0   0 -11   -0.05    0.86
   0   0 -11    0.27    0.86
   0   0 -11    0.71    0.34
   0   0  11    0.71    0.96
   0   0  11    0.71    0.71
   0   0 -11    0.95    0.57
   0   0  11   -0.18    0.64
   0   0 -12   18.65    1.17
   0   0  12   17.38    1.20
   0   0 -12   16.98    1.22
   0   0 -12   17.30    1.19
   0   0  12   20.04    1.30
   0   0 -12   19.31    0.89
   0   0  12   18.45    0.96
   0   0  13   -0.97    0.95
   0   0 -13    0.51    0.88
   0   0  13    0.06    0.98
   0   0  13    0.54    0.64
   0   0 -13    0.14    0.86
   0   0 -13    0.16    0.91
   0   0  14    2.44    0.72
   0   0 -14    2.48    0.97
   0   0  14    3.24    1.06
   0   0 -14    2.20    0.98
   0   0  14    1.11    0.93
   0   0  15    0.08    0.71
   0   0  15    0.92    1.10
   0   0 -15    0.31    1.00
   0   0 -15   -0.60    0.97
   0   0  15   -0.95    0.99
   0   0  16   96.21    2.87
   0   0 -16  102.43    2.86
   0   0  16   93.04    2.70
   0   0 -16   90.06    2.68
   0   0  17    2.27    1.29
   0   0 -17    1.35    1.16
   0   0 -17   -0.76    1.13
   0   0  17    0.43    1.10
   0   0  18  210.50    4.75
   0   0 -18  205.74    4.68
   0   0  18  198.26    4.56
   0   0 -18  199.11    4.58
   0   0  19   -0.09    1.33
   0   0 -19    0.34    1.27
   0   0  19   -0.08    1.26
   0   0 -19    0.16    1.25
   0   0  20    6.79    1.53
   0   0 -20    6.54    1.44
   0   0  20    6.42    1.42
   0   0 -20    6.56    1.41
   0   0  21    1.34    1.40
   0   0 -21    1.63    1.41
   0   0  21    0.54    1.28
   0   0 -21   -1.17    1.31
   0   0  22   21.86    1.90
   0   0 -22   20.42    1.83
   0   0  22   19.28    1.71
   0   0 -22   21.00    1.86
   0   0  23    1.37    1.42
   0   0 -23    0.63    1.32
   0   0  23    1.38    1.41
   0   0 -23   -1.19    1.44
   0   0  24   24.19    2.06
   0   0 -24   22.43    2.00
   0   0  24   20.79    1.96
   0   0 -24   22.40    1.99
   0   0  25    2.98    1.68
   0   0 -25    1.04    1.46
   0   0  25    2.47    1.54
   0   0 -25    1.08    1.55
   0   0  26    4.29    1.79
   0   0 -26    2.16    1.52
   0   0  26    4.66    1.62
   0   0 -26    3.25    1.66
   0   0  27    1.98    1.77
   0   0 -27   -2.35    1.67
   0   0 -27   -1.51    1.66
   0   0  28   26.79    2.44
   0   0 -28   24.89    2.31
   0   0  28   25.37    2.30
   0   0 -28   25.22    2.30
   0   0  29    5.12    1.92
   0   0  29    2.67    1.82
   0   0 -29   -0.66    1.78
   0   0 -29    2.10    1.83
   0   1   0    1.19    0.22
   0  -1   0    1.40    0.23
   0   1   0    0.69    0.30
   0  -1   0    0.47    0.35
   0   1   0    1.84    0.36
   0  -1   0    0.28    0.28
   0   1   0    1.34    0.30
   0  -1   0    0.23    0.25
   0   1   0    1.26    0.27
   0  -1   0    0.35    0.32
   0   1  -1  288.59    4.14
   0  -1   1  250.99    4.17
   0   1   1  293.44    4.16
   0  -1   1  292.23    4.08
   0   1  -1  285.59    4.08
   0   1   1  289.46    4.16
   0  -1   1  257.92    4.19
   0   1   1  287.22    4.12
   0   1  -1  293.40    4.07
   0   1  -1  289.54    4.09
   0   1   1  288.90    4.15
   0   1   1  290.08    4.14
   0  -1  -1  252.00    4.12
   0   1  -1  260.40    4.17
   0   1   2 2968.10   42.93
   0  -1   2 2910.18   43.01
   0  -1  -2 2932.37   42.94
   0   1   2 2973.42   42.99
   0  -1  -2 2978.58   43.00
   0  -1   2 2949.47   42.93
   0  -1   2 2904.79   42.90
   0   1  -2 2942.71   42.90
   0  -1   2 2950.26   43.00
   0   1  -2 2956.94   42.98
   0   1   2 2975.52   43.00
   0   1   2 2974.19   42.97
   0  -1  -2 2969.13   42.98
   0   1   2 2964.66   42.98
   0   1   2 2983.41   42.94
   0  -1   2 2964.28   43.03
   0  -1   2 2947.80   43.02
   0  -1  -2 2968.77   42.93
   0   1   2 2918.37   42.92
   0   1   2 2974.37   42.99
   0  -1  -3 1022.90   15.05
   0   1   3 1032.41   15.03
   0   1  -3  999.05   14.99
   0  -1  -3  994.56   14.88
   0   1   3  998.09   14.87
   0  -1   3  997.62   15.01
   0   1   3 1016.01   14.88
   0   1   3 1021.53   14.89
   0   1  -3 1007.19   14.99
   0   1  -3 1033.94   15.02
   0  -1   3 1027.52   15.04
   0  -1   3 1017.48   14.83
   0   1   3 1032.24   15.05
   0  -1  -3 1021.23   15.02
   0  -1   3 1018.34   15.05
   0   1  -3 1022.00   14.93
   0  -1   3 1017.64   14.94
   0   1  -3 1023.63   15.01
   0   1   3 1021.61   15.04
   0  -1  -3 1015.14   15.07
   0   1   3 1011.84   15.01
   0  -1  -3 1006.63   15.03
   0   1  -4  690.69   10.41
   0   1  -4  698.94   10.42
   0  -1  -4  697.26   10.52
   0   1   4  704.96   10.49
   0   1  -4  692.30   10.39
   0  -1   4  694.19   10.40
   0   1   4  684.16   10.25
   0   1  -4  701.25   10.40
   0  -1  -4  682.44   10.24
   0   1   4  673.19   10.23
   0   1  -4  695.38   10.39
   0   1  -4  715.89   10.48
   0  -1   4  707.07   10.51
   0   1   4  700.62   10.25
   0   1   4  694.84   10.52
   0   1  -4  707.58   10.52
   0   1  -4  699.60   10.29
   0  -1  -4  705.39   10.54
   0   1   4  696.01   10.50
   0  -1   4  698.57   10.49
   0   1  -4  708.97   10.46
   0   1   4  701.38   10.35
   0  -1  -4  694.50   10.50
   0   1   4  700.62   10.47
   0  -1  -5   10.88    0.53
   0   1   5   11.64    0.52
   0   1  -5   10.21    0.83
   0   1  -5   10.78    0.69
   0   1   5   10.57    0.74
   0  -1  -5   11.04    0.80
   0  -1   5   10.54    0.68
   0   1  -5   11.14    0.67
   0   1  -5    9.51    0.63
   0  -1   5   11.09    0.65
   0   1  -5    9.73    0.58
   0   1  -5   11.03    0.62
   0   1   5    9.86    0.41
   0  -1  -5   10.11    0.43
   0   1   5   10.65    0.75
   0  -1   5   10.70    0.79
   0   1  -5   10.73    0.73
   0  -1  -5   11.10    0.75
   0   1   5   11.43    0.68
   0   1  -5   10.07    0.66
   0   1   5   10.45    0.72
   0   1  -5    9.88    0.58
   0  -1  -5   10.80    0.84
   0   1  -5   10.70    0.81
   0   1   5   12.00    0.43
   0   1  -6   11.77    0.86
   0  -1  -6   11.42    0.56
   0  -1   6   10.56    0.73
   0   1   6   10.07    0.60
   0   1  -6   11.60    0.85
   0   1   6   11.80    0.79
   0  -1  -6   13.03    0.89
   0  -1   6   10.64    0.72
   0   1  -6   11.51    0.78
   0   1  -6   12.22    0.63
   0  -1  -6   12.17    0.90
   0   1  -6   10.78    0.68
   0   1  -6   11.38    0.63
   0  -1  -6   11.31    0.41
   0  -1   6   11.52    0.86
   0   1  -6   10.83    0.72
   0   1   6   10.75    0.79
   0   1   6   11.38    0.72
   0  -1  -6   12.62    0.80
   0   1  -6   12.42    0.72
   0   1  -6   11.06    0.66
   0   1   6   11.98    0.40
   0   1   6   12.11    0.41
   0  -1  -6   11.64    0.42
   0   1  -7  160.61    2.71
   0   1  -7  155.72    3.02
   0  -1  -7  162.19    3.06
   0   1  -7  157.73    2.95
   0   1   7  163.43    2.97
   0   1   7  154.47    2.74
   0  -1  -7  160.60    2.71
   0  -1   7  155.33    2.91
   0   1  -7  160.82    2.87
   0   1   7  157.26    2.49
   0   1  -7  159.36    2.72
   0  -1   7  162.79    3.03
   0   1  -7  162.89    2.95
   0  -1   7  156.76    2.92
   0   1   7  161.25    3.04
   0   1  -7  159.47    3.06
   0   1  -7  160.94    2.73
   0   1   7  159.18    2.94
   0  -1  -7  160.86    3.02
   0  -1  -7  157.40    2.49
   0   1  -7  160.10    2.81
   0  -1  -7  162.30    3.07
   0   1  -8   98.99    1.88
   0   1  -8  104.09    2.28
   0   1   8  104.61    2.18
   0  -1  -8  100.89    2.30
   0   1  -8  101.58    2.20
   0  -1   8   97.20    2.11
   0   1  -8  102.12    2.05
   0  -1   8   98.96    2.09
   0   1  -8   97.14    1.89
   0   1   8  101.46    1.66
   0  -1   8  101.05    2.17
   0   1  -8  101.53    2.17
   0  -1   8  103.43    2.30
   0  -1  -8   99.55    1.64
   0   1   8  101.45    2.27
   0   1  -8  101.52    1.92
   0   1   8  100.01    1.97
   0  -1  -8  101.83    1.91
   0   1  -8   98.29    2.27
   0  -1  -8  101.56    2.29
   0   1  -8  100.00    2.05
   0  -1  -8  102.59    2.24
   0   1  -9   70.17    1.47
   0   1  -9   72.85    1.92
   0  -1   9   72.70    1.75
   0  -1  -9   71.27    1.94
   0   1  -9   71.49    1.84
   0   1   9   71.75    1.79
   0  -1  -9   71.20    1.52
   0   1   9   73.92    1.60
   0   1  -9   71.31    1.68
   0  -1   9   69.84    1.74
   0   1   9   68.47    1.23
   0   1  -9   70.73    1.49
   0  -1   9   70.32    1.93
   0   1  -9   71.53    1.79
   0  -1   9   71.89    1.80
   0   1   9   73.37    1.91
   0   1  -9   71.58    1.91
   0   1  -9   71.68    1.50
   0  -1  -9   71.52    1.92
   0  -1  -9   69.05    1.21
   0  -1  -9   76.58    1.96
   0   1  -9   70.47    1.70
   0   1 -10   49.37    1.18
   0   1 -10   51.46    1.42
   0  -1  10   51.08    1.49
   0   1 -10   53.95    1.64
   0  -1  10   53.17    1.50
   0  -1 -10   51.92    1.72
   0   1  10   50.13    1.33
   0  -1 -10   50.45    1.26
   0  -1  10   51.53    1.24
   0   1 -10   49.97    1.21
   0   1  10   47.85    0.94
   0   1 -10   51.64    1.22
   0  -1  10   55.41    1.76
   0   1 -10   52.66    1.50
   0  -1 -10   54.69    1.73
   0   1  10   49.72    1.70
   0   1 -10   50.96    1.72
   0   1 -10   51.77    1.67
   0  -1 -10   52.26    1.68
   0  -1 -10   50.58    0.92
   0  -1  10   50.39    1.56
   0   1 -11   19.49    1.19
   0   1  11   19.97    0.98
   0  -1  11   19.91    1.13
   0  -1  11   20.93    1.28
   0  -1 -11   21.30    0.83
   0   1  11   23.18    1.29
   0   1 -11   17.69    1.25
   0   1 -11   19.73    0.78
   0  -1 -11   18.50    1.19
   0   1 -11   20.19    1.19
   0  -1  11   18.61    0.78
   0   1 -11   20.19    1.06
   0  -1 -11   20.75    1.24
   0  -1 -11   20.79    1.23
   0   1  11   19.40    0.92
   0   1 -11   20.07    0.97
   0  -1  11   19.91    1.04
   0   1 -12   25.57    0.85
   0   1 -12   22.74    1.03
   0   1  12   22.41    1.00
   0  -1  12   22.88    1.11
   0  -1  12   24.53    0.85
   0   1 -12   21.50    1.25
   0   1  12   23.88    1.34
   0  -1  12   22.58    1.35
   0   1 -12   25.04    1.19
   0   1 -12   25.20    1.29
   0  -1 -12   25.61    1.38
   0  -1  12   24.80    1.24
   0  -1 -12   22.91    1.33
   0  -1 -13   14.97    1.15
   0   1  13   13.79    1.22
   0  -1  13   16.30    1.24
   0   1 -13   15.68    1.08
   0  -1  13   15.97    1.02
   0   1  13   14.14    0.88
   0  -1 -13   12.53    1.21
   0   1 -13   15.55    1.20
   0  -1  13   15.60    1.13
   0  -1  14    3.50    0.95
   0  -1  14    3.69    1.13
   0   1  14    0.81    0.90
   0   1 -14    2.45    0.90
   0   1 -14    1.94    0.95
   0  -1 -14    2.31    1.05
   0   1  14    2.52    0.72
   0  -1  14    3.58    0.79
   0  -1 -14    2.20    0.99
   0  -1 -15    0.20    0.97
   0   1  15   -1.41    1.05
   0  -1  15    0.80    1.14
   0  -1  15   -0.37    0.78
   0   1 -15    0.12    1.01
   0  -1 -15   -0.20    1.05
   0  -1  15    0.77    0.95
   0  -1  16  117.92    3.02
   0  -1  16  118.86    2.81
   0   1  16  118.65    3.19
   0  -1  16  120.87    3.24
   0   1 -16  120.32    3.09
   0  -1 -16  114.58    3.15
   0  -1 -16  124.46    3.23
   0  -1 -17   11.86    1.43
   0   1 -17   11.29    1.46
   0   1 -17   12.22    1.38
   0  -1 -17   13.29    1.48
   0  -1  17   10.07    1.31
   0  -1  17   12.62    1.55
   0   1  17   11.80    1.44
   0  -1 -18   15.93    1.56
   0   1 -18   14.16    1.57
   0  -1 -18   17.94    1.62
   0   1 -18   17.13    1.58
   0  -1  18   17.06    1.52
   0   1  18   17.64    1.58
   0   1  18   14.58    1.62
   0  -1  18   17.57    1.67
   0  -1 -19    1.79    1.15
   0   1 -19    3.32    1.23
   0  -1 -19   -0.34    1.31
   0   1 -19    0.70    1.21
   0  -1  19    0.23    1.21
   0   1  19   -0.52    1.29
   0  -1  19    2.06    1.29
   0   1  19   -0.09    1.34
   0  -1 -20   14.34    1.64
   0   1 -20   14.04    1.61
   0  -1 -20   15.83    1.65
   0   1 -20   14.31    1.54
   0   1  20   12.34    1.60
   0  -1  20   13.78    1.52
   0  -1  20   13.62    1.72
   0   1  20   15.53    1.68
   0   1 -21    0.29    1.40
   0  -1 -21    0.48    1.25
   0  -1 -21   -1.96    1.47
   0   1 -21    0.69    1.30
   0   1  21   -2.85    1.35
   0  -1  21   -0.86    1.34
   0   1  21   -0.19    1.41
   0  -1  21   -0.48    1.44
   0   1 -22    5.53    1.48
   0  -1 -22    4.09    1.49
   0  -1 -22    4.13    1.55
   0   1 -22    3.28    1.39
   0  -1  22    5.29    1.37
   0   1  22    3.18    1.46
   0   1  22    3.74    1.53
   0  -1  22    4.03    1.55
   0  -1 -23    3.77    1.43
   0   1 -23    1.50    1.45
   0   1 -23    1.05    1.43
   0  -1 -23    3.09    1.52
   0  -1  23    2.63    1.40
   0   1  23    1.66    1.45
   0   1  23    0.64    1.43
   0  -1  23    3.48    1.50
   0  -1 -24    0.44    1.39
   0   1 -24    0.22    1.33
   0   1 -24    1.90    1.49
   0  -1 -24    3.01    1.55
   0   1  24    0.43    1.52
   0  -1  24    2.94    1.43
   0  -1  24    2.65    1.62
   0   1  24   -0.22    1.57
   0  -1 -25    1.14    1.54
   0   1 -25    3.03    1.58
   0  -1 -25    2.69    1.67
   0   1 -25    0.83    1.53
   0   1  25    1.69    1.52
   0  -1  25    1.53    1.48
   0   1  25    4.03    1.58
   0  -1  25    4.37    1.76
   0   1 -26    2.78    1.60
   0  -1 -26    3.66    1.61
   0  -1 -26    4.64    1.73
   0   1 -26    0.65    1.57
   0   1  26    3.26    1.66
   0  -1  26    5.25    1.80
   0   1  26    3.22    1.83
   0   1 -27    1.50    1.65
   0  -1 -27   -1.59    1.54
   0  -1 -27    2.40    1.73
   0   1 -27    1.35    1.59
   0   1  27    2.88    1.72
   0  -1  27    3.22    1.82
   0   1  27   -1.36    1.64
   0  -1 -28    7.96    1.84
   0   1 -28    6.09    1.79
   0   1 -28    5.68    1.85
   0  -1 -28    4.21    1.87
   0   1  28    8.14    1.91
   0   1  28    3.58    1.89
   0  -1  28    4.60    1.91
   0   1  29    6.82    1.96
   0   1  29    7.49    1.92
   0  -1  29    2.89    1.93
   0   1 -29    4.26    1.86
   0  -1 -29    4.16    1.76
   0  -2   0 9916.58  143.71
   0   2   0 9865.95  143.73
   0  -2   0 9932.58  143.93
   0   2   0 9973.15  143.88
   0   2   0 9999.00  143.87
   0  -2   0 9878.10  143.92
   0   2   0 9949.17  143.86
   0  -2   0 9907.80  143.91
   0   2   0 9880.20  143.78
   0  -2   0 9905.88  143.82
   0   2   0 9900.69  143.87
   0   2  -1  171.76    2.72
   0   2   1  175.61    2.87
   0  -2   1  172.17    3.09
   0   2  -1  174.15    3.05
   0  -2  -1  175.90    3.06
   0   2   1  176.07    3.01
   0   2  -1  173.58    3.05
   0   2  -1  174.81    3.02
   0   2   1  178.50    2.98
   0  -2  -1  176.43    3.04
   0  -2   1  175.39    3.07
   0   2   1  175.67    2.93
   0   2  -1  173.17    2.94
   0  -2   1  173.13    2.97
   0   2  -1  177.20    2.85
   0  -2   1  175.18    2.83
   0   2   1  172.98    2.91
   0  -2   1  176.54    3.13
   0   2   1  173.68    3.02
   0  -2  -1  173.95    3.06
   0   2  -1  170.77    3.05
   0  -2  -1  179.27    2.94
   0  -2   2 4040.86   58.53
   0   2  -2 3979.86   58.55
   0   2   2 4043.43   58.67
   0  -2   2 4003.33   58.81
   0  -2  -2 4031.70   58.72
   0  -2   2 4013.85   58.69
   0   2  -2 4008.51   58.65
   0  -2   2 3978.63   58.81
   0   2   2 4056.73   58.67
   0  -2  -2 4036.50   58.71
   0   2  -2 4100.17   58.75
   0   2   2 4022.76   58.62
   0  -2   2 4033.96   58.81
   0   2   2 4015.04   58.68
   0  -2  -2 4037.47   58.72
   0   2   2 3993.42   58.64
   0   2  -2 4040.38   58.52
   0   2  -2 4046.18   58.56
   0   2  -2 4003.20   58.79
   0  -2  -2 4044.18   58.67
   0  -2   3  534.28    8.38
   0   2  -3  541.64    8.35
   0   2   3  546.52    8.34
   0   2   3  538.59    8.31
   0   2   3  537.19    8.30
   0  -2  -3  544.51    8.35
   0   2  -3  547.96    8.25
   0  -2   3  551.06    8.28
   0  -2   3  545.39    8.22
   0  -2   3  542.60    8.21
   0  -2  -3  549.57    8.36
   0  -2   3  540.16    8.49
   0   2   3  552.34    8.31
   0   2  -3  550.07    8.48
   0   2   3  541.69    8.34
   0  -2  -3  539.98    8.40
   0  -2   3  546.57    8.49
   0   2   3  549.64    8.31
   0  -2  -3  554.33    8.36
   0   2   3  536.74    8.32
   0   2   4  775.70   11.68
   0  -2   4  769.06   11.88
   0  -2   4  776.68   11.66
   0  -2   4  774.88   11.71
   0  -2   4  774.05   11.92
   0   2  -4  780.60   11.63
   0   2   4  782.39   11.70
   0   2  -4  783.63   11.90
   0   2  -4  777.38   11.78
   0  -2   4  784.27   11.84
   0   2   4  788.95   11.86
   0   2   4  763.43   11.67
   0  -2  -4  784.78   11.72
   0   2  -4  785.02   11.83
   0   2   4  789.00   11.77
   0  -2  -4  788.99   11.83
   0   2   4  779.01   11.79
   0   2   4  773.32   11.81
   0   2   4  776.24   11.78
   0   2  -5  565.36    8.90
   0   2  -5  583.09    8.94
   0  -2   5  575.33    8.92
   0   2   5  577.97    8.86
   0  -2   5  569.74    8.79
   0   2   5  570.62    8.68
   0  -2   5  568.03    8.93
   0   2  -5  571.50    8.86
   0  -2   5  560.65    8.98
   0   2  -5  575.48    8.69
   0   2   5  572.34    8.72
   0  -2   5  575.56    8.93
   0   2  -5  573.72    8.86
   0   2   5  580.35    8.95
   0   2   5  571.63    8.71
   0   2   5  570.07    8.87
   0   2   5  573.07    8.89
   0   2   5  570.77    8.83
   0  -2  -5  580.72    8.90
   0   2   5  560.41    8.66
   0   2  -5  581.54    8.86
   0  -2  -5  567.45    8.70
   0   2  -6   60.59    1.53
   0  -2   6   61.98    1.62
   0   2   6   59.76    1.37
   0   2  -6   61.43    1.58
   0   2   6   61.16    1.54
   0  -2   6   61.79    1.42
   0  -2   6   61.02    1.55
   0   2   6   59.23    1.28
   0   2  -6   60.81    1.37
   0   2  -6   60.58    1.47
   0   2  -6   62.31    1.53
   0  -2   6   63.61    1.63
   0  -2   6   61.35    1.18
   0   2   6   61.53    1.59
   0   2   6   59.42    1.31
   0   2   6   60.41    1.49
   0  -2  -6   61.88    1.58
   0  -2  -6   59.94    1.32
   0   2   6   57.92    1.27
   0   2  -6   60.59    1.48
   0   2  -6   62.02    1.65
   0   2   6   60.50    1.53
   0   2  -6   62.13    1.21
   0   2   6   60.60    1.57
   0   2   7  263.63    4.39
   0   2  -7  265.17    4.54
   0  -2  -7  272.80    4.71
   0   2  -7  263.32    4.49
   0   2   7  268.90    4.57
   0  -2   7  262.54    4.44
   0   2  -7  265.38    4.40
   0   2   7  262.41    4.22
   0  -2   7  255.81    4.52
   0   2  -7  263.74    4.23
   0   2   7  277.05    4.64
   0   2  -7  266.33    4.47
   0   2  -7  271.63    4.55
   0  -2   7  268.77    4.65
   0  -2   7  261.40    4.20
   0   2   7  270.18    4.71
   0  -2  -7  269.48    4.55
   0   2   7  261.93    4.25
   0   2   7  271.70    4.54
   0  -2  -7  265.10    4.63
   0   2   7  256.58    4.21
   0  -2  -7  282.58    4.27
   0   2  -7  264.89    4.46
   0   2  -7  264.45    4.69
   0   2   7  275.32    4.60
   0  -2   7  269.11    4.65
   0   2  -7  267.50    4.56
   0   2  -8  273.32    4.63
   0  -2  -8  276.38    4.36
   0   2   8  272.75    4.34
   0   2   8  277.05    4.59
   0   2  -8  283.04    5.00
   0  -2  -8  281.50    4.94
   0   2   8  279.36    4.79
   0   2  -8  280.78    4.74
   0   2  -8  276.46    4.63
   0  -2   8  272.35    4.68
   0   2   8  271.06    4.36
   0  -2   8  276.45    4.72
   0   2   8  280.16    4.81
   0   2  -8  276.56    4.46
   0   2  -8  277.12    4.65
   0   2  -8  276.55    4.76
   0  -2   8  276.89    4.89
   0  -2   8  272.10    4.42
   0  -2  -8  276.26    4.76
   0   2   8  280.89    4.95
   0   2  -8  272.94    4.92
   0   2   8  281.88    4.76
   0  -2  -8  274.26    4.86
   0   2   8  283.05    4.39
   0   2  -8  279.88    4.72
   0  -2   8  283.25    4.87
   0   2  -8  283.93    4.76
   0   2   9  188.22    3.12
   0   2  -9  193.72    3.46
   0  -2  -9  195.51    3.15
   0   2   9  197.29    3.44
   0   2  -9  202.09    3.88
   0  -2  -9  196.46    3.83
   0   2  -9  197.65    3.63
   0  -2   9  196.29    3.59
   0   2   9  189.43    3.15
   0  -2   9  191.93    3.53
   0   2  -9  197.23    3.37
   0   2  -9  200.34    3.48
   0  -2   9  197.41    3.79
   0   2  -9  197.29    3.64
   0  -2   9  193.93    3.31
   0  -2  -9  194.95    3.62
   0   2   9  196.61    3.81
   0   2  -9  199.79    3.83
   0   2   9  196.50    3.61
   0  -2  -9  195.08    3.76
   0   2   9  195.02    3.18
   0   2  -9  197.01    3.54
   0  -2   9  189.46    3.72
   0   2  -9  199.35    3.61
   0   2 -10  229.12    3.98
   0  -2 -10  229.25    3.62
   0   2 -10  237.79    4.17
   0  -2  10  226.48    4.27
   0   2  10  230.42    4.00
   0   2 -10  232.68    4.43
   0   2 -10  236.40    4.22
   0  -2 -10  235.36    4.44
   0  -2  10  228.83    4.17
   0  -2  10  226.13    4.06
   0   2 -10  227.08    3.99
   0  -2  10  227.47    3.88
   0  -2  10  229.30    4.39
   0   2  10  229.73    4.38
   0   2 -10  231.44    4.40
   0   2 -10  228.83    4.06
   0   2 -10  231.54    3.96
   0  -2 -10  236.02    4.38
   0   2  10  229.75    3.67
   0  -2 -11    8.96    1.06
   0   2 -11   10.77    0.84
   0  -2  11    9.86    0.79
   0   2 -11    9.80    1.12
   0   2  11    9.45    1.08
   0  -2  11    9.13    1.09
   0  -2  11   10.44    0.93
   0   2 -11    9.42    0.78
   0  -2 -11    8.96    1.00
   0   2 -11    8.82    0.96
   0   2  11    9.06    0.74
   0  -2  11    9.17    0.90
   0   2 -11    9.49    1.05
   0  -2 -12    4.36    1.06
   0   2 -12    4.61    0.72
   0  -2  12    2.01    0.64
   0   2  12    3.93    0.68
   0   2 -12    4.53    1.05
   0   2  12    4.53    0.99
   0  -2  12    5.02    1.07
   0  -2  12    2.93    0.84
   0   2 -12    4.16    0.75
   0  -2 -12    4.77    0.96
   0   2 -12    3.05    0.88
   0  -2  12    2.32    0.81
   0   2 -12    3.71    0.95
   0   2 -13   97.74    2.48
   0  -2 -13  100.19    2.72
   0  -2  13  102.42    2.74
   0   2  13   98.78    2.63
   0  -2  13   96.59    2.44
   0  -2 -13   97.90    2.62
   0   2 -13   98.99    2.25
   0  -2  13   97.70    2.18
   0   2 -13  100.87    2.68
   0  -2  13   96.50    2.44
   0   2  13   97.17    2.18
   0   2 -13   95.63    2.67
   0   2 -14    6.17    1.20
   0  -2  14    4.45    0.87
   0  -2 -14    5.71    1.07
   0  -2  14    7.06    1.02
   0   2 -14    5.13    1.02
   0  -2 -14    4.08    1.11
   0  -2  14    4.20    1.09
   0   2  14    4.48    1.10
   0   2 -14    3.44    0.86
   0   2 -14    4.39    1.16
   0  -2  15   22.95    1.58
   0   2 -15   22.01    1.42
   0  -2 -15   25.19    1.57
   0  -2  15   21.71    1.35
   0   2  15   19.06    1.48
   0  -2  15   21.01    1.27
   0   2 -15   19.39    1.50
   0   2 -15   22.40    1.52
   0  -2 -15   21.24    1.45
   0  -2 -16    2.92    1.15
   0   2  16    4.00    1.18
   0  -2  16    2.04    1.26
   0  -2  16    2.23    0.94
   0   2 -16    4.67    1.23
   0  -2  16    4.95    1.13
   0   2 -16    5.45    1.15
   0  -2 -16    4.07    1.30
   0  -2  17    8.29    1.12
   0   2  17    8.97    1.38
   0  -2  17    8.09    1.41
   0  -2  17    9.49    1.23
   0  -2 -17    7.37    1.31
   0  -2 -17    9.45    1.47
   0   2 -17    7.76    1.30
   0  -2  18  227.47    5.03
   0   2  18  230.83    5.05
   0  -2 -18  216.05    4.86
   0  -2  18  222.05    4.73
   0  -2 -18  216.94    4.96
   0   2 -18  219.61    4.79
   0  -2 -19    0.60    1.23
   0  -2  19    3.58    1.24
   0  -2  19    3.49    1.35
   0   2  19    1.95    1.42
   0   2 -19    1.88    1.23
   0  -2 -19    0.79    1.31
   0   2 -20    0.95    1.32
   0  -2 -20    1.58    1.42
   0   2 -20   -0.40    1.22
   0  -2 -20    1.44    1.23
   0  -2  20    0.93    1.16
   0  -2  20    0.55    1.42
   0   2  20    0.37    1.38
   0   2 -21    1.85    1.32
   0  -2 -21    2.54    1.45
   0  -2 -21    2.85    1.33
   0   2 -21    3.68    1.51
   0  -2  21    4.81    1.28
   0   2  21    2.21    1.40
   0   2  21    1.57    1.40
   0  -2  21    5.63    1.63
   0   2 -22    0.26    1.29
   0  -2 -22   -0.20    1.40
   0   2 -22    1.78    1.51
   0  -2 -22    1.70    1.36
   0   2  22   -0.63    1.44
   0   2  22   -0.10    1.42
   0  -2  22    3.16    1.63
   0  -2 -23    1.39    1.48
   0   2 -23    0.74    1.32
   0   2 -23    1.31    1.48
   0  -2 -23   -2.19    1.39
   0   2  23    0.55    1.51
   0   2  23    1.07    1.45
   0  -2  23    3.52    1.67
   0  -2 -24   -0.33    1.54
   0   2 -24    0.46    1.45
   0  -2 -24    0.98    1.45
   0   2  24    0.34    1.57
   0   2  24    1.23    1.57
   0  -2  24    1.67    1.57
   0  -2 -25    3.24    1.73
   0   2  25   -1.88    1.64
   0   2 -25    2.61    1.54
   0  -2 -25    0.34    1.46
   0  -2  25   -0.35    1.63
   0   2  25    4.88    1.73
   0   2  26   -0.12    1.65
   0   2 -26    0.12    1.50
   0  -2 -26   -0.12    1.48
   0  -2  26    2.40    1.82
   0   2  26    0.24    1.72
   0   2  27   -0.38    1.76
   0   2 -27    2.29    1.65
   0  -2 -27    4.75    1.75
   0  -2  27    5.83    1.80
   0   2  27    3.11    1.82
   0   2  28    3.21    1.92
   0  -2 -28    5.03    1.67
   0   2 -28    3.80    1.79
   0   2  28    4.23    1.84
   0  -2  28    2.43    1.92
   0   2  29    1.31    1.82
   0  -2 -29    1.81    1.75
   0   2  29    2.63    1.82
   0   3   0   -0.37    0.54
   0  -3   0    0.05    0.63
   0   3   0   -0.27    0.70
   0   3   0   -0.32    0.72
   0  -3   0   -0.34    0.83
   0  -3   0    0.26    0.67
   0   3   0    0.22    0.61
   0   3   0   -0.11    0.66
   0   3   0    0.43    0.48
   0  -3   0   -0.43    0.78
   0   3   0    0.04    0.48
   0  -3  -1  293.29    4.77
   0   3  -1  288.04    4.87
   0   3   1  288.32    4.85
   0  -3   1  291.08    5.00
   0  -3  -1  289.14    4.95
   0   3   1  286.01    4.63
   0   3  -1  294.42    4.96
   0   3   1  288.91    4.76
   0  -3   1  292.69    4.84
   0   3  -1  293.97    4.76
   0   3   1  286.77    4.73
   0  -3   1  291.93    4.63
   0   3  -1  296.80    4.67
   0   3  -1  281.57    4.51
   0   3  -1  288.28    4.91
   0   3   1  292.61    4.89
   0  -3   1  292.62    5.05
   0  -3  -1  294.94    5.01
   0   3   1  287.60    4.86
   0  -3  -1  291.40    4.97
   0  -3   1  290.36    5.02
   0  -3  -2   46.86    1.39
   0   3   2   45.29    1.28
   0  -3   2   43.95    1.45
   0   3   2   45.82    1.21
   0  -3   2   44.66    1.07
   0   3  -2   41.16    1.07
   0   3   2   44.76    1.19
   0  -3   2   45.16    1.29
   0   3  -2   45.64    1.22
   0   3  -2   44.59    0.91
   0  -3  -2   46.19    1.29
   0   3   2   41.76    1.29
   0  -3   2   44.91    1.55
   0   3  -2   44.93    1.35
   0  -3  -2   44.78    1.44
   0   3  -2   41.97    1.43
   0  -3  -2   41.25    1.34
   0   3   2   45.76    1.27
   0   3  -2   43.70    1.32
   0  -3   2   46.01    1.45
   0   3   2   47.47    1.20
   0   3  -2   41.98    1.05
   0   3  -2   43.00    1.11
   0   3   3    8.95    0.63
   0   3  -3    8.41    0.95
   0  -3   3    9.29    0.78
   0   3  -3    7.26    1.00
   0  -3   3    8.24    0.94
   0  -3  -3    8.47    0.80
   0   3   3    8.55    0.68
   0  -3   3    7.85    0.54
   0   3   3    8.15    0.62
   0   3  -3    8.31    0.70
   0  -3   3    8.62    0.75
   0  -3  -3    9.34    0.81
   0   3  -3    7.94    0.60
   0   3  -3    8.96    0.59
   0  -3   3   10.26    0.88
   0   3   3    8.15    0.67
   0   3  -3    7.61    0.75
   0  -3  -3    7.80    0.77
   0   3   3    8.29    0.69
   0  -3  -3    9.03    0.88
   0   3   3    8.02    0.73
   0   3   4   12.02    0.74
   0   3   4   11.90    0.69
   0  -3  -4   11.53    0.84
   0  -3   4   11.34    1.01
   0   3   4   10.98    0.67
   0   3  -4   13.07    1.06
   0  -3   4   12.52    0.64
   0   3  -4   11.27    0.78
   0  -3   4   12.13    0.85
   0   3  -4   13.08    0.71
   0   3   4   12.02    0.70
   0  -3  -4   10.78    0.90
   0  -3  -4   10.26    0.87
   0   3   4   12.17    0.71
   0   3  -4   11.63    0.82
   0  -3   4   11.04    0.98
   0   3   4   11.62    0.68
   0   3   4   12.51    0.69
   0   3  -5  270.06    4.78
   0   3   5  266.95    4.56
   0   3   5  268.35    4.53
   0  -3   5  261.81    4.76
   0   3   5  266.66    4.45
   0  -3   5  262.48    4.00
   0  -3   5  266.39    4.36
   0  -3   5  268.85    4.66
   0   3  -5  268.55    4.56
   0   3  -5  269.20    4.64
   0   3   5  266.74    4.65
   0   3  -5  271.50    4.64
   0   3   5  273.58    4.47
   0  -3  -5  262.33    4.55
   0   3   5  268.51    4.51
   0  -3   5  271.89    4.80
   0   3   5  271.69    4.47
   0   3  -5  267.92    4.34
   0  -3   5  265.70    4.47
   0  -3   5  264.51    4.39
   0   3   5  268.89    4.54
   0   3   6    0.59    0.50
   0  -3  -6    0.14    0.72
   0   3   6    1.33    0.57
   0   3   6    0.83    0.70
   0   3   6    0.61    0.62
   0   3  -6    0.31    0.85
   0  -3   6    0.04    0.77
   0   3   6    0.59    0.65
   0  -3   6   -0.18    0.49
   0  -3   6    0.48    0.25
   0  -3   6    0.94    0.76
   0  -3   6    0.04    0.79
   0   3   6    0.97    0.45
   0   3  -6    0.46    0.70
   0  -3  -6    1.46    0.68
   0   3  -6    1.08    0.70
   0   3   6   -0.15    0.66
   0   3  -6    1.45    0.51
   0  -3   6    0.31    0.59
   0  -3   6   -0.44    0.61
   0   3  -6    0.79    0.69
   0   3   6    0.88    0.49
   0   3   6    0.70    0.55
   0   3  -7   18.76    0.58
   0   3   7   18.53    1.03
   0   3   7   20.20    0.99
   0   3   7   19.10    0.81
   0  -3   7   19.93    1.11
   0  -3   7   19.38    0.91
   0  -3   7   18.47    0.95
   0   3  -7   18.94    0.99
   0   3  -7   21.38    1.17
   0   3   7   19.43    1.00
   0   3  -7   19.26    1.00
   0  -3   7   18.79    1.10
   0   3   7   21.45    1.07
   0   3   7   19.00    0.81
   0  -3   7   19.82    1.17
   0   3  -7   20.80    0.83
   0   3   7   19.58    0.83
   0  -3  -7   19.40    0.92
   0   3  -7   21.52    1.03
   0   3   7   18.89    0.91
   0  -3  -7   21.56    1.04
   0   3  -7   19.67    1.14
   0   3   7   19.11    0.85
   0   3  -8   10.34    0.54
   0   3   8   10.20    0.71
   0   3  -8   10.59    0.98
   0   3   8    9.52    0.65
   0  -3   8   10.00    0.96
   0   3  -8   10.41    0.70
   0   3   8   10.52    0.66
   0   3  -8   11.63    0.86
   0   3  -8   10.17    0.85
   0  -3   8    9.17    1.03
   0  -3   8   11.29    0.90
   0  -3   8   11.75    0.81
   0   3  -8   11.09    1.01
   0   3   8   10.42    0.72
   0   3   8    8.43    0.65
   0  -3   8    9.98    1.00
   0  -3  -8    9.09    0.89
   0   3   8    8.81    0.77
   0  -3  -8   10.52    0.75
   0   3   8   10.39    0.94
   0   3  -8    9.72    0.87
   0   3  -9  276.42    4.94
   0   3  -9  278.81    4.77
   0  -3  -9  274.56    4.99
   0   3  -9  269.64    5.05
   0   3  -9  273.25    4.78
   0  -3   9  277.65    4.94
   0  -3   9  270.81    5.02
   0   3   9  277.51    5.05
   0  -3  -9  272.14    4.53
   0   3  -9  268.81    4.77
   0  -3   9  270.68    4.81
   0   3  -9  267.08    4.62
   0   3   9  268.63    4.59
   0  -3   9  268.54    5.03
   0   3   9  276.20    4.55
   0   3   9  274.25    4.71
   0   3 -10   10.62    1.09
   0   3  10    9.75    0.72
   0   3 -10    8.04    1.10
   0  -3  10    7.74    0.95
   0  -3  10   10.06    1.04
   0   3  10    9.95    1.01
   0  -3 -10    6.88    0.87
   0   3 -10    8.51    0.87
   0  -3  10    8.70    0.91
   0   3 -10    9.69    0.97
   0  -3  10    9.89    0.94
   0   3 -11   26.10    1.40
   0   3 -11   25.01    1.49
   0  -3  11   25.95    1.42
   0   3 -11   24.15    1.22
   0   3  11   24.99    1.35
   0  -3  11   28.17    1.28
   0  -3  11   24.40    1.18
   0  -3  11   25.50    1.23
   0   3 -11   24.08    1.20
   0   3  11   26.75    1.04
   0  -3 -11   23.71    1.28
   0  -3  11   24.65    1.26
   0   3 -12   53.47    1.95
   0   3 -12   54.34    1.72
   0  -3  12   50.52    1.88
   0   3  12   51.05    1.86
   0  -3  12   53.95    1.68
   0   3 -12   52.28    1.69
   0  -3  12   52.19    1.80
   0  -3 -12   50.44    1.83
   0  -3  12   54.06    1.69
   0   3 -12   52.21    1.96
   0   3 -13    1.28    0.83
   0  -3  13    0.93    0.84
   0   3 -13    1.27    1.06
   0   3 -13   -0.22    0.81
   0  -3  13    0.83    0.74
   0   3  13    1.41    1.00
   0  -3  13    2.38    1.00
   0  -3 -13    0.91    0.87
   0   3 -13    0.13    1.02
   0  -3  13    0.41    0.81
   0   3 -14   45.06    1.91
   0   3 -14   48.42    2.05
   0   3 -14   45.00    1.71
   0   3  14   42.71    1.88
   0  -3  14   50.13    2.01
   0  -3  14   44.79    1.79
   0  -3  14   45.38    1.70
   0  -3 -14   46.80    1.86
   0   3 -15    5.92    1.34
   0  -3  15    3.67    1.03
   0  -3  15    6.16    1.11
   0  -3  15    7.56    1.30
   0   3  15    4.54    1.13
   0   3 -15    5.14    1.07
   0   3 -15    4.91    1.29
   0  -3 -15    3.26    1.05
   0  -3  16    0.66    0.99
   0   3 -16    1.57    1.25
   0   3  16    2.33    1.20
   0  -3  16    1.29    1.25
   0   3 -16    0.80    1.07
   0   3 -16    0.16    1.23
   0  -3 -16    1.33    1.05
   0  -3  17    7.30    1.13
   0   3 -17    8.62    1.44
   0  -3  17    8.36    1.50
   0   3  17    9.04    1.43
   0   3 -17    8.72    1.25
   0  -3 -17   10.94    1.34
   0   3 -17    8.97    1.47
   0   3 -18    4.87    1.46
   0  -3 -18    5.13    1.27
   0   3 -18    5.32    1.46
   0  -3  18    4.93    1.15
   0  -3  18    6.04    1.49
   0   3  18    6.93    1.44
   0  -3 -19    7.86    1.44
   0   3  19    7.56    1.41
   0  -3  19    8.97    1.56
   0   3 -19    6.29    1.48
   0   3  20   20.47    1.76
   0  -3  20   15.57    1.77
   0  -3 -20   18.47    1.69
   0  -3  21    1.58    1.52
   0   3  21   -0.60    1.47
   0  -3 -21    2.03    1.29
   0   3  22    2.20    1.51
   0  -3  22    4.04    1.62
   0  -3 -22    3.13    1.42
   0   3 -23   20.36    1.97
   0   3  23   17.39    1.89
   0  -3  23   22.17    2.01
   0   3  23   20.93    2.00
   0  -3 -23   18.88    1.82
   0  -3  24    3.60    1.76
   0   3  24    3.63    1.61
   0   3  24    0.83    1.59
   0  -3 -24    2.64    1.49
   0   3 -24    1.28    1.46
   0   3  25   -0.82    1.67
   0  -3  25    2.22    1.75
   0   3  25    0.98    1.70
   0  -3 -25    2.05    1.53
   0   3 -25    1.09    1.55
   0   3  26   -0.37    1.72
   0  -3  26   -0.61    1.75
   0   3  26    0.13    1.77
   0   3 -26    1.50    1.54
   0  -3 -26   -0.71    1.55
   0   3  27    1.51    1.79
   0  -3  27   -0.75    1.81
   0   3  27    0.13    1.84
   0  -3 -27   -0.12    1.59
   0   3 -27    0.26    1.64
   0  -3  28   -1.54    1.82
   0   3  28    1.03    1.86
   0   3 -28   -1.20    1.66
   0  -3 -28    0.50    1.58
   0   3  28    0.40    1.82
   0   4   0  383.28    6.08
   0   4   0  379.89    6.13
   0   4   0  391.41    6.58
   0   4   0  391.49    6.27
   0  -4   0  393.97    6.69
   0  -4   0  385.14    6.65
   0  -4   0  398.11    6.47
   0   4   0  390.33    6.32
   0   4  -1   16.58    0.66
   0   4   1   17.66    1.08
   0   4  -1   16.71    1.11
   0  -4   1   17.38    1.17
   0  -4  -1   16.64    1.11
   0   4  -1   17.62    0.80
   0   4   1   19.01    0.86
   0  -4   1   18.05    0.77
   0  -4  -1   17.14    0.95
   0  -4  -1   16.27    1.20
   0   4  -1   17.90    0.88
   0  -4   1   17.95    0.98
   0   4   1   18.59    0.86
   0  -4  -1   18.02    1.17
   0  -4   1   17.56    1.17
   0   4  -1   17.34    1.24
   0   4  -1   17.15    0.69
   0   4   1   17.95    0.81
   0   4   2  200.54    3.61
   0  -4   2  201.27    3.43
   0   4  -2  201.56    3.50
   0  -4  -2  197.35    3.66
   0   4  -2  198.27    3.60
   0  -4   2  200.44    3.73
   0   4   2  199.64    3.59
   0  -4  -2  204.73    3.92
   0  -4   2  198.43    3.97
   0   4  -2  199.20    3.24
   0   4  -2  200.63    3.99
   0  -4  -2  203.28    3.93
   0  -4   2  198.52    3.92
   0   4   2  197.11    3.67
   0  -4  -2  202.45    3.87
   0   4  -2  196.96    3.43
   0   4   2  199.64    3.49
   0   4  -2  196.20    3.89
   0  -4   3   75.69    2.13
   0   4   3   73.02    1.83
   0  -4  -3   71.49    2.00
   0   4  -3   71.29    1.64
   0   4  -3   72.13    1.59
   0  -4   3   75.67    1.60
   0   4   3   74.58    1.80
   0   4  -3   72.05    1.65
   0  -4   3   74.93    1.89
   0   4   3   70.66    1.73
   0   4  -3   74.27    1.78
   0  -4  -3   73.55    1.88
   0   4  -3   72.62    2.14
   0   4  -3   73.17    2.09
   0   4   3   73.72    1.81
   0  -4  -3   73.28    1.95
   0  -4   3   77.57    2.08
   0   4   3   73.30    1.86
   0  -4  -3   73.86    2.04
   0   4   3   73.08    1.72
   0   4   3   76.77    1.75
   0   4   4  364.59    6.02
   0  -4   4  375.48    6.48
   0  -4  -4  371.32    6.29
   0   4   4  366.58    6.12
   0   4  -4  372.05    5.93
   0   4  -4  361.72    5.84
   0  -4   4  362.24    5.85
   0   4   4  366.38    6.17
   0  -4   4  366.52    6.23
   0   4   4  371.29    6.08
   0   4  -4  364.37    6.08
   0  -4  -4  363.20    6.21
   0   4  -4  360.15    6.44
   0   4   4  363.32    6.11
   0  -4  -4  373.92    6.31
   0   4   4  364.08    6.04
   0  -4  -4  371.89    6.27
   0   4   4  366.34    6.10
   0  -4   4  375.21    6.48
   0   4  -4  371.44    6.48
   0   4   4  362.66    6.04
   0   4  -5  722.86   11.26
   0   4   5  722.55   11.22
   0   4   5  721.56   11.25
   0  -4  -5  729.62   11.43
   0   4   5  723.42   11.24
   0   4   5  737.17   11.25
   0  -4   5  712.75   11.63
   0   4  -5  737.25   11.67
   0  -4  -5  725.35   11.41
   0   4   5  711.55   11.23
   0  -4   5  707.83   11.62
   0  -4   5  738.50   11.45
   0   4   5  711.19   11.22
   0   4  -5  714.03   11.08
   0   4   6  175.19    3.26
   0  -4  -6  173.55    3.42
   0   4  -6  178.55    3.70
   0   4   6  173.38    3.39
   0   4   6  169.96    3.24
   0  -4   6  174.13    3.66
   0   4   6  172.60    3.48
   0   4   6  173.34    3.28
   0  -4   6  172.19    3.49
   0  -4   6  178.83    3.68
   0   4   6  167.04    3.23
   0  -4   7   88.29    1.96
   0  -4   7   85.00    2.38
   0   4   7   86.73    1.97
   0   4   7   90.20    2.00
   0  -4   7   83.86    2.38
   0  -4   7   88.44    2.27
   0   4   7   88.09    2.09
   0   4   7   92.29    2.30
   0  -4  -7   84.42    2.11
   0   4   7   89.04    1.99
   0   4  -7   91.00    2.44
   0   4   8  133.14    3.02
   0   4  -8  139.37    3.15
   0  -4   8  134.63    2.79
   0  -4   8  130.85    2.68
   0  -4   8  134.03    3.19
   0  -4   8  135.64    3.02
   0   4   8  138.46    2.80
   0  -4   8  135.11    3.14
   0  -4   9   13.37    1.14
   0  -4   9   12.74    0.98
   0  -4   9   13.63    0.88
   0   4   9   13.84    0.88
   0   4  -9   13.70    1.18
   0   4  -9   13.50    1.21
   0  -4   9   13.06    1.12
   0   4   9   15.60    0.94
   0  -4   9   12.56    1.11
   0   4   9   12.29    1.06
   0  -4  -9   12.52    1.09
   0  -4  10    0.92    0.90
   0   4  10    1.15    0.84
   0   4  10    1.18    0.60
   0   4 -10    1.22    0.97
   0  -4  10    0.47    0.77
   0   4 -10    2.44    0.79
   0   4 -10    1.92    0.98
   0  -4  10    0.73    0.84
   0  -4  10    1.07    0.91
   0  -4 -10    0.70    0.84
   0  -4 -11    5.15    1.03
   0  -4  11    4.60    1.09
   0  -4  11    6.27    0.94
   0  -4  11    4.32    1.00
   0   4 -11    4.17    1.04
   0   4 -11    7.89    1.15
   0   4  11    5.69    1.05
   0  -4  11    4.46    1.02
   0   4  12   13.26    1.25
   0   4 -12   11.46    1.30
   0  -4  12   14.35    1.12
   0  -4 -12   13.45    1.23
   0   4 -12   12.55    1.24
   0  -4  12   11.17    1.14
   0  -4  12   11.09    1.27
   0   4 -12   10.44    1.34
   0  -4  12   13.47    1.24
   0   4  13   90.58    2.72
   0  -4  13   89.98    2.68
   0   4 -13   93.00    2.54
   0  -4  13   91.60    2.54
   0  -4 -13   95.57    2.67
   0   4 -13   94.73    2.77
   0  -4  13   97.17    2.49
   0  -4  13   88.35    2.70
   0   4 -13   92.78    2.84
   0   4  14    8.49    1.27
   0  -4  14    6.37    1.18
   0   4 -14    7.59    1.39
   0  -4  14    5.60    1.22
   0   4 -14    6.40    1.33
   0  -4 -14    5.97    1.13
   0  -4  14    9.26    1.13
   0   4 -15   57.19    2.39
   0  -4  15   61.87    2.33
   0  -4  15   56.87    2.15
   0   4 -15   60.07    2.32
   0   4  15   56.85    2.24
   0  -4 -15   54.52    2.13
   0   4 -16    0.49    1.26
   0  -4  16   -0.56    1.30
   0   4 -16   -0.35    1.31
   0  -4  16    0.15    1.03
   0   4  16    0.08    1.17
   0  -4 -16    0.69    1.11
   0   4 -17   10.65    1.53
   0  -4  17    6.25    1.43
   0   4 -17   11.13    1.64
   0  -4  17    7.95    1.24
   0   4  17    9.41    1.40
   0  -4 -17    8.35    1.30
   0   4 -18    0.27    1.33
   0  -4  18   -0.27    1.42
   0   4 -18   -0.57    1.46
   0  -4  18    0.32    1.07
   0   4  18    0.81    1.31
   0  -4 -18   -0.09    1.18
   0  -4 -19    9.41    1.42
   0   4 -19    9.00    1.70
   0   4 -19    8.41    1.57
   0   4  19    9.78    1.59
   0  -4  19   10.71    1.64
   0  -4 -20   15.13    1.63
   0   4 -20   16.66    1.86
   0   4 -20   14.62    1.80
   0  -4  20   15.02    1.75
   0   4  20   18.32    1.80
   0  -4  21   10.92    1.71
   0  -4 -21    9.14    1.56
   0   4  21   10.22    1.64
   0   4 -21    7.78    1.74
   0   4  22    4.52    1.55
   0  -4 -22    5.02    1.47
   0  -4  22    5.74    1.63
   0   4  23    4.02    1.67
   0  -4  23    5.42    1.69
   0  -4 -23    3.20    1.50
   0   4  24    0.12    1.70
   0   4  24    0.12    1.58
   0  -4  24    1.03    1.70
   0  -4 -24    0.11    1.47
   0   4 -25    3.45    1.67
   0   4  25    2.75    1.72
   0  -4  25    4.99    1.83
   0   4  25    6.63    1.90
   0  -4 -25    2.98    1.50
   0   4  26    3.45    1.79
   0  -4  26    2.09    1.80
   0   4  26    0.52    1.81
   0   4 -26    1.78    1.69
   0  -4 -26    0.95    1.57
   0   4  27    1.39    1.78
   0   4  27    4.57    1.94
   0  -4  27    3.03    1.87
   0  -4 -27    5.23    1.76
   0   4 -27    3.14    1.80
   0  -5   0    0.22    0.82
   0   5   0   -0.57    1.04
   0  -5   0   -0.87    1.00
   0   5   0    0.75    0.52
   0   5   0    0.46    0.84
   0  -5   0    0.26    0.72
   0  -5   1   -0.57    0.89
   0  -5  -1    0.66    0.91
   0  -5  -1    0.53    0.72
   0   5  -1    0.76    0.99
   0  -5   1   -0.18    0.95
   0   5   1    0.28    0.98
   0  -5  -1   -0.28    0.99
   0  -5   1   -0.04    0.73
   0   5   1    0.56    0.85
   0   5  -1    0.79    0.87
   0   5   1    0.79    0.59
   0   5  -1    0.23    0.53
   0   5   2   74.70    2.09
   0   5  -2   68.72    2.13
   0   5  -2   75.60    2.31
   0   5   2   75.11    2.23
   0  -5   2   72.48    1.98
   0   5  -2   68.04    1.71
   0   5   2   68.05    1.81
   0  -5  -2   70.75    1.91
   0  -5   2   77.54    2.22
   0  -5  -2   70.12    2.10
   0  -5  -2   73.76    2.19
   0  -5   2   71.81    2.21
   0  -5   3   10.84    1.12
   0  -5  -3   15.01    1.16
   0   5  -3   11.35    1.27
   0   5   3   13.26    1.18
   0  -5   3   11.08    1.22
   0  -5   3   12.49    0.99
   0  -5  -3   11.77    1.08
   0  -5  -3   11.23    1.00
   0   5  -3   10.53    1.10
   0   5   3   11.49    0.87
   0  -5  -4    6.11    0.93
   0  -5   4    6.44    1.07
   0  -5   4    7.52    0.91
   0   5   4    6.85    0.79
   0  -5  -4    8.39    0.96
   0   5  -4    8.78    1.20
   0   5   4    7.36    1.09
   0  -5  -4    6.65    0.98
   0  -5   4    6.07    1.02
   0   5  -4    6.87    1.08
   0   5   5   25.01    1.35
   0   5  -5   23.94    1.53
   0   5   5   24.08    1.16
   0  -5   5   25.04    1.46
   0  -5  -5   24.93    1.30
   0  -5   5   23.32    1.42
   0  -5   5   23.21    1.23
   0  -5   6    2.37    1.09
   0   5  -6    1.22    1.10
   0   5   6    1.92    0.86
   0  -5   6    1.17    0.91
   0   5   6    0.46    0.82
   0   5   6    1.72    0.75
   0   5   6    1.84    0.70
   0  -5   6    0.77    0.82
   0   5   7  128.49    2.91
   0   5  -7  126.03    3.21
   0  -5   7  128.75    3.00
   0  -5   7  125.44    3.18
   0  -5   7  126.14    3.19
   0   5   7  127.12    2.90
   0   5   7  125.11    2.97
   0   5   8    0.35    0.82
   0   5   8    1.06    0.80
   0  -5   8    1.13    1.01
   0   5  -8    0.20    1.08
   0   5   8    0.49    0.70
   0  -5   8    0.83    0.93
   0  -5   8    0.91    0.90
   0  -5   9   29.22    1.65
   0  -5   9   35.32    1.76
   0   5  -9   36.52    1.68
   0  -5   9   34.87    1.59
   0   5   9   38.60    1.61
   0   5  -9   37.22    1.80
   0  -5  10    6.22    1.07
   0   5  10    4.73    0.99
   0  -5  10    6.07    1.18
   0   5 -10    4.99    1.14
   0  -5  10    3.55    1.09
   0   5 -10    4.12    1.20
   0  -5  11   14.94    1.34
   0   5  11   14.79    1.28
   0  -5  11   13.25    1.40
   0   5 -11   14.39    1.40
   0  -5  11   13.71    1.35
   0   5 -11   14.28    1.39
   0  -5  12   11.28    1.29
   0   5  12    6.83    1.19
   0  -5  12    7.92    1.25
   0   5 -12    8.69    1.33
   0   5 -12    6.90    1.27
   0  -5  12    9.11    1.26
   0   5 -13    1.11    1.28
   0  -5  13    1.32    1.17
   0   5  13    0.37    1.11
   0  -5  13    0.16    1.06
   0   5 -13   -0.14    1.13
   0  -5  13    0.57    1.07
   0   5 -13    0.60    1.17
   0   5 -14    3.49    1.29
   0   5 -14    4.97    1.43
   0  -5  14    5.24    1.23
   0  -5 -14    4.64    1.19
   0  -5  14    2.71    1.15
   0   5 -14    3.79    1.23
   0  -5  14    4.23    1.16
   0   5  14    3.69    1.19
   0  -5  15    6.84    1.31
   0   5  15    7.99    1.34
   0  -5 -15    6.11    1.27
   0   5 -15   10.50    1.47
   0   5 -15    8.48    1.64
   0  -5  15    7.44    1.31
   0  -5  16    0.52    1.20
   0  -5 -16    0.89    1.13
   0   5  16   -0.26    1.18
   0   5 -16    0.26    1.34
   0   5 -16    1.34    1.48
   0  -5  16    2.29    1.24
   0  -5 -17   26.61    1.78
   0  -5  17   29.15    1.84
   0   5 -17   29.85    1.97
   0   5 -17   29.48    2.12
   0  -5  17   28.41    1.95
   0   5  17   31.10    1.95
   0  -5  18    0.27    1.18
   0   5  18    0.19    1.26
   0  -5 -18    0.98    1.27
   0   5 -18    0.77    1.45
   0   5 -18    1.75    1.51
   0  -5  18   -0.37    1.38
   0  -5  19    0.84    1.25
   0   5 -19    2.60    1.51
   0  -5 -19    0.28    1.27
   0   5 -19    0.43    1.52
   0  -5  19   -0.58    1.40
   0   5  19    0.89    1.35
   0   5 -20    1.04    1.47
   0  -5 -20   -0.19    1.29
   0   5  20   -1.54    1.41
   0  -5  20    0.81    1.51
   0   5 -20    1.21    1.57
   0  -5  21    2.11    1.61
   0   5 -21    4.12    1.65
   0   5 -21    1.82    1.68
   0   5  21    5.55    1.57
   0   5 -22    0.82    1.66
   0  -5  22   -1.64    1.63
   0   5  22   -0.11    1.50
   0   5 -23   16.06    2.07
   0   5  23   19.32    1.98
   0  -5  23   15.99    2.01
   0   5  24    4.13    1.69
   0  -5  24   -1.29    1.70
   0   5  25    0.73    1.77
   0  -5  25   -1.21    1.78
   0   5  25    3.94    1.90
   0  -5  26   -1.36    1.88
   0   5  26   -0.87    1.77
   0   5  26   -1.21    1.86
   0   5 -26    2.20    1.70
   0   6   0   14.23    1.27
   0  -6   0   15.20    1.27
   0  -6   0   14.89    1.35
   0   6   0   14.14    1.42
   0   6  -1   10.28    1.24
   0   6   1   11.70    1.21
   0  -6   1   13.90    1.27
   0  -6  -1   11.71    1.21
   0   6   1   13.13    1.44
   0  -6  -1   10.62    1.26
   0   6  -1   10.94    1.37
   0  -6   1    9.86    1.27
   0  -6  -2  125.36    3.25
   0  -6   2  127.81    3.37
   0  -6   2  122.37    2.98
   0  -6   2  125.60    3.29
   0  -6  -2  128.51    3.18
   0   6  -2  125.42    3.24
   0   6   2  126.98    3.13
   0   6  -2  134.33    3.41
   0   6   2  128.57    3.29
   0  -6   3    3.93    0.93
   0   6   3    6.30    1.07
   0   6  -3    5.10    1.17
   0  -6   3    4.57    1.09
   0  -6  -3    5.40    1.03
   0   6  -3    4.95    1.33
   0   6   3    4.93    1.22
   0  -6   3    4.74    1.24
   0  -6  -3    4.65    1.16
   0   6   4   10.34    1.30
   0  -6   4   10.67    1.40
   0  -6  -4   13.16    1.31
   0   6  -4   11.70    1.50
   0  -6  -4   10.54    1.12
   0  -6   4    9.22    1.06
   0  -6   4    8.52    1.21
   0  -6  -4   11.26    1.18
   0   6   5   55.99    2.09
   0  -6   5   60.10    2.35
   0  -6   5   59.19    2.01
   0  -6   5   62.60    2.32
   0   6   5   59.30    2.16
   0   6  -5   63.75    2.38
   0   6   6  139.34    3.35
   0  -6   6  139.46    3.28
   0  -6   6  136.83    3.57
   0  -6   6  135.71    3.55
   0   6   6  129.93    3.12
   0   6  -6  141.86    3.64
   0   6   6  140.67    3.37
   0   6   7    2.91    0.81
   0   6  -7    3.20    1.33
   0   6   7    2.46    1.06
   0  -6   7    3.45    1.29
   0   6   7    3.39    0.94
   0  -6   7    4.51    1.22
   0  -6   7    3.79    1.01
   0   6   7    3.65    1.03
   0   6   8   16.47    1.19
   0   6   8   18.39    1.27
   0  -6   8   18.25    1.53
   0   6  -8   17.82    1.63
   0  -6   8   18.47    1.48
   0   6   8   19.40    1.30
   0  -6   8   18.54    1.34
   0   6   9   22.55    1.36
   0  -6   9   22.29    1.46
   0  -6   9   24.07    1.69
   0  -6   9   24.34    1.68
   0   6  -9   26.05    1.77
   0   6   9   22.14    1.41
   0   6 -10    0.72    1.16
   0  -6  10   -1.05    1.02
   0  -6  10    1.06    1.22
   0   6 -10    0.56    1.25
   0  -6  10    1.53    1.22
   0   6  10    1.42    0.99
   0   6 -11   -0.45    1.21
   0  -6  11    1.97    1.12
   0  -6  11    2.30    1.19
   0   6 -11    2.68    1.36
   0  -6  11    1.57    1.19
   0   6  11    0.52    1.02
   0   6 -12    4.24    1.31
   0   6 -12    5.49    1.41
   0  -6  12    5.58    1.32
   0  -6  12    4.79    1.18
   0   6  12    3.96    1.15
   0  -6  12    2.85    1.26
   0  -6  13   32.07    1.81
   0   6 -13   33.34    2.15
   0   6 -13   33.34    1.96
   0   6 -13   31.97    1.91
   0  -6  13   33.77    1.91
   0  -6  13   30.26    1.91
   0   6  13   28.99    1.74
   0   6 -14    4.02    1.38
   0   6  14    2.87    1.25
   0   6 -14    4.93    1.55
   0  -6  14    5.05    1.34
   0  -6  14    5.59    1.37
   0   6 -14    7.14    1.46
   0  -6  14    6.22    1.32
   0   6 -15   13.57    1.86
   0   6  15   15.36    1.57
   0  -6  15   13.87    1.63
   0   6 -15   15.06    1.66
   0  -6  15   15.48    1.54
   0  -6  16    1.17    1.23
   0   6 -16    2.63    1.64
   0  -6  16    1.37    1.24
   0   6 -16   -1.11    1.38
   0   6  16    0.46    1.25
   0  -6  17    7.31    1.43
   0   6 -17    9.01    1.81
   0  -6  17    8.79    1.52
   0   6 -17    9.18    1.62
   0   6  17    9.53    1.57
   0   6 -18    1.01    1.47
   0   6 -18    1.90    1.64
   0  -6  18    1.12    1.35
   0  -6  18    1.46    1.35
   0   6 -19    0.94    1.52
   0   6 -19    0.58    1.61
   0  -6  19   -1.45    1.37
   0  -6  19    1.42    1.34
   0   6 -20    0.12    1.75
   0  -6  20    1.47    1.39
   0   6 -20    1.84    1.58
   0   6 -21    5.73    1.91
   0  -6  21    7.39    1.62
   0   6 -21    3.59    1.67
   0   6 -22    1.75    1.80
   0   6 -22    0.46    1.64
   0   6 -23    0.64    1.79
   0   6 -24   -1.30    1.88
   0   7   0    0.50    1.30
   0  -7   0    0.17    1.17
   0  -7   0    0.73    1.14
   0   7   0   -0.74    1.10
   0  -7   1    7.34    1.37
   0  -7  -1    7.20    1.33
   0   7   1    6.09    1.39
   0   7  -1    6.01    1.40
   0  -7  -1    4.93    1.22
   0  -7   1    8.21    1.34
   0   7   1    8.58    1.27
   0   7  -1    6.45    1.25
   0  -7   2    6.77    1.31
   0   7   2    7.74    1.28
   0   7  -2    8.22    1.38
   0   7  -2   10.73    1.55
   0  -7  -2    7.58    1.35
   0   7   2    9.48    1.46
   0  -7   2    7.62    1.44
   0  -7  -2    7.60    1.29
   0   7  -3   37.88    2.13
   0   7   3   37.79    2.01
   0   7   3   36.61    1.82
   0   7  -3   41.47    2.01
   0  -7   3   34.72    1.99
   0  -7   3   34.80    1.93
   0  -7  -3   36.76    1.88
   0  -7  -4   10.55    1.30
   0  -7   4    7.90    1.31
   0   7   4    8.36    1.26
   0   7  -4   10.31    1.58
   0   7   4   10.18    1.47
   0  -7   4    6.13    1.40
   0   7   4   10.34    1.41
   0   7  -5   40.43    2.18
   0   7   5   36.99    1.94
   0   7   5   34.52    1.75
   0   7   5   34.77    1.88
   0  -7   5   34.75    1.97
   0  -7   5   33.10    1.97
   0   7   6    2.71    1.28
   0   7  -6    1.35    1.41
   0  -7   6    5.19    1.38
   0   7   6    3.10    1.22
   0  -7   6    4.88    1.28
   0   7  -7   15.86    1.78
   0   7   7   14.89    1.51
   0  -7   7   15.74    1.64
   0   7   7   16.08    1.46
   0  -7   7   14.09    1.54
   0  -7   8    6.85    1.38
   0   7  -8    6.62    1.54
   0  -7   8    7.82    1.50
   0  -7   9    2.68    1.27
   0  -7   9   -0.09    1.33
   0   7  -9    1.86    1.48
   0  -7  10    9.07    1.48
   0  -7  10    9.22    1.53
   0   7 -10    5.99    1.61
   0  -7  11    6.56    1.45
   0   7 -11    8.03    1.60
   0  -7  11    6.52    1.45
   0  -7  12   16.02    1.70
   0  -7  12   20.11    1.78
   0   7 -12   21.47    1.93
   0  -7  13    7.33    1.55
   0  -7  13    2.83    1.40
   0   7 -13    7.26    1.58
   0  -7  14    1.26    1.43
   0   7 -14   -0.87    1.54
   0  -7  14    0.10    1.33
   0   7 -14    0.86    1.42
   0  -7  15    3.00    1.45
   0   7 -15    0.78    1.55
   0  -7  15   -0.20    1.38
   0  -7  16    0.55    1.40
   0   7 -16    3.10    1.73
   0  -7  17   10.86    1.66
   0   7 -17   15.45    2.06
   0  -7  18   -0.45    1.44
   0   7 -18   -0.60    1.70
   0  -7  19    2.97    1.54
   0   7 -19    4.71    1.93
   0  -7  20    0.35    1.45
   0   7 -20    1.65    1.77
   0   7 -21    1.56    1.86
   0   7 -22    2.39    1.93
   0   8   0    4.05    1.54
   0  -8   0    2.23    1.41
   0  -8   0    1.21    1.35
   0   8   0    3.25    1.32
   0  -8   1    0.49    1.34
   0   8   1    0.19    1.44
   0   8  -1    1.37    1.50
   0   8   1    0.92    1.19
   0   8  -1    2.70    1.31
   0  -8   1    1.32    1.29
   0  -8  -1    1.93    1.30
   0  -8  -2    0.91    1.20
   0   8  -2    0.98    1.29
   0  -8   2    0.10    1.22
   0   8   2    0.94    1.41
   0   8   2   -1.22    1.37
   0   8  -2   -1.09    1.52
   0  -8   2    0.20    1.43
   0  -8  -3    0.81    1.16
   0   8   3   -0.55    1.38
   0  -8   3    1.72    1.41
   0   8  -3    1.30    1.47
   0   8   3    0.74    1.33
   0  -8   3    1.47    1.38
   0   8   4   23.79    1.92
   0   8  -4   24.99    2.03
   0  -8   4   19.31    1.81
   0   8   4   25.33    1.90
   0  -8   4   21.58    1.84
   0   8  -5    1.02    1.57
   0   8   5    1.61    1.39
   0  -8   5    0.41    1.47
   0   8   5    1.70    1.36
   0  -8   5   -1.11    1.37
   0  -8   6   19.94    1.89
   0   8   6   16.15    1.74
   0   8  -6   19.09    1.97
   0   8   6   18.01    1.72
   0  -8   6   23.27    1.81
   0  -8   7    0.84    1.40
   0   8  -7   -0.83    1.57
   0  -8   7    2.83    1.52
   0  -8   8    1.28    1.43
   0   8  -8    1.68    1.57
   0  -8   8    2.77    1.42
   0   8  -9   -0.32    1.56
   0  -8   9   -0.32    1.41
   0  -8   9   -0.11    1.38
   0   8 -10   15.66    1.92
   0  -8  10   15.28    1.83
   0  -8  10   16.97    1.84
   0   8 -11    4.93    1.68
   0  -8  11    4.58    1.61
   0  -8  11    2.35    1.37
   0   8 -12   15.62    1.95
   0  -8  12   17.43    1.93
   0  -8  12   13.20    1.81
   0  -8  13    2.31    1.52
   0   8 -13    0.22    1.59
   0  -8  13    0.92    1.49
   0   8 -14    2.06    1.64
   0  -8  14    0.77    1.49
   0   8 -14    3.32    1.77
   0  -8  14    0.23    1.48
   0   8 -15    1.30    1.58
   0  -8  15    2.66    1.52
   0  -8  15    0.48    1.51
   0   8 -15    2.80    1.81
   0  -8  16    6.13    1.62
   0   8 -16    2.98    1.82
   0  -8  17    0.61    1.53
   0   8 -17   -0.38    1.77
   0  -8  18    1.48    1.57
   0   8 -18    0.13    1.78
   0  -8  19   -0.12    1.55
   0   8 -19    2.24    1.94
   0  -8  20    1.88    1.62
   0   9   0   -0.65    1.53
   0  -9   0   -0.42    1.34
   0   9   0    0.98    1.57
   0   9  -1    0.77    1.52
   0   9   1    1.62    1.54
   0  -9  -1    2.91    1.41
   0  -9   1    1.82    1.40
   0   9  -1    1.76    1.63
   0   9   1    0.43    1.52
   0  -9  -2    5.45    1.51
   0   9  -2    6.46    1.78
   0   9   2    7.51    1.69
   0   9  -2    7.93    1.74
   0   9   2    8.19    1.68
   0  -9   2    8.35    1.59
   0   9   3    1.56    1.58
   0   9  -3    0.34    1.64
   0   9   3    2.20    1.53
   0  -9   3    0.22    1.38
   0   9  -4   -0.34    1.66
   0   9   4   -2.05    1.59
   0   9   4   -0.21    1.48
   0  -9   4   -0.22    1.40
   0   9  -5    2.18    1.72
   0   9   5    2.22    1.51
   0  -9   5    1.28    1.58
   0   9   5    0.91    1.45
   0  -9   5    2.15    1.46
   0  -9   6    7.26    1.75
   0   9  -6    4.52    1.80
   0  -9   6    5.05    1.52
   0  -9   7    2.36    1.70
   0   9  -7    5.49    1.82
   0  -9   7    4.43    1.59
   0  -9   8    1.07    1.54
   0   9  -8    2.00    1.71
   0  -9   8    0.95    1.48
   0   9  -9   15.61    2.06
   0  -9   9   12.71    1.91
   0  -9   9   14.88    1.98
   0   9 -10   11.17    1.95
   0  -9  10    9.16    1.81
   0  -9  10    8.04    1.76
   0   9 -11    6.57    1.86
   0  -9  11    5.33    1.79
   0  -9  11    6.91    1.73
   0   9 -12    2.16    1.74
   0  -9  12    2.80    1.67
   0  -9  12   -0.38    1.47
   0   9 -13    3.00    1.77
   0  -9  13    2.93    1.72
   0  -9  13    3.93    1.67
   0   9 -14    2.52    1.74
   0   9 -14    2.80    1.91
   0  -9  14    2.18    1.61
   0   9 -15    0.84    1.75
   0  -9  15   -0.78    1.58
   0   9 -15   -1.43    1.91
   0  -9  16    0.26    1.67
   0   9 -16    3.17    1.95
   0  10   0    3.60    1.77
   0  10   0    1.81    1.67
   0 -10   0    0.47    1.47
   0  10   1    2.37    1.66
   0  10  -1    1.46    1.73
   0  10   1    0.95    1.59
   0  10  -1   -1.22    1.70
   0 -10   1   -2.60    1.59
   0 -10  -1   -0.92    1.50
   0  10   2   -0.70    1.65
   0  10  -2    1.35    1.70
   0  10   2   -0.47    1.59
   0  10  -2    0.74    1.65
   0 -10   2    0.24    1.57
   0  10  -3    5.46    1.88
   0  10   3    0.35    1.65
   0  10  -3    1.87    1.76
   0  10   3    2.20    1.61
   0 -10   3    0.85    1.53
   0 -10   4    3.56    1.61
   0  10   4    2.73    1.60
   0  10  -4    2.52    1.75
   0  10  -4    0.50    1.77
   0 -10   5    3.97    1.65
   0  10  -5   -0.63    1.70
   0  10  -5    1.52    1.82
   0 -10   6    4.65    1.72
   0  10  -6    3.45    1.86
   0  10  -6    6.36    1.97
   0 -10   7    1.02    1.56
   0  10  -7    0.90    1.83
   0  10  -7    1.02    1.86
   0 -10   8    1.42    1.65
   0  10  -8    6.73    1.85
   0  10  -8    2.19    1.84
   0 -10   9    2.22    1.70
   0  10  -9    3.38    1.86
   0  10  -9    3.10    1.85
   0 -10  10    0.53    1.61
   0  10 -10   -1.18    1.77
   0  10 -10    0.13    1.85
   0 -10  11    0.53    1.68
   0  10 -11   -0.91    1.85
   0  10 -11    0.13    1.73
   0  11   1    1.28    1.83
   0  11   1    0.13    1.71
   0 -11   1    0.51    1.61
   0  11   2    2.40    1.84
   0  11   2    1.14    1.73
  -1   0  30    0.50    1.75
  -1   0  29    8.28    1.90
   1   0 -29   10.02    1.93
  -1   0  29   13.33    2.15
   1   0 -29   10.34    1.97
  -1   0  28    1.06    1.65
   1   0 -28    1.77    1.70
  -1   0  28    2.26    1.83
   1   0 -28   -1.17    1.70
  -1   0  27   -0.11    1.66
   1   0 -27    0.61    1.57
  -1   0  27    4.85    1.80
   1   0 -27    2.83    1.68
  -1   0  26   -0.55    1.56
   1   0 -26    1.18    1.53
  -1   0  26    2.46    1.68
   1   0 -26    2.40    1.63
  -1   0  25    9.51    1.71
   1   0 -25   11.47    1.72
  -1   0  25   14.50    1.97
   1   0 -25   12.47    1.82
  -1   0  24    2.57    1.52
   1   0 -24    2.07    1.34
  -1   0  24    4.20    1.65
   1   0 -24   -0.60    1.44
  -1   0  23    5.31    1.50
   1   0 -23    3.12    1.43
  -1   0  23    5.35    1.65
   1   0 -23    5.85    1.53
  -1   0  22    1.60    1.38
   1   0 -22   -1.29    1.32
  -1   0  22    3.13    1.55
   1   0 -22   -1.19    1.36
  -1   0  21   15.07    1.59
   1   0 -21   12.53    1.59
  -1   0  21   12.92    1.68
   1   0 -21   14.14    1.60
  -1   0  20   -1.70    1.29
   1   0 -20    1.43    1.29
  -1   0  20   -0.18    1.28
   1   0 -20   -0.08    1.27
  -1   0  19    3.63    1.36
   1   0 -19    4.21    1.24
  -1   0  19    3.82    1.42
   1   0 -19    5.97    1.33
  -1   0  18   -0.38    1.19
   1   0 -18   -1.66    1.30
  -1   0  18   -0.23    1.28
   1   0 -18    0.36    1.19
  -1   0  17   67.57    2.38
   1   0 -17   67.34    2.42
  -1   0  17   67.02    2.39
   1   0 -17   68.64    2.35
  -1   0  16    1.07    1.07
   1   0 -16   -0.28    0.97
  -1   0  16    1.03    1.16
   1   0 -16    1.65    1.06
   1   0 -15   35.19    1.62
  -1   0  15   32.22    1.61
   1   0 -15   33.79    1.69
  -1   0  15   33.55    1.63
  -1   0  14    0.03    0.58
   1   0 -14   -0.38    0.91
  -1   0  14   -0.23    0.88
   1   0 -14   -0.96    0.94
  -1   0  14    0.47    0.98
  -1   0  13    1.44    0.58
   1   0 -13    1.71    0.87
  -1   0  13    0.80    0.94
   1   0 -13    1.49    0.85
  -1   0  13    0.70    0.96
  -1   0  12   -0.03    0.54
   1   0 -12    0.33    0.48
   1   0 -12    0.09    0.86
  -1   0  12   -0.59    0.92
  -1   0  12    0.59    0.90
   1   0 -12   -0.25    0.86
  -1   0  11  291.71    4.98
   1   0 -11  290.50    5.15
  -1   0  11  290.71    4.97
  -1   0  11  292.44    5.19
  -1   0  11  291.81    5.21
   1   0 -11  280.05    4.29
   1   0 -11  297.50    5.24
  -1   0  11  287.91    4.72
  -1   0  11  284.65    4.48
   1   0 -11  282.59    4.50
   1   0 -11  290.74    4.68
  -1   0  11  289.51    4.92
   1   0 -10   -0.07    0.81
  -1   0  10    0.09    0.40
  -1   0  10    0.06    0.67
  -1   0  10    0.44    0.64
  -1   0  10    0.10    0.70
  -1   0  10    0.04    0.87
   1   0 -10   -0.21    0.78
   1   0 -10    0.83    0.50
  -1   0  10    0.32    0.52
  -1   0  10    1.03    0.68
  -1   0  10   -0.48    0.85
   1   0 -10    0.64    0.47
   1   0 -10   -0.10    0.27
  -1   0   9  893.33   13.59
  -1   0   9  891.47   13.59
  -1   0   9  865.21   13.17
   1   0  -9  882.31   13.62
   1   0  -9  877.64   13.14
  -1   0   9  876.28   13.02
   1   0  -9  879.20   13.52
  -1   0   9  894.97   13.43
  -1   0   9  896.81   13.45
  -1   0   9  883.42   13.37
   1   0  -9  867.43   13.04
   1   0  -8    0.61    0.74
  -1   0   8    0.43    0.65
  -1   0   8   -0.24    0.64
  -1   0   8    0.22    0.75
   1   0  -8    0.74    0.72
  -1   0   8    0.41    0.72
  -1   0   8   -0.05    0.41
  -1   0   8    0.74    0.64
   1   0  -8   -0.16    0.42
  -1   0   8    0.21    0.46
   1   0  -8   -0.20    0.44
  -1   0   7   62.12    1.19
   1   0  -7   60.49    1.57
   1   0  -7   62.43    1.22
  -1   0   7   63.20    1.49
  -1   0   7   62.42    1.47
   1   0  -7   58.65    1.50
  -1   0   7   64.01    1.57
  -1   0   7   60.80    1.55
  -1   0   7   60.64    1.24
   1   0  -7   60.98    1.23
  -1   0   7   61.95    1.45
  -1   0   6   -0.46    0.67
   1   0  -6   -0.07    0.60
  -1   0   6   -0.01    0.40
   1   0  -6    0.78    0.44
  -1   0   6    0.49    0.57
   1   0  -6    0.46    0.38
  -1   0   6    0.77    0.38
   1   0  -6    0.40    0.63
  -1   0   6    0.38    0.58
  -1   0   6   -0.21    0.64
   1   0  -5 1346.71   19.71
   1   0  -5 1360.82   19.67
  -1   0   5 1310.34   19.67
  -1   0   5 1363.84   19.93
   1   0  -5 1348.75   19.89
  -1   0   5 1367.73   19.86
   1   0  -5 1328.85   19.95
  -1   0   5 1351.25   19.70
  -1   0   5 1359.35   19.95
  -1   0   4    0.17    0.39
   1   0  -4    0.87    0.43
  -1   0   4    0.25    0.50
  -1   0   4    0.54    0.44
   1   0  -4   -0.31    0.49
   1   0  -4    0.08    0.49
  -1   0   4    0.25    0.53
  -1   0   3  303.58    4.67
  -1   0   3  296.79    4.63
  -1   0   3  303.88    4.61
  -1   0   3  307.90    4.57
   1   0  -3  303.08    4.58
   1   0  -3  294.63    4.65
  -1   0   2    0.01    0.19
  -1   0   2    0.30    0.26
   1   0  -2   -0.01    0.22
   1   0  -2    0.17    0.22
   1   0  -2   -0.12    0.20
  -1   0   2    0.33    0.22
  -1   0   2    0.17    0.24
   1   0  -1    0.12    0.14
  -1   0   0    0.12    0.16
   1   0   0    0.03    0.14
  -1   0  -1   -0.13    0.25
  -1   0  -1    0.34    0.21
   1   0   1    0.16    0.22
   1   0   1   -0.05    0.18
   1   0   1    0.15    0.24
   1   0   2    0.23    0.37
  -1   0  -2    0.24    0.35
   1   0   2   -0.41    0.35
   1   0   2    0.06    0.33
   1   0   2    0.14    0.35
  -1   0  -2    0.70    0.34
  -1   0  -2    0.31    0.32
   1   0   2    0.31    0.34
  -1   0  -2    0.38    0.39
  -1   0  -3  620.36    9.36
  -1   0  -3  616.31    9.22
   1   0   3  620.00    9.23
  -1   0  -3  623.41    9.23
  -1   0  -3  628.16    9.33
   1   0   3  624.11    9.31
   1   0   3  617.46    9.35
  -1   0  -3  629.71    9.33
   1   0   3  613.07    9.33
  -1   0  -4   -0.11    0.59
  -1   0  -4   -0.19    0.48
   1   0   4    0.17    0.56
   1   0   4    0.15    0.52
  -1   0  -4   -0.34    0.62
   1   0   4   -0.05    0.46
  -1   0  -4    0.20    0.48
  -1   0  -4    0.13    0.44
   1   0   4   -0.33    0.48
   1   0   4    0.41    0.62
  -1   0  -4    0.48    0.51
  -1   0  -5    0.66    0.68
  -1   0  -5    0.76    0.63
   1   0   5    0.02    0.58
  -1   0  -5    0.93    0.54
   1   0   5    1.41    0.67
   1   0   5    0.73    0.51
  -1   0  -5    0.71    0.56
  -1   0  -5    0.94    0.43
   1   0   5   -0.09    0.46
  -1   0  -5    0.84    0.51
   1   0   5    1.01    0.57
  -1   0  -6   -0.02    0.69
   1   0   6   -0.03    0.67
   1   0   6    0.56    0.46
  -1   0  -6    0.19    0.45
  -1   0  -6    0.62    0.73
   1   0   6   -0.16    0.64
   1   0   6    0.58    0.55
  -1   0  -6    0.27    0.60
  -1   0  -6   -0.12    0.54
   1   0   6    0.41    0.62
  -1   0  -6    0.27    0.69
  -1   0  -6   -0.75    0.60
  -1   0  -7   28.31    1.05
   1   0   7   27.15    1.17
  -1   0  -7   28.31    1.15
  -1   0  -7   27.97    1.14
  -1   0  -7   28.24    0.79
   1   0   7   26.22    0.81
  -1   0  -7   27.36    1.02
   1   0   7   27.12    0.97
   1   0   7   27.90    1.06
  -1   0  -7   28.13    1.13
  -1   0  -7   28.89    0.97
   1   0   7   27.07    1.02
   1   0   8   -0.40    0.48
   1   0   8   -0.17    0.59
  -1   0  -8    0.07    0.82
   1   0   8   -0.41    0.69
   1   0   8   -0.04    0.77
  -1   0  -8    0.16    0.46
  -1   0  -8    0.29    0.79
  -1   0  -8    1.37    0.58
   1   0   8    1.17    0.69
  -1   0  -8   -0.25    0.81
  -1   0  -8   -0.06    0.65
   1   0   9 3035.81   44.12
   1   0   9 3034.37   43.93
  -1   0  -9 3042.77   43.95
  -1   0  -9 3009.88   44.08
  -1   0  -9 3011.24   43.78
   1   0   9 2973.01   43.88
   1   0   9 2838.09   43.52
  -1   0  -9 2986.36   43.49
   1   0   9 3007.31   43.80
  -1   0  -9 3025.62   44.01
   1   0  10    2.97    0.93
  -1   0 -10    1.36    0.96
  -1   0 -10    0.40    0.92
   1   0  10    0.73    0.70
   1   0  10    0.34    0.48
  -1   0 -10    2.35    0.52
   1   0  10    0.27    0.74
  -1   0 -10    2.62    0.66
   1   0  11   15.89    1.20
  -1   0 -11   16.08    0.88
   1   0  11   15.95    0.94
   1   0  11   13.94    0.97
  -1   0 -11   17.61    1.16
   1   0  11   16.15    0.69
  -1   0 -11   17.57    1.20
  -1   0 -12   -0.10    0.89
   1   0  12   -0.65    1.00
   1   0  12    0.24    0.74
  -1   0 -12    0.50    0.63
  -1   0 -12    0.89    0.90
   1   0  13  209.99    4.27
   1   0  13  199.59    3.93
  -1   0 -13  209.24    4.16
  -1   0 -13  201.17    4.23
  -1   0 -13  202.58    4.22
  -1   0 -14    1.23    1.02
  -1   0 -14   -1.17    0.97
   1   0  14    0.64    1.02
   1   0  14    0.46    0.77
  -1   0 -14    0.76    0.98
   1   0  15   60.21    2.19
   1   0  15   57.26    1.86
  -1   0 -15   63.72    2.19
  -1   0 -15   59.45    2.14
  -1   0 -15   58.97    2.06
   1   0  16    0.87    0.87
  -1   0 -16    0.21    1.08
  -1   0 -16   -0.06    1.03
  -1   0 -16    0.66    1.09
   1   0  16   -1.23    1.05
   1   0  16   -1.17    1.17
   1   0  17   60.05    2.32
  -1   0 -17   62.99    2.37
  -1   0 -17   59.01    2.19
   1   0  17   58.56    2.30
  -1   0 -17   64.42    2.37
  -1   0 -18    1.03    1.29
  -1   0 -18    1.15    1.22
   1   0  18   -0.58    1.34
  -1   0 -18    0.25    1.21
   1   0  18    0.47    1.25
   1   0  19  112.54    3.28
  -1   0 -19  122.83    3.45
  -1   0 -19  120.19    3.48
   1   0  19  117.54    3.46
   1   0  20    2.33    1.42
  -1   0 -20    1.25    1.32
  -1   0 -20    1.39    1.26
   1   0  20   -0.52    1.36
   1   0  21   18.53    1.91
  -1   0 -21   16.76    1.72
  -1   0 -21   18.72    1.78
   1   0  21   14.83    1.61
   1   0  22    1.54    1.47
  -1   0 -22    1.67    1.46
  -1   0 -22    1.13    1.46
   1   0  22    1.05    1.45
   1   0  23    3.66    1.54
  -1   0 -23    1.44    1.48
  -1   0 -23    1.29    1.32
   1   0  23    1.09    1.39
   1   0  24    0.90    1.63
  -1   0 -24    0.21    1.52
  -1   0 -24    0.11    1.43
   1   0  24    0.41    1.44
   1   0  25    7.95    1.83
  -1   0 -25    5.69    1.75
  -1   0 -25    4.43    1.61
   1   0  25    7.42    1.69
   1   0  26    1.21    1.65
  -1   0 -26   -1.39    1.64
  -1   0 -26    3.51    1.67
   1   0  26    0.56    1.57
   1   0  27   20.61    2.21
  -1   0 -27   11.60    2.00
  -1   0 -27   11.78    1.93
   1   0  27   13.96    1.94
   1   0  28    2.33    1.90
  -1   0 -28    3.74    1.75
  -1   0 -28    0.86    1.75
  -1   0 -29   14.14    2.06
  -1   0 -29   14.95    2.20
  -1  -1  29   12.60    2.14
  -1   1  29    8.78    2.04
  -1   1  29   14.02    2.07
   1  -1 -29   10.89    1.89
   1   1 -29    6.84    1.95
  -1   1  28    2.38    1.76
  -1  -1  28    3.41    1.88
  -1   1  28   -0.74    1.68
   1   1 -28   -0.13    1.65
   1  -1 -28    2.90    1.65
  -1  -1  27    6.47    1.95
  -1   1  27    6.17    1.85
   1  -1 -27    2.80    1.67
   1   1 -27    4.95    1.63
  -1  -1  27    8.95    1.78
  -1   1  27    3.70    1.72
  -1  -1  26    2.00    1.67
  -1   1  26    4.08    1.72
   1  -1 -26    1.13    1.63
   1   1 -26    0.63    1.50
   1  -1 -26    0.94    1.51
   1   1 -26    1.19    1.55
  -1   1  26    2.42    1.65
  -1  -1  26    4.69    1.61
  -1   1  25    4.49    1.55
  -1  -1  25    5.55    1.77
   1   1 -25    4.52    1.59
   1  -1 -25    7.52    1.72
   1   1 -25   10.75    1.76
   1  -1 -25    5.87    1.55
  -1  -1  25    6.27    1.60
  -1   1  25    3.01    1.54
  -1   1  24    2.58    1.60
  -1  -1  24    0.11    1.56
   1  -1 -24   -1.15    1.48
   1   1 -24    0.58    1.41
   1  -1 -24    0.54    1.39
   1   1 -24    1.21    1.36
  -1   1  24   -0.86    1.45
  -1  -1  24    4.05    1.48
  -1   1  23    2.16    1.52
  -1  -1  23    3.63    1.62
   1   1 -23    2.94    1.42
   1  -1 -23    2.00    1.47
   1  -1 -23    2.79    1.40
   1   1 -23    2.84    1.44
  -1   1  23    0.41    1.49
  -1  -1  23    6.89    1.59
  -1  -1  22    6.33    1.58
  -1   1  22    5.68    1.51
   1  -1 -22    3.92    1.45
   1   1 -22    4.28    1.36
   1  -1 -22    3.56    1.35
   1   1 -22    5.40    1.53
  -1   1  22    4.72    1.54
  -1  -1  22    6.66    1.44
  -1  -1  21   10.24    1.66
  -1   1  21    7.08    1.54
   1   1 -21   11.10    1.48
   1  -1 -21   11.10    1.61
   1  -1 -21    6.85    1.46
   1   1 -21    8.37    1.49
  -1   1  21    7.51    1.44
  -1  -1  21    6.95    1.44
  -1  -1  20    1.60    1.44
  -1   1  20   -0.26    1.38
   1  -1 -20    2.33    1.38
   1   1 -20   -0.86    1.21
   1   1 -20   -0.45    1.24
   1  -1 -20   -0.27    1.28
  -1  -1  20    0.49    1.23
  -1   1  20   -0.09    1.26
  -1  -1  19    5.81    1.54
  -1   1  19    1.33    1.28
   1  -1 -19    1.14    1.28
   1   1 -19    2.43    1.23
   1   1 -19    1.62    1.26
   1  -1 -19    1.26    1.23
  -1   1  19    2.11    1.33
  -1  -1  19    2.54    1.23
  -1   1  18   17.55    1.67
  -1  -1  18   15.94    1.66
   1   1 -18   17.25    1.50
   1  -1 -18   17.38    1.57
   1  -1 -18   20.30    1.64
   1   1 -18   20.37    1.61
  -1  -1  18   20.30    1.52
  -1   1  18   16.64    1.65
  -1   1  17   11.39    1.41
  -1  -1  17   12.59    1.47
   1   1 -17   11.58    1.36
   1  -1 -17   12.39    1.38
  -1  -1  17   12.59    1.36
  -1   1  17   10.35    1.43
   1   1 -17   12.43    1.31
   1  -1 -17   13.09    1.46
  -1   1  16   57.52    2.23
  -1  -1  16   59.28    2.11
   1   1 -16   63.71    2.10
   1  -1 -16   62.17    2.23
  -1  -1  16   60.18    2.26
  -1   1  16   56.91    2.20
   1  -1 -16   62.07    2.18
   1   1 -16   60.00    2.21
  -1   1  15   11.97    1.21
  -1  -1  15   14.60    1.22
  -1   1  15   12.01    1.31
  -1  -1  15   15.90    1.38
  -1  -1  15   11.61    0.92
   1   1 -15   12.86    1.21
   1  -1 -15   13.79    1.27
   1  -1 -15   13.39    1.28
   1   1 -15   11.44    1.15
  -1   1  14   79.05    2.37
  -1  -1  14   80.46    2.30
   1   1 -14   89.30    2.47
   1  -1 -14   83.80    2.43
   1  -1 -14   82.54    2.40
   1   1 -14   83.95    2.28
  -1  -1  14   76.69    1.98
  -1  -1  14   85.13    2.48
  -1   1  14   75.34    2.36
  -1  -1  13   50.09    1.75
   1   1 -13   50.03    1.68
   1  -1 -13   46.52    1.77
   1  -1 -13   47.55    1.78
  -1   1  13   46.39    1.74
  -1  -1  13   51.70    1.88
  -1  -1  13   45.71    1.44
  -1   1  13   45.57    1.27
   1  -1 -12    0.97    0.80
  -1   1  12   -0.94    0.95
  -1  -1  12    2.24    0.94
  -1  -1  12   -0.18    0.44
  -1  -1  12   -0.23    0.80
   1   1 -12    0.73    0.59
  -1   1  12    0.66    0.53
   1  -1 -12    1.15    0.94
   1   1 -12    0.34    0.80
   1   1 -12    0.63    0.57
  -1  -1  12    0.03    0.61
   1   1 -11  152.59    2.67
   1  -1 -11  154.42    2.54
  -1  -1  11  158.43    3.32
  -1   1  11  156.20    3.29
   1  -1 -11  160.71    3.32
  -1  -1  11  155.29    2.69
  -1  -1  11  154.47    3.19
   1   1 -11  159.01    2.90
  -1   1  11  151.08    2.75
  -1  -1  11  142.83    2.91
   1  -1 -11  158.04    2.70
  -1  -1  11  158.18    2.92
  -1  -1  11  159.99    3.03
   1  -1 -11  158.55    3.29
   1   1 -11  154.92    3.13
  -1  -1  11  151.13    2.74
   1   1 -11  154.60    2.79
   1  -1 -10   30.70    0.86
   1   1 -10   31.23    1.22
  -1  -1  10   32.92    1.15
   1  -1 -10   32.37    1.37
  -1  -1  10   29.27    1.30
  -1  -1  10   31.63    0.90
  -1   1  10   32.20    0.76
   1   1 -10   29.80    0.88
  -1  -1  10   31.93    1.40
  -1   1  10   29.72    1.32
   1   1 -10   29.72    1.18
   1  -1 -10   29.57    0.78
   1  -1 -10   33.41    1.17
  -1  -1  10   29.77    1.09
   1   1 -10   30.69    1.04
  -1   1  10   29.55    0.92
  -1  -1  10   29.41    0.94
   1   1 -10   32.88    1.02
  -1  -1  10   31.32    1.07
  -1  -1  10   30.62    1.24
   1   1 -10   30.03    1.35
   1  -1 -10   31.87    1.34
   1  -1  -9   99.06    1.79
  -1  -1   9   99.43    2.18
   1   1  -9   96.37    2.31
   1  -1  -9   99.24    2.30
  -1  -1   9   99.61    2.08
   1   1  -9   94.31    2.13
  -1  -1   9   97.12    2.24
  -1  -1   9   98.80    1.86
   1   1  -9   96.13    1.83
   1   1  -9   97.33    2.18
  -1   1   9   98.60    2.24
  -1  -1   9   98.17    2.34
   1  -1  -9  102.96    2.14
  -1   1   9  100.93    2.19
   1  -1  -9  102.52    2.31
   1   1  -9   97.64    1.94
  -1  -1   9   99.96    1.92
  -1   1   9   99.23    1.84
   1   1  -9  101.22    2.01
  -1  -1   9   97.12    2.04
  -1   1   9  100.46    1.72
  -1  -1   9   98.21    1.98
   1  -1  -9   95.84    1.73
  -1   1   8    9.70    0.49
   1  -1  -8    7.70    0.46
   1   1  -8    8.58    0.64
   1   1  -8    7.22    0.92
  -1  -1   8    8.52    0.81
   1   1  -8    8.43    0.78
   1  -1  -8    9.05    0.96
  -1  -1   8    7.88    0.57
   1   1  -8    7.89    0.67
  -1  -1   8    7.60    0.62
  -1  -1   8    7.41    0.71
   1   1  -8    7.36    0.55
   1   1  -8    8.35    0.76
  -1  -1   8    8.16    0.78
  -1  -1   8    8.02    0.95
  -1   1   8    8.37    0.89
   1   1  -8    7.39    0.77
  -1   1   8    6.75    0.73
   1  -1  -8    7.84    0.87
   1  -1  -8    8.82    0.75
  -1  -1   8    8.04    0.68
  -1   1   8    9.21    0.47
   1  -1  -8    7.82    0.51
   1   1  -8    8.64    0.91
  -1  -1   8    7.38    0.75
  -1  -1   8    7.64    0.65
  -1  -1   7  213.23    3.68
   1   1  -7  220.30    3.66
  -1   1   7  216.59    3.46
   1  -1  -7  220.50    3.45
   1   1  -7  222.96    3.92
  -1  -1   7  220.85    3.83
   1  -1  -7  223.26    3.90
   1   1  -7  220.60    3.73
  -1  -1   7  221.20    3.68
  -1  -1   7  213.99    3.57
   1  -1  -7  218.25    3.48
   1   1  -7  223.09    3.82
  -1  -1   7  224.18    3.92
   1  -1  -7  226.30    3.79
  -1   1   7  222.06    3.85
  -1  -1   7  216.11    3.78
   1   1  -7  223.90    3.88
   1   1  -7  216.32    3.65
  -1  -1   7  221.48    3.62
  -1  -1   7  219.75    3.59
  -1   1   7  219.44    3.46
   1   1  -7  222.26    3.78
  -1  -1   7  219.83    3.83
  -1   1   7  222.91    3.82
   1  -1  -7  220.81    3.91
  -1  -1   6    6.09    0.58
   1   1  -6    6.12    0.56
  -1   1   6    4.94    0.35
   1   1  -6    4.84    0.78
  -1  -1   6    5.21    0.70
   1   1  -6    5.65    0.62
   1   1  -6    5.45    0.62
  -1  -1   6    5.26    0.54
  -1  -1   6    5.41    0.57
  -1  -1   6    5.36    0.57
   1   1  -6    6.01    0.51
   1  -1  -6    4.99    0.48
   1   1  -6    5.68    0.65
  -1  -1   6    6.33    0.72
  -1  -1   6    5.14    0.80
  -1   1   6    5.60    0.66
   1   1  -6    5.15    0.68
  -1   1   6    5.57    0.67
   1  -1  -6    5.40    0.76
  -1   1   6    4.72    0.41
  -1  -1   6    6.07    0.54
   1  -1  -6    6.44    0.62
  -1  -1   6    5.67    0.65
   1   1  -6    5.12    0.71
  -1   1   5  265.04    4.05
   1   1  -5  266.09    4.43
   1   1  -5  265.34    4.21
  -1   1   5  272.07    4.36
  -1  -1   5  268.93    4.20
   1   1  -5  263.86    4.31
  -1  -1   5  266.95    4.35
  -1  -1   5  268.36    4.28
   1   1  -5  266.39    4.20
  -1  -1   5  261.96    4.22
   1  -1  -5  263.09    4.02
  -1   1   5  263.90    4.13
  -1   1   5  259.45    4.01
   1   1  -5  264.77    4.37
  -1  -1   5  268.69    4.41
   1   1  -5  270.63    4.25
  -1   1   5  267.54    4.33
   1  -1  -5  271.49    4.29
  -1  -1   5  273.36    4.32
   1   1  -5  266.61    4.35
  -1  -1   5  268.58    4.12
   1  -1  -5  271.62    4.16
   1   1  -5  268.27    4.29
  -1  -1   5  269.84    4.26
   1  -1  -5  272.18    4.42
  -1   1   5  270.96    4.37
  -1  -1   4 1160.63   17.11
   1   1  -4 1192.27   17.15
   1   1  -4 1144.49   17.00
  -1  -1   4 1155.30   16.99
  -1   1   4 1161.18   16.91
   1   1  -4 1150.51   17.13
  -1  -1   4 1140.49   17.12
   1   1  -4 1157.44   17.08
  -1  -1   4 1155.37   17.10
  -1   1   4 1159.83   17.02
  -1   1   4 1139.67   16.93
   1   1  -4 1186.24   17.10
   1   1  -4 1154.47   17.18
  -1  -1   4 1171.42   17.22
   1  -1  -4 1167.63   17.09
  -1   1   4 1159.44   17.11
   1  -1  -4 1158.03   17.04
   1  -1  -4 1169.59   17.22
  -1   1   4 1175.97   17.18
   1   1  -4 1161.64   17.21
  -1  -1   4 1131.02   17.18
   1   1  -4 1166.01   17.13
  -1  -1   4 1143.96   17.11
   1   1  -3   18.86    0.51
  -1  -1   3   20.44    0.52
  -1  -1   3   21.57    0.75
  -1  -1   3   21.16    0.80
   1   1  -3   21.84    0.77
  -1   1   3   18.89    0.56
   1  -1  -3   20.18    0.58
  -1  -1   3   19.47    0.72
   1   1  -3   19.91    0.76
   1   1  -3   19.09    0.75
  -1  -1   3   18.42    0.80
   1  -1  -3   19.49    0.59
  -1   1   3   19.36    0.59
   1   1  -3   18.98    0.68
  -1  -1   3   18.94    0.71
   1   1  -3   19.49    0.77
   1   1  -3   20.43    0.66
   1  -1  -3   19.66    0.50
  -1  -1   3   20.35    0.70
  -1   1   3   20.04    0.49
  -1  -1   3   19.52    0.66
   1   1  -3   18.84    0.65
   1  -1  -3   21.05    0.76
  -1   1   3   21.33    0.72
  -1   1   3   19.56    0.63
   1  -1  -3   20.39    0.69
  -1  -1   2    1.96    0.48
   1   1  -2    1.79    0.49
   1  -1  -2    1.59    0.45
  -1   1   2    3.05    0.44
  -1   1   2    2.56    0.43
  -1  -1   2    3.39    0.37
   1   1  -2    2.18    0.43
  -1  -1   2    2.58    0.46
  -1   1   2    1.32    0.34
   1  -1  -2    2.21    0.39
  -1   1   2    2.40    0.42
   1  -1  -2    2.71    0.30
  -1   1   2    2.23    0.29
   1   1  -2    2.16    0.44
   1   1  -2    2.13    0.35
  -1  -1   2    1.28    0.45
  -1  -1   2    0.47    0.52
   1   1  -2    1.94    0.44
   1   1  -2    2.83    0.41
   1  -1  -2    1.92    0.30
  -1  -1   2    2.14    0.41
  -1   1   2    2.16    0.27
  -1   1   1 1291.85   18.82
   1  -1  -1 1288.49   18.81
  -1   1   1 1287.76   18.86
   1   1  -1 1276.47   18.85
   1   1  -1 1291.39   18.76
  -1  -1   1 1293.96   18.87
   1   1  -1 1273.25   18.86
  -1   1   1 1295.94   18.82
   1  -1  -1 1270.30   18.83
   1   1  -1 1274.28   18.87
  -1   1   1 1281.82   18.84
   1  -1  -1 1290.17   18.86
  -1  -1   1 1282.84   18.85
   1  -1  -1 1283.26   18.78
  -1  -1   1 1286.77   18.86
   1   1  -1 1273.81   18.82
  -1   1   1 1270.04   18.77
   1   1   0    5.96    0.44
  -1  -1   0    6.35    0.45
   1   1   0    6.95    0.34
   1  -1   0    7.14    0.38
  -1   1   0    7.57    0.36
  -1   1   0    6.84    0.48
   1  -1   0    7.05    0.52
   1   1   0    6.76    0.47
  -1   1   0    7.29    0.43
   1  -1   0    6.65    0.43
  -1   1   0    6.49    0.44
   1   1   0    6.15    0.30
  -1  -1   0    6.57    0.33
   1  -1   0    7.21    0.51
   1   1   0    7.42    0.50
   1  -1   1  126.54    2.22
   1  -1   1  126.03    2.19
  -1   1  -1  127.00    2.03
   1  -1   1  130.67    2.04
   1   1   1  128.76    2.17
  -1  -1  -1  126.02    2.01
   1   1   1  126.24    2.01
  -1   1  -1  126.57    2.19
  -1   1  -1  129.47    2.18
   1  -1   1  127.96    2.21
  -1  -1  -1  127.10    2.07
   1   1   1  127.61    2.06
  -1   1  -1  129.59    2.17
   1   1   1  128.43    2.12
  -1  -1  -1  129.79    2.11
  -1  -1  -2   13.51    0.69
   1   1   2   13.43    0.63
   1  -1   2   12.72    0.65
  -1   1  -2   13.97    0.63
   1  -1   2   14.40    0.70
   1   1   2   14.11    0.64
   1  -1   2   15.42    0.59
  -1   1  -2   14.22    0.55
   1   1   2   12.83    0.56
  -1  -1  -2   14.27    0.61
  -1  -1  -2   13.98    0.50
   1   1   2   13.56    0.48
   1  -1   2   15.27    0.71
   1   1   2   14.12    0.58
  -1  -1  -2   13.91    0.56
   1  -1   2   14.63    0.63
  -1   1  -2   14.14    0.66
  -1  -1  -2   13.77    0.52
   1   1   2   13.38    0.50
   1  -1   3  363.96    5.72
   1  -1   3  368.01    5.67
  -1  -1  -3  368.72    5.68
   1   1   3  360.33    5.64
   1  -1   3  354.53    5.49
   1   1   3  377.52    5.68
  -1  -1  -3  365.11    5.73
   1   1   3  367.65    5.68
  -1   1  -3  354.45    5.64
   1  -1   3  366.69    5.68
  -1   1  -3  366.84    5.56
  -1   1  -3  367.72    5.60
   1  -1   3  372.38    5.63
   1   1   3  371.56    5.74
   1   1   3  368.52    5.57
  -1  -1  -3  360.47    5.55
  -1  -1  -3  357.35    5.46
   1   1   3  364.70    5.46
   1  -1   3  364.84    5.63
  -1   1  -3  357.07    5.60
  -1  -1  -3  368.02    5.60
   1   1   3  354.32    5.57
  -1  -1  -3  354.61    5.71
   1   1   4  143.56    2.22
   1   1   4  143.96    2.53
  -1  -1  -4  140.35    2.56
  -1  -1  -4  141.22    2.61
   1  -1   4  138.60    2.38
   1  -1   4  139.46    2.51
  -1   1  -4  140.74    2.48
  -1   1  -4  142.57    2.49
   1  -1   4  139.93    2.51
   1  -1   4  142.34    2.40
  -1   1  -4  140.18    2.43
   1   1   4  141.54    2.59
   1   1   4  143.45    2.37
  -1  -1  -4  141.58    2.36
   1  -1   4  142.00    2.44
  -1   1  -4  137.53    2.41
  -1  -1  -4  145.84    2.47
   1   1   4  140.23    2.50
  -1  -1  -4  141.74    2.49
   1  -1   4  136.79    2.59
  -1  -1  -5   86.41    1.86
   1   1   5   83.02    1.77
   1  -1   5   79.50    1.65
  -1   1  -5   86.88    1.86
  -1   1  -5   82.16    1.61
   1  -1   5   82.91    1.64
  -1   1  -5   83.75    1.67
   1  -1   5   80.89    1.70
  -1   1  -5   86.12    1.74
   1  -1   5   82.83    1.77
   1  -1   5   82.73    1.63
   1   1   5   84.78    1.86
  -1  -1  -5   83.30    1.76
  -1  -1  -5   85.43    1.67
   1   1   5   83.87    1.72
  -1   1  -5   87.74    1.76
   1  -1   5   82.39    1.81
   1   1   5   85.34    1.55
  -1  -1  -5   82.49    1.53
  -1  -1  -5   81.41    1.87
  -1  -1  -6   43.61    1.12
   1   1   6   40.02    1.17
  -1   1  -6   41.80    1.29
  -1   1  -6   41.03    1.30
  -1  -1  -6   40.21    1.30
   1   1   6   42.89    1.24
   1  -1   6   41.42    1.13
  -1   1  -6   41.91    1.35
   1   1   6   42.75    0.99
   1  -1   6   40.43    1.13
  -1   1  -6   43.57    1.10
   1  -1   6   40.02    1.10
  -1   1  -6   41.05    1.20
   1  -1   6   40.56    1.23
   1   1   6   41.85    1.31
  -1  -1  -6   42.00    0.94
  -1  -1  -6   43.45    1.38
   1  -1   6   41.31    1.07
  -1   1  -6   41.91    1.03
  -1  -1  -6   43.31    1.26
   1  -1   6   43.75    1.27
  -1   1  -6   39.69    1.19
  -1   1  -7    0.29    0.62
   1   1   7    0.10    0.63
   1  -1   7   -0.27    0.68
  -1   1  -7    0.18    0.76
  -1  -1  -7   -0.07    0.52
  -1  -1  -7   -1.08    0.83
   1   1   7    0.28    0.63
  -1   1  -7    0.73    0.83
  -1   1  -7    0.28    0.76
   1   1   7    0.31    0.70
   1  -1   7    0.60    0.59
   1  -1   7   -0.02    0.61
  -1   1  -7    0.41    0.52
  -1   1  -7    0.25    0.47
  -1   1  -7   -0.03    0.62
   1  -1   7   -0.47    0.71
   1   1   7    0.78    0.46
   1   1   7    0.93    0.73
   1  -1   7   -0.43    0.63
  -1  -1  -7   -0.01    0.39
  -1  -1  -7    0.30    0.85
  -1  -1  -7    0.54    0.69
   1  -1   8   22.44    1.06
  -1   1  -8   23.75    1.02
  -1   1  -8   22.21    1.10
   1   1   8   21.17    0.87
  -1  -1  -8   25.56    1.27
   1   1   8   23.81    1.09
  -1   1  -8   21.73    1.13
  -1   1  -8   21.40    0.77
   1  -1   8   23.72    0.94
  -1  -1  -8   23.84    0.70
   1   1   8   23.95    0.75
  -1   1  -8   22.52    0.85
   1  -1   8   21.44    0.91
   1  -1   8   22.39    1.17
   1  -1   8   23.22    1.07
  -1   1  -8   21.77    1.21
   1   1   8   23.26    1.03
  -1   1  -8   22.07    1.00
  -1  -1  -8   23.47    1.02
   1   1   8   22.71    1.19
  -1  -1  -8   24.05    1.11
  -1   1  -8   22.07    1.02
  -1  -1  -8   23.92    1.24
   1  -1   8   20.57    0.97
  -1   1  -8   22.57    0.81
  -1  -1  -8   24.12    0.91
   1   1   8   24.09    0.99
  -1   1  -9  521.41    8.27
   1  -1   9  512.91    8.38
  -1   1  -9  527.47    8.43
   1   1   9  522.71    8.14
  -1  -1  -9  525.07    8.52
   1   1   9  530.69    8.37
  -1   1  -9  522.92    8.45
  -1   1  -9  510.34    7.93
   1  -1   9  519.53    8.18
  -1  -1  -9  518.47    7.85
   1  -1   9  515.84    8.11
   1   1   9  509.32    7.89
  -1   1  -9  508.98    8.05
   1  -1   9  529.32    8.49
   1   1   9  536.35    8.31
   1  -1   9  521.47    8.37
  -1   1  -9  522.64    8.53
  -1   1  -9  526.13    8.35
  -1  -1  -9  527.79    8.38
   1   1   9  521.82    8.56
  -1  -1  -9  530.74    8.52
  -1   1  -9  525.35    8.28
  -1  -1  -9  519.06    8.15
   1   1   9  520.06    8.25
   1  -1   9  519.18    8.32
  -1  -1  -9  520.64    8.44
  -1   1  -9  512.83    7.96
   1   1  10   55.57    1.55
  -1  -1 -10   55.79    1.43
  -1  -1 -10   55.55    1.81
  -1   1 -10   56.61    1.76
  -1   1 -10   54.57    1.24
   1  -1  10   56.23    1.50
  -1  -1 -10   54.55    1.74
  -1   1 -10   54.51    1.35
   1   1  10   54.50    1.21
   1  -1  10   53.67    1.39
  -1   1 -10   55.01    1.82
   1  -1  10   56.08    1.80
   1   1  10   55.90    1.79
   1  -1  10   53.98    1.65
  -1   1 -10   55.07    1.55
   1   1  10   57.81    1.47
  -1   1 -10   58.30    1.75
  -1   1 -10   55.64    1.27
   1  -1  10   54.28    1.63
  -1  -1 -10   61.05    1.85
  -1   1 -10   57.82    1.64
  -1   1 -11   39.13    1.48
   1   1  11   38.54    1.23
   1  -1  11   34.82    1.24
   1  -1  11   35.81    1.11
   1   1  11   32.84    0.93
  -1  -1 -11   35.42    1.45
  -1   1 -11   37.80    1.54
   1  -1  11   35.04    1.38
   1  -1  11   37.52    1.54
   1   1  11   33.66    1.51
   1   1  11   38.62    1.33
  -1  -1 -11   37.47    1.17
  -1  -1 -11   37.13    1.55
  -1   1 -11   36.40    1.38
  -1  -1 -11   38.03    1.57
  -1   1 -11   36.72    1.50
   1  -1  11   34.72    1.38
  -1   1 -11   35.98    1.27
  -1   1 -11   36.19    0.99
   1  -1  12  328.69    5.93
   1   1  12  323.56    5.97
   1   1  12  323.61    5.58
   1  -1  12  320.41    5.71
  -1  -1 -12  312.83    5.90
  -1   1 -12  319.32    5.85
   1  -1  12  324.80    5.76
  -1   1 -12  331.40    5.98
  -1   1 -12  326.56    5.82
   1   1  12  325.94    5.49
   1  -1  12  312.04    5.32
  -1  -1 -12  331.91    5.94
  -1   1 -12  327.68    5.70
  -1  -1 -12  333.57    5.93
   1   1  13    2.08    1.01
   1  -1  13    2.58    1.02
  -1   1 -13    1.17    0.94
  -1  -1 -13    2.06    1.00
  -1  -1 -13    3.49    1.06
  -1   1 -13    3.06    0.90
  -1   1 -13    1.85    1.03
  -1   1 -13    2.72    0.94
   1   1  13    2.25    0.77
   1  -1  13    2.95    0.83
  -1  -1 -13    2.35    0.94
   1  -1  13    2.34    0.94
  -1  -1 -14    0.12    0.96
   1  -1  14   -0.22    0.84
  -1   1 -14   -0.12    0.99
  -1  -1 -14    1.02    1.03
   1  -1  14    0.86    0.83
   1   1  14   -0.52    0.76
  -1  -1 -14    0.74    1.05
  -1   1 -14    0.25    0.88
   1   1  14    0.92    1.06
   1  -1  14    1.08    1.05
  -1  -1 -15    2.61    1.00
  -1   1 -15    2.52    1.08
  -1  -1 -15    1.91    1.13
   1  -1  15    1.55    0.94
   1  -1  15    1.38    0.86
   1  -1  15    1.43    1.13
   1   1  15    2.25    1.05
  -1   1 -15    0.97    0.94
  -1  -1 -15    1.96    1.08
  -1  -1 -16   37.32    1.85
  -1   1 -16   38.97    1.72
   1   1  16   40.30    1.97
   1  -1  16   38.19    1.91
   1  -1  16   38.35    1.72
  -1   1 -16   39.76    1.87
  -1  -1 -16   36.88    1.86
   1  -1  16   37.57    1.59
  -1  -1 -16   34.85    1.82
  -1   1 -17   50.28    1.97
  -1   1 -17   55.38    2.20
  -1  -1 -17   50.84    2.17
   1   1  17   48.13    2.22
   1  -1  17   51.14    2.22
   1  -1  17   49.35    2.02
   1  -1  17   51.50    1.88
  -1  -1 -17   51.40    2.11
  -1  -1 -18    0.33    1.24
  -1   1 -18    2.17    1.27
  -1  -1 -18    1.07    1.31
  -1   1 -18   -0.93    1.24
  -1   1 -18    0.20    1.07
   1  -1  18    1.89    1.22
   1  -1  18    3.06    1.44
   1   1  18   -0.08    1.33
   1  -1  19  122.62    3.39
   1   1  19  126.00    3.65
   1  -1  19  130.11    3.59
  -1   1 -19  131.61    3.65
  -1  -1 -19  122.82    3.51
  -1  -1 -19  122.78    3.55
  -1   1 -19  128.98    3.53
   1  -1  20   14.55    1.54
   1   1  20    8.74    1.57
  -1  -1 -20   15.17    1.62
  -1   1 -20   15.33    1.68
   1   1  20   11.45    1.69
   1  -1  20   15.01    1.73
  -1  -1 -20   14.41    1.72
  -1   1 -20   13.77    1.58
   1   1  21    0.29    1.42
   1  -1  21    1.71    1.23
  -1  -1 -21    1.64    1.34
  -1   1 -21    1.30    1.34
   1  -1  21    1.46    1.49
   1   1  21   -0.60    1.54
  -1   1 -21    2.46    1.38
  -1  -1 -21    1.26    1.40
   1   1  22    2.53    1.50
   1  -1  22    3.23    1.35
  -1  -1 -22    2.63    1.41
  -1   1 -22    4.19    1.42
   1   1  22    1.56    1.49
   1  -1  22    5.54    1.62
  -1  -1 -22    3.85    1.52
  -1   1 -22    3.15    1.50
   1   1  23    5.79    1.57
   1  -1  23    3.28    1.41
  -1  -1 -23    4.23    1.53
  -1   1 -23    4.82    1.54
   1   1  23    7.74    1.64
   1  -1  23    5.69    1.69
  -1  -1 -23    4.03    1.60
  -1   1 -23    7.70    1.61
   1   1  24   -0.55    1.47
  -1   1 -24   -0.23    1.51
  -1  -1 -24    0.88    1.43
   1  -1  24    5.38    1.66
   1   1  24    1.70    1.58
  -1   1 -24   -0.10    1.51
  -1  -1 -24    2.10    1.59
   1   1  25    1.59    1.59
  -1  -1 -25    0.11    1.41
  -1   1 -25    2.26    1.57
   1  -1  25    5.95    1.74
   1   1  25    2.83    1.75
  -1  -1 -25    2.07    1.67
  -1   1 -25    0.97    1.55
   1   1  26    0.82    1.67
  -1  -1 -26    2.50    1.53
  -1   1 -26    2.83    1.61
   1  -1  26    3.75    1.78
   1   1  26    1.35    1.67
  -1   1 -26    2.13    1.62
  -1  -1 -26    1.55    1.67
   1   1  27    6.27    1.81
  -1   1 -27    3.18    1.79
  -1  -1 -27    2.59    1.61
   1   1  27    3.80    1.84
   1  -1  27    4.13    1.89
  -1   1 -27    7.09    1.81
  -1  -1 -27    3.69    1.79
   1   1  28   -1.48    1.78
  -1  -1 -28    1.90    1.66
  -1   1 -28   -0.26    1.67
   1   1  28    0.91    1.92
   1  -1  28    2.97    1.91
  -1  -1 -28   -1.39    1.81
  -1   1 -28    1.44    1.82
   1   1  29   10.75    2.00
  -1  -1 -29   10.03    1.90
  -1   1 -29    8.36    1.93
  -1  -2  29    1.70    1.87
  -1   2  29    1.29    1.84
  -1   2  29    1.70    1.79
   1   2 -29    1.59    1.72
   1  -2 -29    1.82    1.77
  -1   2  28    4.00    1.85
  -1  -2  28    4.32    1.97
  -1   2  28    1.79    1.80
   1  -2 -28    5.92    1.75
   1   2 -28    3.99    1.73
  -1   2  27    2.30    1.68
  -1  -2  27    2.71    1.83
  -1   2  27    2.61    1.68
   1   2 -27    1.37    1.62
   1  -2 -27    2.08    1.64
  -1  -2  26    3.33    1.80
  -1   2  26    2.34    1.70
  -1   2  26    2.64    1.79
   1  -2 -26    2.71    1.60
   1   2 -26    2.53    1.68
  -1   2  25    0.34    1.55
  -1  -2  25    2.64    1.62
  -1   2  25   -1.16    1.54
   1  -2 -25   -0.11    1.43
   1   2 -25    3.25    1.52
  -1  -2  24    0.99    1.53
  -1   2  24    0.22    1.45
  -1   2  24    3.69    1.63
   1  -2 -24    1.09    1.45
   1   2 -24   -0.89    1.44
  -1  -2  23   16.02    1.82
  -1   2  23   12.53    1.78
  -1  -2  23   13.75    1.69
  -1   2  23   12.04    1.68
   1   2 -23   15.05    1.76
   1  -2 -23   14.07    1.70
  -1  -2  22    3.42    1.54
  -1   2  22    2.17    1.50
  -1   2  22    0.93    1.48
  -1  -2  22    2.00    1.35
   1  -2 -22    2.49    1.41
   1   2 -22    2.55    1.32
  -1  -2  21   -0.58    1.27
  -1   2  21    1.68    1.33
   1  -2 -21    0.57    1.29
   1   2 -21    1.65    1.30
  -1  -2  21    2.30    1.57
  -1   2  21    1.41    1.43
   1   2 -21    0.64    1.18
  -1  -2  20   10.98    1.43
  -1   2  20    8.26    1.62
   1  -2 -20   10.27    1.46
   1   2 -20   11.48    1.59
  -1  -2  20   12.12    1.63
  -1   2  20    9.47    1.56
   1  -2 -20   10.62    1.60
   1   2 -20    9.84    1.44
  -1   2  19   23.56    1.78
  -1  -2  19   23.70    1.66
   1   2 -19   25.36    1.81
   1  -2 -19   26.63    1.79
  -1   2  19   20.54    1.76
  -1  -2  19   24.17    1.92
   1  -2 -19   25.76    1.84
   1   2 -19   21.85    1.58
  -1   2  18    7.34    1.52
  -1  -2  18    7.08    1.36
   1  -2 -18    6.61    1.34
  -1  -2  18    8.56    1.46
  -1   2  18    5.18    1.36
   1   2 -18    8.03    1.24
   1  -2 -18    6.52    1.46
  -1  -2  17   11.98    1.38
   1  -2 -17   14.05    1.47
  -1  -2  17   13.29    1.51
  -1   2  17    9.38    1.41
   1  -2 -17   10.39    1.42
   1   2 -17    9.73    1.24
   1  -2 -16   10.64    1.37
   1   2 -16   10.44    1.16
  -1  -2  16    9.72    1.02
  -1   2  16   10.32    1.29
  -1  -2  16   13.92    1.46
  -1  -2  16   11.16    1.27
   1  -2 -16   10.62    1.28
  -1  -2  15   36.84    1.49
  -1  -2  15   42.83    1.87
  -1   2  15   40.70    1.76
  -1  -2  15   38.15    1.66
   1  -2 -15   40.52    1.83
   1   2 -15   38.45    1.61
   1   2 -15   37.36    1.80
   1  -2 -15   38.64    1.76
  -1  -2  14  115.96    2.71
  -1  -2  14  119.56    3.06
  -1   2  14  121.97    3.04
  -1  -2  14  117.25    2.84
   1  -2 -14  123.74    3.09
   1   2 -14  114.79    2.77
   1   2 -14  118.88    3.06
   1  -2 -14  118.43    3.00
  -1  -2  13   27.13    1.48
  -1  -2  13   27.28    1.06
   1   2 -13   27.19    1.41
  -1  -2  13   27.80    1.39
  -1   2  13   25.43    1.40
  -1  -2  13   23.60    1.19
   1   2 -13   24.68    1.23
   1  -2 -13   25.10    1.45
   1   2 -13   26.86    1.13
   1   2 -13   25.78    1.50
   1  -2 -13   27.46    1.45
   1  -2 -12   31.06    1.50
   1   2 -12   30.64    1.31
   1   2 -12   29.92    1.44
  -1  -2  12   30.66    1.10
  -1  -2  12   32.69    1.40
  -1  -2  12   32.10    1.57
  -1   2  12   32.42    1.47
  -1  -2  12   31.15    1.27
  -1   2  12   31.71    1.00
   1   2 -12   30.79    1.17
   1   2 -12   32.55    1.53
   1  -2 -12   30.73    1.44
   1   2 -11  245.89    4.43
   1   2 -11  235.97    4.62
  -1  -2  11  247.17    4.48
  -1  -2  11  248.35    4.53
  -1  -2  11  242.12    4.27
   1   2 -11  242.79    4.20
  -1  -2  11  256.63    4.74
   1   2 -11  244.52    4.25
  -1   2  11  251.30    4.66
   1   2 -11  255.20    4.39
  -1   2  11  241.48    4.10
   1   2 -11  246.92    4.34
   1   2 -11  249.74    4.76
   1  -2 -11  244.76    4.69
   1   2 -10   36.72    1.53
   1   2 -10   38.66    1.29
   1   2 -10   37.47    1.48
  -1  -2  10   36.62    1.38
   1   2 -10   34.81    1.23
  -1  -2  10   36.48    1.30
  -1  -2  10   34.57    1.18
   1   2 -10   36.37    1.13
   1   2 -10   36.40    1.19
   1  -2 -10   36.16    0.99
  -1  -2  10   35.74    1.49
  -1   2  10   35.92    1.42
   1  -2 -10   40.64    1.29
   1   2 -10   38.88    1.23
  -1   2  10   34.88    1.00
   1  -2 -10   36.30    1.45
   1   2 -10   34.87    1.25
  -1   2  10   37.03    0.81
  -1   2   9   17.64    0.69
   1   2  -9   19.53    1.19
   1   2  -9   17.18    0.92
   1   2  -9   17.45    1.10
   1   2  -9   17.85    0.92
  -1  -2   9   17.54    0.98
  -1  -2   9   18.31    1.03
  -1  -2   9   16.88    0.88
   1   2  -9   16.87    0.84
  -1   2   9   16.34    0.56
   1   2  -9   19.18    0.99
  -1  -2   9   18.17    1.21
   1  -2  -9   16.74    0.73
  -1   2   9   17.96    1.05
   1  -2  -9   18.67    0.92
  -1   2   9   17.77    0.69
   1  -2  -9   19.63    1.11
  -1   2   9   18.64    0.95
   1   2  -9   17.47    0.91
   1   2  -9   18.55    1.00
  -1   2   9   17.25    0.58
   1  -2  -8   23.75    1.13
  -1   2   8   22.32    1.02
   1   2  -8   24.55    0.98
  -1   2   8   22.73    0.75
   1   2  -8   23.10    1.25
  -1   2   8   24.40    1.05
   1   2  -8   22.61    0.94
   1   2  -8   23.00    1.15
  -1   2   8   23.07    0.72
   1   2  -8   22.26    0.94
  -1  -2   8   22.72    1.05
  -1  -2   8   22.51    0.97
  -1   2   8   21.57    0.67
  -1  -2   8   27.54    1.11
  -1  -2   8   24.23    1.23
   1   2  -8   25.49    1.04
  -1   2   8   21.78    1.07
   1  -2  -8   22.71    0.97
  -1   2   8   22.09    0.69
  -1  -2   8   21.80    0.95
   1   2  -8   23.38    1.07
  -1   2   8   23.05    1.07
   1  -2  -8   24.06    0.85
  -1   2   8   21.68    0.76
  -1   2   7  100.21    1.86
   1   2  -7   97.16    2.28
  -1   2   7   99.93    2.15
   1   2  -7   98.10    1.95
   1   2  -7   95.57    2.01
  -1   2   7   98.10    1.82
  -1  -2   7   98.31    2.17
  -1  -2   7  100.68    2.11
   1  -2  -7  101.52    1.81
  -1  -2   7  100.66    2.18
  -1   2   7   94.92    1.77
   1   2  -7  104.00    2.16
  -1  -2   7   99.68    2.25
   1   2  -7  102.58    2.10
  -1   2   7   96.04    2.13
   1  -2  -7   99.11    2.05
   1   2  -7   98.90    2.20
  -1   2   7  102.27    2.18
  -1   2   7  100.03    1.87
   1  -2  -7   97.00    1.93
   1  -2  -7  100.90    2.25
  -1   2   7  104.40    2.14
   1   2  -7   95.42    2.12
  -1  -2   7   99.31    2.07
   1   2  -6    9.18    0.92
  -1   2   6   11.05    0.83
   1   2  -6    9.63    0.65
  -1   2   6   11.09    0.54
   1   2  -6    9.71    0.71
   1  -2  -6   10.57    0.58
   1   2  -6   10.31    0.88
  -1  -2   6    9.82    0.79
  -1  -2   6    9.86    0.78
   1  -2  -6   10.86    0.73
  -1   2   6   10.38    0.57
   1   2  -6    9.87    0.72
   1  -2  -6   13.92    0.93
  -1   2   6   11.22    0.75
  -1  -2   6   11.57    0.94
   1   2  -6    9.93    0.77
  -1   2   6   12.29    0.73
   1  -2  -6   10.38    0.69
  -1   2   6   10.90    0.62
  -1  -2   6   10.95    0.77
  -1  -2   6   11.37    0.78
  -1   2   6   11.13    0.86
   1   2  -6    9.14    0.73
  -1  -2   6    9.69    0.82
   1   2  -6   10.00    0.85
   1   2  -5   18.03    0.67
  -1   2   5   17.36    0.64
   1   2  -5   17.63    0.78
  -1  -2   5   18.13    0.91
   1   2  -5   17.81    0.96
  -1  -2   5   18.20    0.90
  -1   2   5   17.25    0.67
  -1  -2   5   18.29    0.87
  -1  -2   5   17.37    0.82
  -1  -2   5   18.91    0.97
   1   2  -5   16.32    0.87
  -1   2   5   17.68    0.74
   1   2  -5   15.96    0.83
  -1  -2   5   16.77    0.89
   1  -2  -5   18.99    0.73
  -1   2   5   18.93    0.84
   1  -2  -5   19.27    0.92
   1   2  -5   16.05    0.83
   1  -2  -5   17.20    0.81
  -1   2   5   17.66    0.72
   1   2  -5   17.12    0.88
   1  -2  -4    1.04    0.48
  -1  -2   4    0.46    0.39
  -1   2   4    1.28    0.43
  -1  -2   4    0.47    0.57
  -1  -2   4   -0.09    0.61
   1   2  -4    1.72    0.55
  -1  -2   4    0.34    0.66
   1   2  -4   -0.02    0.57
   1  -2  -4    0.52    0.67
  -1   2   4    1.19    0.49
  -1   2   4    0.80    0.46
  -1  -2   4    1.00    0.66
  -1  -2   4   -0.10    0.66
   1   2  -4    0.83    0.59
   1  -2  -4    0.55    0.53
   1   2  -4    0.57    0.77
  -1   2   4    0.17    0.46
  -1   2   4    0.56    0.43
   1   2  -4    0.74    0.56
  -1  -2   4    0.65    0.68
  -1   2   4    0.29    0.52
  -1  -2   3  814.15   12.37
  -1  -2   3  817.21   12.06
  -1   2   3  806.45   12.24
  -1  -2   3  815.90   12.13
  -1  -2   3  816.78   12.45
  -1   2   3  816.73   12.29
  -1  -2   3  824.67   12.47
   1  -2  -3  810.72   12.33
   1   2  -3  824.79   12.38
  -1   2   3  836.78   12.27
  -1   2   3  809.36   12.33
   1  -2  -3  834.04   12.40
  -1   2   3  817.64   12.37
   1   2  -3  824.31   12.32
   1   2  -3  815.77   12.28
  -1  -2   3  824.58   12.33
  -1  -2   3  820.73   12.47
   1  -2  -3  828.98   12.28
  -1   2   3  826.68   12.25
  -1  -2   3  817.26   12.41
   1   2  -3  827.82   12.48
   1   2  -2  506.97    7.83
   1   2  -2  515.77    7.60
  -1  -2   2  511.02    7.88
  -1  -2   2  503.96    7.93
   1  -2  -2  502.63    7.83
  -1  -2   2  508.39    7.79
  -1   2   2  516.04    7.80
   1   2  -2  504.96    7.74
   1  -2  -2  515.95    7.90
  -1   2   2  509.59    7.83
   1   2  -2  489.21    7.51
  -1  -2   2  504.99    7.50
  -1   2   2  508.97    7.84
  -1   2   2  506.78    7.65
  -1   2   2  507.36    7.73
   1  -2  -2  512.33    7.78
  -1  -2   2  509.15    7.92
  -1  -2   2  514.68    7.87
   1   2  -2  515.31    7.94
   1   2  -1 1428.08   21.24
  -1   2   1 1437.66   21.06
  -1  -2   1 1441.16   21.29
  -1   2   1 1443.18   21.16
   1   2  -1 1422.94   20.96
   1  -2  -1 1430.76   21.20
  -1   2   1 1452.19   21.24
   1   2  -1 1468.74   21.29
  -1  -2   1 1432.73   21.34
  -1   2   1 1436.39   21.25
  -1  -2   1 1419.22   20.97
   1  -2  -1 1451.21   21.34
  -1   2   1 1460.64   21.28
  -1  -2   1 1444.60   21.17
   1   2  -1 1446.85   21.22
  -1   2   1 1425.67   21.20
   1  -2  -1 1446.53   21.25
   1   2  -1 1450.25   21.28
  -1  -2   1 1430.87   21.33
   1  -2  -1 1420.54   21.04
   1   2  -1 1425.13   21.32
   1   2   0 4701.96   67.92
  -1   2   0 4640.93   67.86
   1  -2   0 4660.24   67.82
  -1  -2   0 4644.14   67.94
   1   2   0 4657.05   67.88
  -1   2   0 4630.45   67.71
   1  -2   0 4659.49   67.73
  -1   2   0 4654.23   67.74
  -1   2   0 4645.70   67.92
   1   2   0 4679.08   67.94
   1  -2   0 4690.69   67.99
  -1   2   0 4693.74   67.93
  -1  -2   0 4640.67   67.70
   1   2   0 4664.83   67.97
  -1   2   0 4675.23   67.88
  -1  -2   0 4676.36   67.97
   1  -2   0 4673.54   67.93
   1   2   0 4641.73   67.91
   1   2   0 4690.40   67.82
   1   2   1 3711.15   54.15
  -1   2  -1 3759.98   54.23
   1   2   1 3695.70   53.94
   1   2   1 3678.31   54.13
  -1   2  -1 3705.53   53.94
   1  -2   1 3707.89   53.92
  -1   2  -1 3700.83   54.10
   1  -2   1 3707.02   54.06
   1   2   1 3682.09   54.14
   1  -2   1 3702.22   53.99
  -1   2  -1 3707.89   54.17
  -1   2  -1 3749.05   53.97
   1   2   1 3695.08   54.19
   1   2   1 3721.73   54.11
   1  -2   1 3744.76   54.24
  -1  -2  -1 3696.59   54.03
  -1   2  -1 3706.27   53.85
  -1   2  -1 3721.78   53.81
  -1   2  -1 3734.64   54.15
   1  -2   1 3675.59   54.21
  -1  -2  -1 3685.48   54.20
   1   2   1 3715.77   54.15
  -1   2  -2 2406.04   35.31
   1  -2   2 2398.43   35.37
  -1   2  -2 2442.60   35.39
   1   2   2 2401.38   35.13
   1   2   2 2399.25   35.24
   1   2   2 2387.48   35.24
   1  -2   2 2403.42   35.19
  -1   2  -2 2390.95   35.24
   1  -2   2 2426.15   35.02
   1  -2   2 2412.34   35.16
  -1   2  -2 2404.92   35.13
   1   2   2 2383.98   35.29
   1  -2   2 2402.95   35.37
   1   2   2 2391.12   35.20
  -1  -2  -2 2395.34   35.32
   1   2   2 2392.16   35.10
  -1   2  -2 2411.77   34.99
  -1  -2  -2 2384.24   35.23
   1   2   2 2421.51   35.27
   1  -2   3   21.30    1.01
  -1   2  -3   23.33    0.91
   1   2   3   21.61    0.79
   1  -2   3   20.28    0.91
  -1   2  -3   22.10    0.99
   1   2   3   22.85    0.77
  -1  -2  -3   23.94    0.89
   1   2   3   20.55    0.77
   1  -2   3   22.01    0.80
  -1   2  -3   22.12    0.59
   1   2   3   21.59    0.83
  -1   2  -3   21.67    0.78
   1  -2   3   20.95    0.83
   1   2   3   22.39    0.85
  -1   2  -3   23.65    0.94
   1   2   3   20.57    0.76
   1  -2   3   20.48    1.02
   1  -2   3   21.32    0.59
   1  -2   3   21.56    0.66
  -1  -2  -3   20.41    0.94
   1   2   3   21.40    0.74
  -1  -2  -3   23.38    0.80
   1   2   3   21.19    0.90
  -1  -2  -3   21.14    1.01
   1  -2   4  270.77    4.58
   1   2   4  264.84    4.27
   1  -2   4  264.20    4.47
  -1  -2  -4  268.10    4.44
   1   2   4  267.56    4.37
   1   2   4  268.75    4.46
  -1  -2  -4  264.20    4.55
  -1   2  -4  262.68    4.14
   1   2   4  269.68    4.32
  -1   2  -4  260.73    4.45
  -1   2  -4  265.55    4.35
   1  -2   4  270.14    4.40
  -1   2  -4  267.34    4.17
   1   2   4  264.14    4.53
   1   2   4  263.84    4.25
   1  -2   4  265.97    4.50
  -1   2  -4  267.30    4.44
  -1  -2  -4  265.62    4.35
   1   2   4  269.33    4.31
   1  -2   4  266.56    4.23
   1   2   4  265.77    4.35
  -1  -2  -4  266.27    4.52
   1  -2   5  234.88    3.73
  -1   2  -5  224.74    3.71
   1  -2   5  238.52    4.03
  -1  -2  -5  231.38    4.02
   1   2   5  232.33    3.94
   1  -2   5  234.31    4.13
   1   2   5  231.97    4.00
  -1  -2  -5  233.86    4.09
  -1   2  -5  235.71    3.98
   1  -2   5  229.77    3.96
  -1   2  -5  235.01    3.92
  -1   2  -5  228.66    3.73
   1   2   5  226.60    4.08
   1   2   5  229.14    3.84
   1   2   5  229.74    3.74
   1   2   5  224.17    3.71
   1  -2   5  235.50    4.03
  -1   2  -5  231.56    3.94
   1   2   5  232.44    3.87
  -1  -2  -5  233.63    3.93
   1   2   5  229.89    3.97
   1  -2   6  298.42    4.79
   1  -2   6  305.81    5.06
  -1  -2  -6  297.98    5.10
   1   2   6  298.11    5.00
   1  -2   6  297.61    5.17
   1   2   6  302.88    5.05
  -1   2  -6  302.28    4.98
   1   2   6  298.16    4.98
  -1   2  -6  299.21    4.96
   1  -2   6  304.48    5.05
   1   2   6  304.40    5.18
   1   2   6  300.05    4.82
  -1  -2  -6  305.33    5.18
  -1  -2  -6  293.43    4.78
   1   2   6  294.13    4.69
   1   2   6  292.61    4.67
  -1   2  -6  295.91    4.93
   1  -2   6  302.19    5.03
  -1  -2  -6  299.96    4.99
   1   2   6  306.54    4.93
   1  -2   7  264.29    4.33
   1  -2   7  264.10    4.66
  -1   2  -7  259.27    4.53
   1   2   7  261.44    4.46
   1  -2   7  263.14    4.54
  -1  -2  -7  261.48    4.62
   1   2   7  268.06    4.52
  -1   2  -7  263.23    4.69
   1   2   7  263.73    4.54
  -1   2  -7  257.20    4.43
   1  -2   7  260.81    4.21
  -1   2  -7  263.59    4.47
   1  -2   7  255.47    4.56
   1   2   7  264.10    4.70
   1   2   7  257.85    4.25
   1   2   7  258.00    4.10
  -1  -2  -7  257.33    4.21
  -1  -2  -7  265.95    4.70
   1   2   7  252.80    4.08
   1  -2   7  256.80    4.46
  -1   2  -7  256.50    4.38
  -1  -2  -7  261.01    4.52
   1   2   7  268.20    4.44
   1  -2   8   -0.28    0.80
  -1   2  -8    0.34    0.66
   1   2   8    1.43    0.63
  -1  -2  -8    0.20    0.84
   1   2   8    0.54    0.72
   1   2   8    0.12    0.38
  -1   2  -8   -0.03    0.71
  -1   2  -8    0.11    0.77
  -1   2  -8    0.59    0.60
   1   2   8    0.09    0.36
  -1   2  -8    0.67    0.61
   1  -2   8    0.50    0.54
   1  -2   8    0.72    0.78
  -1   2  -8    0.03    0.64
   1   2   8    0.73    0.69
  -1   2  -8    0.38    0.86
  -1  -2  -8    0.27    0.45
   1   2   8    0.16    0.46
  -1  -2  -8    0.55    0.91
   1   2   8    0.18    0.58
  -1  -2  -8    0.89    0.69
   1  -2   8    1.14    0.61
   1   2   8    0.60    0.76
   1  -2   9  104.58    2.26
  -1   2  -9  107.66    2.57
  -1   2  -9  111.39    2.46
  -1  -2  -9  109.83    2.57
  -1   2  -9  108.26    2.39
   1  -2   9  109.33    2.53
  -1   2  -9  107.44    2.19
  -1   2  -9  109.46    2.25
   1  -2   9  108.58    2.12
   1   2   9  108.06    2.32
   1  -2   9  108.69    2.53
  -1   2  -9  109.08    2.38
   1   2   9  104.42    2.59
  -1   2  -9  106.93    2.57
  -1   2  -9  108.44    2.20
  -1  -2  -9  107.58    2.60
  -1   2  -9  104.05    2.24
   1   2   9  106.95    1.81
  -1  -2  -9  111.21    2.45
   1   2   9  104.83    2.02
  -1  -2  -9  104.36    1.99
   1  -2  10   50.20    1.48
  -1   2 -10   51.00    1.75
  -1   2 -10   48.50    1.63
  -1  -2 -10   53.24    1.75
   1  -2  10   50.98    1.68
  -1   2 -10   49.61    1.34
  -1   2 -10   50.73    1.42
   1  -2  10   53.55    1.76
   1   2  10   49.72    1.20
   1   2  10   51.72    1.75
  -1   2 -10   49.22    1.41
  -1  -2 -10   50.79    1.80
  -1   2 -10   50.60    1.43
  -1  -2 -10   52.16    1.64
   1   2  10   49.84    1.50
   1  -2  10   50.67    1.34
  -1   2 -10   48.97    1.77
  -1   2 -11  242.36    4.62
  -1  -2 -11  246.77    4.77
  -1   2 -11  253.61    4.77
  -1   2 -11  242.77    4.76
   1  -2  11  246.25    4.72
   1  -2  11  244.57    4.44
   1   2  11  250.69    4.83
   1  -2  11  242.44    4.66
  -1  -2 -11  246.65    4.67
  -1   2 -11  241.33    4.27
  -1  -2 -11  248.82    4.83
  -1   2 -11  247.29    4.35
   1   2  11  241.21    4.41
  -1   2 -12    4.99    1.09
  -1   2 -12    4.11    1.08
   1  -2  12    5.33    0.86
   1  -2  12    5.64    1.07
   1   2  12    6.35    1.06
  -1   2 -12    5.63    0.87
  -1  -2 -12    5.92    1.17
  -1   2 -12    4.26    0.96
   1  -2  12    5.04    0.93
   1   2  12    5.76    0.85
  -1  -2 -12    5.04    0.95
  -1  -2 -12    4.72    1.10
  -1   2 -12    4.91    0.73
  -1   2 -13  156.23    3.61
   1  -2  13  155.55    3.29
   1  -2  13  154.24    3.54
  -1   2 -13  155.85    3.20
  -1  -2 -13  157.75    3.64
   1   2  13  154.58    3.59
   1  -2  13  153.73    3.41
   1   2  13  155.17    3.19
  -1  -2 -13  157.59    3.51
  -1   2 -13  152.27    3.53
  -1  -2 -13  154.62    3.58
  -1   2 -13  159.03    3.48
   1  -2  13  152.37    3.08
   1   2  14   59.00    2.18
   1  -2  14   56.55    1.94
  -1  -2 -14   58.57    2.05
  -1   2 -14   55.66    2.16
   1  -2  14   58.68    1.88
  -1   2 -14   64.57    2.11
  -1  -2 -14   60.98    2.19
   1  -2  14   60.99    2.13
  -1   2 -14   59.15    1.80
  -1  -2 -14   61.44    2.21
  -1   2 -14   59.19    2.12
   1  -2  15   15.47    1.20
  -1   2 -15   12.44    1.35
  -1   2 -15   15.51    1.34
  -1  -2 -15   16.66    1.46
  -1   2 -15   13.59    1.40
   1  -2  15   15.73    1.46
   1   2  15   17.61    1.44
   1  -2  15   14.60    1.23
  -1  -2 -15   14.91    1.33
   1  -2  16    1.49    0.99
  -1   2 -16    0.39    1.19
  -1   2 -16    2.40    1.23
  -1   2 -16    0.47    1.15
  -1  -2 -16    2.44    1.26
   1  -2  16    4.52    1.33
   1   2  16    1.64    1.12
  -1  -2 -16    1.93    1.08
   1  -2  16    0.56    0.94
   1   2  17   75.49    2.61
  -1  -2 -17   74.19    2.49
  -1   2 -17   70.62    2.46
  -1  -2 -17   75.11    2.68
  -1   2 -17   68.63    2.59
   1  -2  17   69.97    2.32
   1  -2  17   68.13    2.30
  -1   2 -17   65.87    2.46
   1  -2  17   77.42    2.66
   1  -2  18   96.48    2.78
  -1  -2 -18   93.24    3.08
  -1   2 -18   93.12    2.90
  -1  -2 -18   98.87    2.95
   1  -2  18   95.38    3.03
   1   2  18   95.92    3.10
  -1  -2 -19   38.67    2.15
  -1   2 -19   37.59    1.99
  -1  -2 -19   38.25    2.02
   1  -2  19   38.01    2.12
   1   2  19   44.10    2.16
   1  -2  20    0.56    1.39
   1   2  20   -0.29    1.53
  -1  -2 -20   -1.62    1.50
  -1   2 -20    0.42    1.32
  -1  -2 -20   -0.36    1.20
   1  -2  21    2.85    1.60
   1   2  21    1.42    1.49
  -1   2 -21    0.45    1.30
  -1  -2 -21    0.10    1.41
  -1  -2 -21    1.33    1.23
   1   2  22   -1.49    1.44
   1  -2  22    0.41    1.54
  -1   2 -22    2.42    1.40
  -1  -2 -22    0.52    1.49
  -1  -2 -22    0.90    1.35
  -1   2 -22    0.75    1.46
  -1  -2 -23    0.42    1.38
  -1   2 -23    0.22    1.45
   1  -2  23    1.19    1.55
   1   2  23   -0.22    1.49
  -1   2 -23    0.49    1.45
  -1  -2 -23    0.77    1.56
   1   2  23   -0.44    1.50
  -1  -2 -24    2.08    1.41
  -1   2 -24    2.68    1.58
   1   2  24    2.08    1.63
   1  -2  24    0.90    1.65
  -1  -2 -24    5.81    1.71
  -1   2 -24    2.74    1.48
   1   2  24    1.96    1.59
  -1  -2 -25    0.79    1.55
  -1   2 -25   -0.24    1.53
   1   2  25   -3.47    1.70
   1  -2  25    2.22    1.71
  -1   2 -25    0.11    1.52
  -1  -2 -25    1.65    1.68
   1   2  25   -1.07    1.67
  -1   2 -26    3.89    1.67
  -1  -2 -26    3.65    1.56
   1  -2  26    2.91    1.81
   1   2  26    2.97    1.79
  -1  -2 -26    2.08    1.70
   1   2  26    0.61    1.69
  -1  -2 -27   38.96    2.51
  -1   2 -27   33.79    2.56
   1  -2  27   38.39    2.59
   1   2  27   36.44    2.59
  -1  -2 -27   34.72    2.57
   1   2  27   37.95    2.61
   1   2  28   -0.90    1.85
   1   2  28    1.58    1.85
   1  -2  28    3.74    1.98
  -1   2 -28    1.06    1.78
  -1  -2 -28    2.76    1.72
  -1   3  29    2.06    1.88
  -1   3  28   10.00    2.06
  -1  -3  28    9.00    2.00
  -1   3  28    9.53    1.95
   1  -3 -28    6.81    1.78
   1   3 -28   12.62    2.05
  -1   3  27   -3.33    1.89
  -1  -3  27    0.12    1.77
  -1   3  27    0.12    1.69
   1  -3 -27    1.72    1.62
   1   3 -27    1.01    1.61
  -1   3  26   -0.50    1.62
  -1  -3  26    0.97    1.66
  -1   3  26   -0.59    1.70
   1   3 -26    0.86    1.59
   1  -3 -26    0.12    1.54
  -1   3  25   -0.60    1.66
  -1  -3  25    3.15    1.67
  -1   3  25   -1.02    1.65
   1  -3 -25   -0.11    1.39
   1   3 -25   -0.24    1.53
  -1   3  24    1.87    1.56
  -1   3  24    2.30    1.60
  -1  -3  24    1.01    1.68
   1  -3 -24    4.97    1.61
   1   3 -24    4.08    1.52
  -1   3  23   -0.11    1.52
  -1  -3  23   -1.29    1.46
  -1   3  23   -0.11    1.49
   1   3 -23    1.41    1.38
   1  -3 -23    2.76    1.43
  -1   3  22    2.48    1.54
  -1  -3  22    4.44    1.62
  -1   3  22    3.52    1.52
   1   3 -22    5.20    1.45
   1  -3 -22    3.35    1.48
  -1   3  21    1.34    1.38
  -1  -3  21    3.06    1.57
  -1   3  21    0.10    1.32
   1  -3 -21    4.27    1.37
  -1  -3  20    2.63    1.47
  -1   3  20    0.27    1.43
   1  -3 -20    1.66    1.31
  -1  -3  19   11.19    1.68
  -1   3  19    8.50    1.44
   1  -3 -19    7.21    1.42
  -1  -3  18    3.07    1.25
   1   3 -18    1.03    1.39
  -1   3  18    3.78    1.27
  -1  -3  18    0.68    1.33
   1  -3 -18    1.92    1.16
  -1  -3  17   10.86    1.16
  -1   3  17   12.88    1.37
  -1  -3  17   12.63    1.61
  -1  -3  17   10.92    1.29
   1   3 -17    9.40    1.48
   1  -3 -17   11.45    1.43
  -1  -3  16    1.10    0.94
  -1  -3  16    0.46    1.28
  -1   3  16   -1.24    1.05
   1   3 -16   -0.15    1.18
  -1  -3  16    1.45    1.13
   1   3 -16    0.93    1.32
   1  -3 -16    0.37    1.10
  -1  -3  15    2.32    1.03
  -1  -3  15    1.42    0.92
   1   3 -15    0.67    0.92
  -1   3  15    1.99    1.04
  -1  -3  15    2.94    1.28
   1   3 -15    0.63    1.10
   1  -3 -15    2.94    1.05
   1   3 -15    1.41    1.20
  -1  -3  14    3.63    0.91
  -1  -3  14    5.57    1.11
   1  -3 -14    3.29    1.03
   1   3 -14    3.77    1.11
   1   3 -14    2.82    0.96
   1   3 -14    3.58    0.89
  -1  -3  14    2.42    1.14
  -1   3  14    4.17    1.07
   1   3 -14    4.77    1.21
  -1  -3  14    4.69    1.04
  -1  -3  13    5.68    1.19
  -1   3  13    7.23    1.03
  -1  -3  13    6.83    1.05
  -1  -3  13    6.86    0.93
   1   3 -13    5.03    0.88
  -1  -3  13    5.23    0.85
   1   3 -13    5.79    0.94
   1  -3 -13    5.81    1.00
   1   3 -13    6.53    1.11
   1   3 -13    6.27    1.18
   1   3 -12   18.53    1.33
   1  -3 -12   19.63    1.30
  -1  -3  12   17.07    1.29
  -1  -3  12   16.14    1.13
  -1   3  12   20.20    1.23
   1   3 -12   18.80    1.16
  -1  -3  12   21.54    1.25
   1   3 -12   19.96    1.10
  -1  -3  12   17.38    1.05
   1   3 -12   18.39    1.43
  -1  -3  11   -0.66    0.97
   1   3 -11    1.14    0.92
  -1   3  11    0.10    0.83
  -1  -3  11   -0.17    0.74
   1   3 -11    0.62    0.89
  -1  -3  11   -0.25    0.79
   1   3 -11    0.75    0.68
  -1  -3  11    0.80    0.79
   1  -3 -11    0.38    0.82
   1   3 -11    0.23    1.02
   1   3 -10    0.77    0.66
   1   3 -10    1.49    0.67
   1   3 -10    0.46    0.60
  -1  -3  10    0.46    0.92
   1  -3 -10    1.81    0.88
   1   3 -10    0.70    0.85
  -1  -3  10    0.80    0.74
  -1   3  10    0.14    0.76
   1  -3 -10    1.11    0.63
   1   3 -10    0.38    0.98
  -1   3  10    2.46    0.56
  -1  -3  10    2.81    0.79
  -1  -3  10    1.43    0.81
  -1  -3  10    1.01    0.78
   1   3 -10    0.86    0.86
  -1   3   9   24.77    0.90
   1   3  -9   23.12    1.33
   1   3  -9   21.17    0.95
  -1  -3   9   23.35    1.10
  -1  -3   9   23.14    1.17
   1   3  -9   21.00    1.03
  -1  -3   9   24.04    1.26
   1   3  -9   22.23    1.19
  -1   3   9   19.69    1.14
  -1   3   9   22.39    0.86
   1  -3  -9   24.04    0.98
  -1  -3   9   21.18    1.13
   1   3  -9   23.07    1.25
  -1  -3   9   25.06    1.23
   1   3  -9   22.97    0.98
   1  -3  -9   22.91    1.23
  -1   3   8   27.98    0.93
  -1  -3   8   27.36    1.25
   1   3  -8   27.80    1.03
   1   3  -8   28.80    1.01
   1   3  -8   27.81    1.30
  -1  -3   8   29.88    1.33
  -1   3   8   29.22    1.17
  -1   3   8   26.22    0.97
   1   3  -8   28.46    1.16
   1  -3  -8   26.72    1.06
  -1  -3   8   26.44    1.23
  -1  -3   8   28.89    1.15
  -1  -3   8   28.60    1.21
   1   3  -8   30.82    1.29
  -1   3   8   26.32    1.14
   1  -3  -8   27.99    1.33
  -1   3   7   52.48    1.54
   1   3  -7   51.40    1.28
  -1   3   7   52.07    1.50
   1   3  -7   49.84    1.65
   1  -3  -7   51.90    1.35
  -1  -3   7   53.13    1.61
  -1  -3   7   50.95    1.10
   1   3  -7   52.73    1.54
  -1  -3   7   52.28    1.65
   1   3  -7   51.18    1.38
  -1  -3   7   55.37    1.65
  -1   3   7   51.36    1.27
  -1   3   7   53.01    1.48
  -1   3   7   49.65    1.32
   1  -3  -7   50.30    1.44
   1   3  -7   50.65    1.51
   1   3  -7   52.11    1.53
  -1  -3   7   50.40    1.50
  -1  -3   7   52.02    1.46
  -1   3   7   50.11    1.41
   1   3  -7   54.64    1.60
   1  -3  -7   50.50    1.62
  -1   3   7   50.80    1.47
  -1   3   6   50.26    1.46
  -1   3   6   51.25    1.47
  -1  -3   6   52.32    1.17
   1   3  -6   50.90    1.47
  -1  -3   6   52.28    1.09
  -1  -3   6   51.56    1.58
  -1  -3   6   53.47    1.60
   1  -3  -6   54.03    1.40
   1   3  -6   54.69    1.49
  -1  -3   6   50.54    1.47
  -1  -3   6   49.95    1.41
   1   3  -6   51.13    1.34
   1   3  -6   52.95    1.48
  -1   3   6   51.68    1.42
  -1   3   6   51.06    1.36
   1   3  -6   51.25    1.50
  -1  -3   6   51.69    1.61
  -1   3   6   51.34    1.27
   1   3  -6   51.33    1.64
  -1   3   6   50.93    1.42
  -1   3   6   50.27    1.33
   1  -3  -6   51.87    1.46
   1   3  -6   52.63    1.51
  -1  -3   5   69.46    1.75
  -1  -3   5   72.46    1.84
   1   3  -5   70.50    1.74
  -1  -3   5   67.13    1.88
   1  -3  -5   71.58    1.69
   1   3  -5   70.78    1.64
  -1  -3   5   67.40    1.64
   1   3  -5   71.25    1.74
   1  -3  -5   67.48    1.75
  -1   3   5   68.67    1.62
  -1   3   5   72.75    1.66
  -1  -3   5   70.95    1.39
  -1  -3   5   69.58    1.89
   1  -3  -5   69.91    1.65
  -1   3   5   71.96    1.55
  -1   3   5   70.48    1.68
   1   3  -5   68.95    1.92
  -1   3   5   66.94    1.58
  -1  -3   4  812.27   12.69
   1  -3  -4  817.42   12.50
   1   3  -4  819.96   12.69
  -1  -3   4  823.51   12.61
  -1  -3   4  815.12   12.11
  -1   3   4  803.11   12.56
   1   3  -4  815.09   12.49
  -1   3   4  810.08   12.34
   1  -3  -4  811.60   12.55
  -1   3   4  819.63   12.45
  -1   3   4  811.16   12.35
   1  -3  -4  819.19   12.45
  -1  -3   4  809.62   12.68
  -1  -3   4  811.07   12.50
  -1   3   4  814.12   12.46
   1   3  -4  819.11   12.33
   1   3  -4  813.09   12.39
  -1  -3   3  409.58    6.28
  -1   3   3  405.54    6.69
   1  -3  -3  409.24    6.71
  -1  -3   3  411.90    6.84
  -1  -3   3  418.82    6.76
   1   3  -3  418.85    6.28
  -1   3   3  418.98    6.49
   1   3  -3  406.60    6.64
  -1   3   3  403.82    6.62
  -1   3   3  412.85    6.47
   1   3  -3  414.00    6.72
   1  -3  -3  415.93    6.77
  -1   3   3  409.56    6.64
   1   3  -3  417.78    6.86
   1  -3  -3  421.15    6.66
  -1   3   3  412.37    6.57
  -1  -3   3  416.60    6.84
   1   3  -3  413.87    6.70
  -1  -3   3  409.56    6.64
   1   3  -3  410.67    6.55
   1   3  -3  412.55    6.51
   1   3  -2    3.62    0.42
   1  -3  -2    3.05    0.82
   1   3  -2    4.61    0.91
   1   3  -2    4.89    0.73
  -1  -3   2    4.27    0.88
  -1  -3   2    3.89    0.40
   1   3  -2    3.45    0.42
  -1   3   2    3.73    0.57
  -1   3   2    3.39    0.69
  -1   3   2    3.73    0.51
   1   3  -2    4.24    0.65
  -1  -3   2    3.39    0.74
   1  -3  -2    4.39    0.64
   1   3  -2    4.34    0.76
   1  -3  -2    4.56    0.88
  -1  -3   2    4.38    0.68
   1   3  -2    4.48    0.80
  -1   3   2    4.90    0.60
  -1  -3   2    4.33    0.83
   1  -3  -2    4.88    0.70
   1   3  -2    4.85    0.68
   1   3  -2    3.59    0.59
  -1   3   2    3.62    0.72
  -1   3   1  246.11    4.29
  -1   3   1  245.74    4.13
  -1   3   1  253.18    4.08
   1   3  -1  254.78    4.26
  -1  -3   1  250.50    4.36
  -1   3   1  244.99    4.31
   1  -3  -1  257.01    4.46
   1   3  -1  249.76    4.33
  -1   3   1  250.77    4.24
   1  -3  -1  248.59    4.33
   1   3  -1  249.13    4.30
  -1  -3   1  242.54    4.42
   1   3  -1  250.46    4.44
   1  -3  -1  249.58    4.06
   1   3  -1  248.47    4.30
   1   3  -1  248.82    3.96
   1  -3  -1  253.51    4.18
  -1   3   1  248.60    4.23
  -1  -3   1  249.65    4.45
   1   3  -1  249.76    4.33
   1  -3  -1  244.21    4.41
   1  -3   0  307.43    5.00
  -1   3   0  311.59    5.07
   1   3   0  302.27    4.85
  -1   3   0  307.45    5.17
  -1   3   0  299.96    4.90
   1   3   0  312.36    5.11
   1  -3   0  300.92    4.98
  -1   3   0  312.70    4.92
  -1  -3   0  317.13    5.21
  -1   3   0  313.69    5.20
   1  -3   0  309.06    5.31
   1   3   0  306.92    5.16
   1   3   0  313.06    5.15
   1  -3   0  310.70    5.23
  -1  -3   0  308.24    5.25
   1   3   0  303.70    5.25
   1   3   0  307.51    5.09
  -1   3   0  303.33    5.11
   1  -3   0  309.53    5.27
  -1  -3   0  303.69    5.27
   1   3   0  311.56    5.16
  -1   3  -1   75.80    1.66
   1  -3   1   72.89    1.59
   1   3   1   73.41    1.54
   1  -3   1   72.13    1.86
   1   3   1   73.80    1.76
   1   3   1   74.11    1.72
   1  -3   1   74.48    1.61
  -1   3  -1   76.23    1.56
  -1   3  -1   74.61    1.47
   1   3   1   73.07    1.86
   1   3   1   77.04    1.76
  -1  -3  -1   74.17    1.83
   1  -3   1   74.34    1.84
  -1   3  -1   76.93    1.75
   1   3   1   75.55    1.51
   1  -3   1   74.53    1.95
  -1   3  -1   74.64    1.81
   1   3   1   72.04    1.75
  -1   3  -1   71.90    1.76
  -1   3  -1   70.90    1.87
   1   3   1   70.78    1.65
   1   3   2    9.22    0.90
  -1   3  -2    9.59    0.90
   1   3   2    9.53    0.64
   1   3   2    7.85    0.86
   1   3   2    8.39    0.77
   1  -3   2    8.62    0.63
  -1   3  -2   10.80    0.70
   1  -3   2    7.56    0.92
  -1   3  -2    8.21    0.78
   1   3   2    8.25    0.67
   1  -3   2    8.74    0.48
  -1   3  -2   10.16    0.67
   1   3   2    8.61    0.73
   1  -3   2    9.36    0.69
   1   3   2    8.45    0.74
   1  -3   2   10.19    0.89
  -1   3  -2    8.02    0.79
   1  -3   2    8.67    1.03
   1   3   2    8.02    0.74
  -1  -3  -2    8.71    0.86
  -1  -3  -2    8.50    0.87
  -1   3  -2    8.59    0.50
  -1   3  -2    8.40    0.43
   1   3   2    8.74    0.61
   1   3   3    0.32    0.70
  -1  -3  -3    1.08    0.72
   1   3   3    1.11    0.54
  -1   3  -3    0.56    0.79
   1   3   3    1.33    0.60
   1   3   3    0.53    0.65
   1   3   3    0.85    0.54
   1  -3   3    1.31    0.36
   1  -3   3    0.78    0.51
   1   3   3    1.84    0.63
   1  -3   3    1.05    0.79
   1  -3   3    0.88    0.59
  -1   3  -3    1.21    0.57
   1   3   3    0.62    0.52
   1  -3   3    0.63    0.87
  -1  -3  -3    0.42    0.73
   1   3   3    1.47    0.49
  -1   3  -3    1.50    0.68
   1  -3   3    0.78    0.78
   1   3   3    0.57    0.62
  -1   3  -3    2.07    0.44
   1  -3   4  151.40    3.17
  -1   3  -4  159.65    2.62
   1   3   4  155.30    2.93
  -1   3  -4  160.08    3.06
   1   3   4  151.45    2.92
   1  -3   4  154.09    3.03
  -1   3  -4  157.56    3.21
   1   3   4  158.83    2.86
   1   3   4  157.07    2.90
   1  -3   4  154.96    3.16
   1  -3   4  159.92    2.85
   1  -3   4  157.21    2.94
  -1   3  -4  161.83    2.88
   1  -3   4  156.86    2.57
   1   3   4  154.05    2.99
   1   3   4  152.66    2.84
  -1   3  -4  160.67    3.05
   1  -3   4  156.26    3.18
  -1  -3  -4  159.79    3.04
   1   3   4  151.06    2.89
  -1  -3  -4  163.81    3.13
   1  -3   4  153.49    2.64
   1   3   4  155.97    2.82
   1   3   5    1.37    0.57
   1  -3   5    0.63    0.74
  -1   3  -5    0.56    0.62
  -1  -3  -5    1.00    0.87
   1   3   5    1.40    0.67
   1   3   5    0.83    0.54
   1  -3   5    0.38    0.63
   1   3   5    1.17    0.60
   1   3   5    0.91    0.48
   1  -3   5    0.02    0.45
   1  -3   5   -0.19    0.52
   1  -3   5    0.80    0.54
  -1   3  -5    0.24    0.68
   1  -3   5    1.40    0.85
   1  -3   5    2.26    0.70
  -1   3  -5    0.66    0.44
   1   3   5    1.27    0.67
  -1   3  -5    1.90    0.65
   1   3   5    0.87    0.51
  -1  -3  -5    0.65    0.63
   1   3   5    0.89    0.57
  -1  -3  -5    2.10    0.84
  -1   3  -5    0.82    0.70
  -1   3  -5    0.68    0.42
   1  -3   5    0.55    0.86
   1   3   5    0.29    0.55
   1   3   5    1.24    0.79
  -1  -3  -6    1.78    0.89
   1   3   6    2.25    0.57
   1   3   6    3.15    0.73
   1   3   6    2.15    0.63
   1   3   6    2.84    0.55
   1   3   6    2.76    0.63
   1  -3   6    1.92    0.60
   1  -3   6    1.48    0.51
   1  -3   6    2.52    0.59
   1  -3   6    1.69    0.80
  -1   3  -6    1.21    0.72
   1  -3   6    0.90    0.75
  -1   3  -6    1.57    0.46
  -1   3  -6    2.61    0.68
  -1  -3  -6    2.49    0.69
   1   3   6    2.29    0.52
  -1   3  -6    1.30    0.70
   1   3   6    2.59    0.59
  -1   3  -6    0.97    0.46
   1   3   6    2.91    0.55
   1  -3   6    1.19    0.82
   1  -3   6    0.68    0.86
   1   3   6    1.38    0.81
   1   3   7    1.41    0.67
   1   3   7    0.30    0.46
  -1   3  -7    0.13    0.47
   1   3   7    0.18    0.51
   1   3   7    0.32    0.58
  -1   3  -7   -0.44    0.80
   1   3   7   -0.38    0.52
  -1   3  -7    0.47    0.69
   1  -3   7   -0.21    0.79
  -1   3  -7    0.04    0.68
   1  -3   7    0.19    0.78
   1  -3   7    1.09    0.58
   1  -3   7    0.54    0.61
  -1   3  -7    1.12    0.67
   1   3   7   -0.15    0.49
  -1  -3  -7    0.86    0.67
   1  -3   7    0.89    0.83
  -1  -3  -7    0.83    0.89
   1   3   7   -0.09    0.53
   1   3   7   -0.26    0.66
   1   3   7   -0.32    0.78
   1   3   8    3.16    0.57
   1   3   8    3.02    0.55
  -1   3  -8    2.54    0.86
   1   3   8    2.46    0.68
   1  -3   8    2.36    0.80
  -1   3  -8    4.02    0.74
  -1  -3  -8    3.91    0.93
   1  -3   8    3.61    0.69
   1  -3   8    3.43    0.87
   1   3   8    3.94    0.62
  -1  -3  -8    3.58    0.75
   1   3   8    2.14    0.53
  -1  -3  -8    3.28    0.96
   1  -3   8    3.69    0.84
  -1   3  -8    1.84    0.97
   1   3   8    3.65    0.90
  -1  -3  -9    3.05    1.00
   1   3   9    3.60    0.59
  -1  -3  -9    3.70    0.94
   1   3   9    3.09    0.69
   1   3   9    1.60    0.52
  -1   3  -9    2.13    0.87
   1  -3   9    2.28    0.80
   1  -3   9    4.41    0.73
   1   3   9    3.94    0.88
   1  -3   9    3.01    0.88
  -1   3  -9    3.60    0.94
  -1   3  -9    2.40    0.71
  -1  -3  -9    3.97    0.80
   1  -3   9    2.75    0.85
   1  -3   9    3.54    0.66
  -1  -3 -10    3.60    1.00
  -1   3 -10    3.67    0.85
   1  -3  10    4.08    0.86
   1  -3  10    5.13    0.92
   1  -3  10    4.99    0.77
  -1  -3 -10    2.91    1.03
   1   3  10    4.23    0.57
   1  -3  10    4.62    0.97
  -1   3 -10    5.03    1.07
  -1   3 -10    4.55    0.89
   1   3  10    4.91    0.75
   1   3  10    3.67    0.93
  -1  -3 -10    5.32    0.86
  -1   3 -11    3.15    0.92
   1  -3  11    2.86    0.83
   1   3  11    1.57    0.95
   1  -3  11    4.47    0.97
   1  -3  11    3.60    0.88
  -1   3 -11    2.10    1.02
   1  -3  11    2.34    0.76
  -1  -3 -11    4.36    1.02
  -1   3 -11    3.19    0.86
  -1   3 -11    2.30    0.99
   1   3  11    4.80    0.79
  -1  -3 -11    3.33    0.86
  -1   3 -12   96.03    2.50
  -1  -3 -12   99.09    2.69
   1  -3  12   97.04    2.40
   1   3  12   97.76    2.35
   1  -3  12   96.51    2.61
   1   3  12   93.53    2.70
  -1   3 -12   99.00    2.37
  -1   3 -12   97.23    2.75
   1  -3  12   94.11    2.28
  -1  -3 -12   94.69    2.53
  -1   3 -12   96.89    2.73
   1  -3  12   93.46    2.59
   1  -3  13    8.37    1.20
   1   3  13    8.39    1.15
  -1  -3 -13    7.34    1.08
  -1  -3 -13    6.77    1.23
  -1   3 -13    8.84    1.24
   1  -3  13    5.76    1.03
   1  -3  13    8.01    0.96
  -1   3 -13    7.48    1.25
  -1   3 -13    5.62    1.06
  -1  -3 -14   35.79    1.67
  -1  -3 -14   40.90    1.89
  -1   3 -14   36.52    1.69
   1  -3  14   31.57    1.61
   1   3  14   35.78    1.81
  -1   3 -14   33.36    1.79
   1  -3  14   36.33    1.76
  -1   3 -14   37.39    1.88
  -1  -3 -15   23.62    1.53
  -1  -3 -15   27.19    1.69
  -1   3 -15   25.08    1.54
   1  -3  15   24.78    1.54
   1   3  15   23.24    1.57
  -1   3 -15   23.51    1.66
   1  -3  15   27.12    1.70
  -1   3 -15   19.89    1.66
  -1  -3 -16   49.71    2.10
  -1  -3 -16   52.73    2.31
  -1   3 -16   56.72    2.13
   1  -3  16   51.87    2.04
   1   3  16   55.48    2.35
  -1   3 -16   52.53    2.26
   1  -3  16   52.85    2.25
  -1   3 -16   53.23    2.28
  -1  -3 -17   27.06    1.71
  -1  -3 -17   30.04    1.92
  -1   3 -17   27.21    1.69
   1  -3  17   31.04    1.72
   1   3  17   30.09    1.89
  -1   3 -17   31.36    1.97
   1  -3  17   30.14    1.95
  -1   3 -17   31.65    1.96
  -1  -3 -18   16.59    1.52
  -1  -3 -18   18.27    1.73
  -1   3 -18   14.01    1.49
   1  -3  18   14.63    1.42
   1   3  18   17.62    1.62
   1  -3  18   17.95    1.76
  -1   3 -18   17.91    1.76
  -1   3 -18   16.03    1.67
  -1  -3 -19   24.99    1.95
  -1   3 -19   26.71    1.77
  -1   3 -19   27.11    1.93
  -1   3 -19   26.49    1.91
   1   3  19   25.98    1.86
   1  -3  19   31.03    2.03
  -1  -3 -19   28.28    1.84
  -1  -3 -20    1.48    1.43
  -1   3 -20   -1.03    1.38
   1   3  20    0.90    1.39
   1  -3  20    1.42    1.42
  -1  -3 -20    0.91    1.27
   1  -3  21    5.48    1.59
   1   3  21    6.27    1.58
  -1  -3 -21    7.00    1.42
  -1  -3 -21    6.74    1.60
   1   3  22   -1.31    1.48
   1  -3  22    0.21    1.52
  -1  -3 -22    0.10    1.30
  -1  -3 -22    1.73    1.59
   1  -3  23    1.30    1.60
   1   3  23    0.57    1.64
  -1  -3 -23    0.34    1.63
  -1  -3 -23    1.68    1.39
   1   3  24    1.21    1.63
   1  -3  24    3.50    1.70
   1   3  24    1.77    1.63
  -1  -3 -24    0.66    1.50
  -1   3 -24    0.60    1.55
   1   3  25    2.68    1.73
   1  -3  25    1.17    1.68
  -1  -3 -25    0.11    1.52
  -1   3 -25    1.24    1.60
   1   3  25    2.12    1.73
   1   3  26    4.39    1.86
   1  -3  26    4.61    1.91
  -1   3 -26    3.71    1.66
  -1  -3 -26    5.05    1.67
   1   3  26    2.44    1.86
   1   3  27   -0.52    1.88
   1  -3  27    3.25    1.90
  -1  -3 -27    1.33    1.63
  -1   3 -27    2.11    1.73
   1   3  27    0.66    1.85
   1  -3  28   14.67    2.18
  -1  -3 -28    9.34    1.90
  -1   4  28    1.51    1.83
   1   4 -28    1.97    1.73
   1  -4 -28    0.63    1.63
   1   4 -27   -0.90    1.62
   1  -4 -27    0.86    1.57
  -1   4  27    1.47    1.79
  -1   4  27    1.19    1.84
  -1  -4  27   -2.29    1.88
   1   4 -26    1.86    1.65
   1  -4 -26    0.84    1.55
  -1   4  26   -1.66    1.72
  -1   4  26    1.68    1.74
  -1  -4  26   -1.11    1.77
   1   4 -25    3.00    1.66
   1  -4 -25    1.85    1.54
  -1   4  25    1.84    1.65
  -1   4  25    0.25    1.67
  -1  -4  25    3.58    1.77
  -1   4  24   -0.73    1.71
   1  -4 -24    2.80    1.49
   1   4 -24    1.62    1.55
  -1  -4  24    0.23    1.68
  -1   4  24   -1.78    1.53
   1  -4 -23    1.83    1.42
  -1   4  23   -0.43    1.54
  -1  -4  23   -1.22    1.63
  -1   4  23    1.40    1.62
   1  -4 -22    2.49    1.40
  -1  -4  22   -1.18    1.57
  -1   4  22    0.41    1.44
   1  -4 -21    0.20    1.32
   1   4 -21    0.32    1.51
  -1  -4  21    0.82    1.62
  -1   4  21    0.30    1.33
   1  -4 -20    2.29    1.35
   1   4 -20    3.44    1.55
  -1  -4  20    3.05    1.48
  -1   4  20    2.45    1.34
   1   4 -19   15.41    1.76
   1   4 -19   18.71    1.89
   1  -4 -19   15.65    1.65
  -1  -4  19   19.54    1.90
  -1   4  19   15.81    1.64
   1   4 -18   10.89    1.54
   1   4 -18    9.82    1.66
   1  -4 -18   10.50    1.49
  -1  -4  18   10.01    1.33
  -1   4  18   14.44    1.55
  -1  -4  18    8.06    1.56
  -1  -4  17    8.96    1.60
   1  -4 -17    9.74    1.43
   1   4 -17    9.99    1.47
   1   4 -17    8.26    1.55
  -1  -4  17   11.21    1.34
  -1  -4  17   11.22    1.33
  -1   4  17    7.63    1.36
  -1  -4  16   48.90    2.15
   1  -4 -16   47.00    2.10
  -1  -4  16   46.70    1.98
   1   4 -16   49.22    2.32
  -1  -4  16   46.16    1.94
   1   4 -16   45.31    2.07
  -1   4  16   48.34    2.07
  -1  -4  15    2.92    1.12
  -1  -4  15    0.92    1.22
   1  -4 -15    2.53    1.12
  -1   4  15    0.80    1.09
   1   4 -15    3.03    1.31
  -1  -4  15    2.03    1.07
   1   4 -15    2.65    1.15
  -1  -4  14    3.65    1.07
  -1  -4  14    2.04    1.18
   1   4 -14    2.35    1.07
  -1  -4  14    1.67    0.94
   1  -4 -14    2.33    1.12
  -1   4  14    1.91    1.06
   1   4 -14    3.51    1.28
  -1  -4  14    2.58    1.03
   1   4 -14    2.01    1.14
  -1  -4  13    1.63    1.00
  -1  -4  13    1.86    1.20
   1   4 -13    1.16    1.03
  -1  -4  13    1.60    0.91
   1  -4 -13    1.33    1.03
   1   4 -13    2.48    1.07
   1   4 -13    0.89    1.21
  -1   4  13    2.43    1.04
  -1  -4  13    2.10    1.05
  -1   4  12   43.12    1.72
   1   4 -12   41.47    1.78
   1   4 -12   40.65    1.92
   1  -4 -12   43.18    1.78
  -1  -4  12   39.31    1.71
   1   4 -12   42.39    1.73
  -1  -4  12   44.21    1.82
  -1  -4  12   41.06    1.65
  -1  -4  12   41.83    1.57
  -1  -4  12   40.38    1.65
  -1  -4  11   14.81    1.06
  -1  -4  11   14.13    1.13
  -1  -4  11   14.98    1.17
   1  -4 -11   16.38    1.22
   1   4 -11   15.98    1.39
  -1  -4  11   13.35    1.15
   1   4 -11   17.37    1.30
   1   4 -11   15.78    1.25
  -1   4  11   13.20    1.13
  -1  -4  11   16.33    1.27
  -1   4  10    3.55    0.85
  -1  -4  10    3.11    0.87
   1   4 -10    1.50    0.98
   1   4 -10    1.87    0.95
  -1  -4  10    2.79    0.90
  -1  -4  10    2.57    0.82
  -1  -4  10    1.87    0.76
   1   4 -10    3.17    1.11
  -1  -4  10    4.58    0.97
  -1  -4   9   33.62    1.49
   1  -4  -9   36.60    1.33
   1   4  -9   33.37    1.47
  -1   4   9   33.16    1.21
   1   4  -9   33.16    1.57
  -1  -4   9   34.37    1.53
  -1   4   9   32.74    1.35
  -1  -4   9   32.39    1.35
  -1  -4   9   32.61    1.27
  -1  -4   9   33.90    1.48
  -1  -4   8  170.29    3.39
  -1  -4   8  170.77    3.71
  -1  -4   8  173.60    3.71
   1  -4  -8  180.46    3.41
   1   4  -8  175.87    3.60
   1   4  -8  180.88    3.78
  -1   4   8  182.71    3.58
  -1  -4   8  184.19    3.71
   1  -4  -8  177.41    3.47
   1  -4  -7   23.33    1.16
  -1   4   7   21.02    0.97
   1  -4  -7   23.19    1.10
  -1  -4   7   22.86    1.32
  -1  -4   7   21.22    1.21
  -1  -4   7   22.01    1.03
   1   4  -7   21.77    1.36
  -1   4   7   22.26    1.06
  -1   4   7   21.35    0.93
  -1  -4   7   22.01    1.30
  -1   4   7   22.14    0.90
  -1   4   6   50.00    1.40
   1   4  -6   51.93    1.45
  -1   4   6   51.25    1.51
  -1   4   6   50.31    1.42
   1   4  -6   51.75    1.86
   1  -4  -6   52.48    1.65
  -1   4   6   48.06    1.43
   1  -4  -6   51.66    1.58
  -1  -4   6   47.57    1.75
  -1  -4   6   50.84    1.71
  -1  -4   6   46.77    1.76
  -1   4   6   53.28    1.39
   1  -4  -6   50.26    1.51
   1  -4  -5   48.48    1.48
  -1  -4   5   47.78    1.69
  -1   4   5   45.29    1.30
  -1   4   5   46.25    1.42
   1  -4  -5   54.47    1.69
   1   4  -5   43.55    1.72
  -1   4   5   45.81    1.51
   1   4  -5   45.72    1.35
   1   4  -5   46.67    1.31
  -1   4   5   45.97    1.37
   1  -4  -5   44.76    1.49
  -1  -4   5   45.35    1.75
  -1   4   5   46.24    1.30
  -1  -4   5   49.33    1.60
  -1   4   5   45.82    1.37
  -1  -4   4  250.37    4.70
  -1   4   4  257.06    4.38
  -1  -4   4  250.37    4.82
   1  -4  -4  256.66    4.66
  -1   4   4  251.95    4.49
  -1   4   4  258.59    4.51
  -1  -4   4  257.32    4.85
  -1   4   4  257.50    4.45
   1  -4  -4  254.60    4.59
   1  -4  -4  261.77    4.74
   1   4  -4  253.79    4.35
   1   4  -4  255.38    4.41
   1   4  -4  260.00    4.87
  -1   4   4  254.29    4.61
  -1   4   4  257.39    4.43
  -1   4   3  316.63    5.39
   1  -4  -3  317.91    5.48
  -1   4   3  317.72    5.32
  -1  -4   3  323.08    5.67
   1  -4  -3  319.74    5.62
   1   4  -3  316.50    5.25
   1   4  -3  310.63    5.19
  -1  -4   3  314.58    5.68
   1  -4  -3  314.68    5.56
  -1  -4   3  313.62    5.52
  -1   4   3  318.92    5.21
   1   4  -3  311.73    5.34
   1  -4  -3  309.80    5.26
   1   4  -3  310.74    4.75
   1   4  -3  310.90    5.01
  -1   4   3  316.00    5.42
   1   4  -3  323.96    5.72
   1   4  -2  100.77    1.94
  -1   4   2  104.77    2.26
   1  -4  -2  104.93    2.41
  -1  -4   2   98.61    2.46
  -1   4   2  104.19    2.23
   1  -4  -2  101.40    2.51
   1   4  -2  102.34    2.40
   1  -4  -2  105.06    2.49
  -1  -4   2  105.25    2.58
  -1   4   2  101.84    2.07
   1   4  -2   99.56    2.24
   1   4  -2   99.94    1.91
  -1  -4   2  101.27    2.36
   1  -4  -2  101.96    2.14
  -1   4   2  102.44    2.16
   1   4  -2  103.33    2.54
   1   4  -2  100.46    2.11
  -1  -4   1   75.06    1.97
  -1   4   1   70.82    1.65
   1   4  -1   71.35    1.81
   1  -4  -1   73.42    1.69
   1   4  -1   77.35    2.14
   1   4  -1   71.72    1.93
   1  -4  -1   76.60    2.07
  -1  -4   1   73.32    2.11
  -1   4   1   75.40    1.69
   1  -4  -1   74.17    2.00
  -1  -4   1   74.91    2.04
  -1   4   1   74.05    1.82
  -1   4   1   74.54    1.80
   1   4  -1   76.98    1.58
   1  -4  -1   76.22    2.13
   1  -4   0  508.27    8.04
  -1   4   0  496.07    7.92
  -1  -4   0  502.60    8.26
   1   4   0  499.04    8.09
   1  -4   0  503.14    7.87
   1   4   0  509.51    8.38
   1   4   0  505.52    8.20
  -1   4   0  498.43    8.34
  -1  -4   0  506.06    8.40
   1  -4   0  504.13    8.39
  -1   4   0  499.52    7.87
   1  -4   0  519.92    8.34
  -1  -4   0  508.27    8.38
  -1   4   0  502.19    8.07
   1  -4   0  502.68    7.97
   1   4   0  511.68    7.86
   1  -4   0  520.82    8.45
   1   4   1  451.30    7.23
   1  -4   1  446.26    7.18
  -1   4  -1  453.61    7.09
  -1  -4  -1  447.52    7.31
  -1   4  -1  443.87    6.93
   1   4   1  443.29    7.49
   1   4   1  441.39    7.29
  -1   4  -1  437.44    7.49
   1  -4   1  443.62    7.09
   1   4   1  437.63    7.04
  -1   4  -1  441.43    7.19
  -1  -4  -1  450.43    7.52
   1  -4   1  438.43    7.55
   1  -4   1  452.01    7.60
   1  -4   1  449.41    7.49
  -1  -4  -1  446.16    7.49
   1   4   2  153.60    2.85
   1  -4   2  164.95    3.41
   1   4   2  162.57    3.30
  -1   4  -2  160.61    3.03
   1   4   2  159.88    2.95
   1  -4   2  155.97    2.92
   1   4   2  157.87    3.07
   1  -4   2  155.99    3.03
  -1   4  -2  155.61    2.92
  -1   4  -2  157.19    2.76
  -1   4  -2  153.22    2.69
   1   4   2  156.19    3.29
   1   4   2  156.93    2.90
   1   4   2  162.02    3.12
   1  -4   2  159.55    3.43
  -1   4  -2  155.36    3.32
   1   4   2  154.47    3.07
   1  -4   2  163.25    3.33
  -1  -4  -2  160.00    3.27
  -1  -4  -2  164.73    3.20
   1   4   3  219.22    3.71
   1  -4   3  210.33    4.19
  -1   4  -3  217.41    4.22
   1  -4   3  215.02    3.72
  -1   4  -3  208.41    3.81
   1  -4   3  207.61    3.84
  -1   4  -3  210.97    3.75
   1  -4   3  216.58    4.24
   1   4   3  207.45    3.86
   1   4   3  210.78    3.74
   1   4   3  213.53    4.03
   1   4   3  208.94    4.05
   1   4   3  211.69    3.71
   1  -4   3  210.88    4.15
  -1  -4  -3  206.74    3.99
   1   4   4   53.50    1.41
   1  -4   4   54.45    1.80
  -1   4  -4   49.65    1.77
   1  -4   4   52.03    1.37
   1  -4   4   50.59    1.51
   1   4   4   53.67    1.49
   1  -4   4   50.90    1.83
  -1   4  -4   52.14    1.44
   1   4   4   50.01    1.62
   1   4   4   54.21    1.40
   1  -4   4   50.39    1.73
   1   4   4   52.87    1.66
   1   4   4   50.98    1.44
  -1  -4  -4   46.53    1.63
   1  -4   5  254.82    4.61
   1  -4   5  256.73    4.91
   1   4   5  257.16    4.49
  -1   4  -5  256.68    4.48
   1   4   5  263.44    4.72
   1   4   5  262.37    4.47
   1  -4   5  255.11    4.40
   1  -4   5  251.66    4.91
   1   4   5  260.29    4.53
   1   4   5  259.62    4.62
   1   4   5  250.58    4.42
  -1  -4  -5  259.56    4.80
   1  -4   5  257.23    4.91
   1   4   6  105.32    2.27
   1  -4   6  111.40    2.50
  -1   4  -6  108.89    2.35
   1   4   6  110.69    2.46
   1   4   6  111.47    2.64
  -1   4  -6  107.19    2.70
   1  -4   6  106.16    2.67
   1   4   6  105.62    2.31
   1  -4   6  107.20    2.72
   1   4   6  105.07    2.27
   1   4   6  112.53    2.42
  -1  -4  -6  109.84    2.64
   1   4   7    9.97    1.04
  -1   4  -7   11.82    1.15
   1   4   7   11.95    0.78
   1   4   7   11.01    0.85
   1  -4   7   11.29    1.12
   1   4   7   10.22    0.83
   1  -4   7   10.57    0.75
   1  -4   7   12.76    1.09
   1  -4   7   10.68    0.94
   1  -4   8   11.59    1.08
   1   4   8   12.50    1.11
   1   4   8   12.65    0.86
  -1  -4  -8   12.71    0.98
   1   4   8   11.26    0.94
   1  -4   8   13.48    1.15
   1  -4   8   14.98    1.07
   1   4   8   12.48    0.90
  -1   4  -8   11.21    1.15
   1  -4   8   11.89    0.80
   1  -4   9   22.84    1.27
  -1   4  -9   23.77    1.40
   1   4   9   23.91    1.38
   1  -4   9   26.18    1.42
   1   4   9   23.25    1.06
  -1   4  -9   21.01    1.33
  -1  -4  -9   26.40    1.27
   1  -4   9   22.25    1.34
   1   4   9   25.94    1.20
   1   4  10    2.94    1.03
  -1  -4 -10    2.67    0.87
   1  -4  10    1.67    1.01
  -1   4 -10    1.82    1.00
   1  -4  10    2.02    0.95
  -1   4 -10    2.82    1.02
   1  -4  10    1.92    0.97
   1   4  10    2.35    0.77
   1   4  11   18.34    1.32
  -1   4 -11   17.71    1.17
  -1   4 -11   19.73    1.46
   1  -4  11   14.77    1.27
  -1   4 -11   18.83    1.32
   1  -4  11   17.61    1.32
   1   4  11   17.73    1.09
   1  -4  11   16.47    1.22
  -1  -4 -11   17.95    1.22
   1  -4  12    2.71    0.99
  -1  -4 -12    0.77    0.92
   1   4  12    4.70    1.08
   1  -4  12    2.69    1.08
   1  -4  12    3.29    0.99
  -1   4 -12    1.52    0.99
  -1   4 -12    1.03    1.21
  -1   4 -12    2.68    0.94
  -1   4 -12    1.61    1.11
   1   4  13   59.24    2.19
  -1   4 -13   52.92    2.26
   1  -4  13   54.27    2.12
   1  -4  13   56.60    1.99
  -1   4 -13   56.79    1.97
  -1   4 -13   61.32    2.01
  -1  -4 -13   54.67    1.98
   1  -4  13   52.95    2.10
  -1   4 -13   58.08    2.27
  -1   4 -14    6.68    1.38
   1  -4  14    6.93    1.17
   1   4  14    7.04    1.31
  -1  -4 -14    7.04    1.12
   1  -4  14    6.48    1.08
  -1   4 -14    7.56    1.41
   1  -4  14    7.87    1.39
  -1   4 -15    0.25    1.26
  -1  -4 -15    0.71    1.05
   1  -4  15    1.00    1.06
   1   4  15    0.66    1.22
  -1   4 -15   -0.34    1.32
   1  -4  15    0.53    1.22
  -1  -4 -16    0.75    1.13
   1  -4  16    0.32    1.10
   1  -4  16   -1.03    1.29
   1   4  16    1.39    1.29
  -1   4 -16   -1.05    1.39
  -1   4 -16    1.21    1.33
  -1  -4 -17   10.77    1.42
   1  -4  17   11.84    1.46
   1   4  17   15.42    1.57
   1  -4  17   13.93    1.62
  -1   4 -17    7.74    1.56
  -1   4 -17   10.43    1.63
   1  -4  18   32.25    1.84
  -1  -4 -18   32.22    1.88
  -1   4 -18   31.38    2.05
   1   4  18   30.08    2.00
  -1   4 -18   31.32    2.08
   1  -4  18   31.71    1.97
   1  -4  19   68.20    2.57
  -1  -4 -19   69.32    2.60
  -1   4 -19   72.73    2.86
   1   4  19   69.28    2.85
  -1   4 -19   76.93    2.98
   1  -4  19   64.96    2.72
   1   4  20    3.65    1.53
   1  -4  20    4.77    1.60
  -1   4 -20    4.48    1.62
  -1   4 -20    3.64    1.58
  -1  -4 -20    2.41    1.29
   1  -4  21    5.09    1.68
   1   4  21    6.49    1.62
  -1   4 -21    2.10    1.62
  -1   4 -21    2.60    1.61
  -1  -4 -21    3.69    1.41
   1  -4  22    1.59    1.57
   1   4  22    4.83    1.58
  -1   4 -22    2.83    1.69
  -1  -4 -22    0.10    1.31
   1  -4  23    5.96    1.72
   1   4  23    8.37    1.68
   1   4  24    4.09    1.81
   1  -4  24    8.36    1.95
   1   4  25    7.94    1.85
   1  -4  25    8.29    1.89
   1   4  26   -2.26    1.93
   1  -4  26   -0.98    1.76
   1   4  26   -1.02    1.87
  -1   4 -26    1.70    1.69
   1  -4  27    1.38    1.84
   1   4  27    0.78    1.85
   1   5 -27    0.52    1.70
  -1   5  26   -0.80    1.78
  -1  -5  26   -2.12    1.94
   1   5 -26    1.38    1.59
  -1   5  25    0.26    1.84
   1   5 -25   -0.98    1.58
  -1  -5  25    0.49    1.86
   1  -5 -25   -1.29    1.59
  -1  -5  24    0.35    1.76
   1  -5 -24    2.39    1.53
  -1   5  24    4.01    1.80
   1  -5 -23    0.77    1.43
  -1  -5  23    2.51    1.73
   1   5 -22   -1.16    1.65
  -1  -5  22   -1.54    1.55
   1  -5 -22   -0.96    1.41
  -1   5  21    6.49    1.51
   1   5 -21    4.52    1.70
  -1  -5  21    3.19    1.59
   1  -5 -21    3.79    1.46
   1  -5 -20   11.75    1.62
   1   5 -20   15.20    1.94
  -1   5  20   13.45    1.62
  -1  -5  20   13.59    1.73
   1   5 -20   11.89    1.74
   1  -5 -19   31.27    1.98
   1   5 -19   28.59    2.24
  -1   5  19   30.08    1.95
   1   5 -19   29.34    2.06
  -1  -5  19   32.92    2.08
   1   5 -18    5.93    1.51
   1  -5 -18    4.19    1.38
  -1  -5  18    4.37    1.29
  -1   5  18    6.88    1.41
   1   5 -18    4.40    1.54
  -1  -5  18    6.60    1.51
   1   5 -17    3.57    1.39
   1  -5 -17    3.15    1.29
  -1  -5  17    2.65    1.27
  -1   5  17    2.22    1.27
   1   5 -17    3.05    1.51
  -1  -5  17    6.23    1.38
   1   5 -16   24.10    1.76
   1  -5 -16   21.31    1.70
  -1  -5  16   20.51    1.60
  -1  -5  16   24.01    1.70
  -1   5  16   24.74    1.68
   1   5 -16   24.36    1.92
  -1   5  15   41.27    1.95
   1   5 -15   38.82    1.92
   1   5 -15   37.08    2.17
   1  -5 -15   39.60    1.97
  -1  -5  15   35.40    1.93
  -1  -5  15   34.82    1.90
   1   5 -15   36.86    1.97
  -1   5  14   71.39    2.42
   1   5 -14   70.49    2.68
  -1  -5  14   70.79    2.39
   1   5 -14   73.42    2.51
  -1  -5  14   68.02    2.46
   1   5 -14   67.15    2.40
  -1  -5  14   64.00    2.43
  -1   5  13   41.10    1.87
   1   5 -13   41.80    1.92
   1   5 -13   43.37    2.15
  -1  -5  13   39.20    1.93
  -1  -5  13   43.62    1.94
   1   5 -13   41.90    1.95
  -1  -5  13   45.37    1.93
   1   5 -12   10.88    1.36
  -1  -5  12   10.05    1.28
  -1   5  12   10.73    1.19
   1   5 -12    7.84    1.45
  -1  -5  12   10.06    1.29
   1   5 -12   10.97    1.29
  -1  -5  12   12.64    1.34
   1   5 -11    0.34    1.11
  -1  -5  11    0.07    1.03
   1   5 -11    1.45    1.02
  -1  -5  11   -0.14    1.04
  -1  -5  11    1.02    0.92
  -1   5  11    0.06    0.84
   1   5 -10   35.37    1.64
  -1  -5  10   33.76    1.69
  -1  -5  10   34.62    1.71
   1   5 -10   37.21    1.82
  -1   5  10   32.62    1.50
  -1  -5  10   35.39    1.65
  -1  -5   9   -0.47    0.93
   1   5  -9    0.87    1.14
  -1  -5   9   -0.56    0.94
   1   5  -9   -0.79    0.92
  -1  -5   9    0.49    1.03
   1  -5  -9    0.70    0.90
  -1   5   9   -0.05    0.72
  -1  -5   8   14.29    1.30
   1   5  -8   13.39    1.36
  -1   5   8   13.10    1.08
  -1   5   8   13.44    1.00
   1  -5  -8   12.93    1.15
  -1  -5   8   12.60    1.19
  -1  -5   8   14.87    1.29
   1   5  -7   27.99    1.64
  -1  -5   7   23.21    1.46
   1  -5  -7   28.17    1.43
   1  -5  -7   27.82    1.31
  -1  -5   7   29.35    1.57
  -1   5   7   27.05    1.24
  -1   5   7   24.79    1.29
  -1  -5   7   27.46    1.41
   1   5  -6  127.18    3.19
   1  -5  -6  127.23    2.93
  -1  -5   6  127.85    3.19
   1  -5  -6  130.79    3.02
   1  -5  -6  124.36    2.85
  -1  -5   6  125.81    3.12
  -1   5   6  122.83    2.78
  -1  -5   6  124.40    2.97
  -1   5   6  123.19    2.90
   1  -5  -5    5.56    1.05
  -1  -5   5    5.36    1.12
   1   5  -5    6.27    1.16
   1  -5  -5    5.55    0.97
   1  -5  -5    5.91    0.90
  -1   5   5    5.43    0.77
  -1  -5   5    5.49    0.94
  -1  -5   5    5.42    1.03
  -1  -5   4   58.44    2.07
   1  -5  -4   61.80    1.98
  -1   5   4   61.60    1.80
   1  -5  -4   66.69    2.08
   1  -5  -4   60.83    1.87
  -1  -5   4   60.04    2.04
  -1  -5   4   62.24    1.92
   1   5  -4   61.90    2.15
  -1  -5   3   54.79    1.83
   1  -5  -3   56.28    1.96
  -1   5   3   52.08    1.57
   1  -5  -3   55.49    1.60
   1   5  -3   52.33    1.98
  -1   5   3   56.19    1.66
   1  -5  -3   53.79    1.86
  -1  -5   3   55.17    2.04
   1   5  -3   55.15    1.87
   1  -5  -3   56.12    1.78
  -1  -5   3   52.65    1.90
   1  -5  -2   -0.55    0.66
  -1   5   2   -0.21    0.63
   1  -5  -2    0.28    0.95
  -1  -5   2    0.42    1.02
   1   5  -2    0.12    1.05
   1   5  -2    1.13    0.85
  -1   5   2    0.42    0.59
   1  -5  -2   -1.38    1.01
  -1  -5   2    1.20    0.78
   1  -5  -2    0.10    0.82
  -1  -5   2   -0.77    0.81
   1  -5  -1    2.34    0.68
  -1   5   1    1.25    0.89
   1   5  -1    1.63    0.88
  -1   5   1    1.30    0.61
  -1  -5   1    1.98    0.85
   1  -5  -1    2.00    0.88
  -1  -5   1    2.09    0.95
   1   5  -1    3.38    1.10
   1  -5  -1    2.63    0.97
  -1  -5   1    2.79    1.02
   1  -5  -1    2.81    1.07
  -1   5   1    2.21    0.62
   1   5   0  150.49    3.42
  -1   5   0  144.10    3.34
   1   5   0  153.31    3.24
  -1  -5   0  148.60    3.41
   1  -5   0  146.76    3.31
  -1   5   0  149.61    3.03
   1  -5   0  152.79    3.44
  -1  -5   0  150.58    3.45
   1  -5   0  147.73    3.48
  -1   5  -1    2.76    0.93
   1   5   1    1.02    0.78
   1  -5   1    2.87    0.96
   1   5   1    2.35    1.00
  -1  -5  -1    0.79    0.82
   1   5   1    2.00    0.57
   1  -5   1    2.43    1.09
  -1   5  -1    1.82    0.65
   1  -5   1    1.80    0.73
  -1  -5  -1    1.53    0.87
   1  -5   1    0.68    0.92
   1  -5   2    1.59    0.70
   1  -5   2    0.93    0.89
   1   5   2    1.51    0.94
  -1  -5  -2    1.14    0.86
   1   5   2   -0.09    0.79
  -1   5  -2    1.74    0.98
  -1   5  -2    2.22    0.62
  -1  -5  -2    0.79    0.88
   1  -5   2    2.28    1.07
   1   5   2    1.24    0.60
   1   5   2    0.93    0.98
   1  -5   2    1.34    1.03
   1   5   3   67.84    2.11
   1  -5   3   68.55    2.18
  -1  -5  -3   68.66    2.09
   1  -5   3   67.72    2.15
  -1  -5  -3   68.47    1.98
   1   5   3   69.58    1.78
  -1   5  -3   66.71    1.78
   1  -5   3   70.16    2.28
   1   5   3   68.53    2.11
   1   5   3   62.57    1.85
  -1   5  -3   69.24    2.20
   1  -5   3   62.04    1.81
   1   5   4   44.10    1.68
   1   5   4   44.41    1.45
  -1  -5  -4   42.56    1.62
   1  -5   4   44.06    1.82
   1  -5   4   42.13    1.48
   1  -5   4   41.65    1.77
   1   5   4   41.41    1.67
  -1   5  -4   44.37    1.83
  -1   5  -5   13.14    1.35
   1   5   5   12.71    1.13
   1  -5   5   13.57    1.25
   1   5   5   12.00    1.11
  -1  -5  -5   12.84    1.16
   1  -5   5   13.23    1.22
   1  -5   5   12.20    1.00
  -1   5  -6    7.66    1.21
   1  -5   6    4.41    1.10
   1   5   6    5.24    0.90
   1   5   6    5.08    0.94
  -1  -5  -6    6.24    1.10
   1  -5   6    4.91    1.12
   1  -5   6    4.83    0.87
   1   5   7    8.25    0.96
   1  -5   7    9.20    1.00
   1  -5   7    7.76    1.13
   1  -5   7    6.16    1.16
   1   5   7    5.95    0.90
  -1   5  -7    9.28    1.26
   1   5   7    8.58    1.10
   1  -5   8   28.48    1.38
   1   5   8   26.74    1.44
  -1   5  -8   28.50    1.61
   1   5   8   27.99    1.30
   1  -5   8   28.63    1.59
   1  -5   8   25.91    1.59
   1  -5   9    0.51    0.88
  -1   5  -9    0.27    1.11
   1  -5   9    0.90    1.06
   1   5   9    0.93    0.95
   1  -5   9    0.15    1.03
   1   5  10   -0.80    0.84
   1  -5  10    0.49    1.08
  -1   5 -10    1.02    1.14
   1  -5  10    1.69    1.00
  -1   5 -10    0.42    1.11
   1  -5  10   -0.91    1.08
   1   5  10    0.28    0.95
   1  -5  11    1.00    1.04
  -1   5 -11    1.10    1.14
   1  -5  11    3.14    1.00
  -1   5 -11    0.95    1.18
   1  -5  11    1.63    1.06
   1   5  11    1.24    1.10
   1  -5  12   28.34    1.69
  -1   5 -12   30.88    1.80
   1  -5  12   31.82    1.72
   1  -5  12   29.59    1.66
   1   5  12   30.40    1.74
  -1   5 -12   29.84    1.73
   1  -5  13    4.29    1.17
  -1   5 -13    2.98    1.32
  -1   5 -13    2.22    1.21
   1  -5  13    5.14    1.19
   1  -5  13    3.72    1.15
  -1  -5 -13    3.03    1.08
   1   5  13    4.02    1.27
   1  -5  14    2.08    1.16
  -1   5 -14    0.76    1.27
   1  -5  14   -0.09    1.23
   1   5  14    1.51    1.17
  -1   5 -14    0.54    1.37
   1  -5  14    2.41    1.18
   1  -5  15   26.81    1.75
   1   5  15   28.99    1.82
  -1   5 -15   28.76    2.04
  -1   5 -15   28.97    1.98
   1  -5  15   24.35    1.76
  -1   5 -16   24.11    1.90
   1  -5  16   19.72    1.65
   1   5  16   20.22    1.69
  -1   5 -16   25.58    2.01
   1  -5  16   19.29    1.70
  -1   5 -17    0.29    1.43
   1  -5  17    2.50    1.26
   1   5  17    0.10    1.28
  -1   5 -17    2.91    1.58
   1  -5  17    2.10    1.40
  -1   5 -18    2.11    1.50
   1  -5  18    4.17    1.35
   1   5  18    2.20    1.40
  -1   5 -18    2.08    1.56
   1  -5  18    2.12    1.38
  -1   5 -19   -1.25    1.55
   1  -5  19    1.16    1.27
   1   5  19    1.04    1.41
  -1   5 -19    0.11    1.55
   1  -5  19   -0.10    1.44
  -1   5 -20    0.22    1.57
   1  -5  20    0.69    1.30
  -1   5 -20    0.89    1.60
   1  -5  20    0.10    1.44
   1   5  20    0.87    1.39
  -1   5 -21    2.93    1.65
  -1   5 -21    5.69    1.85
   1  -5  21    2.61    1.58
   1   5  21    1.46    1.43
  -1   5 -22   -1.28    1.71
   1   5  22    1.74    1.54
   1  -5  22    0.43    1.57
  -1   5 -22    0.70    1.78
   1   5  23    4.30    1.59
   1  -5  23    3.04    1.69
  -1   5 -23    3.00    1.81
   1   5  24   11.03    1.93
   1  -5  24    5.93    1.81
  -1   5 -24   12.14    2.07
   1  -5  25   -1.91    1.81
   1   5  25   -1.64    1.78
   1   5  26   -2.19    1.90
  -1  -6  25    1.86    1.64
  -1   6  25   -0.66    1.80
  -1  -6  24    3.75    1.68
  -1   6  24   -0.13    1.72
   1   6 -24    6.50    1.96
  -1  -6  23    1.29    1.52
   1   6 -23    1.78    1.84
  -1  -6  22    9.24    1.75
   1   6 -22    5.21    1.88
  -1  -6  21    3.20    1.56
   1   6 -21   -0.12    1.81
   1   6 -20    9.94    1.73
  -1  -6  20   14.43    1.77
   1   6 -20   17.32    2.05
  -1  -6  19    1.03    1.40
   1   6 -19    1.60    1.65
   1   6 -19    1.00    1.45
  -1  -6  19    0.70    1.25
  -1  -6  18    1.49    1.36
   1   6 -18    2.77    1.63
   1   6 -18    1.43    1.47
  -1  -6  18   -0.79    1.26
  -1  -6  17    0.10    1.32
   1   6 -17   -0.43    1.56
   1   6 -17   -1.19    1.39
  -1  -6  17    0.29    1.27
  -1  -6  16    8.03    1.51
   1   6 -16    8.70    1.70
   1   6 -16    6.14    1.44
  -1  -6  16    7.12    1.44
   1   6 -15    7.81    1.43
   1   6 -15    5.51    1.65
  -1  -6  15    6.92    1.39
  -1  -6  15    6.70    1.41
   1   6 -15    7.01    1.45
   1   6 -14   74.11    2.64
  -1  -6  14   67.17    2.58
   1   6 -14   74.33    2.71
   1   6 -14   76.05    2.87
  -1  -6  14   77.75    2.68
  -1  -6  14   66.27    2.63
  -1  -6  13   22.05    1.69
  -1  -6  13   25.11    1.69
   1   6 -13   25.82    1.74
   1   6 -13   27.06    1.97
  -1  -6  13   25.66    1.75
   1   6 -13   28.41    1.88
  -1  -6  12   34.36    1.93
   1   6 -12   33.63    1.80
  -1  -6  12   27.35    1.73
   1   6 -12   30.63    2.01
   1   6 -12   37.23    2.01
  -1  -6  12   31.81    1.87
   1   6 -11   21.17    1.49
   1   6 -11   17.24    1.63
  -1  -6  11   18.91    1.57
  -1   6  11   17.01    1.35
  -1  -6  11   21.25    1.60
  -1  -6  11   17.36    1.50
   1   6 -10   -1.20    1.13
  -1  -6  10    1.38    1.15
   1   6 -10    1.53    1.30
  -1   6  10    0.65    0.92
  -1  -6  10   -0.29    1.03
  -1  -6  10   -0.25    1.05
   1   6  -9    5.26    1.14
  -1  -6   9    4.64    1.11
  -1  -6   9    7.06    1.24
  -1  -6   9    4.33    1.25
   1   6  -9    3.67    1.33
  -1   6   9    3.57    0.97
  -1   6   8    4.76    0.92
   1  -6  -8    4.67    1.17
  -1  -6   8    4.90    1.10
  -1  -6   8    5.63    1.22
  -1  -6   8    4.04    1.21
   1   6  -8    3.31    1.30
  -1   6   8    3.48    0.93
  -1  -6   7    7.36    1.30
   1   6  -7    5.53    1.38
   1  -6  -7    6.32    1.10
  -1   6   7    5.64    0.93
   1  -6  -7    7.49    1.22
  -1  -6   7    7.02    1.28
  -1  -6   7    6.72    1.07
   1  -6  -6    3.49    0.97
  -1   6   6    2.54    0.84
   1  -6  -6    5.46    1.19
  -1  -6   6    2.48    1.18
   1   6  -6    2.92    1.29
   1  -6  -6    4.82    1.05
  -1  -6   6    4.02    1.19
  -1  -6   6    2.17    1.04
  -1  -6   5   21.05    1.37
   1  -6  -5   17.79    1.27
  -1  -6   5   18.03    1.50
   1   6  -5   17.39    1.56
   1  -6  -5   21.18    1.41
  -1  -6   5   19.11    1.43
  -1   6   5   18.65    1.16
   1  -6  -5   21.05    1.50
  -1  -6   4   32.02    1.61
   1  -6  -4   37.83    1.67
  -1  -6   4   36.06    1.81
  -1  -6   4   36.89    1.85
   1  -6  -4   37.82    1.75
  -1   6   4   37.65    1.51
   1   6  -4   40.11    1.94
   1  -6  -4   37.52    1.82
   1   6  -3   96.66    2.91
  -1   6   3   98.81    2.74
  -1  -6   3   94.38    2.61
   1  -6  -3  103.51    2.89
  -1  -6   3   99.39    2.94
   1  -6  -3  103.27    2.83
  -1   6   3   93.29    2.44
   1  -6  -3  100.11    2.68
  -1  -6   3   97.91    2.85
  -1  -6   2    4.45    1.02
  -1  -6   2    5.45    1.12
   1  -6  -2    7.29    1.08
   1  -6  -2    7.69    1.22
   1   6  -2    8.37    1.38
  -1  -6   2    4.91    1.24
   1  -6  -2    5.71    1.26
   1   6  -2    4.44    1.09
  -1   6   2    5.45    1.10
  -1  -6   1   13.19    1.30
   1  -6  -1   14.72    1.28
   1  -6  -1   15.84    1.37
   1   6  -1   15.74    1.49
  -1  -6   1   13.49    1.36
   1  -6  -1   15.75    1.49
  -1   6   1   13.09    1.31
   1   6  -1   15.21    1.29
  -1  -6   0    4.09    0.93
  -1  -6   0    3.48    0.99
   1  -6   0    2.91    0.97
  -1   6   0    3.27    1.06
   1   6   0    3.94    1.01
   1   6   0    4.05    1.26
   1  -6   0    4.19    1.12
  -1   6  -1    8.55    1.21
   1   6   1    7.57    1.05
   1  -6   1    8.04    1.17
   1   6   1    8.36    1.32
   1  -6   1    9.90    1.30
  -1   6  -1    7.25    1.31
  -1  -6  -1    8.28    1.09
  -1  -6  -1    7.91    1.11
   1   6   1    8.01    1.21
   1   6   2   84.32    2.38
  -1   6  -2   87.98    2.67
  -1  -6  -2   83.64    2.35
  -1   6  -2   83.19    2.71
   1   6   2   86.26    2.64
   1  -6   2   86.39    2.72
  -1  -6  -2   89.16    2.59
   1  -6   2   88.62    2.66
   1   6   2   87.88    2.65
   1   6   3   16.30    1.21
  -1   6  -3   15.79    1.45
  -1  -6  -3   14.10    1.20
   1  -6   3   15.00    1.44
  -1   6  -3   17.23    1.57
   1  -6   3   17.81    1.51
   1   6   3   15.55    1.39
  -1  -6  -3   15.63    1.32
   1   6   3   18.29    1.43
  -1   6  -4    7.86    1.33
   1   6   4    2.36    0.94
   1  -6   4    5.72    1.11
   1  -6   4    3.81    1.28
   1   6   4    4.97    1.22
  -1   6  -4    5.21    1.34
   1   6   4    5.93    1.18
  -1  -6  -4    5.43    1.08
   1   6   5  232.05    4.87
   1  -6   5  239.80    5.09
   1  -6   5  229.22    5.09
  -1  -6  -5  237.54    4.81
   1   6   5  247.06    4.88
  -1   6  -5  237.32    5.11
   1  -6   6   15.18    1.46
   1  -6   6   14.47    1.48
   1   6   6   16.23    1.33
  -1   6  -6   15.74    1.58
   1   6   6   13.63    1.34
  -1  -6  -6   15.48    1.36
   1   6   7   29.87    1.58
   1  -6   7   29.05    1.73
   1  -6   7   29.17    1.69
   1   6   7   29.21    1.55
  -1   6  -7   27.34    1.80
   1   6   7   29.78    1.53
   1   6   8   35.09    1.76
   1  -6   8   35.76    1.92
   1   6   8   37.09    1.64
  -1   6  -8   36.38    2.00
   1  -6   8   38.95    1.92
   1  -6   9    4.60    1.26
  -1   6  -9    3.94    1.37
   1   6   9    4.76    1.14
   1  -6   9    5.35    1.31
  -1   6 -10   40.20    2.08
   1  -6  10   43.74    2.05
   1  -6  10   45.08    2.13
   1   6  10   43.29    1.97
  -1   6 -11    4.59    1.35
   1  -6  11    4.83    1.32
   1  -6  11    2.86    1.24
  -1   6 -11    4.97    1.43
   1   6  11    5.12    1.23
  -1   6 -12   15.36    1.62
   1  -6  12   17.35    1.62
   1  -6  12   18.72    1.62
  -1   6 -12   17.89    1.66
   1   6  12   19.20    1.57
  -1   6 -13    9.60    1.52
   1  -6  13   10.16    1.49
  -1   6 -13   12.38    1.58
   1  -6  13    9.26    1.46
   1   6  13    8.45    1.39
   1  -6  14   10.05    1.57
   1   6  14    9.39    1.47
  -1   6 -14   10.54    1.61
   1  -6  14    9.51    1.45
  -1   6 -14   11.76    1.79
   1  -6  15    0.79    1.25
   1   6  15    1.88    1.31
  -1   6 -15   -1.87    1.55
  -1   6 -15   -0.85    1.39
   1  -6  16   10.83    1.57
  -1   6 -16    7.81    1.74
  -1   6 -16    9.90    1.69
   1   6  16   11.38    1.60
   1   6  17    8.29    1.60
  -1   6 -17    8.54    1.67
   1  -6  17    6.93    1.58
  -1   6 -17   11.11    1.84
   1   6  18    1.99    1.40
  -1   6 -18    3.27    1.60
   1  -6  18    2.00    1.42
  -1   6 -18    2.94    1.69
   1   6  19    1.95    1.50
  -1   6 -19    0.98    1.60
   1  -6  19    3.76    1.51
  -1   6 -19    3.72    1.74
   1   6  20    8.54    1.67
  -1   6 -20    4.63    1.69
   1  -6  20    7.87    1.61
  -1   6 -20    9.69    1.93
  -1   6 -21    5.71    1.78
   1   6  21    4.63    1.63
  -1   6 -21    6.50    1.96
  -1   6 -22    8.30    1.93
   1   6  22    7.73    1.73
  -1   6 -22   11.79    2.08
  -1   6 -23    9.03    1.96
   1   6  23    6.84    1.78
  -1   6 -23    8.42    1.98
  -1   6 -24   -0.52    1.81
   1   7 -22    1.45    1.84
   1   7 -21    2.45    1.86
   1   7 -20    0.38    1.77
   1   7 -19    1.59    1.78
  -1  -7  19    0.56    1.43
   1   7 -18    5.13    1.83
  -1  -7  18    4.29    1.50
   1   7 -17   15.21    2.07
  -1  -7  17   16.05    1.77
  -1   7  16    3.62    1.34
  -1  -7  16    1.38    1.32
  -1  -7  16    3.63    1.50
   1   7 -16    2.26    1.64
   1   7 -15    0.99    1.58
  -1   7  15    0.97    1.20
  -1  -7  15    0.09    1.29
  -1  -7  15    1.79    1.37
   1   7 -15    0.39    1.48
  -1  -7  15    0.29    1.39
   1   7 -14    0.43    1.61
  -1   7  14    0.37    1.23
  -1  -7  14   -0.28    1.34
  -1  -7  14   -0.93    1.28
   1   7 -14    0.39    1.45
  -1  -7  14    1.16    1.29
   1   7 -13   -1.24    1.51
  -1   7  13    0.09    1.09
  -1  -7  13   -0.51    1.30
   1   7 -13   -2.69    1.50
  -1  -7  13    0.29    1.33
  -1  -7  13   -0.44    1.21
  -1  -7  12   10.71    1.57
   1   7 -12    8.98    1.71
  -1  -7  12    9.67    1.59
  -1  -7  12    9.29    1.43
  -1  -7  11    6.30    1.48
   1   7 -11    8.52    1.54
  -1  -7  11    5.04    1.46
  -1  -7  11    6.51    1.31
  -1  -7  10    2.32    1.26
   1   7 -10    0.19    1.42
  -1  -7  10    0.85    1.28
  -1  -7  10    1.70    1.13
  -1  -7   9    5.13    1.32
   1   7  -9    1.58    1.42
  -1  -7   9    3.18    1.35
  -1  -7   9    3.06    1.15
  -1  -7   8   16.16    1.66
  -1  -7   8   16.02    1.65
   1   7  -8   16.99    1.77
  -1  -7   8   17.03    1.44
  -1   7   7   -0.07    1.17
  -1  -7   7    2.01    1.08
  -1  -7   7    2.84    1.18
   1   7  -7    1.64    1.42
  -1  -7   7    1.28    1.38
  -1   7   7    0.15    1.16
  -1  -7   6   18.51    1.42
   1   7  -6   21.63    1.83
   1  -7  -6   21.54    1.56
  -1  -7   6   20.66    1.76
  -1   7   6   17.80    1.65
  -1  -7   6   19.62    1.66
  -1  -7   5    0.21    1.00
   1  -7  -5   -0.29    1.02
  -1  -7   5    0.09    1.18
  -1   7   5    0.08    1.25
   1   7  -5    0.62    1.41
  -1  -7   5   -0.27    1.27
   1  -7  -5    0.62    1.16
  -1   7   5    0.22    1.11
  -1  -7   4   17.52    1.39
  -1   7   4   17.61    1.46
   1  -7  -4   17.22    1.45
  -1  -7   4   18.36    1.59
  -1   7   4   16.66    1.58
   1   7  -4   17.77    1.71
  -1  -7   4   14.88    1.58
   1  -7  -4   18.57    1.54
  -1   7   3   27.33    1.69
  -1  -7   3   24.94    1.73
   1  -7  -3   24.09    1.56
  -1  -7   3   26.11    1.55
  -1   7   3   24.22    1.82
   1   7  -3   28.05    1.89
  -1  -7   3   23.10    1.77
   1  -7  -3   28.59    1.73
   1  -7  -2    2.05    1.24
   1   7  -2    0.09    1.31
  -1   7   2    0.33    1.26
  -1   7   2    0.91    1.16
  -1  -7   2    0.08    1.19
   1  -7  -2    0.54    1.03
   1   7  -2    1.03    1.11
   1   7  -1   23.64    1.75
   1  -7  -1   23.19    1.55
  -1   7   1   20.19    1.58
   1   7  -1   20.91    1.56
   1  -7  -1   23.94    1.73
  -1   7   1   22.67    1.77
  -1  -7   1   23.01    1.67
   1   7  -1   25.05    1.83
   1   7   0    2.59    1.31
  -1   7   0    1.02    1.20
   1   7   0    0.14    1.08
  -1  -7   0    2.39    1.13
   1  -7   0    2.32    1.17
   1   7   0    3.22    1.32
   1  -7   0    2.45    1.28
  -1   7   0    2.45    1.36
   1   7   1   12.81    1.52
   1   7   1   11.15    1.28
  -1   7  -1   14.74    1.51
  -1  -7  -1   12.29    1.42
   1  -7   1   13.38    1.40
   1   7   1   11.92    1.54
   1  -7   1   13.35    1.50
  -1   7  -1   12.77    1.57
   1   7   2    5.14    1.36
  -1   7  -2    2.12    1.28
  -1  -7  -2    2.18    1.15
   1  -7   2    3.73    1.33
   1   7   2    2.39    1.30
  -1   7  -2    3.38    1.43
   1  -7   2    3.09    1.20
   1   7   3   10.68    1.46
  -1   7  -3   12.99    1.56
   1  -7   3   12.20    1.50
   1   7   3   12.53    1.51
   1  -7   3   10.73    1.46
  -1   7  -3   11.51    1.62
   1  -7   4   80.99    2.88
  -1   7  -4   83.22    2.92
   1   7   4   83.19    2.74
   1   7   4   80.35    2.68
   1  -7   4   86.34    2.82
  -1   7  -4   79.42    2.83
   1  -7   5   15.74    1.54
   1   7   5   15.79    1.51
   1   7   5   14.22    1.53
   1  -7   5   16.01    1.73
  -1   7  -5   14.94    1.75
   1  -7   6   10.52    1.49
   1   7   6   13.20    1.49
   1   7   6   12.96    1.46
  -1   7  -6   12.31    1.63
   1  -7   6   14.11    1.57
   1   7   7   21.86    1.62
  -1   7  -7   22.89    1.85
   1  -7   7   20.88    1.78
   1   7   7   17.73    1.45
   1  -7   7   21.51    1.68
   1  -7   8    2.35    1.39
  -1   7  -8    0.19    1.43
   1   7   8   -0.40    1.09
   1  -7   8    0.85    1.25
  -1   7  -9   11.61    1.66
   1  -7   9   14.24    1.64
   1   7   9   14.26    1.44
   1  -7   9   14.33    1.60
  -1   7 -10    2.45    1.44
   1  -7  10    2.88    1.38
   1  -7  10    1.68    1.32
   1   7  10   -0.08    1.12
  -1   7 -11   52.70    2.37
   1  -7  11   47.96    2.39
   1  -7  11   55.78    2.50
  -1   7 -11   49.50    2.44
   1   7  11   54.51    2.27
   1  -7  12    2.27    1.39
  -1   7 -12    3.04    1.56
   1  -7  12    3.81    1.44
  -1   7 -12    4.91    1.46
   1  -7  13    3.59    1.45
  -1   7 -13    1.43    1.39
   1  -7  13    2.56    1.39
  -1   7 -13    1.88    1.47
   1  -7  14    2.15    1.46
  -1   7 -14    5.93    1.55
   1  -7  14    4.17    1.49
  -1   7 -14    4.09    1.52
   1  -7  15    1.21    1.36
  -1   7 -15    4.67    1.70
   1  -7  15    3.59    1.46
  -1   7 -15    3.52    1.57
  -1   7 -16    2.18    1.54
   1  -7  16    1.12    1.44
  -1   7 -16    2.22    1.73
  -1   7 -17    0.86    1.62
   1  -7  17    2.50    1.57
  -1   7 -17    0.12    1.74
  -1   7 -18    2.32    1.67
   1  -7  18    1.16    1.50
  -1   7 -18    2.94    1.90
  -1   7 -19   -0.34    1.65
   1  -7  19   -0.12    1.52
  -1   7 -19   -2.76    1.86
  -1   7 -20   -0.47    1.68
   1  -7  20    1.19    1.56
  -1   7 -20    2.56    1.86
  -1   7 -21    3.13    1.76
  -1   7 -21    0.13    1.86
  -1   7 -22    0.12    1.76
  -1   7 -22   -1.87    1.90
  -1  -8  20    4.43    1.68
   1   8 -20    6.79    2.09
  -1  -8  19    2.93    1.61
   1   8 -19    3.26    1.91
  -1  -8  18    1.58    1.64
   1   8 -18    0.64    1.82
  -1  -8  17    3.72    1.57
   1   8 -17    3.86    1.88
  -1  -8  16    5.81    1.69
   1   8 -16    7.56    1.93
   1   8 -15    2.08    1.58
  -1  -8  15    1.41    1.55
   1   8 -15    0.22    1.52
   1   8 -15    3.57    1.84
  -1  -8  14    9.49    1.74
   1   8 -14    8.40    1.79
   1   8 -14   11.26    1.94
  -1  -8  13    2.40    1.48
   1   8 -13    2.94    1.64
   1   8 -13    4.06    1.69
   1   8 -12    0.76    1.55
  -1  -8  12    0.45    1.41
   1   8 -11    1.40    1.56
  -1  -8  11    3.88    1.47
   1   8 -10    5.66    1.67
  -1  -8  10    4.04    1.44
   1   8  -9    1.06    1.51
  -1  -8   9    3.44    1.44
   1   8  -8    0.10    1.57
  -1  -8   8   -0.53    1.34
   1   8  -7   17.14    1.92
  -1  -8   7   17.01    1.76
  -1   8   6    7.46    1.50
  -1  -8   6    5.14    1.44
   1   8  -6    5.76    1.68
  -1   8   6    4.48    1.46
  -1  -8   5    1.11    1.38
   1   8  -5    1.12    1.58
  -1   8   5    1.82    1.41
   1  -8  -4    3.11    1.35
   1   8  -4    4.02    1.58
  -1   8   4    2.87    1.45
   1   8  -4    2.22    1.45
  -1   8   4    2.05    1.24
  -1  -8   4    2.89    1.43
   1  -8  -4    1.21    1.23
  -1   8   3   14.93    1.69
   1   8  -3   11.52    1.77
   1  -8  -3   16.97    1.72
   1   8  -3   12.82    1.68
  -1   8   3   13.47    1.58
  -1  -8   3   11.21    1.55
   1  -8  -3   12.36    1.49
  -1   8   2    0.78    1.24
   1   8  -2    1.68    1.46
  -1  -8   2   -0.97    1.29
   1  -8  -2    1.52    1.19
   1   8  -2    0.10    1.52
  -1   8   2    2.38    1.53
   1  -8  -2    0.28    1.34
  -1   8   1   23.33    1.83
   1   8  -1   27.43    1.97
  -1  -8   1   22.87    1.78
   1  -8  -1   28.34    1.86
   1  -8  -1   27.43    1.96
   1   8  -1   25.15    2.00
  -1   8   1   23.55    1.94
   1  -8   0    1.47    1.41
   1   8   0    3.43    1.53
  -1   8   0   -0.29    1.47
   1   8   0    1.84    1.40
  -1   8   0    2.43    1.29
   1  -8   0    0.92    1.27
  -1  -8   0    2.38    1.34
   1  -8   1   18.13    1.80
   1   8   1   20.66    1.85
  -1   8  -1   20.32    1.93
   1   8   1   20.62    1.82
  -1   8  -1   20.37    1.76
   1  -8   1   20.68    1.73
  -1  -8  -1   19.55    1.67
   1  -8   2   19.88    1.88
   1   8   2   20.70    1.86
  -1   8  -2   25.58    2.05
   1   8   2   20.72    1.82
   1  -8   2   24.23    1.77
  -1   8  -2   22.91    1.89
  -1   8  -3   12.32    1.63
   1  -8   3   11.81    1.55
   1   8   3   10.09    1.61
  -1   8  -3   12.57    1.83
   1  -8   3   13.01    1.76
   1   8   3   11.15    1.61
   1  -8   4    9.46    1.53
   1   8   4    9.61    1.60
   1   8   4    9.81    1.56
  -1   8  -4    5.32    1.65
   1  -8   4    7.82    1.64
  -1   8  -5   72.57    2.94
   1   8   5   68.95    2.66
   1  -8   5   63.60    2.66
   1   8   5   63.41    2.58
   1  -8   5   67.99    2.82
   1  -8   6    0.95    1.52
  -1   8  -6    0.94    1.58
   1   8   6    1.41    1.36
   1  -8   6   -0.21    1.35
   1  -8   7    2.02    1.41
  -1   8  -7    1.89    1.55
   1  -8   7    4.43    1.44
   1  -8   8   -1.40    1.41
  -1   8  -8    2.22    1.60
   1  -8   8    2.68    1.40
   1  -8   9   31.56    2.17
  -1   8  -9   28.81    2.18
   1  -8   9   26.11    2.04
   1  -8  10    0.11    1.51
  -1   8 -10    1.07    1.60
   1  -8  10    1.78    1.49
   1  -8  11   15.98    1.87
  -1   8 -11   14.51    1.94
   1  -8  11   15.27    1.80
  -1   8 -12    0.43    1.57
   1  -8  12   -0.11    1.49
   1  -8  12    3.68    1.54
   1  -8  13    2.01    1.51
  -1   8 -13    2.16    1.61
   1  -8  13    1.75    1.46
  -1   8 -14   17.41    1.97
   1  -8  14   12.99    1.86
   1  -8  14   16.87    1.88
   1  -8  15    0.22    1.52
  -1   8 -15    1.48    1.84
   1  -8  15    1.09    1.55
  -1   8 -16    3.92    1.89
   1  -8  16    3.30    1.55
  -1   8 -17   -1.03    1.83
   1  -8  17   -1.49    1.55
  -1   8 -18    2.10    1.93
   1  -8  18   -0.13    1.59
  -1   8 -19    4.67    1.97
   1  -8  19    7.21    1.83
   1  -8  20    3.82    1.68
   1   9 -17   -1.71    1.90
  -1  -9  17    3.12    1.66
   1   9 -16    2.33    1.87
  -1  -9  16    2.19    1.68
   1   9 -15    2.65    1.72
   1   9 -15    4.09    1.84
   1   9 -15    2.54    1.88
  -1  -9  15    1.28    1.55
   1   9 -14   -0.12    1.63
   1   9 -14    3.86    1.84
   1   9 -14    0.75    1.74
  -1  -9  14   -0.51    1.57
   1   9 -13    3.37    1.76
   1   9 -13    5.06    1.82
   1   9 -13    7.18    1.89
  -1  -9  13    3.51    1.67
   1   9 -12    7.57    1.86
   1   9 -12    3.36    1.76
  -1  -9  12    4.83    1.71
   1   9 -11   -0.72    1.81
   1   9 -11    2.87    1.65
  -1  -9  11    2.57    1.59
   1   9 -10    2.02    1.75
   1   9 -10    0.24    1.67
  -1  -9  10    0.12    1.55
   1   9  -9   -0.47    1.73
   1   9  -9   -1.78    1.65
  -1  -9   9    2.15    1.59
   1   9  -8    5.05    1.83
   1   9  -8    4.59    1.63
  -1  -9   8    7.20    1.62
   1   9  -7   -0.12    1.73
   1   9  -7    2.69    1.68
  -1  -9   7    2.09    1.51
   1   9  -6    3.69    1.74
   1   9  -6    1.97    1.71
  -1  -9   6    2.30    1.50
  -1   9   5    2.78    1.53
   1   9  -5    4.34    1.75
  -1   9   5    1.12    1.44
   1   9  -5    2.76    1.62
  -1  -9   5    2.61    1.45
  -1   9   4    5.66    1.61
   1   9  -4   11.65    1.95
   1   9  -4    8.68    1.79
  -1   9   4   10.32    1.68
  -1  -9   4    6.63    1.56
  -1   9   3    1.36    1.49
   1   9  -3    1.47    1.58
   1   9  -3    0.56    1.60
  -1   9   3    1.38    1.60
   1  -9  -3    1.69    1.34
  -1  -9   3    0.78    1.39
   1   9  -2    4.36    1.62
  -1  -9   2    0.77    1.37
   1  -9  -2    2.52    1.34
   1   9  -2    4.09    1.67
  -1   9   2    2.58    1.59
  -1   9   1    3.28    1.48
   1   9  -1    1.11    1.48
   1  -9  -1    2.05    1.35
  -1  -9   1    1.19    1.41
   1   9  -1    2.40    1.67
   1  -9  -1    1.09    1.44
  -1   9   1    3.38    1.60
  -1   9   0    2.12    1.47
   1   9   0    2.95    1.50
   1  -9   0    1.77    1.42
  -1  -9   0    1.07    1.40
   1   9   0    2.47    1.62
  -1   9   0    3.97    1.68
   1  -9   0    1.87    1.54
   1  -9   1   -1.69    1.34
   1   9   1    1.30    1.51
   1   9   1    2.23    1.57
  -1   9  -1    3.35    1.72
   1  -9   1   -1.23    1.46
  -1   9  -1    1.54    1.47
   1  -9   2    3.56    1.50
   1   9   2    5.54    1.62
  -1   9  -2    4.89    1.58
   1   9   2    5.33    1.64
  -1   9  -2    4.74    1.78
   1  -9   2    4.19    1.56
   1   9   3    1.36    1.51
   1  -9   3    2.41    1.46
   1   9   3    5.96    1.62
  -1   9  -3    4.67    1.77
   1  -9   3    6.76    1.73
   1   9   4    2.99    1.54
   1  -9   4    1.67    1.38
   1   9   4    4.24    1.58
  -1   9  -4    5.63    1.78
   1  -9   4    2.66    1.67
   1   9   5    0.71    1.42
   1  -9   5    1.13    1.50
   1  -9   5    1.76    1.62
  -1   9  -5    3.01    1.76
   1  -9   6    5.30    1.56
  -1   9  -6    2.22    1.73
   1  -9   6    1.06    1.58
   1  -9   7    5.62    1.61
   1  -9   7    4.06    1.70
  -1   9  -7    6.93    1.83
   1  -9   8    1.43    1.49
   1  -9   8    1.20    1.52
  -1   9  -8   -0.12    1.68
   1  -9   9   10.41    1.74
   1  -9   9   11.39    1.89
  -1   9  -9   12.93    1.97
   1  -9  10   11.17    1.91
   1  -9  10   12.44    1.99
  -1   9 -10    9.65    1.96
   1  -9  11    1.12    1.57
  -1   9 -11    3.58    1.79
   1  -9  11    2.21    1.72
   1  -9  12   -1.01    1.57
  -1   9 -12    3.23    1.80
   1  -9  12    2.22    1.64
   1  -9  13    1.54    1.59
  -1   9 -13    1.44    1.75
   1  -9  13    0.74    1.60
  -1   9 -14    2.72    1.94
   1  -9  14    4.40    1.67
  -1   9 -14    4.90    1.81
   1  -9  14    4.32    1.78
  -1   9 -15    2.25    1.84
   1  -9  15    1.18    1.67
   1  -9  15    2.71    1.65
   1  -9  16   -0.13    1.60
   1  10 -12    2.61    1.86
   1  10 -12    2.78    1.83
   1  10 -12    2.09    1.88
   1  10 -11    1.43    1.83
  -1 -10  11    1.06    1.62
   1  10 -11   -0.65    1.76
   1  10 -10    1.69    1.87
  -1 -10  10   -1.31    1.63
   1  10 -10    0.52    1.70
   1  10  -9    0.65    1.87
  -1 -10   9    1.56    1.69
   1  10  -9    1.95    1.75
   1  10  -8    1.93    1.87
  -1 -10   8    1.67    1.62
   1  10  -8    1.81    1.80
   1  10  -7    8.70    2.08
  -1 -10   7    9.70    1.91
   1  10  -7    6.17    1.89
   1  10  -6   -0.38    1.80
   1  10  -6   -0.13    1.77
  -1 -10   6    1.64    1.67
   1  10  -5   -1.52    1.75
  -1 -10   5   -1.00    1.59
   1  10  -5   -0.50    1.75
  -1  10   4    2.06    1.63
   1  10  -4    3.02    1.74
  -1 -10   4    3.21    1.67
   1  10  -4    1.75    1.77
  -1  10   4    2.31    1.69
  -1  10   3    0.46    1.62
   1  10  -3   -0.37    1.66
  -1 -10   3   -2.45    1.58
   1  10  -3    1.11    1.74
  -1  10   3    1.40    1.69
   1  10  -2   -1.48    1.67
  -1  10   2   -0.83    1.63
  -1 -10   2    1.33    1.52
   1  10  -2    3.54    1.82
  -1  10   2   -1.07    1.69
   1  10  -1    6.35    1.86
  -1  10   1    3.82    1.68
  -1 -10   1    4.67    1.60
   1 -10  -1    6.47    1.62
   1  10  -1    4.34    1.76
  -1  10   1    6.97    1.83
  -1  10   0   -1.94    1.65
   1  10   0   -0.60    1.60
   1 -10   0    0.46    1.49
   1  10   0    0.24    1.68
  -1  10   0    0.24    1.70
   1  10   1    2.74    1.60
  -1  10  -1   -0.24    1.71
   1 -10   1    0.70    1.50
  -1  10  -1    4.79    1.78
   1  10   1    0.23    1.63
   1  10   2    3.93    1.73
  -1  10  -2    2.23    1.72
   1 -10   2    0.24    1.53
   1  10   2    1.53    1.67
   1  10   3    4.21    1.76
  -1  10  -3    6.26    1.89
   1 -10   3    4.33    1.67
   1  10   3    5.09    1.64
  -1  10  -4    1.52    1.79
   1 -10   4    2.44    1.63
  -1  10  -5    2.55    1.86
   1 -10   5    1.93    1.72
   1 -10   5   -0.12    1.62
   1 -10   6    4.01    1.78
  -1  10  -6    0.90    1.80
   1 -10   6    4.02    1.63
  -1  10  -7    7.98    2.01
   1 -10   7    5.47    1.94
   1 -10   7    8.29    1.86
  -1  10  -8    4.13    1.93
   1 -10   8    2.49    1.76
   1 -10   8    2.97    1.73
  -1  10  -9   -0.52    1.89
   1 -10   9   -0.26    1.70
   1 -10   9    1.83    1.66
  -1  10 -10    2.47    1.88
   1 -10  10    4.24    1.78
   1 -10  10    2.91    1.71
  -1  10 -11    3.90    1.94
   1 -10  11    7.43    1.95
  -1  11   3   -0.76    1.76
  -1  11   2    3.18    1.79
   1  11   1    1.65    1.75
   1 -11   1    1.64    1.65
   2   0 -30    2.79    1.76
  -2   0  30    2.88    1.89
  -2   0  30    2.26    1.74
   2   0 -29   -2.19    1.74
  -2   0  29    0.13    1.80
  -2   0  29   -0.12    1.67
   2   0 -28    3.88    1.71
  -2   0  28    4.81    1.88
  -2   0  28    4.64    1.75
   2   0 -27    1.81    1.60
  -2   0  27    4.29    1.83
  -2   0  27    3.57    1.71
   2   0 -26    6.52    1.59
  -2   0  26    9.06    1.88
  -2   0  26    8.56    1.73
   2   0 -25    1.01    1.44
   2   0 -25   -1.02    1.43
  -2   0  25    0.33    1.49
  -2   0  25    2.67    1.53
   2   0 -24    3.43    1.52
   2   0 -24    2.43    1.46
  -2   0  24    3.27    1.60
  -2   0  24    1.75    1.40
   2   0 -23    1.54    1.28
   2   0 -23    0.74    1.34
  -2   0  23    3.92    1.60
  -2   0  23    1.28    1.43
   2   0 -22    8.69    1.55
   2   0 -22    9.73    1.51
  -2   0  22   11.29    1.58
  -2   0  22   11.08    1.54
   2   0 -21    1.86    1.25
   2   0 -21    1.18    1.30
  -2   0  21    1.82    1.45
  -2   0  21    1.07    1.38
   2   0 -20  128.06    3.59
   2   0 -20  125.39    3.43
  -2   0  20  123.55    3.53
  -2   0  20  126.41    3.51
   2   0 -19    2.65    1.26
   2   0 -19    1.65    1.23
  -2   0  19    2.67    1.37
  -2   0  19    1.12    1.22
   2   0 -18  367.96    7.11
   2   0 -18  371.39    7.02
  -2   0  18  380.42    7.17
  -2   0  18  376.51    7.15
   2   0 -17   -1.17    1.13
   2   0 -17    1.84    1.16
  -2   0  17    0.21    1.26
  -2   0  17   -0.07    1.15
   2   0 -16   84.33    2.54
   2   0 -16   83.58    2.45
  -2   0  16   77.15    2.50
  -2   0  16   82.66    2.51
   2   0 -15    2.21    0.97
   2   0 -15    0.06    0.90
  -2   0  15    0.37    0.94
  -2   0  15    1.05    1.06
   2   0 -14    3.92    0.94
   2   0 -14    5.98    1.00
  -2   0  14    5.61    1.04
  -2   0  14    5.45    1.00
  -2   0  13   -0.25    0.47
  -2   0  13    0.11    0.93
   2   0 -13    0.11    0.86
   2   0 -13   -0.58    0.85
  -2   0  13    0.31    0.92
   2   0 -12  965.88   14.84
   2   0 -12  926.88   14.15
   2   0 -12  954.50   14.69
  -2   0  12  947.04   14.77
  -2   0  12  946.06   14.81
  -2   0  12  976.98   14.49
  -2   0  12  918.50   14.12
   2   0 -11    0.23    0.58
  -2   0  11    0.22    0.84
  -2   0  11    0.82    0.93
  -2   0  11   -0.60    0.45
  -2   0  11    0.49    0.47
   2   0 -11    0.39    0.44
   2   0 -11   -0.32    0.81
  -2   0  11    0.83    0.70
   2   0 -11    0.13    0.82
  -2   0  11    0.60    0.70
   2   0 -10   28.23    0.61
  -2   0  10   30.28    1.32
  -2   0  10   29.01    1.26
   2   0 -10   31.47    1.15
   2   0 -10   28.84    0.61
   2   0 -10   28.52    1.28
  -2   0  10   28.63    0.82
   2   0 -10   29.88    0.82
   2   0 -10   31.38    0.98
  -2   0  10   29.19    1.10
  -2   0  10   31.98    1.20
  -2   0  10   29.69    0.89
   2   0 -10   30.51    1.24
  -2   0  10   29.44    1.13
  -2   0   9    0.15    0.79
   2   0  -9    0.09    0.63
  -2   0   9    1.34    0.84
   2   0  -9   -0.50    0.78
  -2   0   9    0.02    0.50
   2   0  -9   -0.29    0.57
   2   0  -9    0.05    0.38
   2   0  -9    0.35    0.26
   2   0  -9    0.53    0.28
   2   0  -9    0.51    0.79
  -2   0   9   -0.05    0.64
  -2   0   9    0.01    0.37
   2   0  -8    6.29    0.82
   2   0  -8    7.58    0.37
   2   0  -8    6.58    0.64
  -2   0   8    6.70    0.57
   2   0  -8    5.93    0.70
  -2   0   8    7.50    0.87
  -2   0   8    6.77    0.43
  -2   0   8    5.88    0.70
   2   0  -8    6.77    0.82
   2   0  -8    6.16    0.34
   2   0  -8    6.46    0.69
  -2   0   8    7.09    0.88
   2   0  -8    7.35    0.43
   2   0  -7   -0.03    0.31
   2   0  -7   -0.56    0.61
  -2   0   7   -0.23    0.67
   2   0  -7   -0.30    0.69
  -2   0   7    0.23    0.30
  -2   0   7    0.23    0.68
   2   0  -7   -0.46    0.58
   2   0  -7    0.43    0.31
  -2   0   7   -0.17    0.29
   2   0  -7    0.81    0.58
  -2   0   7    0.02    0.52
  -2   0   7    0.56    0.59
  -2   0   6   88.47    1.69
   2   0  -6   88.01    1.73
   2   0  -6   90.69    1.79
  -2   0   6   86.00    1.82
  -2   0   6   91.98    1.77
   2   0  -6   89.11    1.85
  -2   0   6   88.12    1.79
  -2   0   6   88.74    1.49
   2   0  -6   88.15    1.50
  -2   0   6   85.91    1.90
  -2   0   6   86.40    1.46
   2   0  -6   86.18    1.45
  -2   0   5   -0.14    0.35
  -2   0   5    0.60    0.58
   2   0  -5    0.05    0.51
   2   0  -5   -0.43    0.39
  -2   0   5    0.12    0.53
   2   0  -5    0.81    0.57
  -2   0   5    0.22    0.24
   2   0  -5    0.69    0.25
  -2   0   5    0.86    0.61
  -2   0   5   -0.11    0.51
  -2   0   5   -0.02    0.52
   2   0  -5   -0.02    0.56
  -2   0   5   -0.32    0.48
  -2   0   4  477.27    7.34
  -2   0   4  482.58    7.31
   2   0  -4  478.94    7.29
  -2   0   4  470.20    7.26
   2   0  -4  477.22    7.24
  -2   0   4  475.34    7.26
  -2   0   4  479.46    7.14
   2   0  -4  481.69    7.16
  -2   0   4  476.93    7.27
   2   0  -4  474.08    7.29
  -2   0   3    0.21    0.40
   2   0  -3   -0.08    0.26
  -2   0   3   -0.08    0.45
   2   0  -3    0.06    0.43
  -2   0   3    0.23    0.38
   2   0  -3    0.05    0.41
   2   0  -3    0.36    0.46
  -2   0   3    0.35    0.38
  -2   0   3    0.88    0.49
   2   0  -3    0.21    0.42
  -2   0   3    0.67    0.52
   2   0  -3    0.57    0.63
  -2   0   3    1.74    0.51
   2   0  -2   25.65    0.62
   2   0  -2   24.05    0.73
  -2   0   2   23.72    0.72
   2   0  -2   24.61    0.80
  -2   0   2   24.84    0.75
  -2   0   2   23.60    0.69
   2   0  -2   25.60    0.69
  -2   0   2   25.23    0.72
  -2   0   2   22.87    0.62
  -2   0   2   25.91    0.73
   2   0  -2   22.72    0.69
  -2   0   2   21.96    0.57
   2   0  -2   23.37    0.59
   2   0  -2   25.46    0.64
  -2   0   2   23.31    0.66
   2   0  -1    0.21    0.49
  -2   0   1    0.27    0.43
   2   0  -1    0.43    0.44
   2   0  -1   -0.51    0.39
  -2   0   1    0.24    0.33
   2   0  -1    1.54    0.31
  -2   0   1    0.68    0.35
  -2   0   1    1.32    0.46
  -2   0   1   -0.58    0.40
   2   0  -1   -0.39    0.34
   2   0  -1   -0.93    0.36
  -2   0   1    0.09    0.27
   2   0  -1    0.94    0.29
   2   0   0  188.14    3.07
  -2   0   0  186.02    3.04
   2   0   0  189.40    3.02
   2   0   0  194.88    3.11
  -2   0   0  188.54    3.06
   2   0   0  189.40    3.06
   2   0   1    1.03    0.58
   2   0   1   -0.26    0.50
  -2   0  -1   -0.51    0.50
   2   0   1   -0.47    0.47
  -2   0  -1    0.63    0.46
   2   0   1    0.62    0.39
  -2   0  -2 1876.83   27.76
   2   0   2 1889.02   27.61
  -2   0  -2 1882.56   27.60
   2   0   2 1888.07   27.73
  -2   0  -2 1892.84   27.70
   2   0   2 1933.37   27.79
   2   0   2 1870.70   27.53
  -2   0  -2 1900.69   27.67
   2   0   2 1903.43   27.70
  -2   0  -2 1901.14   27.67
   2   0   2 1886.68   27.65
  -2   0  -3    0.05    0.49
   2   0   3    0.95    0.50
   2   0   3    0.29    0.62
  -2   0  -3    0.80    0.56
   2   0   3    1.34    0.68
   2   0   3    0.35    0.38
  -2   0  -3    0.17    0.44
  -2   0  -3   -0.25    0.56
   2   0   3    0.49    0.49
  -2   0  -3   -0.30    0.65
   2   0   3    0.10    0.42
  -2   0  -4  365.00    5.89
  -2   0  -4  369.50    5.81
   2   0   4  367.82    5.86
   2   0   4  363.10    5.58
   2   0   4  361.16    5.90
  -2   0  -4  373.62    5.92
  -2   0  -4  367.62    5.57
   2   0   4  370.39    5.78
  -2   0  -4  366.90    5.73
  -2   0  -4  369.45    5.83
   2   0   4  372.04    5.77
  -2   0  -4  370.93    5.67
  -2   0  -5   -0.22    0.71
  -2   0  -5    0.36    0.53
   2   0   5   -0.01    0.38
   2   0   5   -0.05    0.68
  -2   0  -5    0.19    0.52
   2   0   5   -0.06    0.61
  -2   0  -5   -0.49    0.57
   2   0   5   -0.29    0.66
  -2   0  -5    0.49    0.65
   2   0   5    0.52    0.57
   2   0   5    0.07    0.60
  -2   0  -5   -0.10    0.39
  -2   0  -5    0.12    0.57
   2   0   6    9.60    0.76
  -2   0  -6    8.79    0.45
  -2   0  -6    9.53    0.65
   2   0   6    8.58    0.84
   2   0   6    9.70    0.73
   2   0   6    8.02    0.87
  -2   0  -6    8.93    0.68
  -2   0  -6    9.59    0.86
   2   0   6    9.08    0.77
  -2   0  -6    8.63    0.68
  -2   0  -6    7.66    0.92
  -2   0  -6    9.07    0.71
   2   0   6    7.17    0.45
  -2   0  -7    0.32    0.87
   2   0   7    0.01    0.35
  -2   0  -7    0.78    0.77
   2   0   7    0.31    0.68
   2   0   7    0.14    0.67
   2   0   7    0.66    0.72
   2   0   7    0.20    0.60
  -2   0  -7    0.58    0.54
   2   0   7    0.32    0.67
  -2   0  -7   -0.08    0.62
  -2   0  -7   -0.09    0.34
  -2   0  -7    0.02    0.62
  -2   0  -7   -0.06    0.60
  -2   0  -8   46.28    1.18
   2   0   8   43.37    1.22
   2   0   8   46.61    1.39
  -2   0  -8   47.61    1.33
   2   0   8   45.77    1.54
  -2   0  -8   47.35    1.42
   2   0   8   43.89    1.47
  -2   0  -8   45.24    1.32
   2   0   8   47.29    1.40
  -2   0  -8   45.32    1.50
  -2   0  -8   44.34    0.88
  -2   0  -8   44.27    1.55
   2   0   8   42.16    0.89
  -2   0  -9   -0.25    0.83
   2   0   9    0.41    0.72
  -2   0  -9    0.72    0.86
   2   0   9   -0.33    0.71
   2   0   9    1.00    0.81
  -2   0  -9    0.40    0.54
   2   0   9    1.36    0.62
   2   0   9    1.11    0.80
  -2   0  -9    0.44    0.87
  -2   0  -9    0.54    0.67
  -2   0  -9   -0.28    0.31
  -2   0  -9    0.13    0.62
  -2   0  -9    0.31    0.71
  -2   0 -10    0.14    0.84
   2   0  10    0.58    0.83
  -2   0 -10    0.39    0.89
  -2   0 -10    0.68    0.53
   2   0  10    0.30    0.57
   2   0  10    1.03    0.82
  -2   0 -10    0.92    0.69
  -2   0 -10   -0.14    0.95
  -2   0 -11    0.91    0.94
  -2   0 -11    1.41    0.99
   2   0  11    0.53    0.92
   2   0  11   -0.18    0.76
   2   0  11    0.18    0.56
  -2   0 -12  119.61    2.93
   2   0  12  117.75    2.92
   2   0  12  113.63    2.70
  -2   0 -12  116.14    2.81
  -2   0 -13    0.22    0.95
  -2   0 -13   -0.37    0.97
   2   0  13   -0.50    0.97
   2   0  13   -0.10    0.83
  -2   0 -14   83.65    2.43
   2   0  14   79.71    2.26
  -2   0 -14   82.37    2.50
   2   0  14   77.05    2.45
  -2   0 -15   -0.63    1.06
   2   0  15   -1.00    1.10
  -2   0 -15   -0.07    1.15
  -2   0 -15    0.83    1.09
   2   0  15    1.62    0.95
   2   0  16    1.37    1.22
  -2   0 -16    3.51    1.15
  -2   0 -16    0.22    1.18
  -2   0 -16    1.09    1.13
   2   0  16    1.88    0.98
  -2   0 -17    1.15    1.16
  -2   0 -17   -1.43    1.30
   2   0  17   -0.32    1.28
  -2   0 -17    0.16    1.11
   2   0  18   85.94    2.88
  -2   0 -18   86.85    2.92
   2   0  18   85.92    2.76
  -2   0 -18   85.88    2.85
  -2   0 -18   88.13    2.82
  -2   0 -19   -0.81    1.28
  -2   0 -19    1.27    1.34
  -2   0 -19    0.88    1.41
   2   0  19    0.55    1.40
   2   0  19    0.25    1.18
   2   0  20   69.42    2.74
  -2   0 -20   64.63    2.66
   2   0  20   59.91    2.49
  -2   0 -20   68.90    2.64
  -2   0 -20   69.29    2.63
  -2   0 -21    0.10    1.39
   2   0  21    0.10    1.45
   2   0  21   -1.38    1.32
  -2   0 -21   -1.66    1.45
  -2   0 -22    2.61    1.41
   2   0  22    3.07    1.60
   2   0  22    1.83    1.40
  -2   0 -22    1.53    1.45
  -2   0 -23    2.94    1.45
   2   0  23    2.87    1.59
   2   0  23    0.50    1.41
  -2   0 -23    0.32    1.51
  -2   0 -24    0.79    1.45
   2   0  24    2.07    1.65
   2   0  24   -0.62    1.49
  -2   0 -24    1.67    1.58
  -2   0 -25    2.24    1.55
   2   0  25    1.43    1.64
   2   0  25    3.02    1.54
  -2   0 -25    2.65    1.64
  -2   0 -26    9.90    1.89
   2   0  26    8.27    1.90
  -2   0 -26   12.41    2.01
  -2   0 -27   -0.88    1.65
   2   0  27    0.64    1.76
  -2   0 -27    1.11    1.72
  -2   0 -28    6.63    1.83
   2   0  28    5.38    1.99
  -2   0 -28    4.43    1.85
  -2   1  30    5.33    2.01
   2   1 -30    4.66    1.87
  -2  -1  30    9.82    2.10
  -2   1  30    6.47    1.94
  -2   1  29    3.28    1.88
  -2  -1  29    1.80    1.91
   2  -1 -29    1.42    1.67
   2   1 -29    0.26    1.66
  -2  -1  29    3.20    1.78
  -2   1  29    2.27    1.86
  -2  -1  28   19.68    2.24
  -2   1  28   19.34    2.14
   2   1 -28   17.83    2.12
   2  -1 -28   18.93    2.13
  -2  -1  28   18.88    2.13
  -2   1  28   20.61    2.24
  -2   1  27    5.68    1.76
  -2  -1  27   -0.48    1.73
   2  -1 -27    1.57    1.55
   2   1 -27    0.49    1.48
  -2   1  27    3.45    1.77
  -2  -1  27    1.56    1.71
  -2  -1  26    5.34    1.80
  -2   1  26    7.98    1.80
   2   1 -26    5.16    1.53
   2  -1 -26    4.79    1.64
  -2  -1  26    4.63    1.61
  -2   1  26    6.77    1.71
  -2   1  25    4.59    1.64
  -2  -1  25    3.12    1.64
   2   1 -25    0.45    1.45
   2  -1 -25    1.01    1.51
  -2  -1  25   -0.41    1.48
  -2   1  25    2.21    1.53
   2   1 -24   11.11    1.69
   2  -1 -24   12.47    1.69
  -2  -1  24   10.15    1.79
  -2   1  24   11.30    1.82
  -2   1  24    9.59    1.74
  -2  -1  24   13.63    1.72
   2   1 -24   10.76    1.64
   2   1 -23    6.07    1.52
   2  -1 -23    5.86    1.42
  -2  -1  23    6.85    1.73
  -2   1  23    8.68    1.71
  -2  -1  23    6.57    1.53
  -2   1  23    4.69    1.58
   2   1 -23    6.01    1.46
   2  -1 -22    0.20    1.23
   2   1 -22    0.98    1.37
  -2  -1  22    3.31    1.60
  -2   1  22    0.38    1.42
  -2   1  22    3.12    1.49
  -2  -1  22    2.91    1.32
   2   1 -22    2.52    1.33
   2  -1 -21   18.62    1.65
   2   1 -21   19.25    1.74
   2   1 -21   15.34    1.54
  -2  -1  21   18.86    1.90
  -2   1  21   15.67    1.75
  -2   1  21   16.57    1.74
  -2  -1  21   19.32    1.66
  -2   1  20   53.72    2.39
  -2  -1  20   52.57    2.44
   2  -1 -20   56.59    2.37
   2   1 -20   50.49    2.18
   2  -1 -20   55.76    2.38
   2   1 -20   57.40    2.37
  -2   1  20   49.35    2.28
  -2  -1  20   57.92    2.34
  -2   1  19   85.79    2.86
  -2  -1  19   83.36    2.84
   2  -1 -19   89.47    2.88
   2   1 -19   83.04    2.67
   2  -1 -19   87.11    2.88
   2   1 -19   84.34    2.84
  -2   1  19   87.77    2.89
  -2  -1  19   85.48    2.81
  -2  -1  18  108.89    3.19
  -2   1  18  110.02    3.16
   2  -1 -18  103.82    3.06
   2   1 -18  107.91    3.12
  -2  -1  18  109.99    3.05
  -2   1  18  108.40    3.21
   2   1 -18  102.36    2.91
   2  -1 -18  109.17    3.10
   2   1 -17    1.54    1.09
   2  -1 -17    2.43    1.14
  -2   1  17    0.92    1.22
  -2  -1  17    2.85    1.23
  -2   1  17   -0.15    1.11
  -2  -1  17    2.27    1.14
   2   1 -17    2.46    1.04
   2  -1 -17    1.13    1.23
   2   1 -16    3.21    1.01
   2  -1 -16    2.35    1.10
  -2   1  16    3.88    1.16
  -2  -1  16    3.28    1.10
  -2  -1  16    4.26    1.17
  -2   1  16    1.95    1.09
   2  -1 -16    4.82    1.17
   2   1 -16    4.28    1.06
   2   1 -15    0.25    0.92
   2  -1 -15    0.45    1.00
   2  -1 -15    1.05    1.01
   2   1 -15    1.00    0.89
  -2   1  15    0.55    1.05
  -2  -1  15   -0.19    1.00
  -2   1  15   -0.59    0.96
  -2  -1  15    2.17    1.05
   2   1 -14    3.04    0.97
   2  -1 -14    4.48    1.00
  -2  -1  14    5.40    0.67
   2  -1 -14    6.47    1.05
   2   1 -14    4.44    0.89
  -2  -1  14    6.72    1.05
  -2   1  14    4.53    1.06
  -2  -1  14    6.03    1.15
  -2   1  14    5.35    1.04
   2   1 -13   55.85    1.47
   2  -1 -13   58.11    1.90
   2   1 -13   55.91    1.74
  -2  -1  13   59.03    2.00
  -2   1  13   54.97    1.83
  -2  -1  13   58.08    1.56
  -2  -1  13   57.69    1.86
  -2   1  13   57.52    1.98
  -2  -1  13   55.72    1.48
   2  -1 -13   56.03    1.90
   2   1 -13   58.58    1.93
  -2  -1  12   31.57    1.42
  -2  -1  12   28.86    1.02
  -2   1  12   28.69    1.40
   2  -1 -12   29.73    1.39
   2   1 -12   30.58    1.40
  -2  -1  12   29.62    0.99
  -2   1  12   28.08    0.80
   2   1 -12   28.21    1.26
  -2  -1  12   30.16    1.15
  -2   1  12   30.78    1.38
  -2  -1  12   30.04    1.47
  -2  -1  12   29.32    1.10
   2   1 -12   26.91    1.04
   2  -1 -12   27.78    0.90
   2   1 -12   29.61    0.87
   2   1 -11  314.39    4.94
  -2   1  11  309.25    5.50
  -2  -1  11  312.72    5.60
  -2  -1  11  318.93    5.17
   2  -1 -11  307.89    5.34
  -2  -1  11  304.33    5.12
  -2  -1  11  316.10    5.54
  -2   1  11  319.03    5.62
   2  -1 -11  320.63    5.60
   2   1 -11  310.89    5.53
   2   1 -11  317.68    5.36
  -2  -1  11  311.74    5.23
  -2  -1  11  316.54    5.08
   2   1 -11  317.66    5.09
  -2   1  11  300.85    4.82
  -2   1  11  309.17    4.91
   2   1 -11  307.77    5.14
   2  -1 -11  301.63    4.96
  -2   1  10  230.96    3.74
   2   1 -10  243.77    4.03
   2   1 -10  244.19    4.24
  -2  -1  10  237.51    4.13
  -2  -1  10  244.16    4.33
  -2  -1  10  245.99    4.27
   2   1 -10  244.52    3.92
  -2   1  10  238.00    4.37
  -2  -1  10  235.82    4.43
   2  -1 -10  241.11    4.24
  -2  -1  10  233.19    4.05
   2   1 -10  252.59    4.31
  -2   1  10  235.59    4.49
  -2  -1  10  238.02    4.39
  -2   1  10  239.47    3.89
   2  -1 -10  239.89    3.95
  -2  -1  10  249.46    4.09
  -2   1  10  245.98    4.29
   2   1 -10  242.42    4.11
  -2  -1  10  238.62    4.04
  -2   1  10  244.64    4.32
   2  -1 -10  244.10    4.48
   2   1 -10  245.43    4.43
   2  -1 -10  236.56    3.73
   2   1  -9  130.49    2.48
  -2  -1   9  128.35    2.40
   2   1  -9  128.55    2.26
   2   1  -9  128.13    2.30
   2   1  -9  131.28    2.61
  -2   1   9  129.64    2.75
  -2  -1   9  125.66    2.72
  -2  -1   9  126.29    2.39
  -2   1   9  128.89    2.64
  -2  -1   9  127.19    2.75
  -2  -1   9  132.64    2.65
   2  -1  -9  127.93    2.52
   2   1  -9  126.10    2.67
   2  -1  -9  127.28    2.73
  -2   1   9  134.09    2.62
  -2   1   9  132.04    2.28
   2  -1  -9  121.36    2.31
  -2  -1   9  126.73    2.55
  -2  -1   9  131.44    2.40
  -2  -1   9  127.18    2.44
   2   1  -9  131.54    2.52
   2   1  -9  132.03    2.36
  -2   1   9  121.76    2.07
   2   1  -8   68.64    1.58
  -2  -1   8   68.47    1.51
   2   1  -8   69.85    1.69
  -2  -1   8   67.92    1.79
  -2   1   8   70.78    1.79
  -2  -1   8   66.09    1.49
   2   1  -8   66.95    1.45
  -2   1   8   65.80    1.16
  -2  -1   8   69.31    1.81
  -2   1   8   65.81    1.69
  -2   1   8   72.65    1.43
   2  -1  -8   67.35    1.47
   2  -1  -8   69.25    1.60
   2   1  -8   68.44    1.43
  -2  -1   8   68.48    1.53
   2   1  -8   68.54    1.59
  -2  -1   8   67.96    1.63
   2   1  -8   71.39    1.75
   2   1  -8   68.62    1.40
   2  -1  -8   72.16    1.83
  -2   1   8   69.84    1.66
   2   1  -7  223.05    3.75
  -2  -1   7  229.12    3.72
   2   1  -7  229.84    3.90
  -2   1   7  227.47    4.02
  -2  -1   7  224.64    3.73
  -2  -1   7  225.55    3.96
   2   1  -7  226.41    3.67
  -2   1   7  222.72    3.44
   2  -1  -7  221.88    3.45
   2   1  -7  230.54    3.71
  -2   1   7  226.19    3.87
  -2  -1   7  227.70    4.02
   2  -1  -7  227.79    3.81
  -2  -1   7  231.31    3.85
   2  -1  -7  230.83    4.03
   2   1  -7  227.99    3.70
   2  -1  -7  222.21    3.72
  -2   1   7  229.05    3.69
  -2  -1   7  226.48    3.79
   2   1  -7  225.95    3.83
   2   1  -6  119.65    2.37
   2   1  -6  117.48    2.09
  -2  -1   6  117.97    2.07
   2  -1  -6  114.58    2.15
  -2   1   6  116.58    2.12
   2   1  -6  116.48    2.08
   2  -1  -6  116.77    1.92
  -2   1   6  116.41    1.90
  -2  -1   6  115.90    2.18
   2  -1  -6  116.68    2.36
  -2  -1   6  116.37    2.36
  -2   1   6  110.67    2.17
   2  -1  -6  115.70    2.15
   2   1  -6  114.73    2.11
  -2  -1   6  115.29    2.07
  -2  -1   6  116.05    2.19
   2   1  -6  115.63    2.24
  -2   1   6  116.33    2.31
  -2  -1   6  116.67    2.12
   2   1  -6  113.77    2.25
   2   1  -6  115.59    2.08
  -2  -1   6  122.94    2.39
  -2  -1   6  118.74    2.33
   2   1  -5  718.33   10.61
  -2  -1   5  710.41   10.59
  -2  -1   5  720.05   10.78
   2   1  -5  725.13   10.83
  -2  -1   5  712.78   10.63
   2  -1  -5  728.90   10.91
   2  -1  -5  703.85   10.57
  -2   1   5  699.27   10.56
  -2   1   5  726.21   10.72
  -2  -1   5  712.87   10.91
  -2  -1   5  706.82   10.71
   2  -1  -5  723.74   10.69
   2   1  -5  704.56   10.72
  -2  -1   5  717.32   10.91
   2  -1  -5  705.73   10.76
  -2   1   5  714.66   10.72
  -2   1   5  722.88   10.86
  -2  -1   5  703.12   10.72
   2   1  -5  720.11   10.69
   2   1  -5  713.51   10.83
   2   1  -5  712.41   10.88
  -2   1   4   68.76    1.44
  -2  -1   4   68.07    1.48
   2   1  -4   68.83    1.52
  -2  -1   4   69.40    1.46
   2   1  -4   68.48    1.51
  -2  -1   4   68.92    1.21
  -2   1   4   70.06    1.55
   2   1  -4   70.15    1.27
  -2  -1   4   70.00    1.27
  -2  -1   4   67.98    1.35
  -2   1   4   66.22    1.30
   2  -1  -4   68.15    1.32
  -2  -1   4   68.48    1.53
  -2   1   4   65.16    1.30
   2  -1  -4   67.29    1.29
   2  -1  -4   68.76    1.48
  -2  -1   4   67.81    1.54
   2   1  -4   72.39    1.51
  -2  -1   4   63.45    1.55
   2   1  -4   69.11    1.37
  -2  -1   4   66.71    1.40
  -2   1   4   66.87    1.44
  -2  -1   4   68.95    1.41
   2   1  -4   66.90    1.44
   2  -1  -4   70.66    1.55
  -2   1   3   17.26    0.47
   2  -1  -3   16.08    0.48
  -2  -1   3   17.80    0.70
   2   1  -3   16.47    0.74
  -2   1   3   17.90    0.78
   2   1  -3   17.97    0.54
  -2  -1   3   16.06    0.55
  -2   1   3   18.01    0.75
  -2  -1   3   16.89    0.75
   2   1  -3   16.85    0.81
  -2  -1   3   16.44    0.73
  -2   1   3   14.50    0.48
   2  -1  -3   17.02    0.68
  -2   1   3   13.68    0.65
   2  -1  -3   16.37    0.49
   2  -1  -3   17.69    0.79
   2   1  -3   17.80    0.76
   2   1  -3   17.46    0.77
  -2  -1   3   15.36    0.80
  -2  -1   3   15.80    0.78
  -2   1   3   17.03    0.65
  -2  -1   3   16.12    0.69
   2   1  -3   17.33    0.67
   2   1  -3   16.56    0.74
  -2  -1   3   17.91    0.71
  -2   1   3   18.03    0.77
   2   1  -2 2482.06   35.97
  -2  -1   2 2453.49   35.91
  -2  -1   2 2451.71   35.96
  -2  -1   2 2435.49   35.82
   2   1  -2 2446.49   35.83
   2  -1  -2 2450.45   35.91
  -2   1   2 2464.11   35.89
  -2  -1   2 2455.11   35.98
   2   1  -2 2442.74   35.95
   2   1  -2 2464.43   35.96
  -2  -1   2 2485.19   35.93
   2   1  -2 2456.58   35.96
  -2   1   2 2472.78   35.78
   2  -1  -2 2469.87   35.79
  -2   1   2 2468.70   35.99
  -2   1   2 2381.06   35.97
   2  -1  -2 2464.38   35.78
   2   1  -2 2437.55   35.90
  -2   1   2 2474.03   35.78
   2  -1  -2 2459.98   35.97
  -2   1   2 2485.32   35.94
   2   1  -1  344.63    5.20
  -2   1   1  345.55    5.40
  -2   1   1  343.35    5.38
   2  -1  -1  356.90    5.41
  -2   1   1  351.87    5.44
   2   1  -1  344.34    5.35
  -2  -1   1  344.18    5.41
  -2  -1   1  336.05    5.37
   2   1  -1  342.06    5.42
  -2  -1   1  339.00    5.37
   2  -1  -1  348.75    5.44
  -2   1   1  348.77    5.30
   2  -1  -1  345.99    5.32
   2  -1  -1  345.64    5.15
  -2   1   1  347.75    5.15
   2   1  -1  337.42    5.40
  -2   1   0 1077.17   16.08
   2  -1   0 1095.45   16.11
   2  -1   0 1083.44   16.10
   2   1   0 1088.36   16.05
  -2   1   0 1093.86   16.11
  -2  -1   0 1081.13   15.88
   2   1   0 1081.09   16.10
  -2  -1   0 1082.27   16.02
   2   1   0 1063.40   16.04
   2   1   0 1092.75   15.98
  -2  -1   0 1072.28   16.00
   2  -1   0 1077.20   16.05
  -2   1   0 1105.03   16.04
  -2  -1  -1  109.06    1.88
   2   1   1  106.19    1.70
  -2  -1  -1  111.36    2.00
   2   1   1  106.96    1.95
   2  -1   1  106.67    2.02
  -2   1  -1  107.93    1.81
   2  -1   1  107.09    1.75
   2  -1   1  106.66    2.07
  -2   1  -1  105.73    1.75
  -2  -1  -1  102.56    1.71
   2   1   1  110.41    1.94
  -2  -1  -1  108.24    1.90
   2   1   1  109.74    2.05
   2   1   1  110.88    2.02
  -2   1  -1  108.31    2.01
   2  -1   1  107.90    2.06
  -2   1  -2  269.61    4.32
  -2  -1  -2  272.86    4.27
   2   1   2  266.83    4.23
   2   1   2  264.84    4.09
   2  -1   2  265.09    4.05
  -2  -1  -2  271.20    4.38
   2  -1   2  267.40    4.41
  -2   1  -2  264.85    4.35
   2   1   2  268.67    4.31
   2  -1   2  272.42    4.12
   2  -1   2  270.40    4.16
   2   1   2  275.47    4.38
  -2   1  -2  264.16    4.14
  -2  -1  -2  269.41    4.28
   2   1   2  266.75    4.32
   2  -1   2  263.62    4.31
  -2   1  -2  261.17    4.27
  -2  -1  -2  265.05    4.17
   2   1   2  267.27    4.19
  -2  -1  -2  258.33    4.11
   2  -1   2  274.03    4.38
   2  -1   3  584.74    8.72
  -2   1  -3  571.29    8.77
   2   1   3  558.69    8.72
  -2  -1  -3  571.56    8.76
   2  -1   3  591.93    8.89
  -2   1  -3  579.72    8.81
   2   1   3  569.77    8.59
  -2  -1  -3  581.52    8.85
  -2   1  -3  562.14    8.68
   2  -1   3  556.52    8.71
  -2   1  -3  566.36    8.77
   2  -1   3  574.10    8.81
   2  -1   3  579.04    8.67
   2   1   3  578.12    8.78
  -2   1  -3  574.48    8.73
  -2   1  -3  565.26    8.64
   2   1   3  574.98    8.87
  -2  -1  -3  574.42    8.63
  -2  -1  -3  571.49    8.55
   2   1   3  576.60    8.57
  -2  -1  -3  561.89    8.69
   2   1   3  569.35    8.73
   2   1   3  579.32    8.84
   2   1   4   17.85    0.52
   2  -1   4   17.97    0.78
   2   1   4   18.48    0.85
  -2  -1  -4   18.78    0.91
   2  -1   4   19.73    0.98
  -2  -1  -4   18.83    0.94
   2   1   4   18.55    0.73
   2  -1   4   19.22    0.80
  -2   1  -4   19.94    0.75
  -2   1  -4   18.51    0.85
   2  -1   4   17.33    0.92
   2  -1   4   18.92    0.81
   2   1   4   19.77    0.90
  -2   1  -4   17.43    0.84
  -2   1  -4   19.30    0.76
   2   1   4   20.97    0.91
  -2  -1  -4   18.48    0.76
  -2  -1  -4   19.12    0.60
   2   1   4   20.26    0.60
   2   1   4   18.68    0.81
  -2  -1  -4   17.53    0.73
  -2  -1  -4   19.16    0.78
   2   1   4   19.65    0.91
   2  -1   5  710.67   10.71
   2   1   5  703.96   10.47
   2   1   5  703.33   10.77
  -2  -1  -5  704.89   10.85
   2  -1   5  703.91   10.90
   2   1   5  707.99   10.66
  -2   1  -5  711.32   10.90
  -2   1  -5  693.89   10.58
   2  -1   5  683.26   10.62
   2   1   5  696.78   10.66
   2  -1   5  700.29   10.78
  -2   1  -5  702.11   10.71
   2  -1   5  706.02   10.77
  -2   1  -5  706.77   10.75
   2  -1   5  701.62   10.68
   2   1   5  709.08   10.91
  -2   1  -5  701.41   10.70
  -2  -1  -5  697.89   10.82
  -2  -1  -5  712.11   10.73
  -2  -1  -5  699.93   10.39
   2   1   5  711.24   10.40
  -2  -1  -5  700.83   10.60
   2   1   5  706.69   10.83
  -2  -1  -5  705.18   10.76
   2  -1   6   37.87    1.13
   2   1   6   36.87    0.93
   2   1   6   35.19    1.21
  -2  -1  -6   36.24    1.32
   2  -1   6   38.17    1.34
  -2   1  -6   35.33    1.17
   2   1   6   35.58    1.09
  -2   1  -6   37.82    1.34
   2   1   6   37.33    0.77
   2  -1   6   36.42    1.18
   2   1   6   38.27    1.07
  -2   1  -6   36.19    1.11
   2  -1   6   36.67    1.21
   2  -1   6   38.15    1.13
  -2   1  -6   34.01    1.11
   2   1   6   35.42    1.32
  -2  -1  -6   35.58    1.16
  -2  -1  -6   37.73    1.00
  -2  -1  -6   34.82    0.75
   2  -1   6   35.28    1.03
  -2   1  -6   36.11    0.98
  -2  -1  -6   36.26    1.17
   2   1   6   36.62    1.25
  -2  -1  -6   34.71    1.12
   2   1   7   27.38    0.60
  -2  -1  -7   28.83    1.03
   2   1   7   28.67    1.16
   2   1   7   27.62    0.88
  -2  -1  -7   28.53    1.27
  -2   1  -7   27.41    1.26
   2   1   7   30.11    1.15
   2  -1   7   26.66    1.25
  -2   1  -7   28.64    1.11
  -2   1  -7   28.15    1.25
   2   1   7   28.09    1.03
   2   1   7   30.81    0.98
   2  -1   7   27.02    1.07
  -2   1  -7   27.00    1.00
   2  -1   7   30.27    1.21
   2  -1   7   29.83    1.04
  -2   1  -7   29.01    1.06
  -2  -1  -7   29.71    1.10
   2   1   7   29.89    1.24
  -2  -1  -7   28.72    0.88
  -2   1  -7   26.26    0.86
   2  -1   7   28.20    0.92
  -2  -1  -7   30.30    1.31
  -2  -1  -7   27.26    1.10
  -2  -1  -7   26.24    0.59
  -2   1  -8    4.14    0.71
   2  -1   8    1.91    0.86
   2   1   8    2.47    0.73
  -2   1  -8    3.87    0.89
   2   1   8    3.85    0.80
  -2  -1  -8    3.46    0.64
  -2   1  -8    3.12    0.82
   2   1   8    2.80    0.57
   2  -1   8    3.88    0.74
   2   1   8    3.51    0.72
  -2   1  -8    2.97    0.88
  -2  -1  -8    4.13    0.94
   2  -1   8    3.31    0.69
   2  -1   8    2.32    0.86
  -2   1  -8    4.19    0.72
   2   1   8    4.67    0.65
  -2   1  -8    3.52    0.66
  -2   1  -8    3.58    0.51
  -2  -1  -8    3.55    0.82
  -2  -1  -8    3.23    0.72
   2   1   8    1.86    0.85
   2  -1   8    2.78    0.57
  -2  -1  -8    2.97    0.96
  -2  -1  -8    3.91    0.52
   2   1   9   10.40    0.71
  -2   1  -9    8.16    0.90
  -2  -1  -9   10.96    0.79
  -2   1  -9    9.15    1.03
  -2  -1  -9   10.58    1.07
   2   1   9    9.98    0.73
  -2   1  -9   12.10    0.78
   2  -1   9    9.82    0.81
   2   1   9   10.54    0.86
  -2   1  -9   10.43    1.07
   2  -1   9   10.55    0.82
   2   1   9   10.60    1.06
   2  -1   9   10.26    0.99
  -2   1  -9    8.98    0.82
  -2  -1  -9   11.05    0.63
  -2  -1  -9    8.47    1.03
  -2   1  -9   11.26    0.89
   2  -1   9   10.89    0.97
   2   1   9   10.91    0.93
  -2  -1  -9   10.05    0.92
   2  -1   9    9.59    0.63
  -2   1  -9   10.69    0.61
  -2  -1 -10    5.76    0.99
  -2   1 -10    5.08    0.57
  -2   1 -10    4.49    0.98
   2  -1  10    4.25    0.72
  -2  -1 -10    5.58    1.04
   2  -1  10    6.16    0.78
   2  -1  10    6.10    1.00
   2   1  10    6.03    0.96
   2  -1  10    4.56    0.90
   2   1  10    6.61    0.86
   2   1  10    5.94    0.67
  -2  -1 -10    5.72    0.70
  -2   1 -10    6.91    0.90
  -2   1 -10    5.53    0.67
   2   1  10    5.74    0.66
  -2  -1 -10    5.35    0.92
  -2   1 -10    4.90    0.97
   2  -1  11   93.20    2.46
  -2  -1 -11   95.01    2.41
   2   1  11   90.46    1.91
   2  -1  11   90.64    2.08
   2   1  11   94.84    2.53
   2  -1  11   94.25    2.41
  -2  -1 -11   95.61    2.52
  -2   1 -11   91.04    2.43
   2   1  11   96.37    2.31
  -2  -1 -11   91.22    2.11
  -2   1 -11   96.12    2.52
  -2   1 -11   91.62    2.32
   2   1  11   93.39    2.04
  -2   1 -11   90.93    2.30
  -2  -1 -11   94.40    2.51
   2   1  12   94.92    2.54
   2  -1  12   92.40    2.42
   2   1  12   91.41    2.32
  -2   1 -12   86.67    2.31
  -2  -1 -12   94.33    2.54
  -2   1 -12   91.61    2.53
  -2   1 -12   92.19    2.50
  -2  -1 -12   86.42    2.49
   2  -1  12   87.25    2.46
   2  -1  12   89.57    2.06
  -2   1 -12   90.60    2.36
  -2  -1 -12   89.79    2.42
   2   1  13   22.93    1.44
   2  -1  13   18.95    1.42
  -2   1 -13   20.70    1.42
  -2   1 -13   22.25    1.27
  -2  -1 -13   22.08    1.42
   2   1  13   19.48    1.21
   2  -1  13   19.11    1.21
  -2  -1 -13   20.31    1.34
  -2   1 -13   21.37    1.30
   2  -1  13   17.73    1.21
  -2  -1 -13   19.69    1.43
  -2   1 -13   19.38    1.40
   2  -1  14    9.62    1.09
   2  -1  14   11.35    1.10
   2   1  14   10.94    1.10
  -2  -1 -14   10.09    1.20
  -2   1 -14    9.98    1.14
  -2  -1 -14   10.05    1.28
  -2   1 -14   11.34    1.16
   2  -1  14    9.30    1.23
   2   1  14    9.79    1.25
  -2  -1 -14    9.67    1.26
  -2   1 -14   10.86    1.32
  -2   1 -14   11.64    1.32
   2  -1  15    1.03    0.97
  -2   1 -15   -0.50    1.18
   2   1  15    1.13    0.92
   2  -1  15    1.02    0.93
  -2  -1 -15    1.04    1.16
  -2   1 -15    1.05    1.01
  -2   1 -15    1.73    1.13
  -2  -1 -15    1.15    1.15
   2  -1  15    0.49    1.12
   2   1  15    0.89    1.05
  -2  -1 -15    0.48    1.04
   2  -1  16   12.85    1.32
   2  -1  16   16.01    1.31
  -2  -1 -16   13.15    1.51
  -2   1 -16   17.44    1.40
  -2   1 -16   15.64    1.49
  -2  -1 -16   16.05    1.51
   2   1  16   14.58    1.48
   2  -1  16   14.83    1.48
  -2  -1 -16   15.65    1.39
   2  -1  17   -0.76    1.13
   2  -1  17    0.85    1.07
   2   1  17    2.84    1.24
   2  -1  17    0.24    1.18
  -2   1 -17    2.11    1.17
  -2  -1 -17    0.78    1.24
  -2  -1 -17    0.08    1.22
  -2   1 -17    1.41    1.23
  -2  -1 -17   -0.31    1.09
   2  -1  18    2.93    1.21
   2   1  18    0.27    1.42
   2  -1  18    4.42    1.40
  -2   1 -18    1.74    1.16
  -2  -1 -18    3.35    1.38
  -2   1 -18    2.40    1.34
  -2  -1 -18    2.83    1.38
  -2  -1 -18    2.98    1.17
   2  -1  19    1.78    1.22
   2   1  19    2.61    1.44
   2  -1  19    3.42    1.43
  -2   1 -19    2.64    1.24
  -2  -1 -19    2.49    1.36
  -2   1 -19    1.40    1.32
  -2  -1 -19    2.36    1.40
  -2  -1 -19    3.33    1.24
  -2  -1 -20   44.58    2.24
  -2   1 -20   49.83    2.41
  -2   1 -20   49.07    2.32
  -2  -1 -20   47.10    2.35
   2   1  20   48.89    2.39
   2  -1  20   48.12    2.40
   2  -1  20   46.57    2.15
   2   1  21   -0.10    1.39
   2  -1  21    0.80    1.47
  -2  -1 -21    1.75    1.26
  -2   1 -21    1.94    1.43
  -2   1 -21    0.57    1.40
  -2  -1 -21    1.00    1.46
   2   1  22    1.40    1.47
   2  -1  22    0.21    1.47
  -2  -1 -22    0.51    1.29
  -2   1 -22    2.35    1.50
  -2   1 -22   -0.10    1.41
  -2  -1 -22    1.46    1.48
   2   1  22    0.72    1.46
   2   1  23    3.47    1.61
   2  -1  23   -0.33    1.52
  -2  -1 -23    0.75    1.34
  -2   1 -23   -0.22    1.48
  -2   1 -23   -0.21    1.48
  -2  -1 -23    0.98    1.50
   2   1  23    0.11    1.51
   2   1  24   10.62    1.89
   2  -1  24   12.30    1.83
  -2  -1 -24    4.91    1.51
  -2   1 -24   10.58    1.83
  -2   1 -24    6.19    1.70
  -2  -1 -24    7.62    1.82
   2   1  24   11.05    1.77
   2  -1  25    4.38    1.68
   2   1  25    3.51    1.82
  -2  -1 -25    4.63    1.64
  -2   1 -25    3.14    1.70
  -2   1 -25    2.70    1.63
  -2  -1 -25    3.90    1.70
   2   1  25    3.66    1.63
   2  -1  26    5.52    1.77
   2   1  26    4.25    1.88
  -2  -1 -26   -0.72    1.56
  -2   1 -26    1.75    1.62
  -2  -1 -26    1.96    1.76
  -2   1 -26    2.91    1.73
   2   1  26    1.30    1.64
   2  -1  27    4.31    1.85
   2   1  27    3.10    1.84
  -2   1 -27    0.52    1.63
  -2  -1 -27    3.33    1.69
  -2  -1 -27    0.76    1.75
  -2   1 -27   -0.48    1.70
   2   1  27   -0.85    1.73
   2  -1  28    9.12    2.08
   2   1  28    7.30    2.00
  -2   1 -28    7.81    1.92
  -2  -1 -28    6.99    1.82
  -2  -1 -28    5.96    2.01
  -2   1 -28    3.33    1.81
   2   1  28    9.05    1.98
  -2  -2  29    4.16    1.95
  -2   2  29    7.29    1.90
   2  -2 -29    0.91    1.67
   2   2 -29    2.87    1.72
  -2   2  29    5.46    1.95
  -2  -2  28   -0.88    1.85
  -2   2  28    2.68    1.82
   2   2 -28    0.76    1.63
   2  -2 -28    0.88    1.70
  -2   2  28    1.01    1.69
  -2  -2  27    3.54    1.88
  -2   2  27    0.71    1.61
   2  -2 -27    0.12    1.59
   2   2 -27    2.69    1.69
  -2   2  27   -0.12    1.66
  -2   2  26    2.27    1.66
  -2  -2  26    2.48    1.74
   2  -2 -26    2.48    1.53
   2   2 -26    2.60    1.56
  -2  -2  26    1.98    1.63
  -2   2  26    3.69    1.72
  -2  -2  25    9.08    1.85
  -2   2  25    9.61    1.79
   2  -2 -25    9.77    1.78
   2   2 -25    8.96    1.75
  -2  -2  25    9.92    1.69
  -2   2  25   11.48    1.84
  -2  -2  24    0.65    1.66
  -2   2  24    1.15    1.49
   2   2 -24    0.44    1.36
   2  -2 -24    0.11    1.46
  -2  -2  24    2.80    1.49
  -2   2  24   -0.66    1.48
  -2  -2  23    1.77    1.60
  -2   2  23    3.00    1.53
   2  -2 -23    1.98    1.35
   2   2 -23    0.42    1.37
  -2  -2  23    2.96    1.44
  -2   2  23    4.03    1.51
  -2   2  22    1.34    1.39
  -2  -2  22   -0.10    1.49
   2  -2 -22    1.69    1.37
   2   2 -22    2.08    1.36
  -2  -2  22    0.97    1.41
  -2   2  22    0.51    1.42
  -2   2  21    4.43    1.45
  -2  -2  21    9.87    1.65
   2  -2 -21    5.22    1.44
   2   2 -21    9.15    1.54
  -2   2  21    4.94    1.51
  -2  -2  21    6.23    1.44
  -2  -2  20   10.28    1.70
  -2   2  20   10.45    1.54
  -2   2  20    5.44    1.48
  -2  -2  20   10.55    1.54
   2  -2 -20    9.11    1.45
   2   2 -20   10.54    1.50
  -2  -2  19   32.35    1.89
  -2   2  19   30.97    2.04
  -2  -2  19   35.13    2.11
  -2   2  19   33.56    1.96
   2   2 -19   35.46    1.76
   2  -2 -19   36.45    2.03
   2   2 -19   34.47    1.96
  -2   2  18  156.48    4.01
  -2  -2  18  155.40    3.81
  -2   2  18  155.03    3.91
  -2  -2  18  164.98    4.07
   2   2 -18  158.17    3.64
   2   2 -18  158.30    3.93
   2  -2 -18  159.51    3.98
  -2  -2  17   30.81    1.69
  -2   2  17   25.68    1.78
   2   2 -17   25.12    1.65
   2  -2 -17   29.29    1.69
   2   2 -17   28.82    1.54
  -2  -2  17   31.08    1.78
  -2   2  17   30.18    1.73
   2  -2 -16   -0.29    1.09
  -2   2  16   -0.74    1.18
  -2  -2  16   -0.44    1.00
  -2  -2  16    0.43    1.23
  -2   2  16   -0.27    1.02
   2   2 -16    0.75    0.88
   2   2 -16    0.28    1.00
   2  -2 -15  100.13    2.80
  -2   2  15   99.63    2.84
  -2  -2  15   96.72    2.38
  -2  -2  15  104.66    2.70
   2   2 -15   99.73    2.51
  -2   2  15   98.96    2.72
  -2  -2  15   93.98    2.80
   2   2 -14   15.02    1.07
   2   2 -14   13.16    0.98
  -2   2  14   12.88    1.18
  -2  -2  14   15.39    1.29
  -2   2  14   14.61    1.29
  -2  -2  14   14.65    1.24
  -2  -2  14   14.83    0.98
   2  -2 -14   16.12    1.27
   2   2 -13  120.27    3.00
   2   2 -13  113.64    2.54
   2   2 -13  118.15    2.63
  -2  -2  13  114.96    2.59
  -2  -2  13  121.89    2.86
  -2   2  13  115.37    2.79
  -2  -2  13  123.98    2.99
   2  -2 -13  123.97    2.96
   2   2 -12   29.17    1.11
   2  -2 -12   30.68    1.48
  -2  -2  12   28.91    1.18
  -2  -2  12   29.62    1.40
  -2  -2  12   28.67    1.10
   2   2 -12   30.91    1.22
   2   2 -12   29.21    1.19
   2   2 -12   27.41    1.48
   2   2 -12   29.08    1.10
  -2  -2  12   29.27    1.49
  -2   2  12   26.67    1.32
  -2  -2  11  190.08    3.40
   2   2 -11  185.95    3.48
   2   2 -11  185.01    3.55
  -2  -2  11  193.90    3.47
  -2  -2  11  183.15    3.55
   2   2 -11  191.69    3.78
  -2  -2  11  191.66    3.89
   2   2 -11  186.81    3.46
  -2   2  11  183.65    3.70
   2  -2 -11  186.66    3.28
   2   2 -11  188.85    3.88
   2   2 -11  192.28    3.45
  -2  -2  11  191.06    3.75
   2  -2 -11  187.65    3.87
  -2  -2  10   30.55    1.30
  -2  -2  10   31.73    1.37
  -2   2  10   30.28    0.80
   2   2 -10   32.67    1.47
  -2  -2  10   33.27    1.06
   2   2 -10   32.59    1.12
  -2  -2  10   31.83    1.20
   2   2 -10   33.20    1.21
   2   2 -10   34.01    1.05
   2   2 -10   29.95    1.31
  -2  -2  10   31.85    1.21
   2   2 -10   30.20    1.09
  -2  -2  10   33.01    1.44
   2  -2 -10   31.12    1.13
  -2   2  10   32.95    1.27
   2  -2 -10   30.86    1.38
  -2  -2  10   31.16    0.94
   2  -2 -10   31.34    1.03
  -2  -2  10   32.27    1.14
   2   2 -10   29.25    1.21
  -2   2  10   28.86    0.93
  -2  -2   9  397.20    6.65
   2   2  -9  402.13    6.37
  -2   2   9  386.60    5.99
   2   2  -9  413.71    6.75
   2   2  -9  386.70    6.25
  -2  -2   9  391.82    6.21
   2   2  -9  398.49    6.44
  -2  -2   9  384.60    6.44
  -2   2   9  386.79    5.96
   2  -2  -9  393.47    5.98
   2   2  -9  400.36    6.29
  -2   2   9  378.13    5.96
  -2  -2   9  394.68    6.42
   2   2  -9  392.64    6.54
  -2  -2   9  405.97    6.72
  -2   2   9  388.91    6.50
   2  -2  -9  392.28    6.38
   2  -2  -9  402.36    6.70
  -2   2   9  386.59    6.17
   2  -2  -9  389.74    6.25
  -2  -2   9  389.03    6.07
   2   2  -9  399.05    6.38
  -2  -2   9  396.87    6.38
   2   2  -9  406.89    6.51
  -2  -2   8  252.37    4.45
   2   2  -8  244.48    4.19
  -2   2   8  245.68    3.86
   2   2  -8  251.30    4.52
  -2   2   8  247.75    4.34
   2   2  -8  248.32    4.06
  -2  -2   8  242.83    3.90
  -2   2   8  244.76    4.06
   2  -2  -8  245.95    3.91
   2   2  -8  246.05    4.16
  -2   2   8  237.86    3.88
  -2  -2   8  243.49    4.50
   2   2  -8  249.94    4.37
   2  -2  -8  251.05    4.15
   2  -2  -8  242.45    4.17
  -2   2   8  238.08    4.26
  -2   2   8  242.58    3.84
   2   2  -8  249.08    4.26
  -2  -2   8  244.60    4.30
  -2  -2   8  250.59    4.25
   2   2  -8  247.17    4.34
  -2   2   8  246.82    4.34
   2  -2  -8  243.30    4.46
  -2  -2   8  245.23    3.89
   2   2  -8  247.10    4.24
   2   2  -8  244.26    4.32
  -2  -2   8  246.51    4.22
  -2  -2   7   21.65    1.00
   2   2  -7   21.99    0.98
  -2   2   7   20.10    0.61
   2   2  -7   20.18    1.07
  -2  -2   7   20.52    0.95
   2   2  -7   22.59    1.16
  -2   2   7   23.90    1.02
   2   2  -7   21.05    0.76
  -2  -2   7   22.26    0.62
   2   2  -7   21.56    0.98
  -2  -2   7   21.15    0.64
   2  -2  -7   20.74    0.73
   2   2  -7   20.81    0.89
  -2   2   7   22.31    0.71
   2   2  -7   22.52    1.03
  -2  -2   7   21.41    1.12
  -2  -2   7   22.86    1.11
  -2  -2   7   24.16    1.06
   2  -2  -7   20.85    0.85
  -2   2   7   20.69    0.85
  -2   2   7   20.85    0.79
   2  -2  -7   23.80    1.14
  -2   2   7   22.62    1.00
  -2  -2   7   20.62    0.90
   2   2  -7   20.93    1.00
   2   2  -7   19.59    0.87
   2  -2  -7   20.43    0.92
  -2  -2   6    3.98    0.70
   2   2  -6    3.04    0.59
  -2   2   6    3.64    0.40
   2   2  -6    3.93    0.72
   2   2  -6    3.86    0.84
   2   2  -6    3.47    0.45
  -2  -2   6    4.63    0.34
   2   2  -6    3.43    0.83
   2   2  -6    3.18    0.62
  -2  -2   6    3.59    0.71
  -2   2   6    3.85    0.47
  -2  -2   6    3.78    0.75
  -2  -2   6    2.94    0.69
  -2  -2   6    4.53    0.86
  -2   2   6    2.70    0.48
   2   2  -6    4.45    0.70
   2  -2  -6    3.58    0.69
  -2   2   6    3.29    0.56
   2  -2  -6    3.01    0.52
   2   2  -6    3.18    0.67
   2   2  -6    3.99    0.68
  -2   2   6    3.27    0.66
   2  -2  -6    4.06    0.83
   2   2  -5   34.89    1.02
  -2  -2   5   33.97    1.13
   2   2  -5   33.89    1.24
   2   2  -5   32.51    1.19
   2   2  -5   33.71    0.75
   2   2  -5   32.53    1.08
  -2  -2   5   32.71    1.22
  -2   2   5   32.35    0.90
   2   2  -5   32.44    1.11
  -2   2   5   33.37    0.92
   2  -2  -5   33.42    0.91
   2  -2  -5   33.28    1.13
  -2   2   5   32.06    1.04
  -2  -2   5   32.88    1.18
  -2  -2   5   32.35    1.14
   2   2  -5   35.48    1.12
  -2   2   5   32.56    0.82
  -2  -2   5   34.76    1.16
   2   2  -5   32.28    1.04
   2  -2  -5   34.24    0.85
   2   2  -5   32.14    1.15
  -2   2   5   33.01    1.11
   2  -2  -4 1386.37   20.51
   2   2  -4 1406.11   20.72
  -2  -2   4 1390.54   20.79
   2   2  -4 1394.39   20.83
  -2  -2   4 1398.31   20.75
   2   2  -4 1412.18   20.75
   2   2  -4 1403.14   20.73
  -2   2   4 1401.02   20.84
  -2  -2   4 1390.48   20.76
   2   2  -4 1411.60   20.73
   2   2  -4 1404.47   20.69
  -2  -2   4 1424.41   20.84
  -2  -2   4 1392.13   20.56
   2  -2  -4 1408.54   20.65
  -2   2   4 1398.91   20.60
   2   2  -4 1366.76   20.54
   2   2  -4 1380.03   20.75
  -2   2   4 1378.67   20.50
   2   2  -4 1404.62   20.80
  -2   2   4 1362.77   20.48
  -2   2   4 1371.85   20.81
   2   2  -4 1393.18   20.29
  -2   2   4 1405.49   20.75
   2  -2  -4 1398.33   20.75
  -2   2   4 1373.58   20.68
  -2   2   3 2893.34   42.22
   2  -2  -3 2873.83   41.98
  -2  -2   3 2875.60   42.20
   2   2  -3 2839.42   42.16
  -2  -2   3 2876.32   42.00
  -2  -2   3 2926.64   42.24
   2   2  -3 2868.13   42.09
   2   2  -3 2889.80   42.12
  -2   2   3 2842.61   42.05
   2  -2  -3 2930.26   42.11
   2  -2  -3 2961.40   42.20
  -2   2   3 2876.29   42.12
  -2   2   3 2858.99   41.86
   2   2  -3 2851.16   41.88
  -2   2   3 2845.56   41.95
   2   2  -3 2854.39   42.23
  -2  -2   3 2849.93   42.16
  -2  -2   3 2864.87   41.75
  -2   2   3 2891.98   42.17
   2   2  -3 2912.21   42.22
  -2  -2   2 1773.92   25.94
   2  -2  -2 1758.31   26.07
  -2   2   2 1790.23   26.14
  -2  -2   2 1753.24   25.76
  -2   2   2 1766.27   26.06
   2   2  -2 1764.30   25.92
  -2   2   2 1761.74   25.74
   2   2  -2 1775.83   26.08
  -2  -2   2 1796.36   26.17
   2   2  -2 1751.43   26.04
  -2   2   2 1787.79   26.05
   2  -2  -2 1792.99   26.10
   2   2  -2 1757.98   26.15
  -2   2   2 1740.80   25.77
   2  -2  -2 1784.44   25.98
  -2  -2   2 1749.04   26.15
  -2   2   2 1760.52   25.94
  -2   2   2 1778.57   26.08
   2  -2  -2 1752.40   26.14
   2   2  -2 1744.96   26.15
   2   2  -1 1586.50   23.14
  -2   2   1 1598.06   23.49
   2   2  -1 1585.83   23.29
   2  -2  -1 1585.67   23.46
  -2   2   1 1603.77   23.60
   2  -2  -1 1582.09   23.54
   2   2  -1 1587.95   23.44
   2   2  -1 1579.26   23.56
  -2   2   1 1590.67   23.20
  -2  -2   1 1609.36   23.63
  -2   2   1 1596.67   23.57
   2  -2  -1 1622.43   23.65
  -2   2   1 1585.26   23.55
   2  -2  -1 1581.83   23.60
   2   2  -1 1610.22   23.65
   2   2  -1 1597.26   23.61
  -2  -2   1 1583.63   23.63
  -2  -2   1 1590.51   23.36
  -2   2   1 1594.77   23.47
   2  -2  -1 1599.03   23.51
  -2   2   1 1582.46   23.17
  -2  -2   0 1419.41   20.87
   2   2   0 1443.92   20.86
   2   2   0 1424.02   20.99
  -2   2   0 1436.26   21.09
   2  -2   0 1441.34   21.06
   2  -2   0 1443.63   21.29
  -2   2   0 1425.60   21.22
   2  -2   0 1428.59   21.16
   2  -2   0 1427.59   20.86
  -2  -2   0 1426.52   21.27
   2   2   0 1428.45   21.20
  -2   2   0 1443.29   21.22
   2  -2   0 1472.42   21.29
  -2   2   0 1421.06   20.85
   2   2   0 1427.43   21.26
   2   2   0 1418.55   21.21
  -2  -2   0 1440.58   21.16
   2   2   0 1427.69   21.20
  -2   2   0 1427.98   21.14
   2  -2   0 1447.16   21.20
   2   2   0 1416.90   20.97
   2   2   0 1385.58   20.82
  -2  -2  -1   31.96    0.84
   2   2   1   34.36    0.82
   2  -2   1   33.36    0.89
   2   2   1   28.53    0.88
  -2   2  -1   30.87    1.06
   2  -2   1   30.11    0.97
   2  -2   1   31.65    1.20
   2   2   1   27.74    1.00
   2  -2   1   32.93    0.78
  -2   2  -1   32.92    0.77
   2  -2   1   31.36    1.17
  -2   2  -1   29.29    1.10
   2   2   1   30.34    1.12
  -2  -2  -1   32.07    1.03
   2   2   1   31.96    0.80
   2   2   1   33.98    1.04
  -2  -2  -1   29.85    1.00
   2   2   1   29.62    1.04
   2   2   1   30.44    0.72
   2  -2   1   30.76    1.12
  -2   2  -1   31.69    1.02
  -2  -2  -2  470.52    7.30
   2   2   2  477.78    7.27
   2  -2   2  478.69    7.02
   2  -2   2  472.93    7.44
  -2   2  -2  462.40    7.45
   2  -2   2  469.07    7.55
  -2   2  -2  478.19    7.05
  -2   2  -2  478.04    7.21
   2  -2   2  481.62    7.23
   2   2   2  478.31    7.50
  -2  -2  -2  464.53    7.42
  -2  -2  -2  480.18    7.56
  -2   2  -2  474.58    7.56
  -2   2  -2  481.85    7.49
   2  -2   2  476.59    7.57
  -2  -2  -2  468.31    7.34
   2   2   2  473.44    7.39
   2   2   2  467.45    7.16
  -2  -2  -2  474.77    7.18
   2  -2   2  483.48    7.60
  -2   2  -3  212.13    3.82
  -2  -2  -3  217.25    3.63
   2   2   3  209.92    3.57
   2  -2   3  212.64    3.68
   2  -2   3  220.36    3.85
   2  -2   3  212.76    3.80
  -2   2  -3  213.00    3.70
   2  -2   3  216.10    3.54
  -2   2  -3  217.57    3.52
  -2  -2  -3  216.15    3.84
  -2  -2  -3  211.46    3.77
  -2  -2  -3  220.20    3.50
   2   2   3  209.79    3.47
  -2   2  -3  218.73    3.76
   2  -2   3  213.50    3.83
  -2  -2  -3  209.68    3.55
   2   2   3  209.71    3.57
   2   2   3  217.79    3.73
  -2  -2  -3  215.54    3.66
  -2   2  -4   31.98    1.15
   2  -2   4   32.44    1.27
   2   2   4   32.46    1.16
  -2   2  -4   30.27    1.20
   2  -2   4   28.87    1.08
   2   2   4   29.04    0.99
  -2  -2  -4   29.78    1.09
  -2   2  -4   30.57    0.97
  -2   2  -4   29.58    1.06
   2  -2   4   30.08    1.19
   2  -2   4   31.37    1.06
   2  -2   4   31.78    0.68
  -2   2  -4   30.65    0.95
   2  -2   4   32.01    1.01
  -2  -2  -4   31.67    0.93
   2   2   4   27.22    0.87
  -2   2  -4   29.93    1.10
   2  -2   4   31.51    1.24
   2   2   4   28.89    1.05
  -2  -2  -4   30.10    1.01
   2  -2   4   30.86    0.72
   2   2   4   29.40    0.88
  -2  -2  -4   29.30    0.90
  -2  -2  -4   29.11    1.19
   2   2   4   32.21    1.13
  -2  -2  -4   28.67    1.23
   2  -2   5  241.12    4.34
   2  -2   5  238.34    4.18
  -2  -2  -5  237.24    4.19
   2   2   5  238.87    4.11
   2  -2   5  240.02    3.83
   2   2   5  241.13    4.26
   2   2   5  241.64    4.20
  -2  -2  -5  243.71    4.37
  -2   2  -5  243.10    4.18
   2  -2   5  244.30    4.29
  -2   2  -5  241.26    4.05
   2  -2   5  247.90    4.12
  -2   2  -5  244.87    4.03
   2   2   5  251.42    4.37
   2   2   5  241.33    4.10
  -2  -2  -5  237.49    4.03
  -2  -2  -5  230.66    3.88
   2   2   5  242.12    3.90
   2   2   5  235.42    3.98
  -2  -2  -5  246.04    4.05
  -2  -2  -5  245.35    4.33
   2  -2   5  236.14    4.20
  -2   2  -5  239.79    4.11
   2  -2   6   17.60    1.08
   2  -2   6   18.16    0.94
   2   2   6   16.72    0.91
  -2  -2  -6   18.96    1.05
   2  -2   6   17.31    0.70
   2   2   6   16.99    0.98
   2   2   6   18.33    0.96
   2  -2   6   18.29    1.05
  -2   2  -6   17.01    0.92
  -2   2  -6   16.13    0.86
   2  -2   6   19.82    0.97
  -2   2  -6   17.53    0.86
   2   2   6   17.79    1.13
   2   2   6   18.01    0.86
  -2  -2  -6   16.77    0.78
   2   2   6   18.38    0.67
  -2  -2  -6   17.85    0.88
  -2  -2  -6   18.36    1.14
   2  -2   6   16.18    0.95
   2   2   6   15.39    0.65
  -2   2  -6   17.09    0.87
   2  -2   7  642.63   10.37
   2  -2   7  659.04   10.17
  -2   2  -7  652.55   10.43
   2   2   7  660.72   10.23
   2  -2   7  642.80    9.91
   2  -2   7  647.53   10.24
  -2   2  -7  647.56   10.11
   2   2   7  658.13   10.25
   2  -2   7  642.07   10.19
  -2   2  -7  653.52   10.09
  -2  -2  -7  655.21   10.40
   2   2   7  663.90   10.45
  -2  -2  -7  655.40    9.93
   2   2   7  658.49   10.00
  -2  -2  -7  647.20   10.29
   2   2   7  659.78   10.17
   2   2   7  639.44    9.71
  -2  -2  -7  656.99   10.14
  -2   2  -7  634.27   10.01
   2   2   7  631.26    9.70
   2  -2   7  646.32   10.10
   2   2   8   13.35    0.94
   2  -2   8   14.36    0.92
  -2  -2  -8   12.49    1.06
   2  -2   8   13.87    0.79
   2   2   8   13.38    0.83
  -2   2  -8   12.45    1.13
  -2   2  -8   13.44    0.87
   2  -2   8   13.02    0.96
   2   2   8   12.92    0.51
  -2   2  -8   12.94    0.84
   2  -2   8   13.90    1.02
  -2  -2  -8   13.58    0.72
   2   2   8   12.39    0.79
   2  -2   8   13.07    1.07
  -2  -2  -8   12.69    1.15
  -2  -2  -8   12.51    0.90
  -2   2  -8   12.86    0.79
   2   2   8   12.88    1.09
   2  -2   8   13.34    0.89
  -2  -2  -9  142.34    3.00
  -2  -2  -9  140.19    3.13
  -2   2  -9  147.06    3.13
   2  -2   9  141.76    2.80
   2   2   9  149.76    2.88
  -2   2  -9  149.86    3.26
  -2   2  -9  146.42    2.87
   2  -2   9  147.58    2.99
   2  -2   9  140.52    3.07
   2   2   9  152.60    3.24
   2   2   9  146.27    2.73
  -2  -2  -9  148.44    3.23
   2   2   9  144.54    3.01
   2  -2   9  145.87    3.19
   2  -2   9  142.31    2.75
   2  -2   9  149.97    2.86
  -2   2  -9  142.44    2.74
  -2  -2 -10    3.94    0.97
  -2   2 -10    3.13    1.06
   2  -2  10    5.20    0.93
  -2   2 -10    3.90    0.93
   2  -2  10    4.02    0.84
   2  -2  10    5.83    0.72
   2   2  10    3.91    0.85
  -2   2 -10    5.42    0.98
  -2  -2 -10    3.47    0.66
   2  -2  10    5.09    0.93
  -2   2 -10    5.89    0.74
   2   2  10    5.45    0.68
   2   2  10    2.33    0.97
   2  -2  10    4.04    0.69
  -2  -2 -10    4.72    0.86
  -2  -2 -10    4.73    1.06
  -2   2 -11   19.92    1.28
  -2  -2 -11   19.81    1.33
  -2   2 -11   17.93    1.23
   2  -2  11   16.92    1.06
   2  -2  11   17.53    1.03
  -2  -2 -11   17.72    1.15
   2   2  11   18.33    1.33
   2  -2  11   17.53    1.24
   2  -2  11   18.13    1.17
  -2   2 -11   16.12    0.94
   2   2  11   19.74    1.14
  -2   2 -11   17.19    1.34
  -2  -2 -11   17.73    1.36
   2  -2  12  182.00    3.61
   2  -2  12  179.54    3.61
  -2  -2 -12  185.29    3.85
  -2   2 -12  188.71    3.93
   2  -2  12  183.35    3.90
   2   2  12  184.88    4.02
   2  -2  12  182.35    3.91
  -2   2 -12  181.90    3.90
  -2  -2 -12  182.25    3.98
  -2   2 -12  180.31    4.01
  -2  -2 -12  192.34    4.08
  -2   2 -12  184.55    3.63
   2   2  12  180.20    3.70
   2  -2  13    9.52    0.91
   2  -2  13    9.26    0.97
  -2  -2 -13   10.05    1.22
   2   2  13   10.78    1.05
   2  -2  13    9.65    1.13
  -2   2 -13    8.06    0.98
  -2  -2 -13    9.37    1.30
  -2   2 -13    8.47    1.16
  -2  -2 -13    8.92    1.07
   2   2  13    7.97    1.16
   2  -2  13   10.25    1.22
  -2   2 -13    9.31    1.21
  -2   2 -13    9.59    1.20
   2  -2  14   12.52    1.10
  -2  -2 -14   12.93    1.40
   2  -2  14   13.78    1.23
   2   2  14   12.39    1.11
   2   2  14   11.72    1.25
   2  -2  14   13.35    1.33
  -2  -2 -14   12.21    1.39
  -2   2 -14   11.76    1.13
  -2  -2 -14   13.20    1.19
  -2   2 -14   14.26    1.33
  -2   2 -14   12.94    1.42
  -2   2 -14   12.58    1.27
   2  -2  15  121.06    3.20
   2   2  15  125.57    3.37
   2  -2  15  120.95    3.10
  -2   2 -15  120.90    3.16
  -2   2 -15  122.10    3.32
  -2  -2 -15  120.47    3.14
  -2  -2 -15  120.15    3.27
  -2   2 -15  118.97    3.18
   2  -2  15  116.29    2.90
  -2  -2 -15  117.52    3.28
   2  -2  16    6.55    1.37
   2   2  16    4.70    1.30
  -2   2 -16    2.48    1.22
   2  -2  16    0.89    1.03
  -2  -2 -16    3.54    1.16
  -2   2 -16    2.12    1.20
  -2  -2 -16    1.66    1.27
  -2  -2 -16    2.84    1.27
  -2   2 -16    2.97    1.31
  -2   2 -17   21.89    1.64
  -2  -2 -17   21.67    1.76
  -2   2 -17   21.24    1.63
  -2  -2 -17   25.85    1.70
   2   2  17   20.72    1.69
  -2  -2 -17   20.66    1.77
   2  -2  17   22.09    1.53
   2  -2  17   24.54    1.79
  -2   2 -17   23.36    1.83
  -2  -2 -18   65.87    2.59
  -2   2 -18   60.71    2.44
  -2   2 -18   69.22    2.49
   2  -2  18   71.49    2.62
   2  -2  18   63.05    2.32
  -2  -2 -18   63.76    2.46
  -2  -2 -18   66.94    2.62
  -2   2 -18   65.19    2.61
   2   2  18   65.36    2.63
   2   2  19    2.79    1.41
   2  -2  19    2.43    1.37
  -2  -2 -19    0.56    1.37
  -2   2 -19    1.55    1.28
  -2  -2 -19    1.47    1.25
   2   2  20   28.56    1.97
   2  -2  20   30.81    2.05
  -2  -2 -20   26.76    1.84
  -2  -2 -20   26.10    2.02
  -2   2 -20   25.77    1.87
  -2  -2 -21    4.89    1.47
  -2   2 -21    6.24    1.55
  -2  -2 -21    4.43    1.58
   2  -2  21   10.46    1.75
   2   2  21    4.86    1.62
  -2  -2 -22    0.70    1.33
  -2  -2 -22    0.75    1.53
  -2   2 -22    0.30    1.39
   2  -2  22    1.04    1.51
   2   2  22    0.33    1.55
  -2   2 -23    4.93    1.65
  -2  -2 -23    3.57    1.49
  -2  -2 -23    7.40    1.75
  -2   2 -23    7.99    1.71
   2  -2  23    8.50    1.76
   2   2  23    6.19    1.67
  -2   2 -24    2.66    1.60
  -2  -2 -24    4.89    1.75
   2   2  24    3.50    1.70
  -2   2 -24    5.48    1.63
  -2  -2 -24    3.94    1.51
   2  -2  24    3.52    1.73
   2   2  24    7.73    1.83
  -2  -2 -25    4.48    1.81
  -2   2 -25    3.52    1.73
   2   2  25    3.75    1.72
  -2   2 -25    3.71    1.57
  -2  -2 -25    6.14    1.60
   2  -2  25    5.90    1.82
   2   2  25    7.27    1.92
  -2   2 -26   15.23    1.96
  -2  -2 -26   17.75    2.21
   2   2  26   14.56    2.04
  -2  -2 -26   14.36    1.96
  -2   2 -26   13.93    2.00
   2   2  26   13.85    2.12
   2  -2  26   16.24    2.17
  -2  -2 -27    3.86    1.93
   2  -2  27    4.91    1.97
   2   2  27    2.36    1.88
   2   2  27    2.42    1.77
  -2   2 -27    3.69    1.84
  -2  -2 -27    4.13    1.70
   2  -2  28    1.17    1.91
   2   2  28    1.04    1.83
  -2  -2 -28    0.87    1.63
   2  -3 -29    5.48    1.80
   2   3 -29    4.97    1.74
  -2   3  29    6.50    1.91
  -2   3  28    6.32    1.84
  -2  -3  28    0.77    1.86
  -2   3  28    4.70    1.88
   2   3 -28    2.42    1.64
   2  -3 -28    0.25    1.62
  -2   3  27    2.12    1.71
  -2  -3  27   -1.62    1.82
  -2   3  27   -1.40    1.80
   2  -3 -27   -1.36    1.64
   2   3 -27   -1.48    1.64
  -2  -3  26    3.62    1.75
  -2   3  26    4.22    1.72
  -2   3  26    4.56    1.69
   2  -3 -26    4.06    1.66
   2   3 -26    2.50    1.53
  -2   3  25    5.05    1.63
  -2  -3  25    4.30    1.78
  -2  -3  25    8.21    1.72
  -2   3  25    2.85    1.62
   2   3 -25    0.69    1.49
   2  -3 -25    5.18    1.62
  -2   3  24    4.22    1.65
  -2  -3  24    2.24    1.61
  -2  -3  24    4.36    1.55
  -2   3  24   -0.69    1.56
   2  -3 -24    1.11    1.45
   2   3 -24    5.41    1.61
  -2   3  23    2.72    1.50
  -2  -3  23    2.15    1.64
  -2   3  23    2.32    1.47
   2  -3 -23   -0.43    1.41
   2   3 -23    2.85    1.47
  -2  -3  22    5.16    1.61
  -2   3  22    5.39    1.56
  -2   3  22    6.78    1.61
   2  -3 -22    6.02    1.41
   2   3 -22    6.25    1.45
  -2  -3  21   18.43    1.88
  -2   3  21   21.36    1.82
  -2  -3  21   25.19    1.85
  -2   3  21   17.19    1.81
   2  -3 -21   20.60    1.74
   2   3 -21   18.72    1.68
   2  -3 -20   18.62    1.70
  -2  -3  20   17.33    1.61
  -2   3  20   11.03    1.59
  -2  -3  20   15.71    1.83
  -2   3  20   11.92    1.63
   2   3 -20   15.86    1.63
  -2  -3  20   18.00    1.61
  -2  -3  19  103.09    3.04
  -2  -3  19   99.49    3.09
   2  -3 -19   99.65    3.16
  -2   3  19  104.37    3.29
  -2  -3  19  109.86    3.27
  -2   3  19  101.40    3.15
  -2   3  18    4.05    1.29
  -2  -3  18    5.70    1.50
  -2  -3  18    9.42    1.47
  -2  -3  18    4.52    1.30
  -2   3  18    4.01    1.36
   2  -3 -18    4.21    1.35
   2   3 -17   20.44    1.70
  -2   3  17   19.03    1.50
  -2  -3  17   15.08    1.62
  -2  -3  17   22.56    1.68
   2  -3 -17   18.21    1.58
  -2  -3  16   10.53    1.08
  -2   3  16    9.61    1.28
   2  -3 -16    8.84    1.27
  -2  -3  16   12.95    1.32
  -2  -3  16   10.53    1.41
   2   3 -16   10.71    1.42
   2   3 -15   33.90    1.79
  -2  -3  15   32.48    1.85
  -2   3  15   32.96    1.65
   2  -3 -15   33.11    1.77
  -2  -3  15   36.23    1.74
  -2  -3  15   29.85    1.47
  -2  -3  14   74.23    2.41
   2   3 -14   72.69    2.08
  -2   3  14   67.83    2.19
  -2  -3  14   75.01    2.29
   2   3 -14   66.32    2.37
   2   3 -14   69.60    2.25
  -2  -3  14   68.36    2.08
   2  -3 -14   70.88    2.33
  -2   3  13   16.09    1.20
   2  -3 -13   17.02    1.33
  -2  -3  13   14.55    1.06
   2   3 -13   16.17    1.18
  -2  -3  13   16.58    1.28
   2   3 -13   16.49    1.42
  -2  -3  13   15.90    1.14
   2   3 -13   15.63    1.24
  -2  -3  13   16.23    1.43
  -2   3  12   -0.25    0.78
   2  -3 -12    0.71    0.96
   2   3 -12    0.38    0.83
  -2  -3  12    0.87    0.74
  -2  -3  12    2.75    0.91
  -2  -3  12    1.66    0.98
   2   3 -12    1.28    0.67
   2   3 -12    0.25    1.04
   2   3 -12    0.32    0.92
  -2  -3  12    0.60    0.80
  -2  -3  12    0.12    1.05
   2   3 -11   33.33    1.44
  -2  -3  11   32.53    1.54
   2   3 -11   34.08    1.47
  -2  -3  11   37.29    1.39
  -2  -3  11   36.94    1.45
  -2  -3  11   36.34    1.48
  -2   3  11   34.62    1.40
   2  -3 -11   34.08    1.55
   2   3 -11   36.01    1.20
   2   3 -11   36.49    1.64
  -2  -3  11   36.31    1.41
   2  -3 -11   36.99    1.22
   2   3 -10   21.59    0.92
  -2  -3  10   22.64    1.20
  -2  -3  10   24.57    1.20
   2   3 -10   22.92    1.20
  -2  -3  10   23.07    1.37
  -2   3  10   23.98    0.83
   2  -3 -10   23.38    0.99
  -2   3  10   20.91    1.12
  -2  -3  10   24.06    1.17
   2  -3 -10   20.89    1.00
   2  -3 -10   22.54    1.24
   2   3 -10   24.42    1.26
  -2  -3  10   22.97    1.18
   2   3 -10   21.52    1.39
  -2  -3   9  156.79    3.20
   2  -3  -9  153.89    2.81
   2   3  -9  159.60    3.05
  -2  -3   9  148.47    3.20
   2   3  -9  156.91    3.04
   2   3  -9  159.77    3.28
  -2  -3   9  160.93    3.37
   2  -3  -9  154.79    3.34
  -2   3   9  156.83    3.12
   2  -3  -9  157.22    3.02
  -2   3   9  153.61    2.88
   2   3  -9  158.27    3.39
  -2  -3   9  152.90    3.18
  -2  -3   9  159.99    3.25
   2   3  -9  155.44    3.17
   2   3  -9  151.09    2.79
   2   3  -8    0.91    0.88
  -2  -3   8    1.47    0.80
   2  -3  -8    0.33    0.55
   2   3  -8    1.13    0.67
  -2   3   8    0.51    0.49
   2   3  -8    1.68    0.65
   2   3  -8    1.12    0.92
  -2  -3   8    2.33    0.82
   2   3  -8    1.12    0.77
  -2   3   8   -0.31    0.61
  -2  -3   8    0.98    0.75
  -2  -3   8    0.16    0.74
  -2  -3   8    0.26    0.67
  -2   3   8    0.99    0.43
   2   3  -8    0.71    0.49
   2  -3  -8    0.46    0.71
  -2   3   8    0.08    0.55
   2   3  -7   41.95    1.01
  -2  -3   7   43.07    1.47
   2  -3  -7   41.83    1.23
   2   3  -7   42.51    1.32
  -2  -3   7   43.41    1.53
  -2  -3   7   42.72    1.10
   2   3  -7   41.56    1.55
  -2  -3   7   43.19    1.39
  -2   3   7   42.45    1.15
  -2   3   7   42.39    1.25
  -2   3   7   39.88    1.22
   2  -3  -7   40.33    1.38
   2   3  -7   42.81    1.56
   2   3  -7   40.31    1.33
  -2  -3   7   41.00    1.43
  -2   3   7   41.59    1.07
  -2   3   7   41.85    1.22
   2   3  -7   43.65    1.35
  -2  -3   7   39.88    1.41
  -2  -3   7   40.96    1.39
   2   3  -7   40.53    1.29
  -2  -3   6  269.54    4.66
   2   3  -6  265.35    4.17
   2   3  -6  269.03    4.65
   2  -3  -6  270.55    4.57
  -2  -3   6  269.32    4.69
   2   3  -6  269.88    4.86
  -2  -3   6  265.34    4.16
  -2   3   6  265.91    4.84
  -2  -3   6  264.04    4.34
  -2  -3   6  275.33    4.87
   2   3  -6  268.39    4.69
  -2   3   6  265.45    4.47
  -2   3   6  270.12    4.52
  -2   3   6  263.19    4.56
   2  -3  -6  272.37    4.71
  -2   3   6  262.61    4.49
   2   3  -6  268.73    4.57
  -2  -3   6  265.98    4.82
   2   3  -6  268.47    4.67
   2  -3  -6  271.25    4.45
  -2   3   6  266.52    4.38
  -2   3   6  272.20    4.68
  -2  -3   6  269.09    4.68
   2   3  -6  270.71    4.61
  -2   3   5  121.19    2.48
   2   3  -5  122.38    2.69
  -2  -3   5  120.28    2.54
  -2  -3   5  117.28    2.46
   2   3  -5  119.15    1.98
  -2   3   5  116.31    2.58
  -2  -3   5  119.35    1.97
   2   3  -5  123.10    2.36
  -2   3   5  121.24    2.31
  -2  -3   5  118.92    2.61
  -2  -3   5  121.37    2.23
  -2   3   5  118.72    2.34
   2   3  -5  120.21    2.49
  -2   3   5  117.49    2.29
  -2   3   5  124.11    2.45
   2  -3  -5  122.94    2.59
   2   3  -5  126.17    2.68
  -2   3   5  119.37    2.25
   2   3  -5  123.17    2.50
   2  -3  -5  121.09    2.33
  -2  -3   5  119.92    2.65
   2   3  -5  123.23    2.52
   2  -3  -5  118.15    2.44
   2   3  -5  121.95    2.45
   2   3  -5  119.68    2.40
  -2  -3   5  122.17    2.51
  -2  -3   4   72.76    1.83
   2   3  -4   73.67    1.98
  -2  -3   4   74.20    1.75
   2  -3  -4   72.80    1.80
  -2  -3   4   72.02    1.25
  -2   3   4   71.87    1.87
  -2   3   4   74.09    1.78
  -2  -3   4   77.53    1.96
  -2   3   4   77.59    1.73
   2   3  -4   77.04    1.97
   2   3  -4   75.52    1.80
  -2   3   4   72.50    1.57
  -2   3   4   78.33    1.81
   2  -3  -4   77.14    1.94
  -2   3   4   76.81    1.83
   2   3  -4   75.33    1.74
   2   3  -4   72.14    1.75
  -2   3   4   74.11    1.59
  -2  -3   4   75.95    1.95
   2  -3  -4   75.30    1.70
  -2   3   4   75.72    1.58
  -2  -3   3  489.63    7.72
   2   3  -3  493.59    8.01
  -2  -3   3  488.11    7.84
  -2   3   3  492.19    7.90
  -2   3   3  490.09    7.50
   2   3  -3  486.64    7.53
  -2  -3   3  490.12    7.96
   2   3  -3  489.30    7.81
  -2   3   3  499.02    7.78
  -2   3   3  488.30    7.81
   2  -3  -3  496.90    7.75
  -2  -3   3  490.31    7.98
  -2   3   3  488.47    7.81
   2  -3  -3  507.77    7.98
   2   3  -3  500.52    8.01
  -2  -3   3  480.70    7.28
   2   3  -3  490.08    7.73
   2   3  -3  490.95    7.76
  -2   3   3  485.10    7.66
  -2   3   3  490.10    7.51
   2   3  -2   34.34    1.36
   2   3  -2   34.04    0.72
   2   3  -2   35.49    1.21
  -2  -3   2   34.97    1.10
  -2   3   2   35.20    1.20
   2  -3  -2   35.88    1.11
   2   3  -2   33.97    0.72
   2   3  -2   33.13    1.18
  -2  -3   2   35.01    1.29
  -2   3   2   33.82    0.89
   2   3  -2   33.61    0.96
  -2   3   2   34.86    1.21
   2   3  -2   34.23    0.80
  -2   3   2   31.57    1.06
   2   3  -2   33.66    1.33
  -2   3   2   34.60    1.22
   2  -3  -2   32.82    1.35
   2   3  -2   34.47    1.11
  -2  -3   2   32.86    0.84
   2   3  -2   32.63    1.16
   2  -3  -2   35.00    1.16
  -2  -3   2   32.82    1.30
  -2   3   2   37.23    1.08
   2   3  -1  191.24    3.36
   2   3  -1  187.48    3.00
   2   3  -1  191.44    3.50
   2  -3  -1  189.05    3.39
  -2   3   1  195.19    3.51
   2   3  -1  192.75    3.02
  -2  -3   1  190.47    3.60
  -2   3   1  192.99    3.13
   2   3  -1  186.82    3.44
   2   3  -1  190.66    3.11
  -2   3   1  186.14    3.33
  -2   3   1  189.84    3.48
   2   3  -1  189.39    3.61
  -2  -3   1  187.78    3.62
   2  -3  -1  193.15    3.49
   2   3  -1  188.83    3.48
  -2   3   1  187.40    3.38
  -2   3   1  189.13    3.49
   2  -3  -1  192.70    3.66
  -2  -3   1  189.78    3.15
   2   3  -1  189.45    3.61
   2   3   0    1.51    0.83
  -2  -3   0    1.94    0.60
   2   3   0    1.60    0.49
   2   3   0    2.66    0.43
  -2  -3   0    2.30    0.69
   2   3   0    1.49    0.86
   2   3   0    1.70    0.71
   2   3   0    3.27    0.50
  -2   3   0    1.64    0.47
  -2   3   0    1.55    0.66
  -2  -3   0    0.42    0.75
   2  -3   0    1.90    0.58
  -2   3   0    1.69    0.72
   2   3   0    1.40    0.65
   2  -3   0    2.12    0.47
  -2   3   0    2.11    0.39
   2  -3   0    1.18    0.48
  -2   3   0    1.95    0.65
   2  -3   0    3.86    0.96
  -2   3   0    2.34    0.77
   2  -3   0    1.75    0.75
   2   3   0    1.83    0.66
   2  -3   0    2.10    0.40
  -2  -3   0    2.02    0.82
   2   3   1   12.58    0.68
  -2   3  -1   12.86    1.04
   2   3   1   11.81    0.62
   2   3   1   11.54    0.84
   2   3   1   12.02    0.99
  -2  -3  -1   11.95    0.83
   2  -3   1   11.16    0.63
  -2   3  -1   13.99    0.87
   2  -3   1   12.50    0.75
   2  -3   1   12.69    0.64
  -2   3  -1   11.53    0.89
   2   3   1   11.41    0.84
  -2   3  -1   11.28    0.61
  -2   3  -1   11.24    0.84
   2  -3   1   11.72    1.05
   2   3   1   12.70    1.01
  -2  -3  -1   11.22    0.79
   2  -3   1   11.78    0.92
   2   3   1   10.44    0.76
   2   3   1   12.79    0.58
  -2   3  -1   12.42    0.39
  -2   3  -1   10.92    0.42
   2   3   2   64.37    1.67
  -2   3  -2   64.46    1.69
   2  -3   2   69.72    1.83
   2   3   2   65.19    1.69
  -2   3  -2   63.75    1.84
   2   3   2   67.37    1.46
   2   3   2   66.71    1.43
   2   3   2   66.61    1.66
   2  -3   2   66.31    1.41
   2  -3   2   63.86    1.58
  -2   3  -2   67.53    1.68
   2  -3   2   66.06    1.46
   2   3   2   66.02    1.68
  -2   3  -2   65.82    1.72
  -2   3  -2   65.89    1.42
   2   3   2   66.96    1.78
   2   3   2   66.63    1.60
   2  -3   2   67.81    1.87
   2   3   2   67.68    1.38
  -2  -3  -2   67.31    1.79
  -2  -3  -2   64.77    1.62
  -2   3  -2   66.15    1.13
   2   3   3  131.98    2.59
  -2   3  -3  127.28    2.81
   2   3   3  131.49    2.41
   2   3   3  130.15    2.56
   2  -3   3  130.66    2.80
  -2   3  -3  132.75    2.66
   2  -3   3  130.66    2.53
   2  -3   3  128.46    2.42
   2   3   3  130.98    2.64
  -2   3  -3  131.43    2.38
   2   3   3  126.36    2.66
  -2   3  -3  125.67    2.05
   2   3   3  132.71    2.60
   2   3   3  128.73    2.32
  -2  -3  -3  130.38    2.76
  -2  -3  -3  133.51    2.64
   2  -3   3  127.67    2.31
   2  -3   3  130.26    2.81
  -2   3  -3  127.20    2.62
   2   3   3  127.04    2.47
   2  -3   4   42.25    1.51
  -2   3  -4   42.86    1.39
   2   3   4   43.78    1.25
  -2   3  -4   40.93    1.56
  -2  -3  -4   44.68    1.30
   2   3   4   42.74    1.20
   2   3   4   45.34    1.28
   2  -3   4   44.19    1.27
   2  -3   4   41.54    1.06
   2  -3   4   41.09    0.98
   2  -3   4   41.95    0.88
   2  -3   4   43.82    1.23
  -2   3  -4   42.57    1.17
   2   3   4   42.20    1.38
   2   3   4   42.81    1.33
  -2  -3  -4   41.36    1.49
  -2  -3  -4   43.59    1.43
   2   3   4   43.74    1.11
  -2  -3  -4   43.70    1.19
   2  -3   4   44.87    1.55
  -2   3  -4   42.14    1.36
   2   3   4   41.94    1.20
   2  -3   5  103.01    2.47
   2   3   5   98.41    2.09
  -2   3  -5  101.60    2.48
  -2  -3  -5  106.79    2.28
   2   3   5  101.00    2.11
   2   3   5  103.22    2.13
   2  -3   5   99.54    1.90
   2  -3   5   99.42    1.79
   2  -3   5  101.70    2.16
  -2   3  -5  102.34    2.28
   2  -3   5  101.16    2.17
  -2   3  -5  100.37    2.09
  -2   3  -5  103.05    1.99
   2   3   5  101.17    2.21
   2   3   5  104.31    2.25
  -2  -3  -5  101.34    2.46
  -2  -3  -5  102.32    2.10
   2   3   5  101.24    2.02
  -2  -3  -5  102.79    2.38
   2  -3   5  100.91    2.41
   2   3   5   99.33    2.05
  -2   3  -5  103.21    2.26
   2   3   6  159.20    3.23
   2   3   6  161.16    2.93
  -2  -3  -6  157.96    3.17
   2   3   6  161.56    3.04
   2   3   6  160.18    2.96
  -2  -3  -6  156.86    3.30
   2  -3   6  163.12    3.06
  -2   3  -6  160.63    2.86
   2  -3   6  158.47    3.08
  -2   3  -6  163.56    3.00
   2  -3   6  157.29    2.70
   2  -3   6  158.24    2.81
   2   3   6  159.95    3.36
   2   3   6  160.62    3.10
   2   3   6  156.06    2.91
  -2  -3  -6  160.15    3.01
   2  -3   6  159.92    3.38
  -2  -3  -6  162.66    3.38
  -2   3  -6  159.90    3.10
   2   3   6  151.92    2.84
   2  -3   6  157.02    3.25
  -2  -3  -7   66.39    1.89
  -2  -3  -7   68.84    2.02
   2   3   7   68.37    1.62
  -2   3  -7   68.86    1.57
   2  -3   7   69.89    1.83
  -2   3  -7   69.92    1.71
  -2  -3  -7   70.21    1.75
   2   3   7   65.23    1.61
   2  -3   7   65.86    2.03
   2   3   7   69.11    2.04
   2  -3   7   68.05    1.92
  -2   3  -7   69.75    1.76
   2   3   7   68.65    1.56
   2   3   7   65.55    1.85
   2  -3   7   70.53    1.58
   2   3   7   69.10    1.73
   2  -3   8  179.93    3.17
   2  -3   8  185.51    3.58
  -2  -3  -8  185.85    3.79
   2   3   8  181.45    3.81
   2   3   8  181.24    3.38
   2   3   8  178.66    3.16
  -2  -3  -8  179.82    3.65
  -2  -3  -8  177.51    3.48
   2   3   8  179.06    3.35
   2  -3   8  179.98    3.61
   2  -3   8  177.35    3.75
   2   3   8  183.36    3.60
   2  -3   9   88.35    2.43
   2  -3   9   91.31    2.29
  -2  -3  -9   93.17    2.50
   2  -3   9   88.49    2.26
   2   3   9   89.06    2.45
   2   3   9   86.20    2.25
  -2  -3  -9   85.83    2.34
  -2  -3  -9   90.68    2.21
   2   3   9   92.43    2.04
  -2   3  -9   91.65    2.48
   2   3  10   30.19    1.10
   2  -3  10   29.47    1.39
   2   3  10   29.14    1.48
  -2  -3 -10   28.92    1.29
  -2   3 -10   28.79    1.53
  -2  -3 -10   28.71    1.45
  -2  -3 -10   28.67    1.56
   2   3  10   29.90    1.31
   2  -3  10   28.10    1.45
  -2   3 -10   32.16    1.36
  -2  -3 -11    0.32    1.06
   2  -3  11    0.80    0.91
   2   3  11   -0.13    0.95
   2  -3  11    2.21    0.99
   2   3  11   -0.74    0.83
  -2   3 -11    0.90    1.03
  -2  -3 -11    1.24    1.00
  -2   3 -11   -0.53    0.83
  -2   3 -11    1.14    0.97
  -2  -3 -11    1.96    0.81
   2  -3  12   55.40    1.96
   2   3  12   50.58    2.07
  -2   3 -12   59.12    2.10
  -2   3 -12   62.01    2.18
   2   3  12   57.66    1.86
  -2  -3 -12   57.95    2.17
   2  -3  12   60.76    2.09
  -2  -3 -12   55.40    1.87
  -2   3 -12   59.20    2.00
  -2  -3 -12   55.22    2.06
  -2  -3 -13    4.25    1.01
   2  -3  13    3.96    1.08
   2   3  13    1.91    1.06
  -2   3 -13    5.56    1.21
   2   3  13    2.07    0.94
  -2   3 -13    4.25    1.27
   2  -3  13    2.44    1.00
  -2  -3 -13    3.00    1.10
  -2   3 -13    4.18    1.08
  -2  -3 -13    3.08    1.26
   2   3  14   68.19    2.48
  -2  -3 -14   74.31    2.57
  -2   3 -14   71.38    2.49
   2  -3  14   74.76    2.43
  -2  -3 -14   75.78    2.51
  -2   3 -14   71.56    2.36
   2  -3  14   70.46    2.42
  -2  -3 -14   75.64    2.33
  -2   3 -14   75.18    2.59
   2   3  15   -0.41    1.17
   2  -3  15    0.43    1.20
  -2   3 -15   -0.83    1.25
  -2  -3 -15    1.22    1.04
   2  -3  15    0.51    1.06
  -2  -3 -15   -0.47    1.20
  -2  -3 -15   -0.56    1.29
  -2   3 -15    0.24    1.23
  -2   3 -15    0.07    1.13
   2  -3  16    3.51    1.15
  -2  -3 -16    5.26    1.33
  -2   3 -16    5.36    1.35
  -2   3 -16    7.15    1.31
  -2  -3 -16    5.15    1.15
  -2   3 -16    6.09    1.40
   2  -3  16    4.45    1.32
   2   3  16    3.13    1.32
   2  -3  17   32.87    1.79
  -2  -3 -17   31.13    1.93
  -2   3 -17   35.26    1.90
  -2   3 -17   30.18    1.99
   2  -3  17   35.02    1.93
  -2   3 -17   33.08    1.98
  -2  -3 -17   31.31    1.74
   2   3  17   36.73    2.12
  -2  -3 -18    1.19    1.43
  -2   3 -18    2.63    1.43
  -2   3 -18    1.13    1.27
   2  -3  18    1.72    1.38
   2   3  18    0.77    1.37
  -2  -3 -18    2.37    1.14
  -2   3 -18    2.08    1.40
   2  -3  18   -0.25    1.15
  -2   3 -19    3.16    1.52
  -2   3 -19    9.34    1.58
  -2  -3 -19    4.58    1.31
   2  -3  19    6.08    1.51
   2   3  19    4.32    1.46
  -2   3 -19    7.50    1.46
  -2  -3 -19    6.37    1.61
   2  -3  19    4.05    1.30
  -2   3 -20   -0.28    1.41
  -2   3 -20    0.45    1.35
  -2  -3 -20    3.34    1.48
   2  -3  20    1.05    1.53
   2   3  20    2.09    1.48
  -2   3 -20    1.14    1.49
  -2  -3 -20    1.09    1.23
   2  -3  21    1.80    1.52
   2   3  21    2.29    1.54
  -2  -3 -21    0.53    1.47
  -2   3 -21    0.47    1.37
  -2   3 -21    0.10    1.41
  -2  -3 -21   -1.05    1.29
  -2  -3 -22   -0.20    1.29
  -2  -3 -22    1.77    1.62
   2  -3  22    0.84    1.49
   2   3  22    3.97    1.53
  -2  -3 -23    2.61    1.36
  -2  -3 -23    2.19    1.65
   2  -3  23    4.15    1.71
   2   3  23   -1.18    1.73
  -2  -3 -24    0.54    1.42
  -2  -3 -24    1.31    1.65
   2  -3  24    4.66    1.77
   2   3  24    1.22    1.64
   2  -3  25   10.46    2.03
   2   3  25    5.52    1.93
  -2   3 -25    5.06    1.69
  -2  -3 -25    5.19    1.88
   2   3  26   -0.26    1.80
  -2   3 -26    1.96    1.76
  -2  -3 -26    0.25    1.83
   2   3  26    1.68    1.82
   2  -3  26    3.52    1.86
   2  -3  27   12.02    2.11
   2   3  27   12.60    2.10
   2   3  27   11.72    2.07
  -2   3 -27    9.26    2.01
  -2   4  28    0.27    1.75
  -2  -4  28   -0.13    1.85
   2   4 -28   -3.33    1.69
   2  -4 -28    1.53    1.60
  -2   4  27   -0.78    1.78
  -2  -4  27   -1.53    1.89
   2   4 -27    1.00    1.64
   2  -4 -27    0.12    1.66
  -2   4  26    0.51    1.68
  -2  -4  26   -1.98    1.82
   2  -4 -26   -0.48    1.55
   2   4 -26   -0.12    1.55
  -2   4  25   -0.12    1.69
  -2  -4  25   -2.40    1.80
   2   4 -25   -0.58    1.47
   2  -4 -25    0.59    1.54
  -2  -4  24    0.93    1.70
  -2   4  24    1.92    1.55
  -2   4  24    2.26    1.61
   2   4 -24    3.03    1.48
   2  -4 -24    0.11    1.51
  -2  -4  23    1.45    1.73
   2   4 -23    4.84    1.51
   2  -4 -23    3.71    1.52
  -2   4  23    1.02    1.48
  -2   4  23    3.20    1.60
  -2  -4  22    2.26    1.60
  -2   4  22    2.20    1.51
   2  -4 -22    2.00    1.39
  -2   4  22    0.39    1.40
   2   4 -22    1.13    1.32
  -2  -4  21    3.61    1.54
   2  -4 -21    3.13    1.41
  -2   4  21    1.48    1.48
  -2   4  21    4.31    1.41
   2   4 -20   -1.72    1.45
  -2   4  20   -1.11    1.37
  -2  -4  20    1.54    1.34
   2  -4 -20    0.68    1.26
  -2  -4  20    2.37    1.52
  -2   4  20   -0.54    1.37
  -2   4  19   15.42    1.50
  -2  -4  19   16.16    1.79
   2  -4 -19   13.88    1.59
  -2  -4  19   15.77    1.64
   2   4 -19   12.71    1.72
  -2  -4  18   16.34    1.76
  -2   4  18   22.74    1.68
   2   4 -18   20.28    1.85
  -2  -4  18   23.15    1.69
   2  -4 -18   23.33    1.72
  -2  -4  17    1.78    1.23
  -2  -4  17    2.62    1.08
  -2  -4  17    3.01    1.36
   2   4 -17    2.21    1.23
   2   4 -17    1.07    1.35
   2  -4 -17    1.94    1.23
  -2   4  17    2.06    1.21
  -2  -4  16    2.33    1.20
   2   4 -16    1.87    1.39
  -2   4  16    4.17    1.16
  -2  -4  16    0.65    1.27
   2   4 -16    2.08    1.21
  -2  -4  16    2.48    1.03
   2  -4 -16    3.29    1.27
  -2  -4  15    2.34    1.09
  -2  -4  15    5.21    1.15
   2   4 -15    1.35    1.07
   2   4 -15    1.95    1.30
  -2   4  15    2.09    1.07
  -2  -4  15   -0.39    1.21
   2   4 -15    1.39    1.17
  -2  -4  15    2.28    0.96
   2  -4 -15    1.91    1.16
  -2  -4  14    0.95    1.06
  -2  -4  14    1.21    1.02
   2   4 -14    1.03    1.07
  -2  -4  14    0.57    0.92
   2   4 -14    0.85    1.26
   2  -4 -14    1.45    1.13
  -2  -4  14    3.18    1.23
   2   4 -14    0.78    1.08
  -2  -4  14    1.37    0.98
  -2   4  14    0.19    0.95
  -2  -4  13  131.26    3.30
  -2  -4  13  124.12    3.07
   2   4 -13  120.54    3.31
  -2  -4  13  122.15    2.96
  -2  -4  13  127.12    3.10
   2   4 -13  119.90    3.07
   2   4 -13  127.79    3.12
  -2   4  13  122.31    3.02
   2  -4 -13  124.99    3.22
  -2  -4  13  120.49    2.98
  -2  -4  12   33.70    1.60
  -2   4  12   29.23    1.43
  -2  -4  12   32.04    1.52
  -2  -4  12   31.81    1.47
   2   4 -12   30.72    1.52
   2  -4 -12   29.66    1.58
   2   4 -12   32.73    1.71
  -2  -4  12   31.97    1.51
  -2  -4  12   32.97    1.56
   2   4 -12   30.46    1.59
  -2  -4  11  111.34    2.70
  -2  -4  11  112.57    2.80
   2   4 -11  114.09    2.89
   2   4 -11  118.32    3.08
  -2  -4  11  115.80    2.83
  -2   4  11  111.68    2.71
  -2  -4  11  109.99    2.91
   2   4 -11  114.37    2.78
  -2  -4  11  119.28    2.91
  -2  -4  10   64.85    2.05
  -2  -4  10   70.57    2.09
  -2  -4  10   61.98    2.11
   2  -4 -10   68.92    1.87
   2   4 -10   66.92    2.13
   2   4 -10   64.43    1.97
  -2  -4  10   62.03    1.98
  -2  -4  10   64.17    1.91
  -2   4  10   65.12    1.89
   2   4 -10   63.50    2.14
  -2   4   9   15.84    0.95
   2   4  -9   16.96    1.28
   2  -4  -9   18.45    0.96
   2   4  -9   17.81    1.31
  -2  -4   9   16.20    1.20
   2   4  -9   17.33    1.10
   2  -4  -9   16.36    1.09
  -2  -4   9   16.46    1.08
  -2  -4   9   16.48    1.13
  -2  -4   9   17.46    1.19
  -2  -4   9   15.90    1.16
   2  -4  -8   -0.34    0.80
  -2   4   8    0.12    0.61
  -2  -4   8    0.60    0.89
   2   4  -8    0.42    0.79
  -2   4   8    0.22    0.81
  -2  -4   8   -0.67    0.78
   2   4  -8    0.16    0.93
   2  -4  -8    0.11    0.66
  -2  -4   8    0.16    0.86
  -2  -4   8   -0.05    0.80
  -2  -4   7    0.73    0.82
  -2   4   7    1.13    0.56
  -2   4   7    1.23    0.84
   2  -4  -7    2.01    0.85
  -2   4   7    1.57    0.62
  -2  -4   7    0.75    0.86
   2  -4  -7    1.31    0.73
   2   4  -7    1.56    1.00
  -2  -4   7    0.32    0.84
   2  -4  -7    1.09    0.63
  -2  -4   7    1.06    0.74
   2   4  -7    2.17    0.75
  -2   4   7    1.80    0.60
  -2   4   6   15.80    0.88
  -2  -4   6   17.90    1.16
   2  -4  -6   17.62    0.93
  -2   4   6   16.63    0.78
  -2  -4   6   16.43    1.16
  -2   4   6   18.74    0.90
   2  -4  -6   17.89    1.18
  -2   4   6   17.38    0.85
   2   4  -6   18.28    1.31
   2  -4  -6   17.93    1.04
  -2  -4   6   17.04    1.17
  -2   4   6   16.84    1.09
   2   4  -6   17.98    0.94
  -2   4   5   61.34    1.82
  -2   4   5   62.33    1.47
  -2  -4   5   64.95    1.92
  -2   4   5   60.88    1.50
  -2   4   5   61.04    1.62
  -2   4   5   59.38    1.54
   2   4  -5   61.71    1.66
   2   4  -5   59.56    1.59
   2   4  -5   63.80    2.00
  -2   4   5   56.92    1.75
   2  -4  -5   63.20    1.80
   2  -4  -5   62.07    1.87
  -2   4   5   60.38    1.51
   2  -4  -5   61.97    1.65
  -2  -4   5   63.48    1.93
  -2   4   4    3.17    0.75
  -2   4   4    3.21    0.54
  -2  -4   4    4.74    0.90
  -2   4   4    3.67    0.73
   2   4  -4    4.03    0.70
   2   4  -4    4.21    0.76
   2  -4  -4    2.76    0.81
   2   4  -4    3.61    1.05
  -2   4   4    1.81    0.62
  -2   4   4    4.08    0.61
   2  -4  -4    2.40    0.74
  -2  -4   4    2.80    0.88
   2  -4  -4    4.97    1.00
   2   4  -4    4.55    1.02
  -2  -4   3  652.42   10.41
   2   4  -3  639.03    9.82
  -2   4   3  644.83    9.87
   2   4  -3  653.92   10.50
  -2   4   3  635.24   10.15
   2  -4  -3  655.08   10.24
  -2  -4   3  654.25   10.48
   2   4  -3  640.76   10.07
   2   4  -3  649.41   10.12
  -2   4   3  640.26   10.29
   2   4  -3  621.24    9.62
  -2  -4   3  647.41   10.10
  -2   4   3  652.90   10.09
   2   4  -3  657.06   10.51
   2  -4  -3  648.33   10.38
   2  -4  -3  663.85   10.46
  -2   4   2   78.43    1.85
   2   4  -2   81.82    2.23
   2   4  -2   76.80    1.85
   2  -4  -2   78.32    2.01
  -2  -4   2   77.70    2.19
  -2   4   2   77.13    1.86
  -2  -4   2   78.68    2.09
   2   4  -2   77.37    1.67
  -2   4   2   78.04    1.65
  -2   4   2   82.81    2.02
   2   4  -2   77.01    1.49
   2  -4  -2   81.78    2.15
   2   4  -2   79.28    2.20
   2  -4  -2   81.30    2.22
   2   4  -1   66.79    1.73
   2  -4  -1   59.66    1.87
   2  -4  -1   63.15    1.61
   2   4  -1   63.73    1.31
  -2   4   1   60.99    1.71
  -2  -4   1   62.83    1.87
  -2   4   1   62.48    1.42
  -2   4   1   64.08    1.57
   2  -4  -1   61.35    1.94
  -2  -4   1   64.99    1.91
   2  -4  -1   62.70    1.79
   2   4  -1   63.40    1.94
  -2   4   1   66.15    1.70
   2  -4  -1   61.77    1.40
   2   4  -1   60.19    1.93
  -2   4   0    6.43    0.78
   2   4   0    6.65    1.02
  -2   4   0    5.27    0.58
   2  -4   0    5.12    0.64
   2   4   0    5.97    0.52
   2  -4   0    5.62    0.63
  -2   4   0    6.40    0.55
   2  -4   0    4.25    0.99
   2  -4   0    5.38    1.06
   2  -4   0    6.16    0.86
   2  -4   0    6.02    0.55
   2   4   0    5.35    0.97
   2   4   0    6.81    0.71
  -2   4   0    4.26    0.97
  -2  -4   0    3.30    0.85
   2   4   1  189.66    3.57
  -2   4  -1  193.03    3.93
  -2   4  -1  197.40    3.73
   2   4   1  195.38    3.40
   2  -4   1  196.57    3.59
   2  -4   1  197.58    3.98
   2  -4   1  194.78    3.48
   2  -4   1  204.96    3.91
  -2   4  -1  196.06    3.41
   2  -4   1  199.34    4.02
   2   4   1  198.36    3.87
   2  -4   1  200.38    3.26
   2   4   1  196.30    3.39
  -2  -4  -1  199.44    3.51
   2   4   1  196.86    3.93
  -2   4  -2   38.95    1.60
   2   4   2   41.79    1.25
  -2   4  -2   41.47    1.40
   2  -4   2   42.13    1.28
   2  -4   2   42.09    1.64
   2   4   2   40.34    1.13
   2  -4   2   42.19    1.23
   2  -4   2   40.84    1.57
  -2   4  -2   42.99    1.18
   2  -4   2   42.84    1.69
   2   4   2   39.47    1.52
  -2  -4  -2   40.18    1.52
   2   4   2   40.20    1.11
   2   4   2   40.23    1.55
  -2  -4  -2   38.96    1.31
   2   4   3  286.67    4.79
   2  -4   3  283.20    5.37
   2  -4   3  289.17    4.90
   2  -4   3  299.90    5.35
   2  -4   3  284.31    4.93
  -2   4  -3  286.91    4.80
   2   4   3  290.55    5.00
   2  -4   3  291.69    5.38
   2   4   3  290.22    4.90
  -2   4  -3  284.98    5.37
  -2  -4  -3  290.73    5.02
   2   4   3  288.33    5.15
   2   4   3  289.67    5.23
  -2  -4  -3  288.49    5.24
   2   4   4   34.26    1.12
   2  -4   4   34.15    1.55
   2  -4   4   34.83    1.17
   2  -4   4   35.75    1.22
  -2   4  -4   36.86    1.15
   2  -4   4   35.13    1.47
   2  -4   4   34.12    1.57
   2   4   4   32.22    1.16
   2   4   4   32.78    1.37
  -2   4  -4   32.84    1.56
   2   4   4   32.11    1.30
  -2  -4  -4   32.03    1.47
  -2  -4  -4   35.12    1.35
   2  -4   5    7.86    0.78
  -2  -4  -5    5.92    0.91
   2   4   5    7.31    0.89
   2  -4   5    6.81    1.02
  -2   4  -5    8.36    0.75
   2  -4   5    6.75    1.05
  -2   4  -5    8.57    1.13
   2   4   5    7.19    0.69
  -2  -4  -5    7.08    1.02
   2   4   5    6.91    0.69
   2  -4   5    8.22    1.10
   2   4   5    7.27    0.82
   2  -4   5    6.88    0.71
   2   4   6   68.66    2.07
   2  -4   6   69.77    2.15
  -2  -4  -6   70.54    2.03
   2  -4   6   70.25    2.16
   2  -4   6   68.15    1.82
   2   4   6   68.05    1.78
   2  -4   6   69.13    2.15
   2   4   6   66.51    1.89
  -2  -4  -6   69.83    2.12
   2  -4   7    3.89    1.01
   2   4   7    4.74    0.97
  -2  -4  -7    4.46    1.06
   2   4   7    3.28    0.88
   2  -4   7    4.64    0.82
   2  -4   7    3.24    0.98
  -2  -4  -7    3.96    1.01
   2   4   7    4.55    0.78
   2  -4   7    2.34    0.96
   2   4   7    3.21    0.69
  -2  -4  -8    4.37    0.78
   2   4   8    4.69    0.89
   2  -4   8    3.48    0.85
   2  -4   8    4.90    1.05
   2   4   8    3.71    0.77
  -2  -4  -8    4.12    1.07
   2   4   8    5.57    0.97
   2  -4   8    4.33    1.05
   2  -4   8    3.15    0.99
  -2  -4  -9    7.56    0.88
   2   4   9    7.12    0.93
   2  -4   9    7.50    1.00
   2  -4   9    7.07    1.09
   2   4   9    6.27    0.78
  -2  -4  -9    6.83    1.20
   2  -4   9    6.37    0.99
   2   4   9    6.90    1.12
   2  -4  10    0.97    0.91
   2  -4  10    0.34    0.97
  -2  -4 -10    0.38    1.09
   2   4  10   -0.54    0.96
  -2  -4 -10    0.94    0.81
   2   4  10    0.22    0.81
   2  -4  10    0.54    0.92
  -2   4 -10    0.40    1.01
  -2   4 -10   -0.45    0.95
   2  -4  11    2.84    0.99
   2  -4  11    0.71    1.00
  -2  -4 -11   -0.63    1.03
   2  -4  11    0.58    0.99
  -2  -4 -11    0.62    1.13
   2   4  11    0.86    1.00
   2   4  11    1.73    0.86
  -2  -4 -11    0.96    0.82
  -2   4 -11   -0.51    1.01
  -2   4 -11    0.07    1.10
   2  -4  12   16.03    1.33
  -2  -4 -12   17.00    1.22
   2  -4  12   14.82    1.36
   2   4  12   15.74    1.36
  -2  -4 -12   16.63    1.44
  -2   4 -12   15.01    1.31
  -2   4 -12   17.37    1.38
   2   4  12   16.32    1.19
  -2   4 -12   16.05    1.50
   2  -4  12   15.66    1.30
  -2  -4 -13   47.40    1.83
  -2   4 -13   46.99    2.17
  -2   4 -13   46.18    1.87
  -2  -4 -13   47.88    2.04
  -2   4 -13   46.73    2.13
   2  -4  13   43.56    1.90
   2   4  13   44.80    2.12
   2  -4  13   46.22    2.00
   2  -4  13   45.23    1.84
  -2  -4 -14   55.46    2.06
  -2   4 -14   57.80    2.39
  -2   4 -14   61.08    2.15
  -2  -4 -14   57.23    2.30
  -2   4 -14   55.97    2.36
   2  -4  14   55.00    2.17
   2   4  14   54.36    2.27
   2  -4  14   58.92    2.25
   2  -4  14   54.81    2.05
  -2   4 -15  111.58    3.34
   2  -4  15  105.18    3.13
  -2   4 -15  111.94    3.06
  -2  -4 -15  112.72    3.25
  -2  -4 -15  108.74    3.01
   2  -4  15  111.95    3.12
  -2   4 -15  113.72    3.34
   2   4  15  114.11    3.34
  -2   4 -16   53.03    2.46
   2  -4  16   49.76    2.26
  -2  -4 -16   50.04    2.31
  -2  -4 -16   52.37    2.14
   2  -4  16   51.73    2.23
  -2   4 -16   55.72    2.41
   2   4  16   53.16    2.34
  -2  -4 -17   12.21    1.63
   2  -4  17   11.37    1.56
   2   4  17   10.10    1.59
   2  -4  17   12.85    1.46
  -2   4 -17   13.04    1.68
  -2   4 -17   14.42    1.69
  -2  -4 -18    1.43    1.42
   2   4  18    2.52    1.43
   2  -4  18    0.88    1.33
   2  -4  18    1.44    1.25
  -2   4 -18    2.38    1.49
  -2   4 -18    1.79    1.53
   2   4  19    1.15    1.50
   2  -4  19    1.20    1.44
   2  -4  19    1.20    1.24
  -2   4 -19    3.17    1.55
  -2   4 -19    0.93    1.51
   2  -4  20    4.17    1.52
   2   4  20   -0.11    1.51
   2  -4  20    2.46    1.30
  -2   4 -20    3.26    1.59
  -2   4 -20    1.72    1.54
  -2   4 -21    4.04    1.77
  -2   4 -21    0.63    1.54
   2  -4  21    4.87    1.61
   2   4  21    2.94    1.60
  -2   4 -22    5.12    1.72
  -2   4 -22    4.01    1.64
   2  -4  22    8.78    1.78
   2   4  22    2.22    1.65
   2   4  23   11.00    1.86
   2  -4  23   11.78    1.83
   2  -4  24    3.42    1.74
   2   4  24    4.86    1.68
   2  -4  25    5.31    1.91
   2   4  25    3.33    1.86
   2  -4  26    8.51    1.94
   2   4  26    8.42    2.00
   2  -5 -27   -0.13    1.59
   2  -5 -26    1.35    1.63
   2   5 -26    0.97    1.61
  -2   5  26    1.56    1.79
  -2  -5  26    3.41    1.72
   2   5 -25   -0.94    1.58
   2  -5 -25   -0.48    1.57
  -2  -5  25    2.94    1.67
  -2   5  25   -3.54    1.83
   2   5 -24    4.56    1.65
  -2  -5  24    7.86    1.71
  -2   5  24    5.76    1.78
   2  -5 -24    4.98    1.63
  -2  -5  23    6.11    1.72
  -2   5  23    1.89    1.67
   2  -5 -23    1.80    1.49
  -2  -5  22   10.03    1.66
  -2   5  22    6.50    1.67
   2  -5 -22    5.32    1.50
  -2   5  21   16.65    1.88
   2  -5 -21   18.77    1.83
   2   5 -21   15.28    2.02
  -2  -5  21   18.82    1.88
   2  -5 -20    2.53    1.38
  -2  -5  20    5.59    1.53
   2   5 -20    5.87    1.67
   2  -5 -19    8.37    1.51
  -2  -5  19    7.57    1.49
   2   5 -19   10.07    1.76
   2   5 -19    6.38    1.47
   2  -5 -18    1.68    1.27
   2   5 -18    0.26    1.33
  -2  -5  18    2.59    1.41
   2   5 -18    1.11    1.49
   2  -5 -17    8.97    1.45
  -2  -5  17   10.31    1.34
   2   5 -17   10.31    1.51
   2   5 -17    9.93    1.66
  -2  -5  17    9.65    1.45
  -2  -5  16    4.44    1.22
  -2  -5  16    5.64    1.32
   2   5 -16    3.92    1.58
   2   5 -16    7.82    1.38
   2   5 -15   42.56    1.98
   2   5 -15   38.92    1.95
  -2  -5  15   39.83    2.03
  -2  -5  15   44.82    2.04
   2   5 -15   43.38    2.26
   2   5 -14    2.82    1.36
  -2  -5  14    3.16    1.27
   2   5 -14    1.96    1.14
   2   5 -14    2.54    1.22
  -2  -5  14    2.85    1.09
   2   5 -13    1.72    1.30
  -2  -5  13    3.02    1.18
   2   5 -13    1.84    1.09
  -2  -5  13    0.44    1.05
  -2  -5  13    0.98    1.06
   2   5 -13    0.22    1.15
  -2  -5  13   -0.35    1.09
   2   5 -12    0.07    1.18
  -2  -5  12    0.69    1.09
  -2  -5  12    0.88    1.04
   2   5 -12    1.86    1.06
   2   5 -12    0.16    1.22
  -2  -5  12    1.19    1.08
  -2   5  11   14.97    1.14
   2   5 -11   21.48    1.58
   2   5 -11   18.67    1.52
  -2  -5  11   20.02    1.44
  -2  -5  11   20.86    1.48
   2   5 -11   20.03    1.37
  -2  -5  11   20.66    1.51
  -2  -5  10    5.63    1.16
   2   5 -10    5.84    1.22
   2   5 -10    8.30    1.07
  -2   5  10    5.23    0.87
  -2   5  10    6.38    1.10
  -2  -5  10    5.73    1.09
   2   5 -10    6.64    1.25
  -2  -5  10    6.76    1.14
   2   5  -9   11.44    1.33
  -2  -5   9    9.36    1.19
   2   5  -9   11.97    1.12
  -2   5   9    9.67    0.94
   2  -5  -9   11.87    1.13
  -2   5   9   10.71    1.12
  -2  -5   9    9.88    1.12
  -2  -5   9   10.13    1.21
   2  -5  -8   12.05    1.03
   2   5  -8   12.93    1.36
  -2  -5   8    9.05    1.23
   2   5  -8   10.93    1.05
   2  -5  -8   11.35    1.17
  -2   5   8   10.35    0.91
  -2  -5   8   11.89    1.23
  -2   5   8    9.85    1.10
  -2  -5   8    8.03    1.16
   2   5  -7    0.39    1.08
   2  -5  -7    1.55    0.85
  -2  -5   7   -0.20    1.00
  -2  -5   7    1.79    1.00
  -2   5   7   -0.12    0.73
  -2   5   7    0.13    0.66
   2  -5  -7    0.77    0.97
   2  -5  -7    0.23    0.72
  -2  -5   7   -0.24    0.88
  -2   5   6   21.92    1.08
   2  -5  -6   18.94    1.10
  -2  -5   6   21.82    1.44
   2   5  -6   21.90    1.50
  -2   5   6   19.49    1.15
   2  -5  -6   23.50    1.39
  -2  -5   6   21.50    1.28
  -2   5   6   19.76    1.23
   2  -5  -6   20.90    1.23
   2  -5  -5    0.91    1.02
  -2   5   5    1.54    0.65
  -2  -5   5   -0.40    0.87
  -2   5   5    1.70    0.74
   2  -5  -5    0.11    0.85
   2   5  -5   -0.06    1.06
  -2   5   5   -0.14    0.65
  -2  -5   5    0.13    0.96
   2  -5  -5   -0.14    0.74
   2  -5  -4   40.66    1.75
  -2  -5   4   40.80    1.71
   2  -5  -4   40.88    1.51
  -2   5   4   41.47    1.46
  -2   5   4   42.09    1.55
   2  -5  -4   45.16    1.71
   2   5  -4   47.49    1.85
  -2  -5   4   44.66    1.67
   2   5  -4   47.40    1.90
   2  -5  -3   41.74    1.76
   2   5  -3   42.38    1.79
  -2  -5   3   42.41    1.69
   2  -5  -3   43.82    1.61
  -2  -5   3   40.05    1.67
   2  -5  -3   42.04    1.69
  -2   5   3   42.16    1.52
  -2   5   3   40.22    1.39
   2   5  -3   47.61    1.87
   2  -5  -2    0.21    0.81
  -2  -5   2    0.55    0.88
  -2  -5   2    0.77    0.83
   2  -5  -2    0.34    0.90
   2   5  -2    0.72    1.02
  -2   5   2   -0.33    0.76
  -2   5   2    0.79    0.59
   2  -5  -2    0.83    1.09
   2   5  -2    1.52    1.01
  -2   5   1  180.21    3.43
   2  -5  -1  187.53    4.02
   2   5  -1  183.36    3.95
   2  -5  -1  191.22    3.98
  -2   5   1  178.47    3.92
   2   5  -1  183.64    3.69
   2   5  -1  184.37    3.98
  -2   5   1  179.73    3.67
  -2  -5   1  182.43    3.83
   2  -5  -1  184.62    3.82
  -2  -5   1  186.88    4.00
   2  -5   0    1.77    0.86
   2  -5   0    0.68    1.07
   2   5   0    1.50    0.78
  -2   5   0    0.47    1.00
   2  -5   0    1.44    1.04
   2   5   0    0.63    1.02
  -2  -5   0    2.21    1.00
  -2   5   0    0.59    0.70
   2   5   0    0.53    1.00
   2  -5   1    3.86    1.02
  -2  -5  -1    2.97    0.99
   2  -5   1    1.80    0.65
   2  -5   1    3.15    0.90
   2   5   1    2.90    0.74
  -2   5  -1    2.40    0.98
   2   5   1    2.46    1.00
  -2  -5  -1    2.43    0.87
   2  -5   1    2.49    1.06
  -2   5  -1    2.91    0.78
   2   5   1    4.34    1.06
   2  -5   2    6.52    0.73
   2  -5   2    5.82    1.20
   2  -5   2    8.86    1.09
  -2   5  -2    8.35    0.86
  -2  -5  -2    7.30    1.01
   2   5   2    7.12    1.06
   2  -5   2    7.14    1.14
   2   5   2    6.61    1.08
  -2   5  -2    6.26    1.08
   2   5   2    5.60    0.74
   2  -5   3   22.54    1.06
   2   5   3   21.14    1.34
   2  -5   3   23.35    1.54
   2   5   3   21.74    1.09
  -2   5  -3   25.26    1.46
   2  -5   3   21.67    1.49
   2  -5   3   23.58    1.35
   2   5   3   22.39    1.34
  -2  -5  -3   24.33    1.38
   2  -5   4    1.76    1.12
  -2  -5  -4    0.56    0.97
   2  -5   4    1.66    0.99
   2  -5   4    1.69    1.05
   2   5   4    0.73    0.90
   2  -5   4    0.76    0.68
   2   5   4    1.60    0.89
   2   5   4    1.33    0.68
  -2   5  -4    1.36    1.04
   2  -5   5   92.41    2.27
   2   5   5   95.43    2.44
   2  -5   5   96.73    2.68
   2  -5   5   95.41    2.74
  -2   5  -5   96.23    2.75
   2   5   5   94.25    2.52
   2  -5   5   95.12    2.75
  -2  -5  -5   95.53    2.62
   2   5   6   52.69    1.73
   2  -5   6   53.31    2.08
   2  -5   6   53.30    1.68
  -2  -5  -6   52.89    1.98
   2   5   6   52.54    1.82
   2  -5   6   51.30    2.01
   2  -5   6   51.11    1.98
   2  -5   7    3.18    1.16
   2   5   7    1.12    0.98
   2  -5   7    1.52    1.07
  -2  -5  -7    1.41    1.04
   2  -5   7    1.70    0.99
   2   5   7    1.42    0.73
   2  -5   7    1.83    0.80
   2   5   7    3.67    0.93
   2   5   8   34.72    1.60
   2  -5   8   37.07    1.52
   2  -5   8   37.82    1.81
   2   5   8   36.63    1.51
   2   5   8   35.36    1.67
   2  -5   8   34.66    1.75
  -2   5  -8   33.30    1.76
   2   5   9   20.45    1.43
   2   5   9   19.49    1.33
  -2   5  -9   19.64    1.50
   2  -5   9   20.42    1.49
   2  -5   9   21.84    1.51
   2  -5   9   22.12    1.30
  -2   5 -10    6.66    1.28
   2   5  10    6.10    1.05
   2  -5  10    8.16    1.28
   2  -5  10    6.48    1.15
   2  -5  10    8.53    1.10
   2   5  10    7.69    1.24
   2   5  11   -0.39    1.04
   2   5  11    0.25    0.93
   2  -5  11   -0.65    1.17
  -2   5 -11    0.71    1.19
   2  -5  11    1.40    1.09
   2  -5  11    2.86    1.00
  -2   5 -11   -0.07    1.16
  -2   5 -12    0.77    1.13
   2  -5  12    0.50    1.13
   2   5  12    1.32    1.10
   2  -5  12   -1.50    1.12
   2  -5  12    0.13    1.00
  -2   5 -12   -0.08    1.28
   2  -5  13   28.95    1.73
  -2   5 -13   30.07    1.93
   2  -5  13   25.16    1.65
   2  -5  13   28.61    1.80
   2   5  13   31.45    1.90
  -2   5 -14   18.38    1.77
   2  -5  14   18.62    1.52
   2  -5  14   16.96    1.58
  -2   5 -14   19.01    1.83
   2   5  14   16.32    1.58
   2  -5  14   17.63    1.57
   2  -5  15    2.57    1.28
  -2   5 -15    6.10    1.59
   2  -5  15    3.60    1.32
  -2   5 -15    3.72    1.47
   2   5  15    4.58    1.39
   2  -5  16    1.32    1.31
   2  -5  16    0.91    1.32
  -2   5 -16    1.87    1.53
   2   5  16    0.29    1.33
  -2   5 -16    2.71    1.49
   2   5  17   25.95    1.94
  -2   5 -17   28.90    2.11
  -2   5 -17   25.26    2.05
   2  -5  17   26.40    1.86
   2   5  18    7.49    1.60
  -2   5 -18    4.71    1.59
  -2   5 -18    6.49    1.73
   2  -5  18    3.77    1.43
   2   5  19    1.21    1.43
  -2   5 -19    3.04    1.63
  -2   5 -19    1.40    1.60
   2  -5  19    3.34    1.39
   2   5  20   -0.23    1.46
  -2   5 -20    0.79    1.63
  -2   5 -20    2.90    1.63
   2  -5  20   -1.14    1.32
   2   5  21    2.23    1.59
  -2   5 -21    3.97    1.80
  -2   5 -21    3.32    1.73
   2   5  22    1.81    1.61
  -2   5 -22    0.36    1.74
  -2   5 -22    1.52    1.78
   2   5  23    1.61    1.67
  -2   5 -23   -1.99    1.76
  -2   5 -23   -0.60    1.76
   2   5  24    1.15    1.65
  -2   5 -24   -0.85    1.77
   2   5  25    1.17    1.70
  -2  -6  25    0.63    1.71
  -2   6  25    0.90    1.77
  -2  -6  24    3.31    1.64
  -2   6  24   -1.88    1.76
   2   6 -23   -0.25    1.83
  -2  -6  23   -1.07    1.54
  -2   6  23   -1.34    1.73
   2   6 -22   -1.36    1.78
  -2  -6  22    2.55    1.62
  -2   6  22   -0.47    1.63
  -2  -6  21    8.20    1.72
   2   6 -21    3.12    1.75
  -2  -6  20   11.32    1.73
   2   6 -20    9.55    1.92
  -2  -6  19    1.68    1.41
   2   6 -19    0.91    1.64
  -2  -6  18    2.85    1.45
  -2  -6  18    2.31    1.33
   2   6 -18    1.42    1.53
  -2  -6  17   -1.08    1.38
  -2  -6  17   -0.94    1.27
   2   6 -17    1.69    1.57
  -2  -6  16    6.81    1.46
   2   6 -16    6.98    1.52
  -2  -6  16    4.27    1.31
   2   6 -16    7.04    1.62
  -2  -6  15    3.74    1.34
   2   6 -15    6.78    1.65
   2   6 -15    3.52    1.45
  -2  -6  15    4.65    1.32
  -2  -6  14    7.18    1.38
  -2  -6  14    9.68    1.48
  -2   6  14    7.04    1.26
   2   6 -14    8.99    1.41
   2   6 -14    6.98    1.50
   2   6 -14    7.40    1.58
   2   6 -13    2.83    1.41
  -2  -6  13    2.89    1.27
   2   6 -13    2.96    1.37
  -2  -6  13    3.17    1.25
  -2   6  13    2.39    1.15
   2   6 -12    6.33    1.45
  -2  -6  12    7.94    1.34
   2   6 -12    5.02    1.41
  -2  -6  12    7.35    1.32
  -2   6  12    6.94    1.25
   2   6 -11   12.31    1.58
   2   6 -11   12.83    1.57
  -2  -6  11   12.24    1.39
  -2   6  11   13.27    1.36
  -2  -6  11   12.13    1.49
   2   6 -10   12.52    1.53
  -2   6  10    9.69    1.21
  -2  -6  10   12.13    1.41
  -2  -6  10   12.33    1.41
  -2   6   9   30.58    1.61
  -2  -6   9   28.37    1.66
   2  -6  -9   30.59    1.67
   2   6  -9   29.95    1.88
  -2  -6   9   28.38    1.76
   2   6  -8    7.24    1.40
  -2  -6   8    6.03    1.08
   2  -6  -8    5.47    1.22
  -2   6   8    6.89    1.03
  -2  -6   8    4.81    1.18
  -2   6   8    5.39    1.04
   2  -6  -7   -0.62    0.95
   2   6  -7   -0.47    1.27
   2  -6  -7   -0.13    1.11
  -2  -6   7   -0.21    1.02
  -2   6   7   -1.45    0.88
  -2   6   7    0.92    0.88
  -2  -6   7   -1.42    1.08
  -2  -6   6    1.57    0.99
  -2   6   6   -0.90    0.82
   2   6  -6    0.23    1.16
  -2  -6   6    1.55    1.11
   2  -6  -6    1.33    0.86
  -2   6   6    2.77    0.90
   2  -6  -6   -0.34    1.16
   2   6  -6    0.85    1.26
   2  -6  -6   -0.26    0.98
  -2  -6   5    0.27    0.98
   2  -6  -5   -0.90    1.16
  -2  -6   5    0.30    1.07
   2  -6  -5    0.59    0.90
   2   6  -5   -0.38    1.24
   2  -6  -5   -0.26    1.02
   2   6  -5    0.46    1.11
  -2   6   5    1.27    0.78
  -2  -6   4    0.59    0.97
   2  -6  -4    1.34    0.93
  -2  -6   4    2.25    1.17
   2   6  -4    0.30    1.21
   2  -6  -4    1.54    0.99
  -2   6   4   -0.41    0.82
   2  -6  -4   -0.56    1.15
   2   6  -4   -0.15    1.11
  -2  -6   3    0.91    0.98
  -2   6   3   -0.28    0.81
   2  -6  -3   -0.68    1.04
   2   6  -3   -1.10    1.21
   2  -6  -3    0.25    0.89
  -2  -6   3   -0.44    1.11
   2  -6  -3    0.57    1.16
   2   6  -3   -1.42    1.12
  -2   6   2   21.30    1.24
   2  -6  -2   21.65    1.49
   2   6  -2   21.95    1.63
  -2   6   2   22.73    1.52
  -2  -6   2   20.64    1.39
   2  -6  -2   20.47    1.35
  -2  -6   2   21.40    1.54
   2   6  -2   23.82    1.62
   2  -6  -2   21.33    1.60
   2   6  -1   -0.63    0.95
   2  -6  -1    0.59    0.98
   2  -6  -1    0.88    1.22
  -2   6   1    0.21    1.13
   2   6  -1    0.92    1.21
   2  -6  -1    1.21    1.10
  -2   6   1    0.69    0.80
  -2  -6   1    0.15    1.03
   2   6  -1    0.44    1.08
   2   6   0   96.45    2.80
   2   6   0   97.67    2.81
   2  -6   0   95.09    2.88
   2  -6   0   91.80    2.80
  -2   6   0   93.80    2.44
  -2  -6   0   95.42    2.56
   2  -6   0   94.85    2.71
  -2  -6   0   93.13    2.74
   2   6   0   90.31    2.49
  -2   6   0   95.10    2.80
   2   6   1   24.79    1.63
   2   6   1   23.16    1.57
   2  -6   1   24.26    1.50
  -2  -6  -1   22.10    1.46
   2  -6   1   25.83    1.70
  -2   6  -1   23.76    1.26
  -2  -6  -1   22.10    1.43
   2  -6   1   21.73    1.53
   2   6   1   22.27    1.31
  -2   6  -1   21.03    1.58
  -2   6  -2    6.80    1.34
   2  -6   2   10.42    1.34
   2   6   2   10.15    1.32
   2  -6   2    9.41    1.25
   2  -6   2   10.17    1.40
  -2  -6  -2   10.02    1.20
   2   6   2    8.27    1.27
   2   6   3  123.15    3.16
   2   6   3  120.10    3.19
   2  -6   3  121.32    3.33
  -2  -6  -3  122.12    3.08
   2  -6   3  127.27    3.42
  -2   6  -3  122.43    3.33
   2  -6   3  124.54    3.26
   2   6   4  128.75    3.24
   2   6   4  129.90    3.30
   2  -6   4  129.55    3.47
  -2  -6  -4  127.06    3.23
   2  -6   4  133.44    3.53
  -2   6  -4  127.15    3.45
   2  -6   4  130.53    3.42
   2   6   5   30.33    1.59
  -2  -6  -5   28.27    1.60
   2  -6   5   29.53    1.74
  -2   6  -5   27.35    1.80
   2  -6   5   26.80    1.78
   2  -6   5   25.20    1.76
   2   6   5   27.22    1.60
   2   6   6    2.25    1.11
  -2   6  -6    1.73    1.29
   2   6   6    3.94    1.07
   2  -6   6    1.05    1.16
   2  -6   6    3.20    1.20
  -2  -6  -6    2.41    1.18
  -2   6  -7    1.11    1.34
   2  -6   7    2.71    1.18
   2   6   7    1.37    1.03
   2  -6   7    4.70    1.26
   2   6   7    2.84    1.09
   2  -6   8    4.76    1.27
   2  -6   8    7.00    1.37
  -2   6  -8    9.00    1.43
   2   6   8    8.26    1.28
  -2   6  -9    9.41    1.52
   2  -6   9    7.77    1.39
   2   6   9    9.94    1.32
   2  -6   9    8.49    1.44
   2   6   9    8.31    1.19
   2  -6  10   12.51    1.51
  -2   6 -10   12.85    1.58
   2   6  10   11.41    1.44
   2  -6  10   12.49    1.41
   2   6  10   11.81    1.29
   2   6  11    9.13    1.40
  -2   6 -11    9.29    1.48
   2  -6  11   10.07    1.46
   2  -6  11    7.98    1.41
  -2   6 -11    8.25    1.46
   2   6  12    9.65    1.41
  -2   6 -12    6.71    1.54
   2  -6  12    8.24    1.45
  -2   6 -12    8.46    1.52
   2  -6  12    7.11    1.40
   2   6  13   16.91    1.63
   2  -6  13   20.83    1.74
  -2   6 -13   17.02    1.65
  -2   6 -13   17.23    1.78
   2  -6  13   18.57    1.69
   2  -6  14   25.66    1.86
  -2   6 -14   24.88    1.98
   2  -6  14   31.90    2.07
   2   6  14   26.11    1.87
  -2   6 -15   54.73    2.55
   2   6  15   53.17    2.47
   2  -6  15   48.33    2.42
  -2   6 -15   56.14    2.66
   2   6  16   -0.83    1.39
  -2   6 -16    2.94    1.64
  -2   6 -16    3.09    1.60
   2  -6  16    4.39    1.42
  -2   6 -17   -0.11    1.58
   2   6  17    2.14    1.42
  -2   6 -17    4.16    1.59
   2  -6  17    3.10    1.42
  -2   6 -18    2.06    1.66
   2   6  18   -1.88    1.49
  -2   6 -18   -0.77    1.60
   2  -6  18    0.33    1.38
  -2   6 -19   16.42    2.04
   2   6  19   16.32    1.84
  -2   6 -19   14.47    1.94
   2  -6  19   11.55    1.72
  -2   6 -20    0.12    1.71
   2   6  20    0.59    1.60
  -2   6 -20    0.82    1.68
   2  -6  20   -0.34    1.46
  -2   6 -21    3.57    1.82
   2   6  21    3.15    1.73
  -2   6 -21    0.85    1.69
   2  -6  21    0.92    1.45
   2   6  22    4.35    1.81
  -2   6 -22    4.78    1.90
  -2   6 -22    2.36    1.78
  -2   6 -23    1.02    1.79
  -2   6 -23    2.43    1.87
   2   6  24    7.13    1.92
   2   7 -23    1.86    1.94
  -2  -7  23    0.61    1.63
  -2   7  22   -2.11    1.55
   2   7 -22    2.34    1.89
  -2  -7  22   -0.12    1.55
  -2   7  21    4.59    1.54
  -2  -7  21    2.45    1.60
  -2   7  20    0.12    1.39
   2   7 -20   -0.62    1.77
  -2  -7  20    0.45    1.48
  -2   7  19    5.68    1.53
   2   7 -19    6.07    1.91
  -2  -7  19    5.31    1.59
   2   7 -18    0.94    1.66
  -2  -7  18   -0.43    1.32
  -2   7  18    2.09    1.38
  -2  -7  18    3.76    1.53
   2   7 -17    1.26    1.66
  -2  -7  17   -1.98    1.48
  -2  -7  17    0.75    1.43
  -2   7  17   -0.11    1.30
   2   7 -16    3.44    1.66
  -2   7  16    2.05    1.33
   2   7 -16    0.49    1.48
  -2  -7  16    1.62    1.31
  -2  -7  16   -0.42    1.33
   2   7 -15   27.94    2.19
   2   7 -15   27.99    1.99
  -2  -7  15   28.77    2.00
  -2   7  15   27.00    1.86
  -2  -7  15   27.33    1.95
   2   7 -15   28.26    2.05
   2   7 -14   12.51    1.74
  -2  -7  14    9.73    1.56
   2   7 -14    9.37    1.58
  -2  -7  14   11.11    1.56
   2   7 -14   12.18    1.78
  -2   7  14    9.66    1.46
   2   7 -13    0.49    1.47
  -2  -7  13    0.61    1.36
   2   7 -13    1.81    1.43
  -2  -7  13    1.38    1.28
   2   7 -13    3.23    1.54
  -2   7  13    2.64    1.20
   2   7 -12   12.74    1.78
  -2  -7  12   10.53    1.51
   2   7 -12   14.20    1.65
  -2  -7  12   12.47    1.49
   2   7 -12   12.77    1.73
  -2   7  12   12.96    1.39
   2   7 -11   -0.38    1.35
  -2   7  11    1.52    1.14
  -2  -7  11    0.78    1.34
   2   7 -11    1.62    1.52
  -2  -7  11    0.87    1.15
   2   7 -10   25.61    1.95
  -2  -7  10   29.74    1.83
  -2  -7  10   25.68    1.88
   2   7 -10   30.58    2.05
  -2   7  10   25.44    1.63
   2   7  -9    1.67    1.40
  -2  -7   9   -0.19    1.16
  -2   7   9    1.64    1.01
   2   7  -9    0.56    1.42
  -2  -7   9    0.74    1.13
   2  -7  -8    3.52    1.25
  -2  -7   8    5.59    1.40
   2   7  -8    5.74    1.51
   2   7  -8    5.70    1.44
  -2  -7   8    6.62    1.25
   2  -7  -7    5.81    1.38
  -2  -7   7    7.33    1.37
   2   7  -7    7.03    1.52
   2  -7  -7    5.55    1.26
   2   7  -7    6.93    1.52
  -2  -7   7    5.46    1.22
   2  -7  -6    1.05    1.27
  -2  -7   6    0.72    1.10
   2  -7  -6   -0.15    1.18
   2   7  -6   -1.26    1.40
   2   7  -6    1.72    1.28
  -2  -7   6    0.54    1.05
   2  -7  -5    7.15    1.44
   2   7  -5    7.87    1.40
  -2  -7   5    8.37    1.41
   2  -7  -5    8.26    1.21
   2  -7  -5    8.05    1.31
   2   7  -5    5.78    1.49
  -2  -7   5    8.02    1.24
  -2   7   4   -0.08    1.16
   2  -7  -4    1.08    1.31
   2   7  -4    0.97    1.30
   2  -7  -4   -0.65    1.02
  -2  -7   4   -0.35    1.20
   2   7  -4    0.70    1.36
   2  -7  -4    0.48    1.17
  -2  -7   4   -0.08    1.02
   2  -7  -3    4.24    1.07
  -2  -7   3    1.04    1.15
  -2   7   3    2.32    1.20
   2  -7  -3    3.89    1.40
   2   7  -3    2.11    1.30
  -2  -7   3    2.46    1.06
   2   7  -3    2.16    1.33
   2  -7  -3    2.18    1.20
   2  -7  -2   -0.94    1.32
   2  -7  -2    1.22    1.08
  -2   7   2    0.73    1.18
   2   7  -2   -0.08    1.32
   2  -7  -2   -0.74    1.20
  -2  -7   2   -1.21    1.15
   2   7  -2    1.04    1.25
   2  -7  -1    1.82    1.42
   2  -7  -1    4.92    1.15
  -2   7   1    3.83    1.29
   2   7  -1    3.60    1.40
   2  -7  -1    3.61    1.28
  -2  -7   1    3.58    1.24
   2   7  -1    4.45    1.37
   2  -7   0    0.09    1.37
   2  -7   0   -0.48    1.10
  -2   7   0    0.66    1.26
   2  -7   0    0.77    1.26
   2   7   0   -1.15    1.28
  -2  -7   0   -0.59    1.21
   2   7   0    1.52    1.25
   2  -7   1    3.73    1.29
   2   7   1    1.53    1.29
   2  -7   1    2.62    1.18
   2   7   1    1.59    1.25
  -2   7  -1    3.43    1.34
   2  -7   1    3.02    1.43
   2   7   2    8.17    1.39
  -2   7  -2    8.86    1.43
  -2   7  -2   12.02    1.60
   2  -7   2   10.43    1.43
   2   7   2    8.88    1.43
   2  -7   2   13.31    1.50
   2   7   3    6.11    1.32
   2  -7   3    7.19    1.28
  -2   7  -3    7.65    1.42
   2  -7   3    6.10    1.37
   2   7   3    6.06    1.41
  -2   7  -3    6.52    1.53
  -2  -7  -4   -0.14    1.15
   2   7   4    1.68    1.25
   2  -7   4   -0.09    1.13
  -2   7  -4   -0.36    1.29
  -2   7  -4    1.17    1.39
   2   7   4    0.30    1.23
   2  -7   4    0.46    1.27
   2   7   5   17.62    1.57
  -2  -7  -5   17.55    1.53
  -2   7  -5   18.69    1.77
   2   7   5   20.10    1.59
   2  -7   5   20.78    1.82
   2  -7   5   16.69    1.56
   2   7   6   10.75    1.40
   2  -7   6   11.49    1.58
  -2  -7  -6   10.58    1.40
   2  -7   6   16.02    1.73
  -2   7  -6    9.48    1.61
   2  -7   7    7.82    1.40
   2   7   7    6.00    1.23
   2   7   7    6.07    1.23
   2  -7   7    5.60    1.41
  -2   7  -7    5.67    1.53
   2  -7   8    2.89    1.32
   2   7   8    0.26    1.16
   2  -7   8    0.48    1.30
  -2   7  -8   -0.09    1.41
   2  -7   9    0.20    1.36
   2   7   9    0.79    1.20
   2  -7   9    1.85    1.44
  -2   7  -9    3.03    1.56
   2  -7  10    9.01    1.45
   2  -7  10    9.24    1.58
  -2   7 -10    7.03    1.63
   2   7  10    8.75    1.42
   2  -7  11   10.88    1.66
  -2   7 -11   10.77    1.60
   2  -7  11   14.39    1.72
  -2   7 -11    9.74    1.70
   2   7  11   11.52    1.52
   2  -7  12    5.73    1.54
  -2   7 -12    5.61    1.58
   2  -7  12    8.21    1.59
  -2   7 -12   11.48    1.71
   2   7  12   11.58    1.56
   2  -7  13    1.08    1.42
  -2   7 -13    2.19    1.55
  -2   7 -13    1.34    1.50
   2  -7  13    3.12    1.47
   2   7  13   -1.29    1.36
   2  -7  14   11.72    1.70
  -2   7 -14   11.11    1.71
   2  -7  14   10.23    1.62
   2   7  14   10.70    1.61
   2  -7  15    1.35    1.47
  -2   7 -15    1.97    1.65
   2   7  15    2.43    1.41
  -2   7 -15    2.65    1.58
   2  -7  16   11.62    1.79
  -2   7 -16   16.16    2.09
   2   7  16   11.10    1.70
  -2   7 -16   15.51    1.97
   2  -7  17    0.70    1.47
  -2   7 -17    1.58    1.75
   2   7  17    0.67    1.53
  -2   7 -17    2.36    1.70
   2  -7  18    1.78    1.56
  -2   7 -18   -0.81    1.71
  -2   7 -18    0.62    1.80
   2   7  18   -0.81    1.51
   2  -7  19    1.57    1.54
  -2   7 -19    1.19    1.69
  -2   7 -19    1.01    1.80
   2   7  19    1.66    1.60
   2  -7  20    7.33    1.72
  -2   7 -20   10.12    1.95
  -2   7 -20   11.86    2.14
   2  -7  21    4.32    1.67
  -2   7 -21    2.50    1.80
  -2   7 -21    3.28    1.95
   2   8 -20    2.50    1.93
  -2  -8  19   -0.48    1.49
   2   8 -19    1.29    1.89
  -2  -8  18    1.19    1.55
   2   8 -18    0.75    1.78
  -2  -8  17    2.25    1.49
   2   8 -17   -0.61    1.75
  -2  -8  16    0.47    1.49
   2   8 -16    0.12    1.78
   2   8 -16   -0.11    1.57
  -2  -8  15   -0.12    1.47
   2   8 -15    0.76    1.53
   2   8 -15    3.14    1.75
   2   8 -15   -1.65    1.61
  -2  -8  14   -0.23    1.49
   2   8 -14    2.17    1.56
   2   8 -14    3.29    1.69
   2   8 -14    2.42    1.65
  -2  -8  13    2.60    1.45
   2   8 -13    5.62    1.64
   2   8 -13    4.74    1.66
   2   8 -13    2.95    1.64
  -2  -8  12    6.69    1.55
   2   8 -12    6.68    1.68
   2   8 -12    7.28    1.70
   2   8 -12    4.25    1.66
  -2  -8  11    2.64    1.44
   2   8 -11    3.68    1.63
   2   8 -11    3.65    1.56
  -2  -8  10    0.65    1.41
   2   8 -10    0.54    1.61
   2   8 -10    1.81    1.56
  -2  -8   9    0.86    1.41
   2   8  -9    0.11    1.52
   2   8  -9    1.27    1.48
  -2  -8   8    2.54    1.45
   2   8  -8   -0.11    1.56
   2   8  -8   -1.58    1.51
  -2  -8   7    2.09    1.39
   2   8  -7    0.52    1.47
  -2   8   7   -0.45    1.40
   2   8  -7    0.52    1.58
  -2  -8   6    0.41    1.28
   2   8  -6    0.93    1.41
  -2   8   6    0.27    1.28
   2   8  -6    4.12    1.64
   2  -8  -6    2.22    1.30
  -2   8   6    2.94    1.50
  -2  -8   5    2.86    1.37
   2   8  -5    0.62    1.41
  -2   8   5    1.98    1.32
  -2   8   5    1.40    1.42
   2   8  -5    2.04    1.62
   2  -8  -5    1.81    1.28
  -2  -8   4    1.41    1.31
   2   8  -4    0.81    1.42
   2  -8  -4    0.46    1.31
   2   8  -4   -0.50    1.50
  -2   8   4    1.99    1.42
  -2   8   4    1.90    1.28
  -2  -8   3    7.69    1.44
   2  -8  -3    5.17    1.30
   2   8  -3    7.55    1.65
   2  -8  -3    5.27    1.50
   2   8  -3    5.85    1.58
  -2   8   3    6.13    1.56
  -2   8   3    5.65    1.45
  -2  -8   2    0.49    1.40
   2  -8  -2    3.35    1.20
   2   8  -2    4.58    1.50
  -2   8   2    0.87    1.48
   2  -8  -2    4.40    1.45
   2   8  -2    1.17    1.49
  -2   8   2    2.20    1.35
  -2  -8   1   -0.10    1.28
   2  -8  -1    1.80    1.21
   2   8  -1   -0.20    1.44
  -2   8   1   -0.09    1.31
   2  -8  -1    0.78    1.36
   2   8  -1    1.35    1.52
  -2   8   1    0.59    1.47
   2  -8   0    6.53    1.37
   2   8   0    7.70    1.59
  -2   8   0    7.91    1.53
  -2   8   0    6.56    1.66
   2   8   0    7.69    1.60
   2  -8   0    6.30    1.48
   2  -8   1   11.85    1.47
   2   8   1   11.93    1.66
  -2   8  -1    9.93    1.57
   2   8   1   11.11    1.67
   2  -8   1    9.39    1.67
  -2   8  -1    9.84    1.69
   2  -8   2   22.49    1.82
   2   8   2   24.60    1.89
  -2   8  -2   21.48    1.90
   2   8   2   21.83    1.85
   2  -8   2   19.51    1.88
  -2   8  -2   22.04    1.99
   2  -8   3   20.01    1.75
   2   8   3   17.98    1.76
   2   8   3   15.85    1.74
   2  -8   3   18.13    1.85
  -2   8  -3   19.07    1.95
  -2   8  -3   18.48    1.81
   2  -8   4   19.43    1.80
   2   8   4   15.05    1.71
   2   8   4   14.75    1.72
   2  -8   4   18.06    1.89
  -2   8  -4   14.70    1.90
  -2   8  -4   19.10    1.85
   2  -8   5    7.56    1.53
   2   8   5    6.00    1.49
   2  -8   5    6.31    1.58
  -2   8  -5    4.39    1.66
   2  -8   6   18.03    1.85
   2   8   6   18.56    1.70
  -2   8  -6   19.22    2.03
   2  -8   6   18.07    1.89
   2  -8   7    5.73    1.47
  -2   8  -7    6.59    1.70
   2  -8   7    5.05    1.60
   2  -8   8   -0.32    1.41
  -2   8  -8    1.28    1.64
   2  -8   8    2.50    1.53
   2  -8   9   13.81    1.75
  -2   8  -9   11.82    1.85
   2  -8   9    7.24    1.68
   2  -8  10    0.90    1.42
  -2   8 -10    0.22    1.59
   2  -8  10   -0.11    1.54
   2  -8  11   15.73    1.83
  -2   8 -11   17.52    1.96
   2  -8  11   15.60    1.88
   2  -8  12    0.35    1.45
  -2   8 -12    0.54    1.57
   2  -8  12   -0.90    1.53
   2  -8  13    7.86    1.67
  -2   8 -13    6.18    1.72
   2  -8  13    4.40    1.61
   2  -8  14    8.11    1.73
   2  -8  14    6.11    1.61
   2  -8  15    1.97    1.54
  -2   8 -15    1.38    1.82
   2  -8  15    2.16    1.57
  -2   8 -16    6.02    1.93
   2  -8  16    4.37    1.73
  -2   8 -17    2.74    1.85
   2  -8  17    0.38    1.59
  -2   8 -18    6.90    2.02
   2  -8  18    9.08    1.82
   2  -8  19    0.90    1.68
   2   9 -17   -1.04    1.87
  -2  -9  17    0.13    1.60
  -2  -9  16    1.40    1.62
   2   9 -16    2.42    1.79
   2   9 -16   -3.17    1.88
  -2  -9  15   -0.63    1.58
   2   9 -15   -0.96    1.65
   2   9 -15   -0.48    1.71
   2   9 -15    1.49    1.74
  -2  -9  14   -0.50    1.57
   2   9 -14   -0.48    1.61
   2   9 -14    0.97    1.79
   2   9 -14   -0.36    1.74
  -2  -9  13    0.12    1.55
   2   9 -13   -0.12    1.65
   2   9 -13    0.97    1.78
   2   9 -13    0.95    1.75
  -2  -9  12   -0.37    1.49
   2   9 -12    0.96    1.67
   2   9 -12    2.41    1.77
   2   9 -12    1.85    1.75
  -2  -9  11    2.68    1.61
   2   9 -11    2.15    1.63
   2   9 -11   -1.44    1.74
   2   9 -11    1.24    1.66
  -2  -9  10    2.65    1.61
   2   9 -10    2.39    1.81
   2   9 -10    4.64    1.72
  -2  -9   9   -0.12    1.45
   2   9  -9   -0.71    1.69
   2   9  -9    1.18    1.67
  -2  -9   8   -0.12    1.47
   2   9  -8   -1.18    1.71
   2   9  -8   -0.12    1.65
  -2  -9   7    2.92    1.53
   2   9  -7    7.24    1.85
   2   9  -7    7.49    1.77
  -2  -9   6    0.69    1.48
   2   9  -6    1.04    1.63
  -2   9   6   -2.39    1.52
   2   9  -6   -0.35    1.61
  -2  -9   5    1.60    1.50
   2   9  -5   -0.11    1.71
   2  -9  -5   -0.10    1.42
  -2   9   5    1.79    1.57
   2   9  -5    0.35    1.65
  -2  -9   4   -0.91    1.43
  -2   9   4    2.22    1.48
   2   9  -4    1.47    1.60
   2  -9  -4    2.40    1.46
  -2   9   4   -1.92    1.58
   2   9  -4    1.71    1.64
  -2  -9   3    1.80    1.45
   2   9  -3    2.27    1.60
   2   9  -3    1.23    1.66
  -2   9   3    1.19    1.59
   2  -9  -3    5.53    1.60
  -2   9   3    1.73    1.49
  -2  -9   2    9.91    1.67
   2  -9  -2    7.18    1.51
   2   9  -2    4.82    1.60
  -2   9   2    5.44    1.56
   2   9  -2    8.49    1.74
  -2   9   2    7.35    1.76
   2  -9  -2    6.16    1.64
   2  -9  -1    6.80    1.47
   2   9  -1    4.77    1.66
  -2   9   1    6.45    1.58
   2  -9  -1    5.16    1.58
   2   9  -1    5.87    1.72
  -2   9   1    7.32    1.78
   2  -9   0    8.60    1.54
   2   9   0   15.67    1.90
  -2   9   0   10.75    1.71
   2  -9   0   10.81    1.78
   2   9   0   13.18    1.87
  -2   9   0    9.65    1.85
   2  -9   1    7.81    1.59
   2   9   1    3.79    1.54
  -2   9  -1    5.87    1.61
   2  -9   1    6.77    1.75
   2   9   1    8.33    1.72
  -2   9  -1    8.06    1.75
   2  -9   2    2.80    1.43
   2   9   2    0.75    1.56
  -2   9  -2   -0.54    1.45
   2  -9   2    3.43    1.62
   2   9   2    0.83    1.54
  -2   9  -2   -0.23    1.66
   2  -9   3   -0.11    1.37
   2   9   3   -0.11    1.45
   2  -9   3    0.81    1.58
   2   9   3    1.12    1.50
  -2   9  -3   -0.12    1.65
   2  -9   4   12.97    1.84
   2   9   4   13.62    1.77
   2  -9   4   16.25    1.98
  -2   9  -4   18.17    2.10
   2  -9   5   10.26    1.66
   2   9   5    9.02    1.64
   2  -9   5    8.74    1.80
  -2   9  -5   12.67    2.01
   2  -9   6   16.13    1.88
   2  -9   6   19.69    2.07
  -2   9  -6   16.17    2.08
   2  -9   7    0.59    1.47
   2  -9   7    4.46    1.74
  -2   9  -7    2.37    1.73
   2  -9   8    0.60    1.54
   2  -9   8    1.34    1.64
  -2   9  -8    1.67    1.73
   2  -9   9   11.48    1.79
   2  -9   9   13.82    1.95
  -2   9  -9   14.69    2.06
   2  -9  10    2.23    1.62
   2  -9  10    2.22    1.63
  -2   9 -10    3.71    1.79
   2  -9  11    0.25    1.60
   2  -9  11   -0.12    1.61
  -2   9 -11   -0.48    1.72
   2  -9  12    0.26    1.59
   2  -9  12    2.73    1.72
  -2   9 -12    0.12    1.72
   2  -9  13    1.68    1.65
   2  -9  13   -1.12    1.68
  -2   9 -13   -2.63    1.72
   2  -9  14    5.10    1.78
   2  -9  14    3.24    1.77
   2  -9  15   -0.13    1.62
  -2   9 -15   -0.67    1.87
   2  -9  15    0.25    1.68
   2  10 -12    3.27    1.89
   2  10 -12    1.17    1.79
  -2 -10  11   -3.18    1.74
   2  10 -11   -0.39    1.85
   2  10 -11    1.30    1.76
  -2 -10  10   -0.92    1.60
   2  10 -10    0.13    1.86
   2  10 -10   -1.82    1.72
  -2 -10   9   -0.39    1.67
   2  10  -9   -1.94    1.90
   2  10  -9   -1.04    1.75
   2  10  -8   -0.52    1.79
   2  10  -8   -0.51    1.84
  -2 -10   8    1.55    1.63
   2  10  -7   -0.39    1.73
   2  10  -7    0.13    1.84
  -2 -10   7    3.46    1.69
   2  10  -6    0.64    1.88
   2  10  -6    1.14    1.84
  -2 -10   6    3.05    1.60
   2  10  -5    3.67    1.77
   2  10  -5    4.52    1.88
  -2  10   5    3.83    1.73
  -2 -10   5    2.65    1.66
   2  10  -4    1.76    1.75
  -2  10   4    0.57    1.57
   2  10  -4    2.24    1.84
  -2  10   4    0.24    1.72
  -2 -10   4    0.62    1.55
   2  10  -3    2.74    1.72
   2  10  -3   -3.20    1.85
  -2  10   3   -3.23    1.72
  -2 -10   3    1.86    1.64
   2  10  -2   10.94    2.02
  -2  10   2    9.91    1.97
   2  10  -2    9.01    1.88
   2  10  -1   -1.32    1.74
  -2  10   1   -0.12    1.76
   2 -10  -1    0.36    1.58
   2  10  -1    0.24    1.65
   2  10   0    0.12    1.61
   2 -10   0    0.57    1.48
   2  10   0    1.30    1.70
  -2  10   0    2.60    1.81
   2 -10   0   -0.74    1.60
  -2  10   0   -2.54    1.69
   2  10   1    4.06    1.70
   2  10   1    3.96    1.74
  -2  10  -1    4.74    1.82
   2 -10   1    1.99    1.71
   2 -10   1    4.98    1.64
  -2  10  -1    4.08    1.75
   2  10   2   -0.11    1.64
  -2  10  -2    1.01    1.77
   2 -10   2    2.14    1.66
   2  10   2   -0.12    1.59
   2 -10   2    0.24    1.51
  -2  10  -3    1.27    1.80
   2 -10   3    0.64    1.73
   2  10   3   -1.05    1.62
   2 -10   3   -0.48    1.55
   2 -10   4   -1.34    1.50
  -2  10  -4   -0.89    1.77
   2 -10   4   -0.26    1.76
   2 -10   5   11.91    1.89
   2 -10   5   12.57    2.03
  -2  10  -5   13.11    2.10
   2 -10   6    1.26    1.67
  -2  10  -6   -1.93    1.84
   2 -10   6    0.39    1.79
   2 -10   7    3.84    1.75
   2 -10   7    4.09    1.87
  -2  10  -7    0.52    1.84
   2 -10   8   -1.82    1.63
   2 -10   8    1.46    1.80
  -2  10  -8   -1.04    1.86
   2 -10   9    3.69    1.76
  -2  10  -9    2.73    1.94
   2 -10   9    3.20    1.80
   2 -10  10    0.27    1.68
   2 -10  10   -0.54    1.77
  -2  10 -10   -2.08    1.90
  -3   0  30    0.38    1.88
   3   0 -30   -0.26    1.63
  -3   0  30    2.06    1.85
  -3   0  29    3.69    1.89
   3   0 -29   -0.13    1.70
  -3   0  29    2.00    1.86
  -3   0  28    1.32    1.64
   3   0 -28   -0.12    1.55
  -3   0  28    2.55    1.86
  -3   0  27    2.31    1.69
   3   0 -27    0.60    1.51
  -3   0  27   -0.12    1.61
  -3   0  26    2.57    1.56
   3   0 -26    1.61    1.54
  -3   0  26    0.90    1.68
  -3   0  25    4.19    1.62
   3   0 -25    2.10    1.44
  -3   0  25    1.40    1.54
  -3   0  24    2.17    1.44
   3   0 -24   -0.11    1.35
  -3   0  24    2.68    1.62
   3   0 -23   40.91    2.26
  -3   0  23   41.55    2.32
  -3   0  23   44.99    2.40
  -3   0  22    1.70    1.42
   3   0 -22    0.67    1.30
  -3   0  22    3.74    1.45
   3   0 -21   71.19    2.66
  -3   0  21   73.95    2.77
  -3   0  21   72.49    2.69
  -3   0  20    1.36    1.35
   3   0 -20    0.86    1.17
  -3   0  20    2.85    1.33
   3   0 -19   37.90    1.93
  -3   0  19   35.07    1.99
  -3   0  19   36.77    1.94
  -3   0  18    1.60    1.23
   3   0 -18   -0.38    1.14
  -3   0  18    1.11    1.28
  -3   0  17   23.31    1.63
   3   0 -17   18.21    1.51
  -3   0  17   20.68    1.56
  -3   0  16    0.87    1.12
   3   0 -16    0.27    1.01
  -3   0  16    1.16    1.11
   3   0 -15   27.40    1.45
  -3   0  15   27.47    1.54
  -3   0  15   28.00    1.50
   3   0 -14    0.63    0.82
  -3   0  14    0.89    0.96
  -3   0  14    0.41    0.95
   3   0 -13   92.60    2.03
  -3   0  13   91.72    2.44
   3   0 -13   93.65    2.47
  -3   0  13   94.05    2.49
  -3   0  12    0.56    0.91
   3   0 -12   -0.10    0.84
  -3   0  12    0.22    0.54
  -3   0  12    0.69    0.91
   3   0 -12    0.39    0.64
  -3   0  12   -0.54    0.37
  -3   0  11  365.74    6.34
  -3   0  11  356.78    5.59
   3   0 -11  364.86    5.93
   3   0 -11  367.28    6.32
  -3   0  11  369.60    5.85
  -3   0  11  366.36    6.06
   3   0 -11  365.00    5.53
  -3   0  11  369.94    6.28
   3   0 -11  366.86    6.12
  -3   0  10    0.39    0.66
   3   0 -10    1.29    0.69
  -3   0  10   -0.44    0.58
  -3   0  10   -0.07    0.64
  -3   0  10    1.92    0.88
   3   0 -10   -0.77    0.70
   3   0 -10    0.16    0.81
   3   0 -10   -0.95    0.72
  -3   0  10    0.33    0.86
   3   0 -10    0.43    0.39
   3   0 -10    0.27    0.35
  -3   0  10    0.09    0.32
   3   0  -9  911.32   13.63
   3   0  -9  953.83   14.28
  -3   0   9  953.69   14.16
   3   0  -9  926.89   13.70
  -3   0   9  947.12   13.95
  -3   0   9  921.94   13.68
  -3   0   9  924.05   14.31
   3   0  -9  933.10   14.20
  -3   0   9  912.06   13.63
  -3   0   9  917.70   14.05
   3   0  -9  936.38   14.10
  -3   0   9  931.41   14.22
   3   0  -9  940.76   14.03
   3   0  -8    0.07    0.29
  -3   0   8    0.02    0.39
  -3   0   8    0.91    0.80
   3   0  -8    0.21    0.58
  -3   0   8    0.65    0.74
   3   0  -8    0.31    0.72
  -3   0   8   -0.80    0.61
  -3   0   8   -0.41    0.64
  -3   0   8    0.44    0.61
  -3   0   8    0.01    0.29
  -3   0   8    0.33    0.59
   3   0  -8   -0.20    0.71
   3   0  -8    0.04    0.43
   3   0  -7 1007.01   15.07
  -3   0   7 1016.73   15.01
   3   0  -7 1000.72   14.75
  -3   0   7  995.43   14.94
  -3   0   7  993.87   14.92
   3   0  -7  999.12   14.99
  -3   0   7  999.86   15.05
   3   0  -7 1005.71   14.96
  -3   0   7  991.95   15.02
  -3   0   7  990.14   15.12
   3   0  -7  981.58   14.59
  -3   0   7  995.92   14.72
  -3   0   6    0.12    0.60
   3   0  -6   -0.42    0.73
   3   0  -6    0.22    0.28
  -3   0   6    0.13    0.61
   3   0  -6    0.84    0.57
  -3   0   6   -0.29    0.58
  -3   0   6    0.33    0.44
   3   0  -6   -0.27    0.51
   3   0  -6    0.33    0.61
  -3   0   6    0.58    0.57
  -3   0   6    0.35    0.73
   3   0  -5  566.87    8.43
  -3   0   5  555.02    8.48
   3   0  -5  546.72    8.44
  -3   0   5  552.57    8.59
  -3   0   5  549.03    8.61
   3   0  -5  559.61    8.51
  -3   0   5  556.51    8.56
   3   0  -5  546.12    8.24
   3   0  -5  553.77    8.23
  -3   0   5  558.71    8.50
   3   0  -5  552.55    8.57
  -3   0   5  556.16    8.52
  -3   0   5  550.44    8.38
   3   0  -5  560.21    8.52
  -3   0   5  565.28    8.48
   3   0  -4    1.12    0.70
  -3   0   4    0.29    0.60
  -3   0   4    1.39    0.50
   3   0  -4   -0.17    0.35
  -3   0   4    0.63    0.49
   3   0  -4    1.02    0.50
   3   0  -4    0.38    0.52
  -3   0   4   -0.43    0.52
   3   0  -4    1.01    0.50
  -3   0   4    0.32    0.64
   3   0  -4    0.64    0.57
  -3   0   4    0.70    0.50
  -3   0   4    0.29    0.46
   3   0  -4   -0.26    0.50
   3   0  -3 1205.93   17.79
   3   0  -3 1218.68   17.92
  -3   0   3 1210.59   17.89
  -3   0   3 1211.52   17.81
   3   0  -3 1210.39   17.99
  -3   0   3 1203.19   17.94
  -3   0   3 1202.32   17.94
   3   0  -3 1215.18   17.88
  -3   0   3 1207.48   17.91
   3   0  -3 1197.23   17.92
  -3   0   3 1199.65   17.77
   3   0  -3 1181.90   17.78
  -3   0   3 1238.80   17.89
   3   0  -3 1220.82   17.85
  -3   0   3 1220.22   17.82
   3   0  -2    0.26    0.69
  -3   0   2    0.26    0.56
   3   0  -2    0.60    0.64
   3   0  -2   -0.18    0.43
  -3   0   2    0.06    0.46
   3   0  -2    0.19    0.41
  -3   0   2   -0.01    0.39
   3   0  -2   -0.74    0.50
  -3   0   2    0.09    0.40
  -3   0   2   -0.81    0.59
   3   0  -2   -0.63    0.54
   3   0  -2    1.11    0.51
  -3   0   1  210.78    3.56
   3   0  -1  211.04    3.37
   3   0  -1  214.16    3.46
  -3   0   1  219.68    3.51
   3   0  -1  217.06    3.48
   3   0  -1  217.12    3.60
  -3   0   1  208.40    3.54
   3   0  -1  217.62    3.61
  -3   0   1  207.46    3.47
   3   0  -1  214.94    3.53
  -3   0   0    0.16    0.52
   3   0   0    0.17    0.55
   3   0   0    0.46    0.73
   3   0   0    0.04    0.67
  -3   0   0    0.80    0.58
   3   0   0    1.03    0.49
  -3   0   0   -0.04    0.61
   3   0   1 1105.67   16.56
   3   0   1 1113.90   16.66
  -3   0  -1 1118.15   16.61
   3   0   1 1120.96   16.66
  -3   0  -1 1117.20   16.52
   3   0   1 1112.64   16.56
  -3   0  -2    2.50    0.77
   3   0   2    0.76    0.65
   3   0   2   -0.07    0.71
  -3   0  -2    0.51    0.60
  -3   0  -2    2.71    0.44
   3   0   2    0.64    0.54
  -3   0  -2    0.30    0.56
   3   0   2   -0.38    0.59
   3   0   3   21.44    1.02
  -3   0  -3   21.60    0.88
   3   0   3   20.61    0.64
  -3   0  -3   23.11    0.90
   3   0   3   22.00    0.82
  -3   0  -3   22.67    1.02
  -3   0  -3   23.05    0.79
   3   0   3   21.47    0.81
  -3   0  -3   21.81    0.91
   3   0   3   21.14    0.97
  -3   0  -3   22.64    0.82
   3   0   3   22.10    0.89
  -3   0  -4   -0.72    0.78
   3   0   4   -0.44    0.52
   3   0   4    1.21    0.75
   3   0   4    0.53    0.71
  -3   0  -4    0.54    0.63
  -3   0  -4    0.58    0.51
   3   0   4    0.30    0.43
   3   0   4   -0.17    0.55
  -3   0  -4   -0.21    0.64
   3   0   4    0.16    0.58
  -3   0  -4    0.02    0.52
  -3   0  -5  347.12    5.70
   3   0   5  350.41    5.78
   3   0   5  356.96    5.88
   3   0   5  350.95    5.47
  -3   0  -5  355.81    5.51
  -3   0  -5  358.11    5.76
   3   0   5  356.28    5.64
   3   0   5  346.26    5.47
  -3   0  -5  350.32    5.65
   3   0   5  343.88    5.72
  -3   0  -5  344.20    5.85
  -3   0  -5  347.15    5.43
  -3   0  -5  350.74    5.87
  -3   0  -6    0.29    0.84
   3   0   6   -0.73    0.63
  -3   0  -6   -0.53    0.74
   3   0   6   -0.40    0.47
   3   0   6    0.03    0.77
  -3   0  -6    0.53    0.62
   3   0   6    0.19    0.68
  -3   0  -6   -0.37    0.63
  -3   0  -6    0.16    0.57
  -3   0  -6    0.73    0.46
  -3   0  -6    0.06    0.61
   3   0   6    0.04    0.83
  -3   0  -7  133.15    2.50
   3   0   7  127.07    2.58
   3   0   7  127.07    2.62
   3   0   7  130.44    2.81
  -3   0  -7  125.61    2.59
   3   0   7  127.51    2.73
  -3   0  -7  131.12    2.64
  -3   0  -7  130.93    2.46
  -3   0  -7  132.24    2.84
   3   0   7  120.63    2.23
  -3   0  -7  131.21    2.22
   3   0   7  134.11    2.57
  -3   0  -7  135.45    2.75
  -3   0  -8   -0.09    0.90
   3   0   8    0.11    0.42
   3   0   8    0.07    0.72
   3   0   8   -0.04    0.80
   3   0   8    0.57    0.71
  -3   0  -8    0.41    0.61
   3   0   8    0.25    0.84
  -3   0  -8    0.39    0.64
   3   0   8    0.28    0.66
  -3   0  -8    1.18    0.82
  -3   0  -8   -0.10    0.71
  -3   0  -8    0.30    0.62
  -3   0  -8    0.04    0.41
  -3   0  -9  863.04   13.49
  -3   0  -9  861.91   13.05
   3   0   9  870.98   13.14
  -3   0  -9  854.43   13.36
   3   0   9  851.53   13.40
   3   0   9  873.38   13.45
  -3   0  -9  852.49   12.95
   3   0   9  831.32   13.06
   3   0   9  834.60   12.61
  -3   0 -10   -0.05    0.90
  -3   0 -10    0.31    0.70
  -3   0 -10    0.19    0.84
   3   0  10    0.41    0.89
   3   0  10   -0.05    0.86
   3   0  10    0.48    0.66
   3   0  11    2.47    0.68
  -3   0 -11    2.52    0.98
   3   0  11    2.96    0.97
  -3   0 -11    2.67    1.02
   3   0  11    3.08    0.96
  -3   0 -12    0.90    0.99
  -3   0 -12    0.17    0.97
   3   0  12    0.76    0.88
  -3   0 -12    0.73    1.03
   3   0  12    0.61    0.99
  -3   0 -13    4.87    1.16
   3   0  13    4.60    1.01
   3   0  13    5.28    1.11
  -3   0 -13    4.34    1.10
  -3   0 -14   -0.77    1.15
   3   0  14    0.12    0.95
   3   0  14    1.96    1.11
  -3   0 -14    0.06    1.07
  -3   0 -15    2.40    1.19
   3   0  15    1.27    1.04
   3   0  15   -0.75    1.25
  -3   0 -15    0.89    1.14
  -3   0 -16    1.75    1.25
   3   0  16   -0.40    1.31
  -3   0 -16    0.72    1.14
   3   0  16   -1.13    1.12
   3   0  17    9.06    1.30
   3   0  17    8.76    1.52
  -3   0 -17    9.50    1.42
  -3   0 -17    9.52    1.50
  -3   0 -17    9.25    1.34
   3   0  18   -0.71    1.39
  -3   0 -18   -0.72    1.27
  -3   0 -18   -2.04    1.41
  -3   0 -18    1.21    1.23
   3   0  19    0.28    1.40
  -3   0 -19   -0.93    1.38
  -3   0 -19    1.40    1.47
  -3   0 -19    2.11    1.30
   3   0  20   -0.80    1.27
   3   0  20   -0.20    1.38
  -3   0 -20   -0.53    1.31
  -3   0 -20    1.56    1.42
  -3   0 -20    0.48    1.33
   3   0  21   21.20    1.80
   3   0  21   20.62    1.96
  -3   0 -21   21.49    1.94
  -3   0 -21   20.73    1.91
  -3   0 -21   24.03    1.93
   3   0  22   -1.76    1.48
   3   0  22    3.25    1.66
  -3   0 -22   -0.86    1.41
  -3   0 -22    1.28    1.52
  -3   0 -22   -0.42    1.38
  -3   0 -23    7.77    1.76
  -3   0 -23    6.97    1.56
   3   0  23    8.81    1.76
  -3   0 -24    0.23    1.64
  -3   0 -24    2.65    1.58
   3   0  24    1.53    1.65
  -3   0 -25   -0.83    1.64
  -3   0 -25   -1.43    1.63
   3   0  25   -0.12    1.72
  -3   0 -26   -0.49    1.74
  -3   0 -26   -1.85    1.56
   3   0  26    3.01    1.78
  -3   0 -27    1.01    1.80
  -3   0 -27    0.76    1.70
   3   0  27    1.42    1.91
  -3  -1  30    6.13    1.98
  -3   1  30    5.70    1.92
   3  -1 -30    4.77    1.85
   3   1 -30    5.38    1.82
  -3   1  30    4.84    2.01
  -3  -1  30    4.83    1.98
  -3  -1  29    0.96    1.82
  -3   1  29    0.63    1.71
   3  -1 -29    0.13    1.66
   3   1 -29    1.53    1.73
  -3  -1  29   -0.13    1.78
  -3   1  29   -0.49    1.81
  -3  -1  28    3.60    1.80
  -3   1  28    1.35    1.72
   3  -1 -28    2.25    1.63
   3   1 -28    0.12    1.67
  -3   1  28    4.19    1.80
  -3  -1  28    2.95    1.91
  -3  -1  27   24.97    2.21
  -3   1  27   26.36    2.28
   3  -1 -27   19.53    2.10
   3   1 -27   20.80    2.11
  -3  -1  27   23.14    2.24
  -3   1  27   26.90    2.25
  -3  -1  26    0.54    1.64
  -3   1  26    4.70    1.70
   3   1 -26    0.57    1.47
   3  -1 -26   -1.16    1.48
  -3  -1  26    0.69    1.60
  -3   1  26    2.56    1.66
  -3  -1  25    1.89    1.57
  -3   1  25    1.21    1.42
   3   1 -25    1.66    1.44
   3  -1 -25    2.34    1.45
  -3  -1  25    4.73    1.64
  -3   1  25    3.94    1.56
  -3  -1  24    1.61    1.46
  -3   1  24    1.38    1.54
   3   1 -24    1.59    1.33
   3  -1 -24   -1.50    1.38
  -3  -1  24    1.26    1.49
  -3   1  24    2.85    1.50
  -3  -1  23    2.89    1.49
  -3   1  23    3.55    1.51
   3   1 -23    3.49    1.35
   3   1 -23    1.21    1.31
   3  -1 -23    2.25    1.37
  -3  -1  23    0.60    1.40
  -3   1  23    0.87    1.48
  -3  -1  22    8.47    1.60
  -3   1  22    5.82    1.51
   3   1 -22    6.23    1.37
   3   1 -22    5.00    1.44
   3  -1 -22    5.06    1.47
  -3  -1  22    8.24    1.65
  -3   1  22    7.20    1.59
  -3  -1  21   36.55    2.16
  -3   1  21   38.59    2.14
   3   1 -21   39.40    1.99
  -3   1  21   38.24    2.07
  -3  -1  21   38.97    2.22
   3  -1 -21   38.26    2.08
   3   1 -21   37.73    2.05
  -3  -1  20    3.41    1.42
  -3   1  20    6.94    1.52
   3   1 -20    6.27    1.27
   3   1 -20    4.82    1.35
   3  -1 -20    3.34    1.39
  -3  -1  20    4.05    1.48
  -3   1  20    6.18    1.48
  -3   1  19   92.28    2.92
  -3  -1  19   84.87    2.78
   3   1 -19   88.73    2.69
  -3   1  19   83.78    2.76
  -3  -1  19   86.75    2.87
   3   1 -19   87.83    2.84
   3  -1 -19   85.09    2.82
  -3  -1  18    4.18    1.29
  -3   1  18    4.25    1.23
   3   1 -18    2.85    1.09
   3  -1 -18    5.09    1.23
   3   1 -18    2.44    1.21
  -3  -1  18    4.61    1.39
  -3   1  18    4.22    1.28
  -3  -1  17  238.57    4.94
  -3   1  17  223.06    4.90
   3   1 -17  228.97    4.68
  -3   1  17  236.61    4.88
  -3  -1  17  235.48    4.94
   3  -1 -17  241.91    5.00
   3   1 -17  233.36    4.91
   3  -1 -16    0.41    1.07
   3   1 -16    0.33    1.02
  -3  -1  16    2.57    1.18
  -3   1  16    0.90    1.00
   3   1 -16    2.46    0.93
  -3  -1  16    1.35    1.16
  -3   1  16    2.02    1.12
   3  -1 -15   13.06    1.23
   3   1 -15   12.14    1.21
  -3  -1  15   12.22    1.32
  -3   1  15   13.39    1.33
   3   1 -15   12.29    1.09
  -3  -1  15   14.17    1.37
  -3   1  15   15.72    1.28
   3   1 -14    1.64    0.76
  -3  -1  14    0.40    1.00
  -3   1  14    0.84    0.98
  -3  -1  14    1.93    1.07
  -3   1  14    0.48    0.92
   3   1 -14    1.15    0.81
   3   1 -14    0.40    0.92
   3  -1 -14    1.92    0.94
  -3  -1  13    2.00    0.94
  -3   1  13    1.77    0.90
  -3  -1  13    0.96    0.96
  -3   1  13    0.61    0.94
   3  -1 -13    0.94    0.86
   3   1 -13    0.57    0.85
   3   1 -13    1.07    0.71
  -3  -1  13    1.02    0.52
   3  -1 -13    1.46    0.61
   3   1 -13    1.80    0.80
   3  -1 -12    6.25    0.95
   3   1 -12    5.42    0.89
  -3  -1  12    4.95    0.72
   3   1 -12    5.27    0.81
  -3  -1  12    6.78    1.04
  -3   1  12    5.26    0.91
  -3  -1  12    5.58    0.60
  -3  -1  12    5.30    0.69
  -3   1  12    5.59    1.03
  -3  -1  12    5.40    1.03
   3   1 -12    4.59    0.53
  -3  -1  12    4.41    0.71
   3   1 -12    5.37    0.81
   3  -1 -12    4.48    0.68
  -3   1  11   48.14    1.65
  -3  -1  11   44.61    1.18
  -3  -1  11   46.05    1.66
  -3   1  11   44.76    1.54
  -3  -1  11   47.76    1.64
   3  -1 -11   42.96    1.36
   3  -1 -11   43.87    1.59
   3   1 -11   45.40    1.56
  -3  -1  11   43.51    1.27
   3   1 -11   41.40    1.36
  -3  -1  11   43.37    1.28
   3   1 -11   45.61    1.14
   3   1 -11   42.59    1.37
   3  -1 -11   43.75    1.27
  -3   1  11   44.69    1.20
   3   1 -11   43.90    1.14
   3   1 -10    8.29    0.59
   3   1 -10    8.34    0.62
  -3   1  10    8.19    0.81
   3   1 -10    9.24    0.79
  -3  -1  10    8.52    0.74
  -3  -1  10    8.80    0.63
  -3  -1  10    8.60    0.72
   3   1 -10    8.42    0.56
   3  -1 -10    8.67    0.38
  -3   1  10    8.38    0.69
   3   1 -10    8.14    0.88
  -3  -1  10    9.32    1.02
   3  -1 -10    9.53    0.76
  -3   1  10    7.90    0.88
   3   1 -10    7.22    0.87
   3  -1 -10   11.24    1.03
  -3  -1  10    6.73    0.70
  -3  -1  10    8.63    0.81
  -3   1  10    8.63    0.36
  -3  -1  10    9.03    1.01
  -3   1  10    7.39    1.00
   3  -1 -10    8.71    0.78
  -3  -1   9  169.21    3.09
  -3   1   9  167.21    3.15
  -3  -1   9  166.04    2.96
   3   1  -9  168.50    2.87
   3   1  -9  166.68    2.87
  -3  -1   9  163.97    3.02
   3  -1  -9  164.90    2.66
   3   1  -9  169.14    3.15
  -3  -1   9  165.24    3.30
  -3   1   9  163.28    3.13
  -3  -1   9  165.15    3.01
   3  -1  -9  165.80    3.05
  -3   1   9  163.74    2.64
   3   1  -9  161.54    2.89
  -3  -1   9  164.99    3.34
   3   1  -9  166.62    3.14
   3  -1  -9  165.60    3.03
  -3   1   9  168.36    2.96
   3  -1  -9  169.13    3.31
   3   1  -9  168.91    3.22
  -3  -1   9  161.25    2.90
   3   1  -9  172.53    3.19
  -3   1   9  168.00    3.29
  -3   1   8   12.72    0.84
  -3  -1   8   13.34    0.72
   3   1  -8   12.27    0.93
  -3  -1   8   12.82    0.80
   3   1  -8   12.26    0.67
  -3   1   8   13.84    0.54
   3  -1  -8   12.57    0.54
  -3  -1   8   13.23    0.80
  -3  -1   8   14.74    1.04
  -3  -1   8   12.84    0.98
   3   1  -8   11.87    0.81
  -3   1   8   12.87    0.84
  -3  -1   8   12.11    0.98
   3  -1  -8   12.34    0.74
   3  -1  -8   13.29    0.96
   3   1  -8   11.50    0.83
  -3   1   8   13.93    0.92
   3   1  -8   13.72    0.64
   3   1  -8   10.91    0.80
  -3  -1   8   12.98    0.67
   3  -1  -8   13.08    0.85
  -3   1   8   13.69    0.77
  -3  -1   8   11.81    0.72
   3   1  -8   13.79    0.74
  -3  -1   7  200.56    3.47
  -3  -1   7  195.54    3.37
  -3   1   7  196.48    3.64
  -3  -1   7  194.71    3.52
  -3   1   7  200.40    3.20
   3  -1  -7  198.18    3.21
  -3  -1   7  197.45    3.41
  -3  -1   7  195.69    3.28
  -3  -1   7  199.75    3.64
  -3   1   7  197.32    3.42
   3   1  -7  196.48    3.50
   3  -1  -7  190.18    3.35
   3   1  -7  204.94    3.40
  -3  -1   7  197.70    3.33
  -3   1   7  200.73    3.60
   3   1  -7  194.88    3.54
   3   1  -7  198.85    3.29
  -3  -1   7  196.90    3.33
   3  -1  -7  204.56    3.50
  -3   1   7  198.58    3.41
   3   1  -7  202.76    3.57
  -3  -1   7  194.36    3.64
   3  -1  -7  201.84    3.64
   3   1  -7  196.89    3.48
  -3  -1   6   41.02    1.20
  -3  -1   6   42.37    1.22
  -3  -1   6   42.54    1.00
  -3  -1   6   41.03    1.10
  -3   1   6   42.77    1.01
   3  -1  -6   42.11    1.02
   3  -1  -6   42.07    1.20
   3   1  -6   43.99    1.05
  -3  -1   6   41.02    1.05
  -3   1   6   43.05    1.25
   3   1  -6   42.63    1.25
  -3  -1   6   40.26    1.29
  -3   1   6   41.79    1.09
   3   1  -6   40.07    1.20
   3  -1  -6   41.19    1.04
   3   1  -6   41.03    1.14
   3  -1  -6   42.79    1.31
  -3  -1   6   42.20    1.31
  -3  -1   6   41.33    1.34
  -3   1   6   43.01    1.30
  -3  -1   6   43.53    1.07
   3   1  -6   41.81    1.15
  -3  -1   6   41.63    1.10
  -3   1   6   41.76    1.18
   3   1  -6   40.97    1.29
   3  -1  -6   42.39    1.26
  -3  -1   5   11.42    0.74
  -3   1   5   11.68    0.82
   3   1  -5   12.32    0.59
  -3  -1   5   13.23    0.65
  -3  -1   5   12.96    0.89
  -3  -1   5   11.72    0.88
  -3   1   5   11.47    0.81
   3  -1  -5   14.27    0.87
   3   1  -5   10.72    0.63
  -3  -1   5   13.42    0.79
  -3   1   5   14.84    0.60
   3   1  -5   12.66    0.73
   3  -1  -5   11.95    0.55
   3  -1  -5   12.32    0.68
  -3   1   5   14.27    0.66
   3   1  -5   12.79    0.76
  -3  -1   5   12.82    0.71
   3  -1  -5   11.93    0.39
  -3   1   5   12.45    0.78
   3   1  -5   12.34    0.91
  -3  -1   5   13.13    0.79
  -3   1   5   11.05    0.38
  -3   1   5   13.14    0.77
   3  -1  -5   12.88    0.71
  -3  -1   5   12.51    0.66
   3   1  -5   12.32    0.62
   3  -1  -5   12.89    0.85
  -3  -1   4   99.80    1.94
   3  -1  -4  103.73    2.02
  -3   1   4  101.92    2.10
   3   1  -4  100.16    1.84
  -3  -1   4  101.90    2.12
   3   1  -4  103.98    2.05
  -3  -1   4   99.67    2.09
  -3   1   4  105.41    2.09
  -3  -1   4  102.85    1.73
   3   1  -4   99.53    1.79
   3  -1  -4  103.29    2.01
  -3  -1   4  106.84    2.07
   3   1  -4  105.62    2.00
   3  -1  -4   98.79    1.72
  -3   1   4  102.58    1.74
   3  -1  -4  103.24    1.95
  -3   1   4  102.94    1.92
   3   1  -4  102.33    2.02
  -3  -1   4   97.85    1.95
   3  -1  -4   99.63    1.71
  -3  -1   4   99.38    2.01
  -3   1   4   97.43    1.70
   3  -1  -4  103.36    1.92
  -3   1   4  104.98    1.96
   3   1  -4  102.87    1.90
  -3   1   4  100.28    2.02
   3   1  -4   99.64    2.10
   3  -1  -4  102.54    2.09
  -3  -1   3 1498.18   22.12
  -3   1   3 1548.16   22.33
  -3   1   3 1511.37   22.12
  -3  -1   3 1538.09   22.34
  -3   1   3 1534.93   22.33
   3  -1  -3 1533.88   22.27
  -3  -1   3 1512.85   21.97
   3   1  -3 1496.47   21.96
   3   1  -3 1481.83   21.96
  -3  -1   3 1488.41   21.96
   3   1  -3 1517.89   22.23
  -3  -1   3 1524.25   22.27
  -3  -1   3 1529.07   22.29
   3  -1  -3 1460.85   21.90
  -3   1   3 1506.72   21.91
   3  -1  -3 1530.50   22.23
  -3   1   3 1514.67   22.19
  -3  -1   3 1519.57   22.24
   3   1  -3 1508.98   22.28
  -3   1   3 1467.93   22.02
   3  -1  -3 1529.49   22.33
  -3   1   3 1508.81   22.27
   3   1  -3 1527.22   22.33
  -3  -1   3 1533.42   22.27
   3  -1  -3 1516.04   22.10
   3   1  -3 1460.38   22.17
   3  -1  -3 1499.18   22.05
  -3   1   2    3.45    0.68
   3   1  -2    2.10    0.32
  -3   1   2    3.06    0.61
  -3   1   2    2.39    0.64
   3  -1  -2    2.08    0.72
  -3  -1   2    2.34    0.67
   3   1  -2    3.35    0.63
   3  -1  -2    3.01    0.57
  -3  -1   2    2.79    0.46
  -3  -1   2    1.85    0.55
   3   1  -2    2.11    0.49
  -3   1   2    1.39    0.61
   3  -1  -2    1.87    0.71
  -3   1   2    2.88    0.41
  -3   1   2    4.59    0.48
   3   1  -2    2.29    0.75
   3  -1  -2    2.62    0.44
   3  -1  -2    2.02    0.51
  -3   1   2    2.78    0.48
  -3  -1   2    2.15    0.59
   3   1  -2    2.03    0.66
  -3  -1   1  235.83    3.99
   3   1  -1  237.94    3.89
  -3  -1   1  236.76    3.94
   3   1  -1  241.28    3.92
  -3  -1   1  234.55    3.64
   3  -1  -1  237.84    4.00
  -3   1   1  244.35    3.96
  -3   1   1  237.27    3.84
   3  -1  -1  232.93    3.87
   3   1  -1  239.51    4.01
  -3  -1   1  237.53    3.94
   3  -1  -1  241.48    4.01
  -3   1   1  237.50    3.68
   3  -1  -1  230.24    3.62
   3   1  -1  247.11    3.98
   3   1  -1  237.72    3.69
  -3   1   1  236.63    4.01
   3  -1  -1  233.07    3.93
   3   1  -1  231.80    3.96
  -3  -1   0  587.79    8.89
   3  -1   0  590.53    8.97
  -3   1   0  598.87    9.04
  -3   1   0  589.62    8.92
   3  -1   0  590.07    8.96
  -3   1   0  577.51    8.85
   3   1   0  591.96    8.96
   3   1   0  588.67    8.93
  -3  -1   0  589.01    8.94
  -3   1   0  590.13    8.97
   3  -1   0  595.67    9.04
   3  -1   0  557.02    8.59
   3  -1   0  594.08    9.02
   3  -1   0  583.17    8.65
   3   1   0  586.28    9.02
   3   1   0  588.43    9.02
   3   1   0  596.78    8.95
  -3  -1  -1 1049.31   15.55
   3   1   1 1038.45   15.62
  -3  -1  -1 1039.23   15.54
   3  -1   1 1058.44   15.56
  -3   1  -1 1038.21   15.40
   3  -1   1 1054.22   15.36
   3  -1   1 1038.11   15.62
   3  -1   1 1028.29   15.24
  -3   1  -1 1018.25   15.23
   3   1   1 1046.11   15.59
   3  -1   1 1041.24   15.56
   3  -1   1 1045.61   15.58
  -3   1  -1 1043.14   15.52
  -3  -1  -1 1037.51   15.42
  -3   1  -1 1030.47   15.20
  -3  -1  -1 1032.93   15.19
  -3   1  -1 1033.55   15.50
   3   1   1 1037.60   15.46
   3   1   2    4.65    0.74
  -3   1  -2    4.37    0.64
  -3  -1  -2    4.70    0.79
   3   1   2    4.80    0.69
  -3  -1  -2    4.43    0.64
   3  -1   2    4.84    0.61
   3  -1   2    4.50    0.52
  -3  -1  -2    4.62    0.57
   3   1   2    4.79    0.65
  -3   1  -2    4.58    0.66
   3  -1   2    4.94    0.74
   3  -1   2    4.37    0.47
   3  -1   2    5.60    0.81
   3   1   2    4.13    0.73
  -3   1  -2    4.63    0.44
  -3  -1  -2    5.26    0.73
  -3  -1  -2    4.82    0.46
  -3  -1  -2    4.54    0.64
  -3   1  -2    4.57    0.65
   3  -1   2    5.28    0.72
   3   1   3   47.45    1.37
  -3  -1  -3   44.45    1.28
   3   1   3   46.05    1.04
  -3  -1  -3   44.00    1.32
   3  -1   3   44.79    1.00
  -3  -1  -3   44.57    1.07
  -3   1  -3   44.96    1.29
  -3  -1  -3   42.26    1.34
   3   1   3   45.78    1.28
   3  -1   3   44.57    1.09
   3  -1   3   43.19    1.25
   3  -1   3   46.66    1.39
  -3   1  -3   44.41    1.25
   3   1   3   43.99    1.30
  -3   1  -3   43.17    1.06
   3  -1   3   43.70    1.11
  -3   1  -3   41.81    1.28
   3  -1   3   43.75    1.39
  -3   1  -3   43.69    1.20
  -3  -1  -3   44.64    1.07
  -3  -1  -3   44.15    1.20
   3   1   3   45.25    1.30
   3   1   3   46.99    1.13
  -3   1  -3   43.46    1.18
   3  -1   4  706.60   10.73
  -3   1  -4  703.07   10.80
   3   1   4  716.53   10.85
  -3  -1  -4  706.88   10.95
   3  -1   4  706.32   10.59
   3   1   4  704.51   10.65
  -3  -1  -4  706.00   10.69
   3  -1   4  692.25   10.76
  -3   1  -4  698.14   10.71
  -3   1  -4  712.17   10.84
   3   1   4  703.55   10.85
   3  -1   4  715.24   10.94
  -3   1  -4  699.56   10.87
   3   1   4  722.72   10.88
  -3  -1  -4  698.44   10.89
   3  -1   4  705.02   10.75
   3   1   4  709.15   10.97
  -3   1  -4  691.28   10.70
   3  -1   4  721.38   11.03
  -3  -1  -4  703.10   10.56
  -3   1  -4  711.27   10.90
   3   1   4  711.91   10.99
  -3  -1  -4  705.77   10.77
   3   1   4  705.65   10.61
   3  -1   5   29.95    1.00
  -3  -1  -5   27.21    1.19
   3  -1   5   27.42    1.01
  -3   1  -5   27.83    0.94
  -3  -1  -5   29.20    1.25
   3   1   5   29.27    1.06
   3   1   5   29.17    0.94
   3  -1   5   29.16    0.91
   3   1   5   27.89    1.09
  -3   1  -5   29.45    1.08
   3  -1   5   27.36    1.16
   3  -1   5   29.01    1.04
   3   1   5   29.42    1.17
  -3   1  -5   26.61    0.96
   3  -1   5   29.68    1.29
   3   1   5   28.08    0.85
  -3  -1  -5   29.07    0.80
  -3  -1  -5   30.56    1.09
   3   1   5   27.57    1.16
  -3  -1  -5   28.71    0.99
   3   1   5   30.74    1.13
  -3   1  -5   29.26    1.18
   3   1   6    8.59    0.86
  -3  -1  -6    8.52    0.76
   3  -1   6    8.08    0.69
   3   1   6   10.17    0.80
  -3   1  -6    7.47    0.87
   3   1   6    9.97    0.74
  -3  -1  -6    9.46    0.94
   3  -1   6    8.12    0.88
  -3  -1  -6    8.48    0.50
  -3   1  -6    6.63    0.91
   3   1   6    9.68    0.87
   3  -1   6    9.09    0.83
   3   1   6    7.44    0.81
  -3   1  -6    7.95    0.77
   3   1   6    8.08    0.95
  -3   1  -6    6.33    0.67
   3  -1   6    7.71    0.93
   3   1   6    8.47    0.56
  -3   1  -6    8.63    0.65
   3  -1   6    8.64    0.71
  -3  -1  -6    9.82    0.71
   3  -1   7  656.06    9.97
  -3  -1  -7  650.84   10.28
   3  -1   7  635.70    9.86
  -3   1  -7  632.34    9.79
   3   1   7  652.08    9.99
  -3   1  -7  658.42   10.29
   3   1   7  651.97   10.10
   3   1   7  644.49   10.00
  -3   1  -7  654.60   10.00
   3  -1   7  643.99   10.12
   3  -1   7  643.81   10.15
  -3  -1  -7  636.31   10.14
  -3   1  -7  653.14   10.04
   3   1   7  643.80   10.33
   3  -1   7  634.52   10.31
   3   1   7  627.47    9.59
  -3  -1  -7  633.95    9.57
  -3  -1  -7  636.98    9.89
   3  -1   7  643.41   10.01
   3   1   7  655.49   10.14
   3   1   7  648.63   10.27
  -3  -1  -7  652.60   10.10
   3  -1   8   10.42    0.77
  -3   1  -8    9.74    1.01
   3   1   8   10.22    0.82
  -3  -1  -8   12.15    1.07
  -3   1  -8   11.16    1.07
  -3   1  -8    8.54    0.77
   3   1   8    9.54    1.00
   3  -1   8   10.29    0.90
   3  -1   8   10.59    0.84
   3  -1   8    8.22    0.97
  -3   1  -8    9.09    0.87
  -3  -1  -8   10.01    0.84
   3  -1   8    8.67    0.69
  -3   1  -8    9.75    0.65
   3   1   8    9.67    0.46
  -3  -1  -8    9.20    0.69
  -3   1  -8    9.64    0.84
   3   1   8   10.58    0.84
   3  -1   8    8.70    1.04
   3   1   8   10.47    0.96
  -3   1  -9  154.08    3.26
   3   1   9  150.32    2.93
  -3   1  -9  146.75    2.86
   3  -1   9  143.50    2.97
   3   1   9  148.67    2.86
   3  -1   9  142.30    3.21
   3  -1   9  149.28    3.13
   3   1   9  147.00    3.26
  -3  -1  -9  144.40    2.73
   3   1   9  143.11    3.13
  -3   1  -9  149.56    3.03
   3  -1   9  151.02    2.88
  -3   1  -9  148.07    3.24
  -3  -1  -9  148.31    3.24
   3  -1   9  145.17    2.68
  -3   1 -10    6.03    1.05
   3  -1  10    5.88    0.81
  -3   1 -10    6.80    1.03
  -3  -1 -10    7.20    0.90
  -3  -1 -10    5.48    1.07
   3  -1  10    6.38    1.01
   3   1  10    7.05    1.00
   3   1  10    6.62    0.76
  -3   1 -10    7.06    0.77
  -3   1 -10    7.14    0.89
  -3  -1 -10    8.15    1.11
   3  -1  10    7.07    1.07
   3   1  10    6.18    0.94
   3  -1  10    6.92    0.62
   3  -1  11   69.15    1.86
   3   1  11   68.47    1.74
  -3  -1 -11   73.24    2.24
  -3   1 -11   73.29    2.02
   3  -1  11   69.03    2.14
   3  -1  11   67.96    2.14
  -3   1 -11   74.30    2.26
  -3  -1 -11   72.23    2.21
  -3   1 -11   74.53    2.23
   3   1  11   71.31    2.27
  -3  -1 -11   70.27    2.08
   3   1  11   73.15    2.12
  -3  -1 -12    0.86    1.02
  -3   1 -12    1.02    0.87
   3  -1  12   -0.46    0.91
   3   1  12    0.11    0.88
  -3  -1 -12    0.25    1.01
  -3   1 -12    1.40    1.00
  -3   1 -12    1.29    1.00
   3  -1  12    0.17    0.91
   3   1  12    0.51    0.97
  -3  -1 -12   -0.06    0.88
   3  -1  12    0.43    0.73
  -3   1 -13    4.33    1.14
  -3  -1 -13    3.21    1.09
  -3   1 -13    3.59    0.98
  -3   1 -13    3.66    1.06
  -3  -1 -13    2.41    1.07
  -3   1 -13    3.96    1.05
   3   1  13    3.43    0.99
   3  -1  13    4.29    1.10
   3   1  13    4.81    1.03
   3  -1  13    3.66    1.05
  -3  -1 -13    4.64    0.96
  -3   1 -14    2.24    1.15
  -3   1 -14    0.78    0.96
  -3  -1 -14    0.86    1.13
  -3  -1 -14    1.46    1.20
  -3   1 -14    2.26    1.10
  -3   1 -14    1.61    1.14
   3  -1  14    1.66    1.04
   3   1  14    1.41    1.01
   3  -1  14    1.63    1.13
   3   1  14    1.61    1.13
  -3  -1 -14    2.93    1.03
   3  -1  15   34.78    1.72
   3   1  15   39.11    1.75
   3   1  15   40.13    1.94
  -3   1 -15   37.68    1.94
  -3  -1 -15   36.20    1.80
   3  -1  15   37.95    1.94
  -3   1 -15   35.48    1.69
  -3   1 -15   39.60    1.79
  -3  -1 -15   39.13    2.00
  -3  -1 -15   33.93    1.90
  -3   1 -15   37.15    1.92
  -3  -1 -16    7.89    1.43
  -3   1 -16    5.95    1.23
  -3   1 -16    7.41    1.38
  -3  -1 -16    5.31    1.38
   3  -1  16    3.22    1.10
  -3  -1 -16    5.23    1.19
   3   1  16    6.77    1.29
   3  -1  16    5.58    1.35
  -3   1 -16    6.58    1.38
   3  -1  16    6.57    1.16
   3   1  16    7.39    1.18
  -3   1 -17    4.03    1.18
  -3  -1 -17    4.85    1.37
  -3  -1 -17    3.98    1.14
  -3   1 -17    2.34    1.30
  -3  -1 -17    0.34    1.29
   3   1  17    4.27    1.35
   3  -1  17    4.04    1.33
   3  -1  17    1.68    1.11
   3  -1  17    3.93    1.16
  -3  -1 -18    1.04    1.35
  -3   1 -18    3.07    1.29
  -3  -1 -18    0.76    1.20
  -3   1 -18   -1.14    1.30
  -3  -1 -18    0.72    1.41
   3   1  18    1.84    1.35
   3  -1  18    2.27    1.37
   3  -1  18   -0.22    1.20
   3  -1  18    1.58    1.13
  -3  -1 -19   27.49    1.94
  -3   1 -19   33.07    2.08
  -3  -1 -19   31.10    1.96
   3  -1  19   29.41    2.03
   3   1  19   31.06    2.09
  -3  -1 -19   34.16    2.08
  -3   1 -19   31.53    1.89
  -3  -1 -20    3.48    1.55
  -3   1 -20    1.74    1.41
  -3  -1 -20   -0.50    1.42
   3   1  20   -0.61    1.47
   3  -1  20   -0.87    1.50
  -3  -1 -20    2.25    1.29
  -3  -1 -21    3.82    1.53
  -3   1 -21    0.81    1.45
  -3  -1 -21    1.76    1.52
   3   1  21    0.11    1.45
   3  -1  21    3.57    1.55
  -3   1 -21    2.09    1.45
  -3  -1 -21    4.14    1.39
  -3  -1 -22    7.43    1.67
  -3   1 -22    9.17    1.64
  -3  -1 -22    8.46    1.53
   3   1  22    6.64    1.69
   3  -1  22    6.18    1.64
  -3  -1 -22    8.45    1.72
  -3   1 -22    8.31    1.72
  -3  -1 -23   -0.11    1.42
  -3   1 -23    1.82    1.43
   3   1  23    1.61    1.64
   3  -1  23    2.00    1.48
   3   1  23    1.73    1.53
  -3   1 -23    4.04    1.60
  -3  -1 -23    0.79    1.60
  -3  -1 -24   -0.11    1.48
  -3   1 -24    4.02    1.57
   3   1  24    2.27    1.74
   3  -1  24    4.16    1.70
   3   1  24   -0.56    1.58
  -3   1 -24    1.70    1.63
  -3  -1 -24    0.94    1.66
  -3  -1 -25    6.07    1.65
  -3   1 -25    4.66    1.64
   3   1  25    3.22    1.75
   3  -1  25    8.28    1.93
   3   1  25    4.04    1.71
  -3   1 -25    5.15    1.69
  -3  -1 -25    3.89    1.78
  -3  -1 -26    1.45    1.59
  -3   1 -26    0.51    1.61
   3   1  26    4.73    1.92
   3  -1  26    1.86    1.84
   3   1  26   -0.24    1.70
  -3   1 -26    1.57    1.71
  -3  -1 -26   -2.38    1.80
  -3   1 -27    6.51    1.85
  -3  -1 -27    5.58    1.80
   3  -1  27   10.48    2.02
   3   1  27    9.99    2.04
  -3  -1 -27    6.85    2.00
  -3   1 -27    4.35    1.82
  -3  -1 -28    1.02    1.62
   3   2 -30    0.66    1.69
  -3   2  30    3.78    1.85
  -3   2  29    3.75    1.80
   3  -2 -29    3.51    1.77
   3   2 -29    1.54    1.73
  -3  -2  29    4.52    1.92
  -3   2  29    7.83    1.91
  -3  -2  28    5.99    1.83
  -3   2  28    1.64    1.68
   3   2 -28    0.62    1.59
   3  -2 -28    0.25    1.66
  -3   2  28    2.49    1.72
  -3  -2  28    4.14    1.85
  -3  -2  27    4.49    1.75
  -3   2  27    3.29    1.63
   3  -2 -27    0.86    1.59
   3   2 -27    4.92    1.65
  -3  -2  27    0.12    1.71
  -3   2  27    4.58    1.73
  -3  -2  26   15.35    1.89
  -3   2  26   10.04    1.76
   3   2 -26   10.87    1.77
   3  -2 -26    8.04    1.75
  -3  -2  26    8.90    1.81
  -3   2  26   11.13    1.83
  -3  -2  25    6.84    1.60
  -3   2  25    7.18    1.68
   3  -2 -25    4.09    1.53
   3   2 -25    5.10    1.55
  -3  -2  25    4.51    1.70
  -3   2  25    6.97    1.65
  -3  -2  24    2.85    1.56
  -3   2  24   -0.33    1.50
   3  -2 -24    0.22    1.39
   3   2 -24    2.02    1.50
  -3  -2  24   -0.43    1.63
  -3   2  24    1.62    1.50
  -3  -2  23    2.17    1.46
  -3   2  23    2.31    1.54
   3  -2 -23   -1.15    1.36
   3   2 -23   -0.10    1.31
  -3  -2  23    0.21    1.46
  -3   2  23    2.80    1.45
  -3  -2  22    8.83    1.61
  -3   2  22    9.33    1.62
  -3  -2  22    9.10    1.68
  -3   2  22   10.20    1.60
   3  -2 -22   10.00    1.64
   3   2 -22   10.52    1.53
  -3  -2  21   67.16    2.77
  -3   2  21   69.53    2.64
   3  -2 -21   71.80    2.76
   3   2 -21   68.15    2.62
  -3   2  21   64.77    2.75
  -3  -2  21   72.93    2.73
  -3  -2  20    3.41    1.55
  -3   2  20    3.54    1.39
   3  -2 -20    5.26    1.41
   3   2 -20    0.95    1.28
  -3   2  20    1.64    1.25
  -3  -2  20    6.14    1.49
  -3   2  19   18.21    1.64
  -3  -2  19   19.32    1.71
   3  -2 -19   22.21    1.72
   3   2 -19   19.80    1.65
  -3  -2  19   23.01    1.75
  -3   2  19   18.30    1.69
  -3  -2  18    3.62    1.41
  -3   2  18    2.03    1.27
   3   2 -18    1.00    1.18
   3  -2 -18    2.69    1.19
  -3   2  18    1.31    1.24
  -3  -2  18    4.93    1.38
   3   2 -17    1.15    1.16
   3  -2 -17    1.93    1.12
   3   2 -17    1.80    0.94
  -3  -2  17    2.13    1.31
  -3   2  17    2.04    1.13
  -3   2  17    2.54    1.28
  -3  -2  17    2.99    1.22
  -3   2  16  196.72    4.31
  -3  -2  16  208.26    4.57
   3  -2 -16  205.02    4.50
   3   2 -16  208.04    4.43
  -3   2  16  207.72    4.53
  -3  -2  16  201.04    4.40
   3   2 -16  206.88    4.11
   3   2 -15    2.55    0.90
   3   2 -15    1.98    0.88
   3  -2 -15    2.66    1.12
   3   2 -15    1.55    0.98
  -3   2  15    1.49    1.11
  -3  -2  15    2.22    1.06
  -3  -2  15    2.49    1.10
  -3   2  15    1.93    0.96
   3  -2 -14   23.43    1.47
   3   2 -14   24.68    1.36
  -3  -2  14   24.30    1.46
  -3   2  14   21.55    1.34
   3   2 -14   23.78    1.18
  -3  -2  14   24.46    1.38
   3   2 -14   23.56    1.23
  -3   2  14   22.82    1.46
  -3  -2  14   23.57    1.11
   3  -2 -13   79.71    2.34
   3   2 -13   80.82    2.22
  -3   2  13   83.29    2.36
  -3  -2  13   82.37    1.98
   3   2 -13   78.58    1.98
  -3  -2  13   78.33    2.37
  -3   2  13   77.92    2.19
  -3  -2  13   85.62    2.37
  -3  -2  13   80.62    2.31
   3   2 -13   79.91    2.08
  -3  -2  12  132.60    2.56
  -3  -2  12  135.05    3.14
  -3   2  12  129.50    2.88
  -3  -2  12  136.79    3.09
   3   2 -12  134.18    2.84
   3   2 -12  129.31    2.63
   3  -2 -12  133.14    3.08
   3   2 -12  134.49    2.97
   3   2 -12  131.35    2.68
   3  -2 -12  130.77    2.60
  -3   2  12  127.81    3.06
  -3  -2  12  129.95    2.71
   3   2 -11    6.46    0.88
   3   2 -11    4.96    0.95
   3   2 -11    4.75    0.69
  -3  -2  11    4.91    0.69
   3   2 -11    4.77    0.64
  -3  -2  11    5.34    0.72
  -3  -2  11    5.47    0.59
  -3  -2  11    4.37    0.98
  -3  -2  11    7.23    1.07
  -3   2  11    3.62    0.82
   3  -2 -11    5.70    0.74
   3  -2 -11    4.37    0.94
  -3   2  11    6.45    0.98
   3   2 -11    5.75    0.72
   3  -2 -11    6.48    0.71
   3   2 -10   50.06    1.37
  -3  -2  10   50.70    1.46
   3   2 -10   52.71    1.62
   3   2 -10   49.32    1.74
   3   2 -10   50.00    1.32
  -3  -2  10   49.85    1.27
  -3  -2  10   48.19    1.72
   3   2 -10   52.29    1.36
   3  -2 -10   48.72    1.09
  -3  -2  10   50.89    1.24
  -3  -2  10   48.08    1.42
  -3   2  10   50.13    1.64
  -3   2  10   52.48    1.55
  -3  -2  10   49.59    1.76
   3  -2 -10   54.08    1.42
   3   2 -10   49.99    1.43
  -3  -2  10   52.44    1.48
  -3   2  10   49.07    1.33
   3  -2 -10   50.13    1.69
   3  -2 -10   46.85    1.40
  -3  -2   9  309.96    5.09
  -3   2   9  283.25    4.54
   3   2  -9  303.03    5.04
  -3   2   9  296.90    4.56
   3   2  -9  307.80    5.41
   3   2  -9  307.20    4.89
  -3  -2   9  302.68    4.85
  -3  -2   9  308.84    5.15
   3   2  -9  311.94    5.21
  -3   2   9  308.92    5.34
  -3   2   9  307.51    5.01
   3   2  -9  318.10    5.05
  -3   2   9  297.57    4.75
  -3  -2   9  301.55    4.84
  -3  -2   9  309.02    5.42
  -3   2   9  300.29    5.11
   3  -2  -9  307.13    5.03
   3  -2  -9  316.41    5.12
  -3  -2   9  310.22    5.16
   3   2  -9  309.20    5.28
  -3  -2   9  294.92    5.34
  -3  -2   9  323.08    5.44
   3   2  -9  310.53    5.13
   3  -2  -9  311.36    5.45
  -3  -2   8   46.99    1.56
  -3  -2   8   48.38    1.58
   3   2  -8   48.21    1.54
  -3  -2   8   46.05    1.38
   3   2  -8   47.13    1.54
   3   2  -8   48.91    1.12
  -3  -2   8   47.28    1.09
   3   2  -8   49.57    1.43
  -3   2   8   47.74    1.49
   3   2  -8   44.66    1.27
  -3  -2   8   46.09    1.37
   3   2  -8   46.17    1.28
  -3   2   8   48.29    1.31
   3  -2  -8   47.27    1.14
  -3   2   8   42.86    1.07
  -3   2   8   49.26    1.28
  -3  -2   8   48.34    1.57
   3   2  -8   46.15    1.40
  -3  -2   8   47.97    1.08
   3  -2  -8   47.06    1.22
   3   2  -8   45.46    1.38
  -3  -2   8   43.16    1.27
   3  -2  -8   48.23    1.40
   3  -2  -8   42.74    1.53
  -3   2   8   47.15    1.43
  -3   2   8   44.38    0.89
  -3  -2   7   38.62    1.39
   3   2  -7   40.27    1.27
  -3  -2   7   41.34    1.40
  -3   2   7   39.37    1.28
   3  -2  -7   38.46    0.83
   3   2  -7   39.20    1.17
  -3  -2   7   39.74    1.23
  -3   2   7   36.52    0.81
  -3  -2   7   39.97    1.27
   3   2  -7   39.19    1.39
   3   2  -7   39.35    1.40
  -3  -2   7   37.40    0.90
   3   2  -7   40.04    1.19
  -3   2   7   36.48    1.00
   3  -2  -7   41.18    1.08
  -3  -2   7   37.93    0.93
  -3   2   7   38.43    1.38
  -3   2   7   39.24    1.07
  -3  -2   7   39.34    1.42
   3  -2  -7   39.73    1.06
   3   2  -7   37.95    1.26
  -3  -2   7   36.94    1.11
  -3   2   7   37.96    1.16
  -3   2   7   40.10    1.27
   3  -2  -7   41.43    1.43
   3  -2  -7   40.96    1.30
  -3   2   6  126.84    2.48
   3  -2  -6  124.20    2.11
   3   2  -6  124.47    2.41
  -3  -2   6  126.04    2.50
  -3   2   6  120.81    2.09
   3   2  -6  125.95    2.64
  -3  -2   6  126.20    2.51
   3   2  -6  127.61    2.58
  -3  -2   6  119.38    2.04
   3   2  -6  129.39    2.46
  -3   2   6  123.95    2.65
  -3   2   6  127.41    2.45
  -3  -2   6  130.17    2.65
  -3   2   6  125.56    2.65
   3   2  -6  122.09    2.12
   3  -2  -6  127.82    2.36
  -3   2   6  129.85    2.29
   3  -2  -6  127.43    2.23
  -3   2   6  121.32    2.24
   3  -2  -6  129.21    2.55
  -3   2   6  126.29    2.53
  -3  -2   6  124.75    2.29
   3   2  -6  125.70    2.54
  -3  -2   6  126.06    2.64
  -3  -2   6  125.38    2.60
   3   2  -6  124.96    2.54
   3   2  -5  225.26    4.03
  -3  -2   5  223.36    3.91
   3   2  -5  230.79    3.93
   3   2  -5  223.92    3.89
  -3  -2   5  224.02    3.99
   3   2  -5  222.99    3.92
  -3   2   5  227.40    4.04
   3   2  -5  220.09    3.84
  -3   2   5  224.01    3.78
   3  -2  -5  216.82    3.56
  -3  -2   5  222.77    3.93
  -3  -2   5  219.30    3.81
  -3  -2   5  225.80    4.03
  -3   2   5  226.62    4.02
   3   2  -5  219.74    3.52
  -3   2   5  217.80    3.54
  -3   2   5  221.18    3.72
   3  -2  -5  233.42    3.82
  -3   2   5  215.68    3.57
   3  -2  -5  221.92    3.55
   3   2  -5  223.91    3.95
  -3   2   5  228.52    3.92
   3   2  -5  217.19    3.63
   3  -2  -5  237.56    4.00
  -3   2   5  222.50    3.87
   3   2  -4   78.91    1.81
   3   2  -4   79.97    1.78
  -3  -2   4   80.40    1.89
   3   2  -4   77.89    1.76
  -3   2   4   77.73    1.58
  -3  -2   4   76.80    1.83
   3  -2  -4   78.94    1.55
   3   2  -4   76.23    1.72
  -3   2   4   81.00    1.90
  -3   2   4   77.53    1.51
  -3  -2   4   79.33    1.75
  -3  -2   4   80.19    1.91
  -3   2   4   80.62    1.86
   3   2  -4   81.23    1.95
  -3  -2   4   78.38    1.80
  -3   2   4   82.02    1.71
   3  -2  -4   82.75    1.78
  -3   2   4   76.56    1.41
   3   2  -4   74.35    1.86
  -3  -2   4   75.57    1.76
  -3   2   4   78.49    1.79
   3   2  -4   76.29    1.48
   3  -2  -4   80.45    1.89
  -3   2   3   91.57    1.72
   3  -2  -3   88.87    1.74
  -3   2   3   93.83    2.03
   3   2  -3   86.97    1.80
  -3  -2   3   91.69    2.01
   3   2  -3   88.19    1.80
  -3  -2   3   86.95    1.88
   3  -2  -3   88.50    1.86
  -3   2   3   89.34    1.97
  -3  -2   3   88.38    1.66
   3   2  -3   87.13    2.03
  -3   2   3   90.96    1.88
   3  -2  -3   88.79    1.94
  -3   2   3   85.36    1.45
  -3   2   3   89.79    1.94
   3  -2  -3   94.18    2.07
   3   2  -3   86.71    1.92
   3   2  -3   88.37    1.90
  -3   2   3   86.25    1.64
   3   2  -3   90.38    1.88
   3   2  -3   86.50    1.52
  -3  -2   3   89.46    1.93
   3   2  -3   86.56    2.02
   3   2  -2 1013.57   15.12
  -3  -2   2 1015.58   15.43
   3   2  -2 1028.44   15.23
   3  -2  -2 1000.31   15.28
  -3  -2   2 1020.61   15.10
  -3   2   2 1006.72   15.34
  -3   2   2 1019.68   15.44
   3  -2  -2 1033.63   15.39
  -3   2   2 1000.61   15.28
   3   2  -2 1000.49   15.43
  -3  -2   2 1014.58   15.33
   3  -2  -2 1021.21   15.44
  -3   2   2 1024.96   15.34
   3  -2  -2 1044.55   15.23
  -3   2   2 1016.82   15.18
   3   2  -2 1014.58   15.41
  -3   2   2 1000.24   14.95
   3   2  -2 1027.19   15.33
  -3   2   1  702.84   10.83
  -3  -2   1  704.00   10.84
   3   2  -1  713.50   10.66
   3  -2  -1  703.25   10.65
  -3  -2   1  696.81   10.56
  -3   2   1  699.34   10.73
   3  -2  -1  706.33   10.82
  -3   2   1  704.94   10.75
   3  -2  -1  706.24   10.85
  -3   2   1  703.62   10.63
   3  -2  -1  703.68   10.68
  -3  -2   1  683.72   10.29
  -3  -2   1  697.64   10.70
   3   2  -1  702.75   10.79
   3   2  -1  690.66   10.44
  -3  -2   1  689.06   10.41
   3   2  -1  704.86   10.84
  -3  -2   1  694.23   10.72
  -3   2   0    5.30    0.32
   3  -2   0    5.38    0.85
  -3   2   0    6.59    0.74
   3   2   0    8.15    0.65
  -3  -2   0    5.55    0.67
   3  -2   0    6.55    0.63
  -3   2   0    5.28    0.75
   3   2   0    6.16    0.82
  -3  -2   0    5.28    0.70
   3   2   0    6.24    0.84
   3  -2   0    5.48    0.71
  -3   2   0    4.62    0.69
  -3  -2   0    5.49    0.42
  -3  -2   0    5.95    0.48
   3  -2   0    5.57    0.31
   3  -2   0    5.25    0.91
   3  -2   1  246.85    3.81
  -3   2  -1  242.36    3.80
  -3   2  -1  248.81    4.24
   3  -2   1  242.70    4.33
  -3   2  -1  246.57    4.21
   3  -2   1  244.24    4.27
  -3   2  -1  249.05    3.91
   3   2   1  243.72    4.29
  -3  -2  -1  245.22    3.97
   3   2   1  243.95    4.09
   3  -2   1  248.22    4.09
  -3  -2  -1  249.06    4.13
   3   2   1  240.66    4.17
  -3   2  -1  254.33    4.33
   3  -2   1  245.76    4.33
  -3   2  -2  181.20    3.34
   3   2   2  171.88    2.75
   3   2   2  175.27    3.02
  -3  -2  -2  175.11    3.07
   3   2   2  178.33    3.16
  -3   2  -2  178.11    3.26
   3  -2   2  178.04    3.34
   3  -2   2  177.71    3.21
  -3   2  -2  177.42    2.90
   3  -2   2  178.57    2.91
  -3   2  -2  178.51    2.90
   3   2   2  184.24    3.38
  -3  -2  -2  176.57    2.84
   3   2   2  177.51    3.31
  -3  -2  -2  176.41    3.20
  -3  -2  -2  182.34    3.39
   3   2   2  178.95    2.82
  -3  -2  -2  176.31    3.11
   3   2   2  178.64    3.18
  -3   2  -2  178.50    3.23
   3  -2   2  177.41    3.35
   3  -2   2  179.46    3.40
   3  -2   3  122.50    1.97
   3  -2   3  123.25    2.65
  -3   2  -3  128.82    2.54
   3   2   3  124.93    2.64
  -3   2  -3  125.82    2.58
   3   2   3  126.45    2.34
  -3  -2  -3  126.74    2.42
   3  -2   3  124.05    2.49
   3  -2   3  128.34    2.66
   3   2   3  127.33    2.47
   3  -2   3  123.31    2.24
  -3   2  -3  123.73    2.21
   3   2   3  126.29    2.56
  -3  -2  -3  126.05    2.44
   3   2   3  124.80    2.14
  -3  -2  -3  124.13    2.66
  -3   2  -3  126.70    2.47
   3  -2   3  128.22    2.59
  -3  -2  -3  121.41    2.31
   3   2   3  122.40    2.36
  -3  -2  -3  123.94    2.17
   3  -2   4    8.74    0.46
  -3   2  -4    9.29    0.78
   3  -2   4    9.98    0.95
   3  -2   4   10.01    0.95
  -3   2  -4   11.15    0.88
   3   2   4   11.27    0.95
  -3   2  -4   10.99    0.95
   3   2   4   11.35    0.74
  -3  -2  -4   10.49    0.85
  -3  -2  -4    9.58    0.66
   3   2   4   11.60    0.87
   3  -2   4    9.62    0.78
   3  -2   4   10.98    0.53
   3  -2   4   10.61    0.71
   3  -2   4   10.11    0.95
  -3   2  -4   10.26    0.64
  -3  -2  -4   10.97    0.63
   3   2   4    8.84    0.53
  -3  -2  -4   10.89    0.99
  -3   2  -4   10.10    0.82
   3   2   4   13.01    0.73
   3   2   4   10.98    0.87
  -3  -2  -4   10.23    0.75
   3  -2   5  207.85    3.44
  -3   2  -5  216.20    3.91
   3  -2   5  216.32    4.07
   3   2   5  212.53    3.98
   3  -2   5  212.89    3.81
  -3   2  -5  213.15    3.95
   3   2   5  216.08    3.78
  -3  -2  -5  207.91    3.85
   3   2   5  215.49    3.87
  -3   2  -5  215.95    3.78
   3  -2   5  214.49    3.45
   3  -2   5  215.35    3.72
  -3  -2  -5  216.97    4.07
   3   2   5  211.85    3.57
  -3   2  -5  214.30    3.66
   3   2   5  216.90    4.06
  -3  -2  -5  210.40    3.73
   3   2   5  214.96    3.83
   3   2   5  211.13    3.57
  -3  -2  -5  211.58    3.54
  -3   2  -5  209.82    3.74
   3  -2   5  210.97    3.86
  -3  -2  -5  212.10    3.63
   3  -2   5  210.44    4.00
  -3   2  -5  217.43    3.87
   3  -2   6    7.32    0.56
   3  -2   6    8.22    0.86
  -3   2  -6    8.85    0.78
   3  -2   6    9.85    1.00
   3   2   6    9.75    0.87
  -3  -2  -6    8.97    0.91
   3  -2   6    7.63    0.77
  -3  -2  -6    8.36    0.57
   3   2   6    7.95    0.80
   3   2   6    8.93    0.67
  -3  -2  -6    8.01    1.02
   3  -2   6    7.50    0.94
   3   2   6    9.30    0.88
  -3   2  -6    8.71    0.84
   3  -2   6   10.15    0.82
  -3   2  -6    8.47    0.69
   3   2   6    9.68    0.82
  -3   2  -6    8.54    0.82
   3   2   6    8.61    0.61
  -3  -2  -6    8.00    0.71
  -3  -2  -6   10.27    0.73
   3   2   6    8.51    1.00
   3  -2   7   58.50    1.86
   3  -2   7   56.08    1.57
   3   2   7   57.85    1.62
  -3  -2  -7   57.11    1.75
  -3   2  -7   54.79    1.47
   3  -2   7   56.42    1.59
   3   2   7   56.56    1.45
  -3  -2  -7   56.01    1.44
   3   2   7   56.80    1.56
   3  -2   7   56.27    1.73
  -3   2  -7   56.86    1.60
   3  -2   7   58.65    1.62
  -3   2  -7   55.81    1.59
  -3   2  -7   58.90    1.52
   3   2   7   59.50    1.83
   3  -2   7   56.68    1.36
   3   2   7   57.41    1.26
  -3  -2  -7   57.03    1.54
  -3  -2  -7   61.39    1.87
   3   2   7   59.96    1.78
  -3  -2  -8   22.72    1.34
  -3  -2  -8   21.69    1.24
  -3   2  -8   21.89    0.96
   3  -2   8   21.62    1.06
  -3   2  -8   25.80    1.37
   3   2   8   21.95    0.97
  -3  -2  -8   23.36    0.93
   3  -2   8   22.77    1.19
   3   2   8   21.60    1.05
  -3   2  -8   22.08    1.07
   3  -2   8   23.54    1.14
  -3   2  -8   23.55    1.13
  -3   2  -8   22.47    1.00
   3   2   8   23.96    1.27
   3   2   8   20.43    1.17
   3   2   8   23.45    0.74
   3  -2   8   23.01    1.30
  -3  -2  -8   22.47    1.06
   3  -2   8   22.36    0.92
   3  -2   9  284.29    5.17
   3   2   9  282.71    4.94
  -3   2  -9  288.05    5.41
   3   2   9  292.63    4.95
   3  -2   9  286.92    4.95
   3   2   9  277.40    5.21
   3  -2   9  287.68    5.18
   3   2   9  301.63    5.48
   3  -2   9  282.78    4.88
   3  -2   9  287.71    5.38
  -3  -2  -9  292.20    5.33
  -3  -2  -9  288.57    5.40
  -3  -2  -9  287.11    5.10
   3  -2  10   35.74    1.42
   3   2  10   36.14    1.26
  -3   2 -10   36.32    1.62
   3  -2  10   34.64    1.26
   3  -2  10   35.87    1.48
   3   2  10   35.61    1.63
   3  -2  10   37.31    1.27
  -3   2 -10   36.01    1.60
  -3  -2 -10   33.68    1.57
   3   2  10   34.57    1.48
  -3  -2 -10   37.93    1.46
   3  -2  10   38.46    1.60
  -3  -2 -10   37.40    1.69
  -3   2 -11   27.04    1.47
  -3  -2 -11   26.67    1.51
   3  -2  11   25.02    1.40
  -3   2 -11   26.48    1.50
   3  -2  11   25.93    1.25
   3   2  11   23.32    1.41
   3  -2  11   23.75    1.13
   3   2  11   24.91    1.34
  -3  -2 -11   26.44    1.28
  -3   2 -11   27.72    1.43
   3  -2  11   22.95    1.37
  -3  -2 -11   25.81    1.55
  -3   2 -12   23.28    1.48
  -3  -2 -12   22.79    1.49
   3  -2  12   20.89    1.18
  -3   2 -12   22.60    1.52
  -3   2 -12   21.79    1.37
   3  -2  12   23.77    1.41
   3   2  12   23.72    1.56
   3  -2  12   21.50    1.13
   3   2  12   23.42    1.34
  -3  -2 -12   23.53    1.29
   3  -2  12   21.36    1.38
  -3  -2 -12   22.16    1.53
   3   2  13    0.66    1.08
   3  -2  13    0.56    1.00
  -3  -2 -13   -0.06    0.89
  -3   2 -13   -0.60    1.01
  -3   2 -13   -0.40    1.04
  -3  -2 -13   -0.07    1.06
  -3   2 -13   -0.98    1.07
   3  -2  13    0.67    0.84
   3   2  13    1.08    0.93
   3  -2  13    1.06    1.04
  -3  -2 -13    0.42    1.15
  -3  -2 -14   15.44    1.55
  -3   2 -14   14.14    1.25
  -3  -2 -14   14.69    1.40
  -3  -2 -14   18.33    1.32
  -3   2 -14   13.95    1.34
   3  -2  14   15.19    1.40
   3   2  14   13.89    1.48
  -3   2 -14   16.41    1.46
  -3   2 -14   17.48    1.51
   3  -2  14   16.31    1.38
   3   2  14   13.44    1.23
  -3  -2 -15   21.91    1.70
  -3  -2 -15   19.45    1.59
  -3  -2 -15   20.99    1.47
  -3   2 -15   19.79    1.50
   3   2  15   18.76    1.55
   3  -2  15   21.59    1.55
  -3   2 -15   17.73    1.52
  -3   2 -15   18.29    1.63
   3  -2  15   18.81    1.49
   3   2  15   22.11    1.43
  -3  -2 -16    1.58    1.32
  -3  -2 -16    1.73    1.32
  -3  -2 -16    2.27    1.09
  -3   2 -16    1.98    1.12
   3  -2  16    1.54    1.20
   3   2  16    2.08    1.34
  -3   2 -16    1.89    1.26
  -3   2 -16    2.26    1.25
   3  -2  16    0.60    1.08
  -3  -2 -17    2.10    1.36
  -3  -2 -17    2.26    1.28
  -3  -2 -17    3.12    1.20
  -3   2 -17    1.78    1.26
   3  -2  17    3.68    1.37
   3   2  17    3.93    1.40
  -3   2 -17    0.91    1.31
   3  -2  17    0.86    1.08
  -3   2 -17    3.35    1.34
  -3  -2 -18    3.48    1.48
  -3  -2 -18    5.51    1.50
  -3   2 -18    2.27    1.32
  -3   2 -18    3.62    1.40
   3   2  18    3.17    1.42
   3  -2  18    4.59    1.37
  -3   2 -18    3.80    1.30
   3  -2  18    3.96    1.21
  -3  -2 -18    4.05    1.24
  -3   2 -19    9.72    1.56
  -3  -2 -19    7.72    1.57
   3  -2  19    9.52    1.41
  -3  -2 -19    7.76    1.59
   3   2  19   11.05    1.71
   3  -2  19   10.87    1.65
  -3  -2 -19   10.66    1.47
  -3  -2 -20    3.60    1.55
  -3   2 -20    3.17    1.50
  -3  -2 -20    2.73    1.54
  -3  -2 -20    4.05    1.26
   3   2  20    4.40    1.53
   3  -2  20    5.58    1.50
  -3   2 -21    4.10    1.52
  -3  -2 -21    3.81    1.58
  -3  -2 -21    1.25    1.28
   3  -2  21    4.34    1.61
   3   2  21    2.63    1.55
  -3   2 -22    2.08    1.54
  -3  -2 -22    3.21    1.63
  -3  -2 -22    1.42    1.32
   3  -2  22    1.69    1.55
   3   2  22   -0.34    1.61
  -3   2 -23   -0.12    1.49
  -3  -2 -23   -0.46    1.59
  -3   2 -23    0.32    1.54
  -3  -2 -23    0.84    1.35
   3  -2  23    2.09    1.60
   3   2  23   -3.31    1.83
  -3  -2 -24    7.41    1.85
  -3   2 -24    8.48    1.80
  -3   2 -24    8.52    1.81
  -3  -2 -24    7.12    1.64
   3   2  24    7.47    1.81
   3  -2  24    9.29    1.89
  -3  -2 -25    1.11    1.70
  -3   2 -25    0.46    1.67
   3   2  25   -2.40    1.83
   3  -2  25    1.78    1.82
  -3   2 -25   -1.89    1.69
  -3  -2 -25    2.16    1.59
   3   2  25   -3.18    1.78
  -3   2 -26   -0.47    1.69
  -3  -2 -26   -1.02    1.89
   3   2  26   -0.39    1.93
   3  -2  26    0.74    1.76
  -3   2 -26   -0.78    1.69
   3   2  26   -0.13    1.77
  -3   2 -27    1.70    1.80
  -3  -2 -27   -0.92    1.83
   3   2  27    1.03    1.79
   3   2  27    0.13    1.93
   3  -2  27    2.91    1.93
  -3   2 -27    4.14    1.83
  -3   3  29    0.26    1.74
  -3  -3  29   -0.26    1.88
   3   3 -29    1.92    1.66
   3  -3 -29    1.84    1.78
  -3  -3  28    2.31    1.93
  -3  -3  28    7.57    1.84
  -3   3  28    2.96    1.76
   3  -3 -28    1.79    1.69
   3   3 -28    1.24    1.66
  -3   3  27   15.55    2.15
  -3  -3  27   13.80    2.09
  -3   3  27   15.48    2.04
  -3  -3  27   13.90    1.95
   3   3 -27   17.33    1.96
   3  -3 -27   15.13    1.96
  -3   3  26    0.61    1.65
  -3  -3  26   -1.44    1.74
  -3   3  26    2.64    1.61
  -3  -3  26    3.34    1.69
   3   3 -26    0.70    1.54
   3  -3 -26    0.84    1.61
  -3   3  25    2.70    1.68
  -3  -3  25    1.05    1.64
  -3   3  25    2.85    1.55
  -3  -3  25    2.58    1.64
   3  -3 -25    1.74    1.49
   3   3 -25   -0.11    1.44
  -3   3  24    2.82    1.60
  -3  -3  24    4.93    1.74
  -3   3  24    4.46    1.56
  -3  -3  24    5.18    1.54
   3   3 -24    2.68    1.48
   3  -3 -24    1.34    1.48
  -3   3  23   28.79    2.16
  -3  -3  23   29.37    2.24
  -3   3  23   28.17    2.01
  -3  -3  23   33.07    2.14
   3  -3 -23   26.40    2.06
   3   3 -23   28.43    2.04
  -3   3  22    5.30    1.57
  -3  -3  22    3.61    1.62
  -3   3  22    1.57    1.44
  -3  -3  22    4.01    1.44
   3   3 -22    4.21    1.38
   3  -3 -22    5.45    1.46
  -3   3  21   26.42    2.00
  -3  -3  21   24.98    1.98
  -3   3  21   23.11    1.82
  -3  -3  21   26.51    1.92
   3   3 -21   24.82    1.80
   3  -3 -21   24.52    1.86
  -3   3  20   -1.14    1.43
  -3  -3  20   -0.19    1.45
  -3   3  20   -1.08    1.30
  -3  -3  20    4.28    1.40
   3  -3 -20    1.13    1.33
   3   3 -20    1.50    1.29
  -3   3  19    0.45    1.37
  -3  -3  19    0.36    1.38
  -3   3  19    1.57    1.28
  -3  -3  19    2.08    1.36
   3   3 -19    1.16    1.18
   3  -3 -19    0.09    1.27
  -3   3  18   27.76    1.76
  -3  -3  18   30.68    1.96
  -3   3  18   24.92    1.86
  -3  -3  18   29.62    1.85
   3   3 -18   30.46    1.82
   3  -3 -18   27.40    1.81
  -3   3  17   50.53    2.06
  -3  -3  17   51.29    2.31
  -3   3  17   50.95    2.25
  -3  -3  17   53.13    2.18
   3  -3 -17   48.26    2.16
   3   3 -17   48.36    2.09
  -3   3  16  153.90    3.64
  -3  -3  16  157.77    3.89
   3  -3 -16  159.83    3.92
  -3   3  16  151.87    3.82
  -3  -3  16  162.43    3.80
  -3  -3  15   22.39    1.64
  -3   3  15   20.83    1.42
   3   3 -15   21.10    1.36
   3   3 -15   22.90    1.63
   3  -3 -15   22.08    1.59
  -3  -3  15   22.97    1.28
  -3   3  15   19.73    1.44
  -3  -3  15   24.95    1.61
  -3   3  14  198.48    4.16
  -3  -3  14  201.07    4.46
   3   3 -14  203.06    4.13
  -3  -3  14  207.03    4.39
  -3  -3  14  200.70    4.28
   3  -3 -14  212.12    4.47
   3   3 -14  211.89    4.52
  -3   3  14  215.19    4.48
  -3  -3  14  203.79    4.10
  -3   3  13    3.36    0.89
  -3   3  13    0.25    0.98
  -3  -3  13    3.01    1.03
  -3  -3  13    3.26    1.03
   3   3 -13    1.54    0.81
   3  -3 -13    0.72    0.91
   3   3 -13    1.89    1.06
  -3  -3  13    2.14    0.79
   3   3 -13    1.13    0.96
  -3  -3  13    2.02    1.09
  -3   3  12  135.90    2.99
   3   3 -12  136.32    2.94
  -3  -3  12  135.23    3.01
   3   3 -12  138.97    3.32
   3   3 -12  135.98    3.07
  -3  -3  12  136.49    3.27
   3   3 -12  137.70    3.10
   3  -3 -12  138.22    3.31
  -3  -3  12  140.99    3.21
  -3  -3  12  137.66    3.14
  -3  -3  11   18.87    1.27
  -3  -3  11   23.17    1.29
  -3  -3  11   19.26    1.32
   3   3 -11   20.72    1.27
  -3   3  11   22.16    1.10
   3   3 -11   18.99    1.10
   3  -3 -11   20.14    1.06
   3   3 -11   20.12    1.37
   3  -3 -11   19.37    1.30
   3   3 -11   19.69    1.18
  -3  -3  11   20.05    1.13
  -3  -3  10   10.14    0.99
  -3  -3  10    8.65    1.06
   3   3 -10    9.43    1.08
   3   3 -10    8.15    1.08
  -3  -3  10   11.50    1.10
  -3   3  10    8.67    0.77
  -3  -3  10    9.95    0.89
   3   3 -10   10.46    0.95
   3  -3 -10   10.22    0.90
   3  -3 -10   10.40    1.10
   3   3 -10    9.51    0.95
   3   3  -9   -0.10    0.89
   3   3  -9    0.33    0.90
   3  -3  -9   -0.03    0.54
  -3  -3   9    0.76    0.84
  -3  -3   9   -0.24    0.88
  -3  -3   9    0.47    0.85
  -3   3   9   -0.48    0.53
  -3  -3   9    0.57    0.72
   3   3  -9    0.26    0.77
  -3   3   9    1.37    0.61
   3  -3  -9    0.22    0.75
   3   3  -9   -0.18    0.71
   3  -3  -9    0.20    0.50
   3   3  -8   93.75    2.39
   3   3  -8   95.90    2.38
   3   3  -8   95.70    1.70
   3   3  -8   94.97    2.16
   3  -3  -8   94.36    2.02
  -3   3   8   96.25    2.42
  -3  -3   8   95.12    2.41
  -3  -3   8   97.83    2.02
  -3   3   8   96.94    2.11
  -3   3   8   89.68    1.91
  -3   3   8   94.24    2.03
   3  -3  -8   96.44    2.25
   3  -3  -8   95.37    1.84
  -3  -3   8   94.49    2.29
   3   3  -8   90.96    2.10
  -3  -3   8   89.77    2.33
  -3  -3   8   90.48    2.31
   3   3  -8   93.71    2.29
   3   3  -7    0.88    0.85
   3   3  -7    0.70    0.32
  -3  -3   7    0.04    0.79
  -3   3   7    0.85    0.73
  -3   3   7    1.16    0.75
  -3  -3   7    0.69    0.60
  -3  -3   7    0.37    0.86
  -3   3   7    0.29    0.49
  -3   3   7    1.38    0.50
   3   3  -7    0.45    0.59
   3  -3  -7    1.29    0.79
  -3   3   7    0.89    0.65
   3   3  -7    1.44    0.90
   3   3  -7    1.43    0.67
   3   3  -7    0.75    0.78
   3  -3  -7    0.89    0.46
  -3  -3   7    1.01    0.75
   3   3  -7    0.62    0.62
  -3   3   7    1.25    0.43
   3   3  -6   -0.52    0.90
   3   3  -6   -0.72    0.63
   3   3  -6    1.90    0.73
  -3  -3   6   -0.47    0.74
   3   3  -6    1.16    0.68
  -3   3   6    0.29    0.70
  -3  -3   6    0.73    0.31
  -3  -3   6   -0.13    0.57
  -3   3   6    1.01    0.74
  -3  -3   6   -0.04    0.76
  -3   3   6    0.03    0.54
   3   3  -6    1.00    0.81
   3   3  -6   -0.25    0.81
   3  -3  -6    0.19    0.79
  -3   3   6    0.13    0.68
  -3  -3   6    1.03    0.74
   3  -3  -6    0.41    0.50
  -3   3   6    0.70    0.43
   3   3  -6    0.27    0.63
   3   3  -6    1.05    0.59
  -3   3   6    1.00    0.49
  -3   3   5  132.56    2.43
  -3  -3   5  130.55    2.73
   3   3  -5  134.44    2.92
   3   3  -5  128.95    2.74
   3   3  -5  136.55    2.71
  -3  -3   5  128.43    2.15
   3   3  -5  131.17    2.13
  -3   3   5  131.64    2.80
   3   3  -5  137.85    2.73
   3   3  -5  132.23    2.67
  -3   3   5  137.46    2.89
  -3  -3   5  139.25    2.92
  -3  -3   5  130.62    2.54
  -3   3   5  129.21    2.57
   3   3  -5  129.70    2.71
  -3   3   5  133.46    2.38
   3   3  -5  134.41    2.85
   3  -3  -5  134.98    2.84
  -3   3   5  135.86    2.70
   3   3  -5  132.30    2.43
  -3   3   5  136.38    2.72
   3  -3  -5  134.23    2.50
   3   3  -5  133.39    2.70
  -3  -3   5  130.20    2.84
  -3  -3   4   10.93    0.78
   3   3  -4   12.80    1.10
  -3  -3   4   10.07    0.89
   3  -3  -4   11.84    0.75
  -3   3   4   11.23    0.52
  -3   3   4   10.83    0.93
   3  -3  -4   10.51    0.89
  -3   3   4   12.47    0.83
  -3  -3   4   10.31    0.97
   3   3  -4   10.91    0.81
  -3   3   4   10.36    0.65
   3   3  -4    9.76    0.82
  -3  -3   4   11.22    1.01
  -3   3   4   11.15    0.56
   3  -3  -4   10.69    1.00
  -3   3   4   10.13    0.87
  -3   3   4   10.72    0.87
   3   3  -4   11.39    0.64
  -3   3   4   11.99    0.63
   3   3  -4    9.12    0.80
   3   3  -4   11.27    0.85
   3   3  -4   10.28    1.03
   3   3  -3   82.08    2.11
  -3  -3   3   81.23    1.76
  -3   3   3   82.77    1.94
  -3   3   3   79.76    2.02
   3  -3  -3   80.41    1.87
  -3  -3   3   79.27    2.07
   3   3  -3   81.12    1.93
   3   3  -3   81.30    1.73
  -3   3   3   80.51    1.48
  -3   3   3   81.05    1.76
   3  -3  -3   81.78    2.00
  -3   3   3   82.96    1.90
  -3   3   3   77.03    1.49
   3  -3  -3   86.15    2.13
  -3   3   3   81.85    1.93
  -3   3   3   80.54    1.53
   3   3  -3   76.07    1.86
   3   3  -3   79.36    2.09
  -3  -3   3   81.38    2.07
   3  -3  -3   80.11    1.82
   3   3  -2   13.45    0.90
   3   3  -2   12.08    1.05
  -3   3   2   14.78    0.85
   3  -3  -2   11.91    0.76
   3  -3  -2   13.13    0.81
  -3   3   2   11.52    0.93
   3   3  -2   13.99    0.77
  -3   3   2   14.77    0.51
   3  -3  -2   12.82    1.01
  -3   3   2   11.49    0.91
  -3  -3   2   10.84    1.01
   3   3  -2   12.29    0.84
   3   3  -2   13.33    1.02
  -3   3   2   12.50    0.77
   3   3  -2   11.10    0.83
  -3  -3   2   12.66    0.73
  -3   3   2   11.97    0.92
   3  -3  -2   12.65    1.09
  -3  -3   2   12.78    0.98
   3  -3  -2   13.95    0.85
   3   3  -1  483.23    7.32
   3   3  -1  498.24    7.91
   3  -3  -1  490.65    7.83
  -3   3   1  501.82    8.00
   3   3  -1  482.70    7.54
  -3   3   1  493.24    7.82
   3  -3  -1  491.57    7.73
  -3  -3   1  493.00    8.06
   3   3  -1  494.99    7.89
   3   3  -1  494.66    7.73
  -3   3   1  486.00    7.37
  -3   3   1  501.93    7.89
   3  -3  -1  499.32    8.05
  -3   3   1  499.11    7.80
   3   3  -1  493.54    8.05
  -3  -3   1  492.40    7.87
   3   3  -1  483.89    8.00
  -3   3   1  486.66    7.31
   3   3  -1  492.79    7.89
   3  -3  -1  493.44    7.88
  -3  -3   1  487.57    7.59
   3  -3  -1  498.78    8.10
  -3   3   1  490.14    7.90
   3  -3   0  222.11    3.89
  -3   3   0  223.01    4.04
   3  -3   0  221.85    3.76
   3   3   0  221.72    3.67
   3   3   0  219.05    3.95
   3  -3   0  214.87    3.48
   3   3   0  218.85    3.93
  -3   3   0  217.55    3.46
  -3   3   0  223.63    3.96
   3  -3   0  214.84    4.08
   3   3   0  211.74    3.41
   3   3   0  218.75    4.08
   3   3   0  213.93    3.47
   3   3   0  216.97    4.03
  -3  -3   0  221.65    3.91
   3  -3   0  219.98    4.16
  -3   3   0  221.24    3.96
  -3   3   0  219.90    3.87
   3  -3   0  220.05    3.98
  -3  -3  -1  380.38    6.21
   3   3   1  379.48    6.32
  -3   3  -1  374.04    6.45
   3   3   1  377.40    5.93
   3   3   1  369.57    5.88
  -3  -3  -1  377.69    5.92
   3  -3   1  378.96    6.06
   3   3   1  383.10    6.06
   3  -3   1  373.35    6.21
  -3   3  -1  388.68    6.39
   3   3   1  378.45    6.29
   3  -3   1  386.38    5.86
   3  -3   1  380.71    6.46
  -3   3  -1  384.96    6.33
  -3   3  -1  373.14    5.82
   3  -3   1  387.15    6.50
   3   3   1  384.26    6.43
   3  -3   1  385.73    6.40
  -3   3  -1  379.40    6.26
  -3  -3  -1  377.84    6.26
   3   3   1  373.67    5.77
   3   3   1  383.49    6.30
  -3  -3  -2    9.49    0.82
   3   3   2    9.15    0.92
   3   3   2    8.14    0.56
[truncated: 846,572 more chars]
