# Supplementary material for: Rhodium‐Catalyzed Intermolecular Arylative [2 + 2 + 1] Annulation–Oxidation to Produce Electron‐Deficient Azulene‐Embedded Polycyclic Aromatic Hydrocarbons
Source: Angew Chem Int Ed Engl. 2025 May 30;64(29):e202505622. doi: 10.1002/anie.202505622 (PMC12258683; doi:10.1002/anie.202505622)
Supplement: Supplementary file 2 — Supporting Information [file ANIE-64-e202505622-s001.zip › compound 8.cif]

data_exp_268_7_autored_a
_audit_creation_date               2024-12-13
_audit_creation_method
;
Olex2 1.5
(compiled 2023.08.24 svn.re1ec1418 for OlexSys, GUI svn.r6817)
;
_shelx_SHELXL_version_number       '2019/3'
_audit_contact_author_address      ?
_audit_contact_author_email        ?
_audit_contact_author_name         ''
_audit_contact_author_phone        ?
_publ_contact_author_id_orcid      ?
_publ_section_references
;
Dolomanov, O.V., Bourhis, L.J., Gildea, R.J, Howard, J.A.K. & Puschmann, H.
 (2009), J. Appl. Cryst. 42, 339-341.

Sheldrick, G.M. (2015). Acta Cryst. C71, 3-8.
;
_chemical_name_common              'tanaka'
_chemical_name_systematic          ?
_chemical_formula_moiety           'C58 H44 Cl2 O8, 0.261(C H2 Cl2)'
_chemical_formula_sum              'C58.26 H44.52 Cl2.52 O8'
_chemical_formula_weight           962.02
_chemical_melting_point            ?
loop_
  _atom_type_symbol
  _atom_type_description
  _atom_type_scat_dispersion_real
  _atom_type_scat_dispersion_imag
  _atom_type_scat_source
 'C' 'C' 0.0033 0.0016 'International Tables Vol C Tables 4.2.6.8 and 6.1.1.4'
 'H' 'H' 0.0000 0.0000 'International Tables Vol C Tables 4.2.6.8 and 6.1.1.4'
 'Cl' 'Cl' 0.1484 0.1585 'International Tables Vol C Tables 4.2.6.8 and 6.1.1.4'
 'O' 'O' 0.0106 0.0060 'International Tables Vol C Tables 4.2.6.8 and 6.1.1.4'

_shelx_space_group_comment
;
The symmetry employed for this shelxl refinement is uniquely defined
by the following loop, which should always be used as a source of
symmetry information in preference to the above space-group names.
They are only intended as comments.
;
_space_group_crystal_system        'monoclinic'
_space_group_IT_number             14
_space_group_name_H-M_alt          'P 1 21/c 1'
_space_group_name_Hall             '-P 2ybc'
loop_
  _space_group_symop_operation_xyz
 'x, y, z'
 '-x, y+1/2, -z+1/2'
 '-x, -y, -z'
 'x, -y-1/2, z-1/2'

_cell_length_a                     20.1823(6)
_cell_length_b                     28.3305(7)
_cell_length_c                     18.7832(4)
_cell_angle_alpha                  90
_cell_angle_beta                   100.615(2)
_cell_angle_gamma                  90
_cell_volume                       10556.0(5)
_cell_formula_units_Z              8
_cell_measurement_reflns_used      35151
_cell_measurement_temperature      100.15
_cell_measurement_theta_max        31.5070
_cell_measurement_theta_min        2.1660
_shelx_estimated_absorpt_T_max     0.976
_shelx_estimated_absorpt_T_min     0.924
_exptl_absorpt_coefficient_mu      0.202
_exptl_absorpt_correction_T_max    1.00000
_exptl_absorpt_correction_T_min    0.43362
_exptl_absorpt_correction_type     multi-scan
_exptl_absorpt_process_details     
;
CrysAlisPro 1.171.41.93a (Rigaku Oxford Diffraction, 2020)
Empirical absorption correction using spherical harmonics,
implemented in SCALE3 ABSPACK scaling algorithm.
;
_exptl_absorpt_special_details     ?
_exptl_crystal_colour              black
_exptl_crystal_density_diffrn      1.211
_exptl_crystal_density_meas        ?
_exptl_crystal_density_method      ?
_exptl_crystal_description         block
_exptl_crystal_F_000               4008
_exptl_crystal_size_max            0.395
_exptl_crystal_size_mid            0.177
_exptl_crystal_size_min            0.121
_exptl_transmission_factor_max     ?
_exptl_transmission_factor_min     ?
_diffrn_reflns_av_R_equivalents    0.0627
_diffrn_reflns_av_unetI/netI       0.0314
_diffrn_reflns_Laue_measured_fraction_full  0.999
_diffrn_reflns_Laue_measured_fraction_max  0.999
_diffrn_reflns_limit_h_max         25
_diffrn_reflns_limit_h_min         -25
_diffrn_reflns_limit_k_max         35
_diffrn_reflns_limit_k_min         -35
_diffrn_reflns_limit_l_max         23
_diffrn_reflns_limit_l_min         -23
_diffrn_reflns_number              179058
_diffrn_reflns_point_group_measured_fraction_full  0.999
_diffrn_reflns_point_group_measured_fraction_max  0.999
_diffrn_reflns_theta_full          25.242
_diffrn_reflns_theta_max           26.372
_diffrn_reflns_theta_min           1.980
_diffrn_ambient_temperature        100.15
_diffrn_detector_area_resol_mean   10.0000
_diffrn_measured_fraction_theta_full  0.999
_diffrn_measured_fraction_theta_max  0.999
_diffrn_measurement_device_type    'XtaLAB Synergy R, HyPix'
_diffrn_measurement_method         '\w scans'
_diffrn_radiation_type             MoK\a
_diffrn_radiation_wavelength       0.71073
_diffrn_source                     'micro-focus sealed X-ray tube'
_reflns_Friedel_coverage           0.000
_reflns_Friedel_fraction_full      .
_reflns_Friedel_fraction_max       .
_reflns_number_gt                  14358
_reflns_number_total               21587
_reflns_special_details
;
 Reflections were merged by SHELXL according to the crystal
 class for the calculation of statistics and refinement.
 
 Structure factors included contributions from the .fab file.
 
 _reflns_Friedel_fraction is defined as the number of unique
 Friedel pairs measured divided by the number that would be
 possible theoretically, ignoring centric projections and
 systematic absences.
;
_reflns_threshold_expression       'I > 2\s(I)'
_computing_cell_refinement         'CrysAlisPro 1.171.41.93a (Rigaku OD, 2020)'
_computing_data_collection         'CrysAlisPro 1.171.41.93a (Rigaku OD, 2020)'
_computing_data_reduction          'CrysAlisPro 1.171.41.93a (Rigaku OD, 2020)'
_computing_molecular_graphics      'Olex2 1.5 (Dolomanov et al., 2009)'
_computing_publication_material    'Olex2 1.5 (Dolomanov et al., 2009)'
_computing_structure_refinement    'SHELXL 2019/3 (Sheldrick, 2015)'
_computing_structure_solution      'SHELXT 2014/5 (Sheldrick, 2014)'
_refine_diff_density_max           1.409
_refine_diff_density_min           -0.538
_refine_diff_density_rms           0.090
_refine_ls_extinction_coef         .
_refine_ls_extinction_method       none
_refine_ls_goodness_of_fit_ref     1.017
_refine_ls_hydrogen_treatment      constr
_refine_ls_matrix_type             full
_refine_ls_number_parameters       1370
_refine_ls_number_reflns           21587
_refine_ls_number_restraints       131
_refine_ls_R_factor_all            0.1338
_refine_ls_R_factor_gt             0.0990
_refine_ls_restrained_S_all        1.026
_refine_ls_shift/su_max            0.001
_refine_ls_shift/su_mean           0.000
_refine_ls_structure_factor_coef   Fsqd
_refine_ls_weighting_details      
 'w=1/[\s^2^(Fo^2^)+(0.1869P)^2^+15.6915P] where P=(Fo^2^+2Fc^2^)/3'
_refine_ls_weighting_scheme        calc
_refine_ls_wR_factor_gt            0.2919
_refine_ls_wR_factor_ref           0.3305
_refine_special_details            'OLEX2 MASK'
_olex2_refinement_description
;
1. Fixed Uiso
 At 1.2 times of:
  All C(H) groups, All C(H,H) groups
 At 1.5 times of:
  All C(H,H,H) groups
2. Restrained distances
 C501-Cl1 = C501-Cl2 = C503-Cl5 = C503-Cl6
 1.79 with sigma of 0.02
 C9-O165
 1.45 with sigma of 0.01
 O65-C50B
 1.45 with sigma of 0.01
 O166-C505
 1.45 with sigma of 0.01
 O161-C26D = O162-C26C
 1.45 with sigma of 0.01
 C7-C10A = C7-C10B = C8A-C7 = C8B-C7 = C9B-C7 = C9A-C7
 1.53 with sigma of 0.005
 C3-C56C = C3-C57C = C3-C58C
 1.534 with sigma of 0.01
 C56D-C3 = C58D-C3 = C57D-C3
 1.53 with sigma of 0.005
 C107-C10D = C9D-C107 = C8D-C107
 1.53 with sigma of 0.005
 O164-C42C = O163-C42D
 1.45 with sigma of 0.01
 C10A-C9A \\sim C9A-C8A \\sim C10A-C8A
 with sigma of 0.02
 C10B-C9B \\sim C9B-C8B \\sim C10B-C8B
 with sigma of 0.02
 C56D-C58D \\sim C58D-C57D \\sim C56D-C57D
 with sigma of 0.02
 C9D-C10D \\sim C10D-C8D \\sim C8D-C9D
 with sigma of 0.02
3. Uiso/Uaniso restraints and constraints
Uanis(C10A) \\sim Ueq, Uanis(C8A) \\sim Ueq, Uanis(C9A) \\sim Ueq: with sigma
of 0.01 and sigma for terminal atoms of 0.02
Uanis(C107) \\sim Ueq, Uanis(C10C) \\sim Ueq, Uanis(C8C) \\sim Ueq, Uanis(C9C)
\\sim Ueq, Uanis(C56C) \\sim Ueq, Uanis(C58C) \\sim Ueq, Uanis(C57C) \\sim Ueq:
with sigma of 0.01 and sigma for terminal atoms of 0.02
: with sigma of 0.02 and sigma for terminal atoms of 0.04
Uanis(C8C) \\sim Ueq, Uanis(C9C) \\sim Ueq, Uanis(C10C) \\sim Ueq: with sigma
of 0.01 and sigma for terminal atoms of 0.02
Uanis(C58A) \\sim Ueq, Uanis(C56A) \\sim Ueq, Uanis(C57A) \\sim Ueq: with sigma
of 0.01 and sigma for terminal atoms of 0.02
4. Rigid body (RIGU) restrains
 C3, C56C, C57C, C58C
 with sigma for 1-2 distances of 0.01 and sigma for 1-3 distances of 0.01
5. Others
 Sof(C8B)=Sof(H8BA)=Sof(H8BB)=Sof(H8BC)=Sof(C9B)=Sof(H9BA)=Sof(H9BB)=Sof(H9BC)=
 Sof(C10B)=Sof(H10J)=Sof(H10K)=Sof(H10L)=1-FVAR(1)
 Sof(C8A)=Sof(H8AA)=Sof(H8AB)=Sof(H8AC)=Sof(C9A)=Sof(H9AA)=Sof(H9AB)=Sof(H9AC)=
 Sof(C10A)=Sof(H10G)=Sof(H10H)=Sof(H10I)=FVAR(1)
 Sof(C8D)=Sof(H8DA)=Sof(H8DB)=Sof(H8DC)=Sof(C10D)=Sof(H10D)=Sof(H10E)=
 Sof(H10F)=Sof(C9D)=Sof(H9DA)=Sof(H9DB)=Sof(H9DC)=1-FVAR(2)
 Sof(C8C)=Sof(H8CA)=Sof(H8CB)=Sof(H8CC)=Sof(C9C)=Sof(H9CA)=Sof(H9CB)=Sof(H9CC)=
 Sof(C10C)=Sof(H10A)=Sof(H10B)=Sof(H10C)=FVAR(2)
 Sof(C56D)=Sof(H56D)=Sof(H56E)=Sof(H56F)=Sof(C57D)=Sof(H57D)=Sof(H57E)=
 Sof(H57F)=Sof(C58D)=Sof(H58D)=Sof(H58E)=Sof(H58F)=1-FVAR(3)
 Sof(C56C)=Sof(H56A)=Sof(H56B)=Sof(H56C)=Sof(C57C)=Sof(H57A)=Sof(H57B)=
 Sof(H57C)=Sof(C58C)=Sof(H58A)=Sof(H58B)=Sof(H58C)=FVAR(3)
 Sof(C56B)=Sof(H56J)=Sof(H56K)=Sof(H56L)=Sof(C57B)=Sof(H57J)=Sof(H57K)=
 Sof(H57L)=Sof(C58B)=Sof(H58J)=Sof(H58K)=Sof(H58L)=1-FVAR(4)
 Sof(C56A)=Sof(H56G)=Sof(H56H)=Sof(H56I)=Sof(C57A)=Sof(H57G)=Sof(H57H)=
 Sof(H57I)=Sof(C58A)=Sof(H58G)=Sof(H58H)=Sof(H58I)=FVAR(4)
 Sof(C503)=Sof(H50I)=Sof(H50J)=Sof(Cl6)=Sof(Cl5)=FVAR(5)
 Sof(C50B)=Sof(H50K)=Sof(H50L)=Sof(H50M)=1-FVAR(6)
 Sof(C50A)=Sof(H50D)=Sof(H50E)=Sof(H50F)=FVAR(6)
 Sof(C26D)=Sof(H26D)=Sof(H26E)=Sof(H26F)=1-FVAR(7)
 Sof(C26C)=Sof(H26A)=Sof(H26B)=Sof(H26C)=FVAR(7)
 Sof(C9)=Sof(H9A)=Sof(H9B)=Sof(H9C)=1-FVAR(8)
 Sof(C505)=Sof(H50A)=Sof(H50B)=Sof(H50C)=FVAR(8)
 Fixed Sof: C42C(0.5) H42A(0.5) H42B(0.5) H42C(0.5) C42D(0.5) H42D(0.5)
 H42E(0.5) H42F(0.5) C501(0.333333) H50G(0.333333) H50H(0.333333) Cl1(0.333333)
 Cl2(0.333333)
6.a Riding coordinates:
 C50B(H50K,H50L,H50M), C26D(H26D,H26E,H26F), C9(H9A,H9B,H9C)
6.b Secondary CH2 refined with riding coordinates:
 C501(H50G,H50H), C503(H50I,H50J)
6.c Me refined with riding coordinates:
 C8B(H8BA,H8BB,H8BC), C56A(H56G,H56H,H56I), C56B(H56J,H56K,H56L), C56D(H56D,
 H56E,H56F)
6.d Aromatic/amide H refined with riding coordinates:
 C6(H6), C16(H16), C2(H2), C24(H24), C26(H26), C29(H29), C32(H32), C36(H36),
 C38(H38), C44(H44), C51(H51), C53(H53), C54(H54), C102(H102), C105(H105),
 C106(H106), C116(H116), C118(H118), C124(H124), C129(H129), C132(H132),
 C139(H139), C148(H148), C150(H150), C151(H151), C152(H152), C154(H154), C4(H4)
6.e Idealised Me refined as rotating group:
 C8A(H8AA,H8AB,H8AC), C9A(H9AA,H9AB,H9AC), C10A(H10G,H10H,H10I), C9B(H9BA,H9BB,
 H9BC), C10B(H10J,H10K,H10L), C20(H20A,H20B,H20C), C22(H22A,H22B,H22C),
 C48A(H48A,H48B,H48C), C50A(H50D,H50E,H50F), C57A(H57G,H57H,H57I), C58A(H58G,
 H58H,H58I), C57B(H57J,H57K,H57L), C58B(H58J,H58K,H58L), C8C(H8CA,H8CB,H8CC),
 C9C(H9CA,H9CB,H9CC), C10C(H10A,H10B,H10C), C26C(H26A,H26B,H26C), C128(H12A,
 H12B,H12C), C42C(H42A,H42B,H42C), C42D(H42D,H42E,H42F), C56C(H56A,H56B,H56C),
 C57C(H57A,H57B,H57C), C58C(H58A,H58B,H58C), C8D(H8DA,H8DB,H8DC), C10D(H10D,
 H10E,H10F), C9D(H9DA,H9DB,H9DC), C505(H50A,H50B,H50C), C57D(H57D,H57E,H57F),
 C58D(H58D,H58E,H58F)
;
_atom_sites_solution_hydrogens     mixed
_atom_sites_solution_primary       dual
_atom_sites_solution_secondary     difmap
loop_
  _atom_site_label
  _atom_site_type_symbol
  _atom_site_fract_x
  _atom_site_fract_y
  _atom_site_fract_z
  _atom_site_U_iso_or_equiv
  _atom_site_adp_type
  _atom_site_occupancy
  _atom_site_site_symmetry_order
  _atom_site_calc_flag
  _atom_site_refinement_flags_posn
  _atom_site_refinement_flags_adp
  _atom_site_refinement_flags_occupancy
  _atom_site_disorder_assembly
  _atom_site_disorder_group
 C5 C 1.0571(2) 0.44986(15) 1.00933(19) 0.0459(9) Uani 1 1 d . . . . .
 C6 C 1.0883(2) 0.46362(17) 1.0799(2) 0.0537(11) Uani 1 1 d . . . . .
 H6 H 1.125933 0.484246 1.084816 0.064 Uiso 1 1 calc R U . . .
 C7 C 1.1035(2) 0.46609(17) 1.2171(2) 0.0696(15) Uani 1 1 d D . . . .
 C8A C 1.1531(4) 0.5074(3) 1.2108(4) 0.099(3) Uani 0.787(10) 1 d D U P A 1
 H8AA H 1.128107 0.533880 1.185103 0.148 Uiso 0.787(10) 1 calc R U P A 1
 H8AB H 1.187540 0.496662 1.183895 0.148 Uiso 0.787(10) 1 calc R U P A 1
 H8AC H 1.174761 0.517578 1.259352 0.148 Uiso 0.787(10) 1 calc R U P A 1
 C9A C 1.0539(3) 0.4884(3) 1.2581(3) 0.071(2) Uani 0.787(10) 1 d D U P A 1
 H9AA H 1.077916 0.499968 1.304992 0.107 Uiso 0.787(10) 1 calc R U P A 1
 H9AB H 1.020324 0.464918 1.265936 0.107 Uiso 0.787(10) 1 calc R U P A 1
 H9AC H 1.031211 0.514874 1.230016 0.107 Uiso 0.787(10) 1 calc R U P A 1
 C10A C 1.1466(5) 0.4280(3) 1.2574(4) 0.111(4) Uani 0.787(10) 1 d D U P A 1
 H10G H 1.178116 0.416212 1.227593 0.167 Uiso 0.787(10) 1 calc R U P A 1
 H10H H 1.117832 0.402006 1.268070 0.167 Uiso 0.787(10) 1 calc R U P A 1
 H10I H 1.171915 0.440774 1.302811 0.167 Uiso 0.787(10) 1 calc R U P A 1
 C8B C 1.0757(11) 0.5141(4) 1.2325(15) 0.074(8) Uiso 0.213(10) 1 d D . P A 2
 H8BA H 1.026381 0.512458 1.225295 0.112 Uiso 0.213(10) 1 calc R U P A 2
 H8BB H 1.093754 0.523196 1.282609 0.112 Uiso 0.213(10) 1 calc R U P A 2
 H8BC H 1.088921 0.537551 1.199407 0.112 Uiso 0.213(10) 1 calc R U P A 2
 C9B C 1.0821(12) 0.4288(7) 1.2684(13) 0.086(9) Uiso 0.213(10) 1 d D . P A 2
 H9BA H 1.110635 0.431647 1.316355 0.129 Uiso 0.213(10) 1 calc R U P A 2
 H9BB H 1.087046 0.397198 1.248927 0.129 Uiso 0.213(10) 1 calc R U P A 2
 H9BC H 1.034861 0.434016 1.272332 0.129 Uiso 0.213(10) 1 calc R U P A 2
 C10B C 1.1797(3) 0.4635(6) 1.2261(10) 0.045(5) Uiso 0.213(10) 1 d D . P A 2
 H10J H 1.195558 0.487851 1.196270 0.068 Uiso 0.213(10) 1 calc R U P A 2
 H10K H 1.192765 0.432301 1.210898 0.068 Uiso 0.213(10) 1 calc R U P A 2
 H10L H 1.199892 0.468631 1.277114 0.068 Uiso 0.213(10) 1 calc R U P A 2
 C11 C 0.9624(2) 0.40121(15) 0.9343(2) 0.0479(9) Uani 1 1 d . . . . .
 C1 C 1.0670(2) 0.44877(19) 1.1422(2) 0.0583(12) Uani 1 1 d . . . . .
 C12 C 0.9867(2) 0.38953(14) 0.86711(19) 0.0433(8) Uani 1 1 d . . . . .
 C13 C 1.0453(2) 0.40492(13) 0.84968(18) 0.0409(8) Uani 1 1 d . . . . .
 C14 C 1.08216(19) 0.44654(13) 0.88120(19) 0.0400(8) Uani 1 1 d . . . . .
 C15 C 1.08471(19) 0.46919(15) 0.9477(2) 0.0443(9) Uani 1 1 d . . . . .
 C16 C 0.8965(3) 0.38849(17) 0.9251(2) 0.0621(12) Uani 1 1 d . . . . .
 H16 H 0.868467 0.391849 0.960217 0.075 Uiso 1 1 calc R U . . .
 C17 C 0.8756(3) 0.36895(18) 0.8530(3) 0.0631(12) Uani 1 1 d . . . . .
 C18 C 0.9302(2) 0.36703(15) 0.8188(2) 0.0511(10) Uani 1 1 d . . . . .
 C19 C 0.8045(3) 0.3625(2) 0.8164(3) 0.0793(17) Uani 1 1 d . . . . .
 C20 C 0.6905(4) 0.3641(4) 0.8312(6) 0.162(5) Uani 1 1 d . . . . .
 H20A H 0.679302 0.391334 0.799105 0.244 Uiso 1 1 calc R U . . .
 H20B H 0.663181 0.364941 0.869293 0.244 Uiso 1 1 calc R U . . .
 H20C H 0.681101 0.334914 0.803199 0.244 Uiso 1 1 calc R U . . .
 C21 C 0.9263(2) 0.35088(16) 0.7423(2) 0.0506(10) Uani 1 1 d . . . . .
 C2 C 1.0139(3) 0.41721(17) 1.1345(2) 0.0566(11) Uani 1 1 d . . . . .
 H2 H 0.998706 0.405553 1.176100 0.068 Uiso 1 1 calc R U . . .
 C22 C 0.9282(3) 0.3728(2) 0.6229(3) 0.0776(16) Uani 1 1 d . . . . .
 H22A H 0.923894 0.401380 0.592970 0.116 Uiso 1 1 calc R U . . .
 H22B H 0.890143 0.351713 0.605699 0.116 Uiso 1 1 calc R U . . .
 H22C H 0.970476 0.356697 0.619420 0.116 Uiso 1 1 calc R U . . .
 C23 C 1.11852(19) 0.46441(14) 0.82907(19) 0.0414(8) Uani 1 1 d . . . . .
 C24 C 1.1530(2) 0.50640(15) 0.8383(2) 0.0515(10) Uani 1 1 d . . . . .
 H24 H 1.175678 0.518823 0.802387 0.062 Uiso 1 1 calc R U . . .
 C25 C 1.1526(2) 0.52964(17) 0.9034(3) 0.0567(11) Uani 1 1 d . . . . .
 C26 C 1.1212(2) 0.51179(16) 0.9568(2) 0.0526(10) Uani 1 1 d . . . . .
 H26 H 1.124248 0.528679 1.000977 0.063 Uiso 1 1 calc R U . . .
 C27 C 1.07556(19) 0.39170(13) 0.78671(18) 0.0396(8) Uani 1 1 d . . . . .
 C28 C 1.11499(19) 0.42953(13) 0.77041(18) 0.0403(8) Uani 1 1 d . . . . .
 C29 C 1.0766(2) 0.34853(14) 0.75225(19) 0.0423(8) Uani 1 1 d . . . . .
 H29 H 1.052793 0.321962 0.765479 0.051 Uiso 1 1 calc R U . . .
 C30 C 1.1142(2) 0.34606(13) 0.69730(18) 0.0403(8) Uani 1 1 d . . . . .
 C31 C 1.14591(19) 0.38573(13) 0.67375(19) 0.0400(8) Uani 1 1 d . . . . .
 C32 C 1.14927(19) 0.42800(14) 0.71286(19) 0.0407(8) Uani 1 1 d . . . . .
 H32 H 1.173890 0.454411 0.700559 0.049 Uiso 1 1 calc R U . . .
 C33 C 1.1351(2) 0.30428(14) 0.66083(19) 0.0432(8) Uani 1 1 d . . . . .
 C34 C 1.18086(19) 0.31903(14) 0.61553(18) 0.0408(8) Uani 1 1 d . . . . .
 C35 C 1.18176(18) 0.37052(14) 0.61524(18) 0.0387(8) Uani 1 1 d . . . . .
 C36 C 1.1194(2) 0.25848(15) 0.6696(2) 0.0520(10) Uani 1 1 d . . . . .
 H36 H 1.088663 0.249518 0.699835 0.062 Uiso 1 1 calc R U . . .
 C37 C 1.1504(3) 0.22497(15) 0.6321(2) 0.0578(11) Uani 1 1 d . . . . .
 C38 C 1.1966(2) 0.23785(15) 0.5904(2) 0.0523(10) Uani 1 1 d . . . . .
 H38 H 1.217121 0.213836 0.566605 0.063 Uiso 1 1 calc R U . . .
 C39 C 1.2149(2) 0.28514(14) 0.5815(2) 0.0447(9) Uani 1 1 d . . . . .
 C40 C 1.2717(2) 0.29554(15) 0.54401(19) 0.0449(9) Uani 1 1 d . . . . .
 C41 C 1.28392(19) 0.33905(15) 0.51178(19) 0.0433(8) Uani 1 1 d . . . . .
 C42 C 1.24277(19) 0.38250(14) 0.50953(18) 0.0405(8) Uani 1 1 d . . . . .
 C43 C 1.20061(18) 0.39779(14) 0.56219(19) 0.0397(8) Uani 1 1 d . . . . .
 C44 C 1.2465(2) 0.41961(15) 0.4646(2) 0.0458(9) Uani 1 1 d . . . . .
 H44 H 1.270941 0.419661 0.425965 0.055 Uiso 1 1 calc R U . . .
 C45 C 1.2082(2) 0.45884(15) 0.4841(2) 0.0452(9) Uani 1 1 d . . . . .
 C46 C 1.1814(2) 0.44665(14) 0.5436(2) 0.0434(8) Uani 1 1 d . . . . .
 C47 C 1.1967(2) 0.50464(16) 0.4468(2) 0.0510(10) Uani 1 1 d . . . . .
 C48A C 1.2401(3) 0.5637(2) 0.3799(3) 0.0832(17) Uani 1 1 d . . . . .
 H48A H 1.197021 0.566945 0.346225 0.125 Uiso 1 1 calc R U . . .
 H48B H 1.277263 0.568992 0.353863 0.125 Uiso 1 1 calc R U . . .
 H48C H 1.242397 0.586957 0.418857 0.125 Uiso 1 1 calc R U . . .
 C49 C 1.1354(3) 0.47866(18) 0.5749(2) 0.0577(11) Uani 1 1 d . . . B 1
 C50A C 1.0279(3) 0.4951(3) 0.5930(4) 0.069(2) Uani 0.767(13) 1 d . . P B 1
 H50D H 1.031478 0.527297 0.574880 0.103 Uiso 0.767(13) 1 calc R U P B 1
 H50E H 1.040992 0.494986 0.645923 0.103 Uiso 0.767(13) 1 calc R U P B 1
 H50F H 0.981342 0.484057 0.579172 0.103 Uiso 0.767(13) 1 calc R U P B 1
 C50B C 1.0891(18) 0.5397(12) 0.613(2) 0.108(12) Uiso 0.233(13) 1 d . . P B 2
 H50K H 1.107942 0.567496 0.640900 0.162 Uiso 0.233(13) 1 d R U P B 2
 H50L H 1.067302 0.549446 0.564470 0.162 Uiso 0.233(13) 1 d R U P B 2
 H50M H 1.055842 0.524636 0.637800 0.162 Uiso 0.233(13) 1 d R U P B 2
 C51 C 1.3194(2) 0.25896(17) 0.5441(2) 0.0533(10) Uani 1 1 d . . . . .
 H51 H 1.312106 0.230204 0.567524 0.064 Uiso 1 1 calc R U . . .
 C52 C 1.3757(2) 0.26217(18) 0.5125(2) 0.0584(11) Uani 1 1 d . . . . .
 C53 C 1.3846(2) 0.30439(19) 0.4781(2) 0.0603(12) Uani 1 1 d . . . . .
 H53 H 1.421572 0.307794 0.453755 0.072 Uiso 1 1 calc R U . . .
 C54 C 1.3406(2) 0.34148(17) 0.4788(2) 0.0519(10) Uani 1 1 d . . . . .
 H54 H 1.349216 0.370107 0.455739 0.062 Uiso 1 1 calc R U . . .
 C55 C 1.4254(3) 0.2203(2) 0.5154(3) 0.0682(13) Uani 1 1 d . . . . .
 C56A C 1.4476(9) 0.2057(6) 0.5928(7) 0.106(6) Uani 0.486(14) 1 d . U P C 11
 H56G H 1.466666 0.232937 0.621531 0.159 Uiso 0.486(14) 1 calc R U P C 11
 H56H H 1.408745 0.193633 0.611770 0.159 Uiso 0.486(14) 1 calc R U P C 11
 H56I H 1.481802 0.180859 0.595655 0.159 Uiso 0.486(14) 1 calc R U P C 11
 C57A C 1.3970(6) 0.1861(5) 0.4667(8) 0.067(4) Uani 0.486(14) 1 d . U P C 11
 H57G H 1.355293 0.174507 0.480264 0.100 Uiso 0.486(14) 1 calc R U P C 11
 H57H H 1.428748 0.159800 0.467435 0.100 Uiso 0.486(14) 1 calc R U P C 11
 H57I H 1.386911 0.199597 0.417878 0.100 Uiso 0.486(14) 1 calc R U P C 11
 C58A C 1.4926(6) 0.2396(5) 0.4936(11) 0.090(5) Uani 0.486(14) 1 d . U P C 11
 H58G H 1.481924 0.254783 0.445927 0.135 Uiso 0.486(14) 1 calc R U P C 11
 H58H H 1.523744 0.213327 0.491603 0.135 Uiso 0.486(14) 1 calc R U P C 11
 H58I H 1.513580 0.262671 0.529651 0.135 Uiso 0.486(14) 1 calc R U P C 11
 C56B C 1.4003(7) 0.1740(4) 0.5528(8) 0.085(4) Uani 0.514(14) 1 d . . P C 1
 H56J H 1.355016 0.165322 0.527673 0.128 Uiso 0.514(14) 1 calc R U P C 1
 H56K H 1.431448 0.147856 0.549837 0.128 Uiso 0.514(14) 1 calc R U P C 1
 H56L H 1.399219 0.180742 0.603794 0.128 Uiso 0.514(14) 1 calc R U P C 1
 C57B C 1.4231(8) 0.2008(5) 0.4353(7) 0.080(4) Uani 0.514(14) 1 d . . P C 1
 H57J H 1.379706 0.185209 0.418234 0.120 Uiso 0.514(14) 1 calc R U P C 1
 H57K H 1.459737 0.178147 0.435391 0.120 Uiso 0.514(14) 1 calc R U P C 1
 H57L H 1.428287 0.227169 0.402922 0.120 Uiso 0.514(14) 1 calc R U P C 1
 C58B C 1.4913(6) 0.2328(5) 0.5522(11) 0.097(5) Uani 0.514(14) 1 d . . P C 1
 H58J H 1.488343 0.259861 0.583928 0.146 Uiso 0.514(14) 1 calc R U P C 1
 H58K H 1.519341 0.241109 0.516665 0.146 Uiso 0.514(14) 1 calc R U P C 1
 H58L H 1.511497 0.205962 0.581294 0.146 Uiso 0.514(14) 1 calc R U P C 1
 O59 O 0.7629(2) 0.3658(2) 0.8647(3) 0.119(2) Uani 1 1 d . . . . .
 O60 O 0.7859(2) 0.35606(15) 0.7525(2) 0.0820(11) Uani 1 1 d . . . . .
 O61 O 0.9228(2) 0.30953(12) 0.72625(18) 0.0681(9) Uani 1 1 d . . . . .
 O62 O 0.92842(17) 0.38556(11) 0.69756(15) 0.0567(8) Uani 1 1 d . . . . .
 O63 O 1.24528(16) 0.51620(12) 0.41072(16) 0.0589(8) Uani 1 1 d . . . . .
 O64 O 1.14800(19) 0.52970(13) 0.4493(2) 0.0705(9) Uani 1 1 d . . . . .
 O65 O 1.1557(2) 0.51404(12) 0.6086(2) 0.0694(9) Uani 1 1 d . . . B 1
 O66 O 1.07283(16) 0.46381(12) 0.56172(16) 0.0603(8) Uani 1 1 d . . . B 1
 Cl67 Cl 1.19509(8) 0.58314(5) 0.91787(8) 0.0798(4) Uani 1 1 d . . . . .
 Cl68 Cl 1.13008(10) 0.16607(4) 0.64007(8) 0.0852(5) Uani 1 1 d . . . . .
 Cl77 Cl 0.31487(11) 0.14023(5) 0.78611(8) 0.0919(5) Uani 1 1 d . . . . .
 Cl78 Cl 0.31138(7) 0.57926(6) 0.57442(8) 0.0834(4) Uani 1 1 d . . . . .
 C101 C 0.0652(3) 0.2357(3) 0.9085(4) 0.095(2) Uani 1 1 d . . . . .
 C102 C 0.1208(3) 0.2327(2) 0.8755(3) 0.0782(16) Uani 1 1 d . . . . .
 H102 H 0.125803 0.205213 0.848011 0.094 Uiso 1 1 calc R U . . .
 C103 C 0.1703(2) 0.2680(2) 0.8804(3) 0.0647(13) Uani 1 1 d . . . . .
 C104 C 0.1618(2) 0.3102(2) 0.9175(3) 0.0671(14) Uani 1 1 d . . . . .
 C105 C 0.1037(3) 0.3137(2) 0.9494(3) 0.0812(18) Uani 1 1 d . . . . .
 H105 H 0.096369 0.341747 0.974548 0.097 Uiso 1 1 calc R U . . .
 C106 C 0.0574(3) 0.2774(3) 0.9451(4) 0.092(2) Uani 1 1 d . . . . .
 H106 H 0.019296 0.281075 0.967677 0.111 Uiso 1 1 calc R U . . .
 C107 C 0.0133(4) 0.1969(3) 0.9035(4) 0.112(3) Uani 1 1 d D U . . .
 C8C C 0.0249(8) 0.1571(6) 0.8598(9) 0.133(6) Uani 0.651(13) 1 d . U P D 1
 H8CA H 0.067936 0.142178 0.880697 0.199 Uiso 0.651(13) 1 calc R U P D 1
 H8CB H 0.026362 0.167733 0.810455 0.199 Uiso 0.651(13) 1 calc R U P D 1
 H8CC H -0.011683 0.134159 0.858426 0.199 Uiso 0.651(13) 1 calc R U P D 1
 C9C C 0.0086(6) 0.1803(5) 0.9792(7) 0.116(5) Uani 0.651(13) 1 d . U P D 1
 H9CA H 0.052688 0.168647 1.003636 0.175 Uiso 0.651(13) 1 calc R U P D 1
 H9CB H -0.024645 0.154755 0.976087 0.175 Uiso 0.651(13) 1 calc R U P D 1
 H9CC H -0.005396 0.206610 1.006889 0.175 Uiso 0.651(13) 1 calc R U P D 1
 C10C C -0.0615(6) 0.2203(5) 0.8700(7) 0.118(5) Uani 0.651(13) 1 d . U P D 1
 H10A H -0.072372 0.244659 0.903160 0.177 Uiso 0.651(13) 1 calc R U P D 1
 H10B H -0.096043 0.195587 0.864476 0.177 Uiso 0.651(13) 1 calc R U P D 1
 H10C H -0.060314 0.234525 0.822702 0.177 Uiso 0.651(13) 1 calc R U P D 1
 C111 C 0.2281(2) 0.25839(19) 0.8441(2) 0.0599(12) Uani 1 1 d . . . . .
 C112 C 0.2644(2) 0.29291(17) 0.8142(2) 0.0539(10) Uani 1 1 d . . . . .
 C113 C 0.2668(2) 0.34418(17) 0.8217(2) 0.0542(11) Uani 1 1 d . . . . .
 C114 C 0.2495(2) 0.36888(18) 0.8770(2) 0.0571(11) Uani 1 1 d . . . . .
 C115 C 0.2071(2) 0.35062(18) 0.9280(2) 0.0578(12) Uani 1 1 d . . . . .
 C116 C 0.2459(3) 0.21122(19) 0.8342(2) 0.0658(13) Uani 1 1 d . . . . .
 H116 H 0.223701 0.186821 0.855386 0.079 Uiso 1 1 calc R U . . .
 C117 C 0.2950(3) 0.19915(19) 0.7946(3) 0.0671(13) Uani 1 1 d . . . . .
 C118 C 0.3281(3) 0.23363(19) 0.7616(2) 0.0630(12) Uani 1 1 d . . . . .
 H118 H 0.360558 0.225279 0.733020 0.076 Uiso 1 1 calc R U . . .
 C119 C 0.3128(2) 0.27931(18) 0.7714(2) 0.0543(11) Uani 1 1 d . . . . .
 C120 C 0.3388(2) 0.32247(17) 0.7434(2) 0.0526(10) Uani 1 1 d . . . . .
 C121 C 0.3076(2) 0.36121(17) 0.7686(2) 0.0524(10) Uani 1 1 d . . . . .
 C122 C 0.2754(2) 0.41443(18) 0.9061(2) 0.0586(11) Uani 1 1 d . . . . .
 C123 C 0.2529(3) 0.42132(19) 0.9705(2) 0.0625(13) Uani 1 1 d . . . . .
 C124 C 0.2103(2) 0.38264(19) 0.9820(3) 0.0644(13) Uani 1 1 d . . . . .
 H124 H 0.187466 0.379914 1.021775 0.077 Uiso 1 1 calc R U . . .
 C125 C 0.3275(3) 0.4449(2) 0.8820(2) 0.0667(13) Uani 1 1 d . . . E 1
 C26C C 0.4435(4) 0.4482(4) 0.8733(5) 0.096(4) Uani 0.693(14) 1 d D . P E 1
 H26A H 0.431415 0.454563 0.821224 0.145 Uiso 0.693(14) 1 calc R U P E 1
 H26B H 0.482687 0.427208 0.882603 0.145 Uiso 0.693(14) 1 calc R U P E 1
 H26C H 0.454454 0.478002 0.899386 0.145 Uiso 0.693(14) 1 calc R U P E 1
 C26D C 0.3487(16) 0.5165(11) 0.8300(17) 0.125(11) Uiso 0.307(14) 1 d . . P E
 2
 H26D H 0.316994 0.541710 0.811568 0.187 Uiso 0.307(14) 1 d R U P E 2
 H26E H 0.384964 0.529270 0.866898 0.187 Uiso 0.307(14) 1 d R U P E 2
 H26F H 0.367944 0.503240 0.790088 0.187 Uiso 0.307(14) 1 d R U P E 2
 C127 C 0.2692(3) 0.4591(2) 1.0225(3) 0.0735(15) Uani 1 1 d . . . . .
 C128 C 0.3234(6) 0.5325(3) 1.0489(4) 0.134(4) Uani 1 1 d . . . . .
 H12A H 0.348058 0.556018 1.025750 0.201 Uiso 1 1 calc R U . . .
 H12B H 0.350853 0.522853 1.095211 0.201 Uiso 1 1 calc R U . . .
 H12C H 0.280948 0.546111 1.057328 0.201 Uiso 1 1 calc R U . . .
 C129 C 0.3839(2) 0.32760(19) 0.6951(2) 0.0563(11) Uani 1 1 d . . . . .
 H129 H 0.406825 0.301288 0.679816 0.068 Uiso 1 1 calc R U . . .
 C130 C 0.3931(2) 0.37236(19) 0.6713(2) 0.0545(11) Uani 1 1 d . . . . .
 C131 C 0.3547(2) 0.40978(19) 0.6883(2) 0.0564(12) Uani 1 1 d . . . . .
 C132 C 0.3119(2) 0.40585(18) 0.7391(2) 0.0558(11) Uani 1 1 d . . . . .
 H132 H 0.287438 0.432047 0.752419 0.067 Uiso 1 1 calc R U . . .
 C133 C 0.4332(2) 0.38937(19) 0.6177(2) 0.0586(12) Uani 1 1 d . . . . .
 C134 C 0.4042(2) 0.4349(2) 0.5927(2) 0.0601(13) Uani 1 1 d . . . . .
 C135 C 0.3623(2) 0.4499(2) 0.6405(2) 0.0583(12) Uani 1 1 d . . . . .
 C136 C 0.4920(2) 0.3720(2) 0.6047(2) 0.0635(13) Uani 1 1 d . . . . .
 C137 C 0.5382(2) 0.3392(2) 0.6487(2) 0.0635(13) Uani 1 1 d . . . . .
 C138 C 0.5945(3) 0.3344(2) 0.6172(3) 0.0688(14) Uani 1 1 d . . . . .
 C139 C 0.5847(3) 0.3624(2) 0.5520(3) 0.0701(14) Uani 1 1 d . . . . .
 H139 H 0.615776 0.364323 0.519726 0.084 Uiso 1 1 calc R U . . .
 C140 C 0.5246(3) 0.3856(2) 0.5430(2) 0.0662(14) Uani 1 1 d . . . . .
 C141 C 0.5336(2) 0.3217(3) 0.7230(3) 0.0701(15) Uani 1 1 d . . . . .
 C42C C 0.5224(6) 0.2505(5) 0.7938(5) 0.094(4) Uani 0.5 1 d D . P F 1
 H42A H 0.512297 0.217284 0.781501 0.141 Uiso 0.5 1 calc R U P F 1
 H42B H 0.486979 0.263557 0.817395 0.141 Uiso 0.5 1 calc R U P F 1
 H42C H 0.565922 0.252676 0.826788 0.141 Uiso 0.5 1 calc R U P F 1
 C42D C 0.5225(9) 0.3535(9) 0.8437(6) 0.154(9) Uani 0.5 1 d D . P G 2
 H42D H 0.542326 0.382154 0.867981 0.232 Uiso 0.5 1 calc R U P G 2
 H42E H 0.541621 0.325712 0.871175 0.232 Uiso 0.5 1 calc R U P G 2
 H42F H 0.473571 0.353962 0.841017 0.232 Uiso 0.5 1 calc R U P G 2
 C143 C 0.6543(3) 0.3065(2) 0.6440(4) 0.0821(17) Uani 1 1 d . . . H 1
 C145 C 0.4927(3) 0.4103(2) 0.4778(2) 0.0684(14) Uani 1 1 d . . . . .
 C146 C 0.4456(3) 0.4466(2) 0.4734(2) 0.0715(16) Uani 1 1 d . . . . .
 C147 C 0.4138(2) 0.4640(2) 0.5345(2) 0.0646(14) Uani 1 1 d . . . . .
 C148 C 0.3853(2) 0.5082(2) 0.5317(2) 0.0691(15) Uani 1 1 d . . . . .
 H148 H 0.392207 0.529147 0.494307 0.083 Uiso 1 1 calc R U . . .
 C149 C 0.3466(3) 0.5235(2) 0.5817(3) 0.0700(14) Uani 1 1 d . . . . .
 C150 C 0.3333(2) 0.4934(2) 0.6365(2) 0.0640(13) Uani 1 1 d . . . . .
 H150 H 0.305354 0.502989 0.669378 0.077 Uiso 1 1 calc R U . . .
 C151 C 0.5134(3) 0.3973(3) 0.4125(3) 0.0844(19) Uani 1 1 d . . . . .
 H151 H 0.544658 0.372043 0.413945 0.101 Uiso 1 1 calc R U . . .
 C152 C 0.4910(3) 0.4188(3) 0.3477(3) 0.086(2) Uani 1 1 d . . . . .
 H152 H 0.506925 0.408578 0.305689 0.104 Uiso 1 1 calc R U . . .
 C153 C 0.4450(3) 0.4556(3) 0.3428(2) 0.0824(19) Uani 1 1 d . . . . .
 C154 C 0.4217(3) 0.4685(2) 0.4050(2) 0.0757(17) Uani 1 1 d . . . . .
 H154 H 0.388811 0.492765 0.402022 0.091 Uiso 1 1 calc R U . . .
 C3 C 0.4186(3) 0.4816(2) 0.2704(2) 0.092(2) Uani 1 1 d D . . . .
 C56C C 0.4373(6) 0.4534(4) 0.2069(4) 0.121(4) Uani 0.744(11) 1 d D U P I 1
 H56A H 0.486140 0.454803 0.209176 0.182 Uiso 0.744(11) 1 calc R U P I 1
 H56B H 0.414216 0.466990 0.161007 0.182 Uiso 0.744(11) 1 calc R U P I 1
 H56C H 0.423365 0.420449 0.210125 0.182 Uiso 0.744(11) 1 calc R U P I 1
 C57C C 0.3426(3) 0.4838(3) 0.2562(3) 0.068(2) Uani 0.744(11) 1 d D U P I 1
 H57A H 0.324177 0.451729 0.253751 0.103 Uiso 0.744(11) 1 calc R U P I 1
 H57B H 0.326584 0.500049 0.210170 0.103 Uiso 0.744(11) 1 calc R U P I 1
 H57C H 0.327549 0.501146 0.295539 0.103 Uiso 0.744(11) 1 calc R U P I 1
 C58C C 0.4472(5) 0.5317(3) 0.2769(5) 0.112(4) Uani 0.744(11) 1 d D U P I 1
 H58A H 0.429165 0.548867 0.314433 0.168 Uiso 0.744(11) 1 calc R U P I 1
 H58B H 0.434209 0.548080 0.230406 0.168 Uiso 0.744(11) 1 calc R U P I 1
 H58C H 0.496434 0.530355 0.289900 0.168 Uiso 0.744(11) 1 calc R U P I 1
 O159 O 0.2496(2) 0.46115(19) 1.07974(19) 0.0902(13) Uani 1 1 d . . . . .
 O160 O 0.3095(3) 0.49225(16) 1.0027(2) 0.1070(17) Uani 1 1 d . . . . .
 O161 O 0.3137(3) 0.48247(14) 0.8517(2) 0.0911(13) Uani 1 1 d . . . E 1
 O162 O 0.38811(19) 0.42633(16) 0.8975(2) 0.0780(10) Uani 1 1 d D . . E 1
 O163 O 0.53719(19) 0.3515(2) 0.77209(19) 0.1070(18) Uani 1 1 d D . . . .
 O164 O 0.5251(2) 0.2766(2) 0.7288(3) 0.1026(16) Uani 1 1 d D . . . .
 O165 O 0.6620(2) 0.28287(16) 0.7004(2) 0.0832(11) Uani 1 1 d . . . H 1
 O166 O 0.7005(2) 0.3087(2) 0.6025(2) 0.1054(15) Uani 1 1 d D . . H 1
 C501 C 1.3882(11) 0.6064(8) 0.8865(12) 0.110(7) Uiso 0.3333 1 d D . P J 1
 H50G H 1.402119 0.618214 0.841868 0.132 Uiso 0.3333 1 calc R U P J 1
 H50H H 1.353967 0.581492 0.872220 0.132 Uiso 0.3333 1 calc R U P J 1
 Cl1 Cl 1.3508(8) 0.6534(5) 0.9273(9) 0.229(5) Uiso 0.3333 1 d D . P J 1
 Cl2 Cl 1.4610(9) 0.5807(6) 0.9450(10) 0.265(7) Uiso 0.3333 1 d D . P J 1
 C4 C 0.9828(3) 0.40259(16) 1.0663(2) 0.0563(11) Uani 1 1 d . . . . .
 H4 H 0.946267 0.381032 1.062405 0.068 Uiso 1 1 calc R U . . .
 C8 C 1.0028(2) 0.41813(15) 1.0026(2) 0.0461(9) Uani 1 1 d . . . . .
 C503 C 1.224(4) 0.6699(15) 0.6640(14) 0.19(3) Uiso 0.189(6) 1 d D . P . .
 H50I H 1.201849 0.698250 0.679198 0.228 Uiso 0.189(6) 1 calc R U P . .
 H50J H 1.273610 0.673793 0.679326 0.228 Uiso 0.189(6) 1 calc R U P . .
 Cl6 Cl 1.2034(9) 0.6634(6) 0.5671(10) 0.160(7) Uiso 0.189(6) 1 d D . P . .
 Cl5 Cl 1.1962(8) 0.6174(5) 0.7063(8) 0.144(6) Uiso 0.189(6) 1 d D . P . .
 C8D C 0.0511(13) 0.1539(7) 0.9403(12) 0.127(9) Uiso 0.349(13) 1 d D . P D 2
 H8DA H 0.064747 0.133444 0.903546 0.191 Uiso 0.349(13) 1 calc R U P D 2
 H8DB H 0.021439 0.136348 0.966723 0.191 Uiso 0.349(13) 1 calc R U P D 2
 H8DC H 0.091164 0.164460 0.974290 0.191 Uiso 0.349(13) 1 calc R U P D 2
 C10D C -0.0126(13) 0.1837(10) 0.8244(7) 0.132(10) Uiso 0.349(13) 1 d D . P D
 2
 H10D H -0.038695 0.210080 0.799599 0.197 Uiso 0.349(13) 1 calc R U P D 2
 H10E H -0.041380 0.155736 0.822143 0.197 Uiso 0.349(13) 1 calc R U P D 2
 H10F H 0.025714 0.176969 0.800602 0.197 Uiso 0.349(13) 1 calc R U P D 2
 C9D C -0.0479(10) 0.2044(12) 0.9397(14) 0.172(14) Uiso 0.349(13) 1 d D . P D
 2
 H9DA H -0.032805 0.207741 0.992093 0.258 Uiso 0.349(13) 1 calc R U P D 2
 H9DB H -0.078115 0.177170 0.929804 0.258 Uiso 0.349(13) 1 calc R U P D 2
 H9DC H -0.071835 0.233034 0.920299 0.258 Uiso 0.349(13) 1 calc R U P D 2
 C505 C 0.7582(4) 0.2786(4) 0.6253(6) 0.098(4) Uani 0.657(14) 1 d D . P H 1
 H50A H 0.786684 0.278771 0.588280 0.147 Uiso 0.657(14) 1 calc R U P H 1
 H50B H 0.742953 0.246294 0.631840 0.147 Uiso 0.657(14) 1 calc R U P H 1
 H50C H 0.784191 0.290225 0.671176 0.147 Uiso 0.657(14) 1 calc R U P H 1
 C56D C 0.3723(11) 0.5238(7) 0.2761(19) 0.117(11) Uiso 0.256(11) 1 d D . P I
 2
 H56D H 0.393577 0.544650 0.315361 0.176 Uiso 0.256(11) 1 calc R U P I 2
 H56E H 0.364612 0.541338 0.230266 0.176 Uiso 0.256(11) 1 calc R U P I 2
 H56F H 0.329090 0.512503 0.286165 0.176 Uiso 0.256(11) 1 calc R U P I 2
 C57D C 0.4809(8) 0.5022(7) 0.2460(12) 0.075(6) Uiso 0.256(11) 1 d D . P I 2
 H57D H 0.498556 0.528494 0.277885 0.112 Uiso 0.256(11) 1 calc R U P I 2
 H57E H 0.468502 0.513675 0.196094 0.112 Uiso 0.256(11) 1 calc R U P I 2
 H57F H 0.515519 0.477727 0.248455 0.112 Uiso 0.256(11) 1 calc R U P I 2
 C58D C 0.3820(13) 0.4511(12) 0.2083(15) 0.148(15) Uiso 0.256(11) 1 d D . P I
 2
 H58D H 0.411605 0.425319 0.199046 0.222 Uiso 0.256(11) 1 calc R U P I 2
 H58E H 0.370017 0.470503 0.164630 0.222 Uiso 0.256(11) 1 calc R U P I 2
 H58F H 0.341000 0.438058 0.221539 0.222 Uiso 0.256(11) 1 calc R U P I 2
 C9 C 0.7344(13) 0.2590(9) 0.7201(15) 0.122(9) Uiso 0.343(14) 1 d . . P H 2
 H9A H 0.737195 0.241079 0.765233 0.183 Uiso 0.343(14) 1 d R U P H 2
 H9B H 0.740115 0.237489 0.680824 0.183 Uiso 0.343(14) 1 d R U P H 2
 H9C H 0.769955 0.282969 0.726223 0.183 Uiso 0.343(14) 1 d R U P H 2

loop_
  _atom_site_aniso_label
  _atom_site_aniso_U_11
  _atom_site_aniso_U_22
  _atom_site_aniso_U_33
  _atom_site_aniso_U_23
  _atom_site_aniso_U_13
  _atom_site_aniso_U_12
 C5 0.046(2) 0.061(2) 0.0307(17) -0.0073(16) 0.0073(15) 0.0141(18)
 C6 0.045(2) 0.079(3) 0.0355(19) -0.0161(19) 0.0030(17) 0.011(2)
 C7 0.066(3) 0.107(4) 0.032(2) -0.017(2) 0.002(2) 0.029(3)
 C8A 0.087(5) 0.163(8) 0.044(4) -0.031(4) 0.006(3) -0.018(5)
 C9A 0.068(4) 0.090(5) 0.052(3) -0.030(3) -0.001(3) 0.024(4)
 C10A 0.126(7) 0.127(7) 0.061(4) -0.037(4) -0.035(4) 0.068(6)
 C11 0.061(3) 0.052(2) 0.0340(18) -0.0081(16) 0.0158(17) -0.0030(19)
 C1 0.056(3) 0.087(3) 0.0295(19) -0.0124(19) 0.0035(17) 0.029(2)
 C12 0.046(2) 0.053(2) 0.0326(17) -0.0072(15) 0.0128(16) 0.0007(17)
 C13 0.048(2) 0.047(2) 0.0277(16) -0.0045(14) 0.0084(15) 0.0061(16)
 C14 0.0373(19) 0.049(2) 0.0324(17) -0.0051(15) 0.0042(14) 0.0059(15)
 C15 0.037(2) 0.061(2) 0.0355(18) -0.0098(16) 0.0061(15) 0.0080(17)
 C16 0.070(3) 0.073(3) 0.050(2) -0.020(2) 0.029(2) -0.025(2)
 C17 0.070(3) 0.072(3) 0.053(2) -0.016(2) 0.028(2) -0.023(2)
 C18 0.060(3) 0.052(2) 0.044(2) -0.0116(17) 0.0174(19) -0.0132(19)
 C19 0.070(3) 0.099(4) 0.074(4) -0.039(3) 0.030(3) -0.037(3)
 C20 0.060(4) 0.252(12) 0.186(9) -0.136(9) 0.048(5) -0.066(6)
 C21 0.050(2) 0.056(2) 0.047(2) -0.0160(19) 0.0137(18) -0.0097(19)
 C2 0.075(3) 0.065(3) 0.0320(19) -0.0015(18) 0.0164(19) 0.018(2)
 C22 0.102(4) 0.088(4) 0.045(3) -0.006(2) 0.022(3) 0.023(3)
 C23 0.040(2) 0.051(2) 0.0332(17) -0.0068(15) 0.0062(15) 0.0037(16)
 C24 0.054(2) 0.056(2) 0.048(2) -0.0105(18) 0.0191(19) -0.0005(19)
 C25 0.055(3) 0.062(3) 0.056(2) -0.021(2) 0.016(2) -0.008(2)
 C26 0.047(2) 0.069(3) 0.044(2) -0.0214(19) 0.0126(18) -0.003(2)
 C27 0.042(2) 0.051(2) 0.0259(16) -0.0041(14) 0.0078(14) 0.0053(16)
 C28 0.044(2) 0.048(2) 0.0292(16) -0.0032(14) 0.0075(15) 0.0068(16)
 C29 0.050(2) 0.046(2) 0.0332(17) -0.0028(15) 0.0129(16) -0.0004(16)
 C30 0.048(2) 0.046(2) 0.0291(16) -0.0043(14) 0.0118(15) 0.0002(16)
 C31 0.043(2) 0.048(2) 0.0310(17) -0.0029(14) 0.0118(15) 0.0031(16)
 C32 0.042(2) 0.049(2) 0.0322(17) -0.0019(15) 0.0100(15) 0.0033(16)
 C33 0.051(2) 0.051(2) 0.0301(17) -0.0070(15) 0.0144(16) -0.0025(17)
 C34 0.043(2) 0.052(2) 0.0282(16) -0.0061(14) 0.0091(15) 0.0003(16)
 C35 0.0346(18) 0.051(2) 0.0304(16) -0.0049(14) 0.0067(14) 0.0017(15)
 C36 0.072(3) 0.052(2) 0.0368(19) -0.0077(16) 0.0235(19) -0.005(2)
 C37 0.088(3) 0.045(2) 0.046(2) -0.0091(17) 0.025(2) -0.008(2)
 C38 0.065(3) 0.054(2) 0.042(2) -0.0143(17) 0.0199(19) -0.002(2)
 C39 0.051(2) 0.051(2) 0.0329(17) -0.0087(15) 0.0110(16) -0.0002(17)
 C40 0.044(2) 0.060(2) 0.0324(17) -0.0132(16) 0.0095(15) 0.0001(17)
 C41 0.039(2) 0.059(2) 0.0322(17) -0.0112(16) 0.0067(15) -0.0010(17)
 C42 0.0378(19) 0.056(2) 0.0290(16) -0.0089(15) 0.0099(14) -0.0054(16)
 C43 0.0337(18) 0.054(2) 0.0333(17) -0.0043(15) 0.0097(14) -0.0015(15)
 C44 0.039(2) 0.068(3) 0.0321(17) -0.0029(17) 0.0106(15) -0.0053(18)
 C45 0.040(2) 0.063(2) 0.0336(18) -0.0026(16) 0.0102(15) -0.0061(17)
 C46 0.042(2) 0.055(2) 0.0347(18) -0.0012(16) 0.0107(15) -0.0030(17)
 C47 0.050(2) 0.065(3) 0.038(2) 0.0047(18) 0.0075(17) -0.003(2)
 C48A 0.077(4) 0.098(4) 0.077(4) 0.037(3) 0.021(3) -0.002(3)
 C49 0.062(3) 0.070(3) 0.047(2) 0.016(2) 0.023(2) 0.011(2)
 C50A 0.055(4) 0.102(5) 0.056(4) 0.005(3) 0.023(3) 0.028(3)
 C51 0.057(3) 0.064(3) 0.039(2) -0.0129(18) 0.0074(18) 0.011(2)
 C52 0.050(3) 0.080(3) 0.044(2) -0.014(2) 0.0060(19) 0.013(2)
 C53 0.040(2) 0.091(4) 0.052(2) -0.016(2) 0.0152(19) 0.005(2)
 C54 0.042(2) 0.071(3) 0.045(2) -0.0107(19) 0.0135(17) -0.0040(19)
 C55 0.061(3) 0.086(4) 0.059(3) -0.009(2) 0.014(2) 0.022(3)
 C56A 0.120(12) 0.128(12) 0.064(7) -0.009(7) 0.003(7) 0.076(10)
 C57A 0.060(6) 0.069(7) 0.070(7) -0.028(6) 0.009(5) 0.017(5)
 C58A 0.045(6) 0.090(8) 0.135(12) -0.040(9) 0.014(7) 0.022(5)
 C56B 0.097(9) 0.067(7) 0.097(9) 0.009(6) 0.031(7) 0.028(6)
 C57B 0.089(9) 0.081(8) 0.073(8) -0.012(6) 0.023(7) 0.029(7)
 C58B 0.053(7) 0.103(10) 0.125(14) -0.012(10) -0.010(8) 0.016(6)
 O59 0.071(3) 0.189(5) 0.105(3) -0.084(4) 0.042(2) -0.065(3)
 O60 0.068(2) 0.107(3) 0.072(2) -0.021(2) 0.0157(19) -0.028(2)
 O61 0.092(3) 0.060(2) 0.0542(18) -0.0192(15) 0.0170(17) -0.0181(17)
 O62 0.070(2) 0.0639(18) 0.0391(15) -0.0073(13) 0.0176(14) 0.0075(15)
 O63 0.0553(18) 0.078(2) 0.0447(16) 0.0186(14) 0.0137(13) -0.0025(15)
 O64 0.068(2) 0.076(2) 0.074(2) 0.0190(18) 0.0294(18) 0.0100(18)
 O65 0.093(3) 0.0510(18) 0.074(2) -0.0044(16) 0.040(2) 0.0032(17)
 O66 0.0521(19) 0.085(2) 0.0475(16) 0.0133(15) 0.0183(14) 0.0188(16)
 Cl67 0.0898(10) 0.0763(8) 0.0835(9) -0.0390(7) 0.0425(8) -0.0338(7)
 Cl68 0.1473(14) 0.0468(6) 0.0789(8) -0.0187(6) 0.0661(9) -0.0192(7)
 Cl77 0.1380(15) 0.0744(9) 0.0687(8) -0.0045(7) 0.0330(9) -0.0043(9)
 Cl78 0.0703(8) 0.1079(11) 0.0743(8) 0.0361(8) 0.0195(7) -0.0115(7)
 C101 0.061(4) 0.131(6) 0.097(5) 0.062(5) 0.020(3) -0.009(4)
 C102 0.063(3) 0.105(4) 0.068(3) 0.039(3) 0.017(3) -0.010(3)
 C103 0.051(3) 0.088(4) 0.058(3) 0.038(3) 0.016(2) 0.003(2)
 C104 0.052(3) 0.093(4) 0.060(3) 0.041(3) 0.022(2) 0.010(2)
 C105 0.062(3) 0.113(4) 0.076(3) 0.051(3) 0.032(3) 0.023(3)
 C106 0.052(3) 0.143(6) 0.088(4) 0.058(4) 0.029(3) 0.006(4)
 C107 0.087(4) 0.143(6) 0.110(5) 0.042(4) 0.029(4) -0.033(4)
 C8C 0.108(9) 0.153(11) 0.146(11) 0.042(9) 0.049(8) -0.035(8)
 C9C 0.103(8) 0.144(10) 0.106(8) 0.059(7) 0.029(6) -0.035(7)
 C10C 0.092(8) 0.158(11) 0.104(8) 0.042(7) 0.020(6) -0.026(7)
 C111 0.053(3) 0.083(3) 0.044(2) 0.023(2) 0.0094(19) 0.000(2)
 C112 0.046(2) 0.077(3) 0.039(2) 0.0145(19) 0.0081(17) -0.001(2)
 C113 0.045(2) 0.077(3) 0.043(2) 0.022(2) 0.0123(18) 0.005(2)
 C114 0.051(2) 0.075(3) 0.051(2) 0.029(2) 0.023(2) 0.012(2)
 C115 0.047(2) 0.079(3) 0.052(2) 0.030(2) 0.0199(19) 0.015(2)
 C116 0.075(3) 0.077(3) 0.047(2) 0.014(2) 0.015(2) -0.009(3)
 C117 0.075(3) 0.080(3) 0.045(2) 0.002(2) 0.009(2) -0.007(3)
 C118 0.067(3) 0.083(3) 0.039(2) -0.002(2) 0.013(2) -0.008(3)
 C119 0.045(2) 0.083(3) 0.0351(19) 0.0027(19) 0.0079(17) -0.013(2)
 C120 0.044(2) 0.078(3) 0.0353(19) 0.0052(18) 0.0063(17) -0.014(2)
 C121 0.041(2) 0.080(3) 0.0369(19) 0.0116(19) 0.0093(17) -0.008(2)
 C122 0.058(3) 0.075(3) 0.047(2) 0.020(2) 0.020(2) 0.014(2)
 C123 0.063(3) 0.081(3) 0.047(2) 0.027(2) 0.020(2) 0.025(2)
 C124 0.058(3) 0.092(4) 0.049(2) 0.032(2) 0.024(2) 0.022(2)
 C125 0.079(4) 0.083(3) 0.042(2) 0.010(2) 0.022(2) 0.001(3)
 C26C 0.060(5) 0.153(10) 0.078(6) 0.014(6) 0.017(4) -0.034(5)
 C127 0.072(3) 0.100(4) 0.050(3) 0.023(3) 0.016(2) 0.024(3)
 C128 0.232(11) 0.107(6) 0.063(4) -0.007(4) 0.028(5) -0.031(6)
 C129 0.042(2) 0.092(3) 0.0340(19) 0.002(2) 0.0041(16) -0.011(2)
 C130 0.039(2) 0.094(3) 0.0297(18) 0.0052(19) 0.0052(16) -0.017(2)
 C131 0.044(2) 0.089(3) 0.0340(19) 0.011(2) 0.0012(17) -0.024(2)
 C132 0.044(2) 0.082(3) 0.041(2) 0.016(2) 0.0076(17) -0.010(2)
 C133 0.046(2) 0.099(4) 0.0303(18) 0.006(2) 0.0038(17) -0.026(2)
 C134 0.039(2) 0.105(4) 0.035(2) 0.004(2) 0.0053(17) -0.029(2)
 C135 0.041(2) 0.094(4) 0.038(2) 0.011(2) 0.0041(17) -0.020(2)
 C136 0.046(2) 0.112(4) 0.0322(19) 0.003(2) 0.0068(17) -0.029(2)
 C137 0.050(3) 0.100(4) 0.040(2) -0.001(2) 0.0077(19) -0.020(2)
 C138 0.062(3) 0.097(4) 0.051(3) -0.012(2) 0.020(2) -0.024(3)
 C139 0.055(3) 0.112(4) 0.047(2) -0.005(2) 0.017(2) -0.026(3)
 C140 0.055(3) 0.110(4) 0.034(2) -0.002(2) 0.0094(19) -0.031(3)
 C141 0.044(3) 0.122(5) 0.044(2) 0.000(3) 0.0080(19) -0.013(3)
 C42C 0.057(6) 0.171(13) 0.055(6) 0.043(7) 0.012(5) 0.010(7)
 C42D 0.102(12) 0.29(3) 0.070(9) 0.040(12) 0.013(8) -0.061(15)
 C143 0.071(4) 0.100(4) 0.074(4) -0.025(3) 0.012(3) -0.006(3)
 C145 0.049(3) 0.119(4) 0.039(2) 0.005(2) 0.0105(19) -0.027(3)
 C146 0.051(3) 0.130(5) 0.033(2) 0.013(2) 0.0074(19) -0.038(3)
 C147 0.043(2) 0.109(4) 0.038(2) 0.017(2) -0.0020(18) -0.031(3)
 C148 0.047(3) 0.116(5) 0.043(2) 0.022(3) 0.0055(19) -0.029(3)
 C149 0.053(3) 0.099(4) 0.056(3) 0.022(3) 0.004(2) -0.021(3)
 C150 0.048(3) 0.099(4) 0.047(2) 0.015(2) 0.0106(19) -0.016(3)
 C151 0.061(3) 0.153(6) 0.041(2) 0.002(3) 0.013(2) -0.043(3)
 C152 0.067(4) 0.161(6) 0.033(2) 0.002(3) 0.013(2) -0.034(4)
 C153 0.056(3) 0.154(6) 0.035(2) 0.015(3) 0.005(2) -0.038(4)
 C154 0.052(3) 0.134(5) 0.038(2) 0.018(3) 0.0027(19) -0.039(3)
 C3 0.068(3) 0.168(6) 0.037(2) 0.022(3) 0.004(2) -0.036(4)
 C56C 0.118(8) 0.216(11) 0.033(3) 0.019(5) 0.020(4) 0.057(7)
 C57C 0.067(4) 0.091(5) 0.044(3) 0.008(3) 0.003(3) -0.011(4)
 C58C 0.090(6) 0.135(8) 0.096(6) 0.044(6) -0.019(5) -0.053(6)
 O159 0.071(2) 0.158(4) 0.0445(19) -0.002(2) 0.0175(17) 0.003(2)
 O160 0.185(5) 0.082(3) 0.067(2) 0.003(2) 0.056(3) -0.012(3)
 O161 0.140(4) 0.074(2) 0.070(2) 0.025(2) 0.049(3) 0.000(2)
 O162 0.060(2) 0.115(3) 0.061(2) 0.003(2) 0.0160(17) -0.012(2)
 O163 0.052(2) 0.229(6) 0.0408(18) -0.023(3) 0.0106(16) -0.038(3)
 O164 0.075(3) 0.142(4) 0.097(3) 0.053(3) 0.035(2) 0.005(3)
 O165 0.070(2) 0.096(3) 0.085(3) -0.005(2) 0.018(2) 0.000(2)
 O166 0.083(3) 0.157(5) 0.084(3) -0.019(3) 0.036(2) -0.006(3)
 C4 0.074(3) 0.060(3) 0.039(2) -0.0063(18) 0.021(2) 0.003(2)
 C8 0.052(2) 0.056(2) 0.0319(18) -0.0082(16) 0.0109(16) 0.0072(18)
 C505 0.059(6) 0.117(8) 0.125(9) -0.044(7) 0.034(5) 0.011(5)

_geom_special_details
;
 All esds (except the esd in the dihedral angle between two l.s. planes)
 are estimated using the full covariance matrix.  The cell esds are taken
 into account individually in the estimation of esds in distances, angles
 and torsion angles; correlations between esds in cell parameters are only
 used when they are defined by crystal symmetry.  An approximate (isotropic)
 treatment of cell esds is used for estimating esds involving l.s. planes.
;
loop_
  _geom_bond_atom_site_label_1
  _geom_bond_atom_site_label_2
  _geom_bond_distance
  _geom_bond_site_symmetry_2
  _geom_bond_publ_flag
 C5 C6 1.412(5) . ?
 C5 C15 1.479(6) . ?
 C5 C8 1.406(6) . ?
 C6 H6 0.9500 . ?
 C6 C1 1.385(6) . ?
 C7 C8A 1.558(5) . ?
 C7 C9A 1.510(4) . ?
 C7 C10A 1.501(4) . ?
 C7 C8B 1.519(5) . ?
 C7 C9B 1.543(5) . ?
 C7 C10B 1.517(5) . ?
 C7 C1 1.542(6) . ?
 C8A H8AA 0.9800 . ?
 C8A H8AB 0.9800 . ?
 C8A H8AC 0.9800 . ?
 C9A H9AA 0.9800 . ?
 C9A H9AB 0.9800 . ?
 C9A H9AC 0.9800 . ?
 C10A H10G 0.9800 . ?
 C10A H10H 0.9800 . ?
 C10A H10I 0.9800 . ?
 C8B H8BA 0.9800 . ?
 C8B H8BB 0.9800 . ?
 C8B H8BC 0.9800 . ?
 C9B H9BA 0.9800 . ?
 C9B H9BB 0.9800 . ?
 C9B H9BC 0.9800 . ?
 C10B H10J 0.9800 . ?
 C10B H10K 0.9800 . ?
 C10B H10L 0.9800 . ?
 C11 C12 1.474(5) . ?
 C11 C16 1.358(7) . ?
 C11 C8 1.467(6) . ?
 C1 C2 1.383(7) . ?
 C12 C13 1.356(6) . ?
 C12 C18 1.467(6) . ?
 C13 C14 1.460(5) . ?
 C13 C27 1.475(5) . ?
 C14 C15 1.396(5) . ?
 C14 C23 1.421(5) . ?
 C15 C26 1.408(6) . ?
 C16 H16 0.9500 . ?
 C16 C17 1.451(6) . ?
 C17 C18 1.376(6) . ?
 C17 C19 1.484(8) . ?
 C18 C21 1.496(5) . ?
 C19 O59 1.347(6) . ?
 C19 O60 1.204(7) . ?
 C20 H20A 0.9800 . ?
 C20 H20B 0.9800 . ?
 C20 H20C 0.9800 . ?
 C20 O59 1.481(9) . ?
 C21 O61 1.208(5) . ?
 C21 O62 1.299(5) . ?
 C2 H2 0.9500 . ?
 C2 C4 1.381(6) . ?
 C22 H22A 0.9800 . ?
 C22 H22B 0.9800 . ?
 C22 H22C 0.9800 . ?
 C22 O62 1.448(5) . ?
 C23 C24 1.373(6) . ?
 C23 C28 1.472(5) . ?
 C24 H24 0.9500 . ?
 C24 C25 1.391(6) . ?
 C25 C26 1.377(6) . ?
 C25 Cl67 1.738(5) . ?
 C26 H26 0.9500 . ?
 C27 C28 1.402(6) . ?
 C27 C29 1.386(5) . ?
 C28 C32 1.387(5) . ?
 C29 H29 0.9500 . ?
 C29 C30 1.391(5) . ?
 C30 C31 1.404(5) . ?
 C30 C33 1.468(5) . ?
 C31 C32 1.400(5) . ?
 C31 C35 1.487(5) . ?
 C32 H32 0.9500 . ?
 C33 C34 1.429(5) . ?
 C33 C36 1.353(6) . ?
 C34 C35 1.459(6) . ?
 C34 C39 1.402(5) . ?
 C35 C43 1.369(5) . ?
 C36 H36 0.9500 . ?
 C36 C37 1.396(6) . ?
 C37 C38 1.374(6) . ?
 C37 Cl68 1.731(4) . ?
 C38 H38 0.9500 . ?
 C38 C39 1.408(6) . ?
 C39 C40 1.481(5) . ?
 C40 C41 1.415(6) . ?
 C40 C51 1.414(6) . ?
 C41 C42 1.481(6) . ?
 C41 C54 1.400(5) . ?
 C42 C43 1.483(5) . ?
 C42 C44 1.358(6) . ?
 C43 C46 1.462(6) . ?
 C44 H44 0.9500 . ?
 C44 C45 1.440(6) . ?
 C45 C46 1.373(5) . ?
 C45 C47 1.473(6) . ?
 C46 C49 1.493(6) . ?
 C47 O63 1.332(5) . ?
 C47 O64 1.220(6) . ?
 C48A H48A 0.9800 . ?
 C48A H48B 0.9800 . ?
 C48A H48C 0.9800 . ?
 C48A O63 1.461(6) . ?
 C49 O65 1.215(6) . ?
 C49 O66 1.311(6) . ?
 C50A H50D 0.9800 . ?
 C50A H50E 0.9800 . ?
 C50A H50F 0.9800 . ?
 C50A O66 1.466(7) . ?
 C50B H50K 0.9803 . ?
 C50B H50L 0.9800 . ?
 C50B H50M 0.9801 . ?
 C51 H51 0.9500 . ?
 C51 C52 1.380(6) . ?
 C52 C53 1.386(7) . ?
 C52 C55 1.547(7) . ?
 C53 H53 0.9500 . ?
 C53 C54 1.376(7) . ?
 C54 H54 0.9500 . ?
 C55 C56A 1.499(14) . ?
 C55 C57A 1.383(12) . ?
 C55 C58A 1.584(16) . ?
 C55 C56B 1.614(13) . ?
 C55 C57B 1.595(13) . ?
 C55 C58B 1.426(14) . ?
 C56A H56G 0.9800 . ?
 C56A H56H 0.9800 . ?
 C56A H56I 0.9800 . ?
 C57A H57G 0.9800 . ?
 C57A H57H 0.9800 . ?
 C57A H57I 0.9800 . ?
 C58A H58G 0.9800 . ?
 C58A H58H 0.9800 . ?
 C58A H58I 0.9800 . ?
 C56B H56J 0.9800 . ?
 C56B H56K 0.9800 . ?
 C56B H56L 0.9800 . ?
 C57B H57J 0.9800 . ?
 C57B H57K 0.9800 . ?
 C57B H57L 0.9800 . ?
 C58B H58J 0.9800 . ?
 C58B H58K 0.9800 . ?
 C58B H58L 0.9800 . ?
 Cl77 C117 1.731(6) . ?
 Cl78 C149 1.729(6) . ?
 C101 C102 1.380(9) . ?
 C101 C106 1.392(11) . ?
 C101 C107 1.507(10) . ?
 C102 H102 0.9500 . ?
 C102 C103 1.405(8) . ?
 C103 C104 1.413(8) . ?
 C103 C111 1.478(7) . ?
 C104 C105 1.415(7) . ?
 C104 C115 1.455(8) . ?
 C105 H105 0.9500 . ?
 C105 C106 1.381(10) . ?
 C106 H106 0.9500 . ?
 C107 C8C 1.441(18) . ?
 C107 C9C 1.519(12) . ?
 C107 C10C 1.664(15) . ?
 C107 C8D 1.533(5) . ?
 C107 C10D 1.529(5) . ?
 C107 C9D 1.530(5) . ?
 C8C H8CA 0.9800 . ?
 C8C H8CB 0.9800 . ?
 C8C H8CC 0.9800 . ?
 C9C H9CA 0.9800 . ?
 C9C H9CB 0.9800 . ?
 C9C H9CC 0.9800 . ?
 C10C H10A 0.9800 . ?
 C10C H10B 0.9800 . ?
 C10C H10C 0.9800 . ?
 C111 C112 1.400(6) . ?
 C111 C116 1.405(8) . ?
 C112 C113 1.459(7) . ?
 C112 C119 1.428(6) . ?
 C113 C114 1.351(7) . ?
 C113 C121 1.486(5) . ?
 C114 C115 1.490(5) . ?
 C114 C122 1.460(7) . ?
 C115 C124 1.353(8) . ?
 C116 H116 0.9500 . ?
 C116 C117 1.386(7) . ?
 C117 C118 1.392(7) . ?
 C118 H118 0.9500 . ?
 C118 C119 1.351(7) . ?
 C119 C120 1.465(6) . ?
 C120 C121 1.391(7) . ?
 C120 C129 1.406(6) . ?
 C121 C132 1.390(6) . ?
 C122 C123 1.382(6) . ?
 C122 C125 1.493(7) . ?
 C123 C124 1.435(8) . ?
 C123 C127 1.446(8) . ?
 C124 H124 0.9500 . ?
 C125 O161 1.215(6) . ?
 C125 O162 1.314(7) . ?
 C26C H26A 0.9800 . ?
 C26C H26B 0.9800 . ?
 C26C H26C 0.9800 . ?
 C26C O162 1.425(7) . ?
 C26D H26D 0.9798 . ?
 C26D H26E 0.9799 . ?
 C26D H26F 0.9797 . ?
 C127 O159 1.214(6) . ?
 C127 O160 1.339(7) . ?
 C128 H12A 0.9800 . ?
 C128 H12B 0.9800 . ?
 C128 H12C 0.9800 . ?
 C128 O160 1.428(8) . ?
 C129 H129 0.9500 . ?
 C129 C130 1.369(7) . ?
 C130 C131 1.385(7) . ?
 C130 C133 1.484(5) . ?
 C131 C132 1.404(6) . ?
 C131 C135 1.474(6) . ?
 C132 H132 0.9500 . ?
 C133 C134 1.458(8) . ?
 C133 C136 1.350(7) . ?
 C134 C135 1.410(7) . ?
 C134 C147 1.410(6) . ?
 C135 C150 1.360(8) . ?
 C136 C137 1.460(8) . ?
 C136 C140 1.484(6) . ?
 C137 C138 1.381(7) . ?
 C137 C141 1.501(7) . ?
 C138 C139 1.442(8) . ?
 C138 C143 1.454(9) . ?
 C139 H139 0.9500 . ?
 C139 C140 1.364(8) . ?
 C140 C145 1.453(7) . ?
 C141 O163 1.242(7) . ?
 C141 O164 1.294(8) . ?
 C42C H42A 0.9800 . ?
 C42C H42B 0.9800 . ?
 C42C H42C 0.9800 . ?
 C42C O164 1.438(8) . ?
 C42D H42D 0.9800 . ?
 C42D H42E 0.9800 . ?
 C42D H42F 0.9800 . ?
 C42D O163 1.431(9) . ?
 C143 O165 1.238(8) . ?
 C143 O166 1.323(7) . ?
 C145 C146 1.391(9) . ?
 C145 C151 1.417(7) . ?
 C146 C147 1.498(8) . ?
 C146 C154 1.429(7) . ?
 C147 C148 1.375(8) . ?
 C148 H148 0.9500 . ?
 C148 C149 1.395(8) . ?
 C149 C150 1.399(6) . ?
 C150 H150 0.9500 . ?
 C151 H151 0.9500 . ?
 C151 C152 1.362(8) . ?
 C152 H152 0.9500 . ?
 C152 C153 1.387(10) . ?
 C153 C154 1.386(8) . ?
 C153 C3 1.553(7) . ?
 C154 H154 0.9500 . ?
 C3 C56C 1.538(8) . ?
 C3 C57C 1.510(7) . ?
 C3 C58C 1.529(8) . ?
 C3 C56D 1.534(5) . ?
 C3 C57D 1.531(5) . ?
 C3 C58D 1.527(5) . ?
 C56C H56A 0.9800 . ?
 C56C H56B 0.9800 . ?
 C56C H56C 0.9800 . ?
 C57C H57A 0.9800 . ?
 C57C H57B 0.9800 . ?
 C57C H57C 0.9800 . ?
 C58C H58A 0.9800 . ?
 C58C H58B 0.9800 . ?
 C58C H58C 0.9800 . ?
 O166 C505 1.443(8) . ?
 C501 H50G 0.9900 . ?
 C501 H50H 0.9900 . ?
 C501 Cl1 1.772(16) . ?
 C501 Cl2 1.819(17) . ?
 C4 H4 0.9500 . ?
 C4 C8 1.402(6) . ?
 C503 H50I 0.9900 . ?
 C503 H50J 0.9900 . ?
 C503 Cl6 1.80(2) . ?
 C503 Cl5 1.82(2) . ?
 C8D H8DA 0.9800 . ?
 C8D H8DB 0.9800 . ?
 C8D H8DC 0.9800 . ?
 C10D H10D 0.9800 . ?
 C10D H10E 0.9800 . ?
 C10D H10F 0.9800 . ?
 C9D H9DA 0.9800 . ?
 C9D H9DB 0.9800 . ?
 C9D H9DC 0.9800 . ?
 C505 H50A 0.9800 . ?
 C505 H50B 0.9800 . ?
 C505 H50C 0.9800 . ?
 C56D H56D 0.9800 . ?
 C56D H56E 0.9800 . ?
 C56D H56F 0.9800 . ?
 C57D H57D 0.9800 . ?
 C57D H57E 0.9800 . ?
 C57D H57F 0.9800 . ?
 C58D H58D 0.9800 . ?
 C58D H58E 0.9800 . ?
 C58D H58F 0.9800 . ?
 C9 H9A 0.9801 . ?
 C9 H9B 0.9801 . ?
 C9 H9C 0.9801 . ?

loop_
  _geom_angle_atom_site_label_1
  _geom_angle_atom_site_label_2
  _geom_angle_atom_site_label_3
  _geom_angle
  _geom_angle_site_symmetry_1
  _geom_angle_site_symmetry_3
  _geom_angle_publ_flag
 C6 C5 C15 117.8(4) . . ?
 C8 C5 C6 117.7(4) . . ?
 C8 C5 C15 124.5(3) . . ?
 C5 C6 H6 118.1 . . ?
 C1 C6 C5 123.8(5) . . ?
 C1 C6 H6 118.1 . . ?
 C9A C7 C8A 102.7(5) . . ?
 C9A C7 C1 110.4(4) . . ?
 C10A C7 C8A 105.0(6) . . ?
 C10A C7 C9A 114.9(5) . . ?
 C10A C7 C1 111.4(4) . . ?
 C8B C7 C9B 109.7(9) . . ?
 C8B C7 C1 109.1(11) . . ?
 C10B C7 C8B 115.1(9) . . ?
 C10B C7 C9B 107.0(9) . . ?
 C10B C7 C1 113.0(8) . . ?
 C1 C7 C8A 112.0(4) . . ?
 C1 C7 C9B 102.1(12) . . ?
 C7 C8A H8AA 109.5 . . ?
 C7 C8A H8AB 109.5 . . ?
 C7 C8A H8AC 109.5 . . ?
 H8AA C8A H8AB 109.5 . . ?
 H8AA C8A H8AC 109.5 . . ?
 H8AB C8A H8AC 109.5 . . ?
 C7 C9A H9AA 109.5 . . ?
 C7 C9A H9AB 109.5 . . ?
 C7 C9A H9AC 109.5 . . ?
 H9AA C9A H9AB 109.5 . . ?
 H9AA C9A H9AC 109.5 . . ?
 H9AB C9A H9AC 109.5 . . ?
 C7 C10A H10G 109.5 . . ?
 C7 C10A H10H 109.5 . . ?
 C7 C10A H10I 109.5 . . ?
 H10G C10A H10H 109.5 . . ?
 H10G C10A H10I 109.5 . . ?
 H10H C10A H10I 109.5 . . ?
 C7 C8B H8BA 109.5 . . ?
 C7 C8B H8BB 109.5 . . ?
 C7 C8B H8BC 109.5 . . ?
 H8BA C8B H8BB 109.5 . . ?
 H8BA C8B H8BC 109.5 . . ?
 H8BB C8B H8BC 109.5 . . ?
 C7 C9B H9BA 109.5 . . ?
 C7 C9B H9BB 109.5 . . ?
 C7 C9B H9BC 109.5 . . ?
 H9BA C9B H9BB 109.5 . . ?
 H9BA C9B H9BC 109.5 . . ?
 H9BB C9B H9BC 109.5 . . ?
 C7 C10B H10J 109.5 . . ?
 C7 C10B H10K 109.5 . . ?
 C7 C10B H10L 109.5 . . ?
 H10J C10B H10K 109.5 . . ?
 H10J C10B H10L 109.5 . . ?
 H10K C10B H10L 109.5 . . ?
 C16 C11 C12 107.7(4) . . ?
 C16 C11 C8 124.9(4) . . ?
 C8 C11 C12 127.1(4) . . ?
 C6 C1 C7 120.3(5) . . ?
 C2 C1 C6 117.5(4) . . ?
 C2 C1 C7 122.2(4) . . ?
 C13 C12 C11 125.3(4) . . ?
 C13 C12 C18 127.1(3) . . ?
 C18 C12 C11 106.5(3) . . ?
 C12 C13 C14 124.3(3) . . ?
 C12 C13 C27 128.3(3) . . ?
 C14 C13 C27 106.0(3) . . ?
 C15 C14 C13 131.8(4) . . ?
 C15 C14 C23 120.9(4) . . ?
 C23 C14 C13 107.3(3) . . ?
 C14 C15 C5 124.9(4) . . ?
 C14 C15 C26 115.8(4) . . ?
 C26 C15 C5 119.1(3) . . ?
 C11 C16 H16 125.4 . . ?
 C11 C16 C17 109.3(4) . . ?
 C17 C16 H16 125.4 . . ?
 C16 C17 C19 124.7(4) . . ?
 C18 C17 C16 109.3(4) . . ?
 C18 C17 C19 124.7(4) . . ?
 C12 C18 C21 128.7(4) . . ?
 C17 C18 C12 107.0(4) . . ?
 C17 C18 C21 123.8(4) . . ?
 O59 C19 C17 110.4(5) . . ?
 O60 C19 C17 125.2(5) . . ?
 O60 C19 O59 124.3(5) . . ?
 H20A C20 H20B 109.5 . . ?
 H20A C20 H20C 109.5 . . ?
 H20B C20 H20C 109.5 . . ?
 O59 C20 H20A 109.5 . . ?
 O59 C20 H20B 109.5 . . ?
 O59 C20 H20C 109.5 . . ?
 O61 C21 C18 121.8(4) . . ?
 O61 C21 O62 125.4(4) . . ?
 O62 C21 C18 112.8(4) . . ?
 C1 C2 H2 119.9 . . ?
 C4 C2 C1 120.2(4) . . ?
 C4 C2 H2 119.9 . . ?
 H22A C22 H22B 109.5 . . ?
 H22A C22 H22C 109.5 . . ?
 H22B C22 H22C 109.5 . . ?
 O62 C22 H22A 109.5 . . ?
 O62 C22 H22B 109.5 . . ?
 O62 C22 H22C 109.5 . . ?
 C14 C23 C28 108.5(3) . . ?
 C24 C23 C14 122.4(3) . . ?
 C24 C23 C28 129.0(4) . . ?
 C23 C24 H24 122.1 . . ?
 C23 C24 C25 115.9(4) . . ?
 C25 C24 H24 122.1 . . ?
 C24 C25 Cl67 117.9(4) . . ?
 C26 C25 C24 123.0(4) . . ?
 C26 C25 Cl67 119.1(3) . . ?
 C15 C26 H26 119.1 . . ?
 C25 C26 C15 121.8(4) . . ?
 C25 C26 H26 119.1 . . ?
 C28 C27 C13 108.4(3) . . ?
 C29 C27 C13 130.0(4) . . ?
 C29 C27 C28 121.0(3) . . ?
 C27 C28 C23 107.5(3) . . ?
 C32 C28 C23 129.9(4) . . ?
 C32 C28 C27 122.1(3) . . ?
 C27 C29 H29 121.7 . . ?
 C27 C29 C30 116.6(4) . . ?
 C30 C29 H29 121.7 . . ?
 C29 C30 C31 122.4(3) . . ?
 C29 C30 C33 129.0(3) . . ?
 C31 C30 C33 108.2(3) . . ?
 C30 C31 C35 108.2(3) . . ?
 C32 C31 C30 120.0(3) . . ?
 C32 C31 C35 130.7(3) . . ?
 C28 C32 C31 116.9(4) . . ?
 C28 C32 H32 121.5 . . ?
 C31 C32 H32 121.5 . . ?
 C34 C33 C30 108.4(3) . . ?
 C36 C33 C30 128.5(3) . . ?
 C36 C33 C34 123.0(4) . . ?
 C33 C34 C35 107.7(3) . . ?
 C39 C34 C33 119.8(4) . . ?
 C39 C34 C35 132.5(3) . . ?
 C34 C35 C31 106.2(3) . . ?
 C43 C35 C31 127.8(3) . . ?
 C43 C35 C34 124.9(3) . . ?
 C33 C36 H36 121.5 . . ?
 C33 C36 C37 117.0(4) . . ?
 C37 C36 H36 121.5 . . ?
 C36 C37 Cl68 118.5(3) . . ?
 C38 C37 C36 121.4(4) . . ?
 C38 C37 Cl68 120.1(3) . . ?
 C37 C38 H38 118.6 . . ?
 C37 C38 C39 122.8(4) . . ?
 C39 C38 H38 118.6 . . ?
 C34 C39 C38 115.8(4) . . ?
 C34 C39 C40 124.6(4) . . ?
 C38 C39 C40 119.3(3) . . ?
 C41 C40 C39 126.0(4) . . ?
 C51 C40 C39 116.1(4) . . ?
 C51 C40 C41 117.9(4) . . ?
 C40 C41 C42 126.6(3) . . ?
 C54 C41 C40 116.9(4) . . ?
 C54 C41 C42 116.5(4) . . ?
 C41 C42 C43 127.7(3) . . ?
 C44 C42 C41 124.5(3) . . ?
 C44 C42 C43 107.0(3) . . ?
 C35 C43 C42 126.2(4) . . ?
 C35 C43 C46 127.6(3) . . ?
 C46 C43 C42 106.1(3) . . ?
 C42 C44 H44 124.9 . . ?
 C42 C44 C45 110.2(3) . . ?
 C45 C44 H44 124.9 . . ?
 C44 C45 C47 127.2(3) . . ?
 C46 C45 C44 108.9(4) . . ?
 C46 C45 C47 123.9(4) . . ?
 C43 C46 C49 129.6(3) . . ?
 C45 C46 C43 107.8(3) . . ?
 C45 C46 C49 122.3(4) . . ?
 O63 C47 C45 113.1(4) . . ?
 O64 C47 C45 123.5(4) . . ?
 O64 C47 O63 123.4(4) . . ?
 H48A C48A H48B 109.5 . . ?
 H48A C48A H48C 109.5 . . ?
 H48B C48A H48C 109.5 . . ?
 O63 C48A H48A 109.5 . . ?
 O63 C48A H48B 109.5 . . ?
 O63 C48A H48C 109.5 . . ?
 O65 C49 C46 122.2(4) . . ?
 O65 C49 O66 125.6(4) . . ?
 O66 C49 C46 112.2(4) . . ?
 H50D C50A H50E 109.5 . . ?
 H50D C50A H50F 109.5 . . ?
 H50E C50A H50F 109.5 . . ?
 O66 C50A H50D 109.5 . . ?
 O66 C50A H50E 109.5 . . ?
 O66 C50A H50F 109.5 . . ?
 H50K C50B H50L 109.5 . . ?
 H50K C50B H50M 109.4 . . ?
 H50L C50B H50M 109.5 . . ?
 C40 C51 H51 117.8 . . ?
 C52 C51 C40 124.5(5) . . ?
 C52 C51 H51 117.8 . . ?
 C51 C52 C53 116.4(4) . . ?
 C51 C52 C55 120.9(5) . . ?
 C53 C52 C55 122.7(4) . . ?
 C52 C53 H53 119.4 . . ?
 C54 C53 C52 121.1(4) . . ?
 C54 C53 H53 119.4 . . ?
 C41 C54 H54 118.4 . . ?
 C53 C54 C41 123.2(4) . . ?
 C53 C54 H54 118.4 . . ?
 C52 C55 C58A 107.8(7) . . ?
 C52 C55 C56B 112.7(5) . . ?
 C52 C55 C57B 109.0(6) . . ?
 C56A C55 C52 108.8(6) . . ?
 C56A C55 C58A 103.3(11) . . ?
 C57A C55 C52 109.2(6) . . ?
 C57A C55 C56A 117.4(11) . . ?
 C57A C55 C58A 110.0(8) . . ?
 C57B C55 C56B 100.0(8) . . ?
 C58B C55 C52 111.5(7) . . ?
 C58B C55 C56B 109.2(10) . . ?
 C58B C55 C57B 114.0(10) . . ?
 C55 C56A H56G 109.5 . . ?
 C55 C56A H56H 109.5 . . ?
 C55 C56A H56I 109.5 . . ?
 H56G C56A H56H 109.5 . . ?
 H56G C56A H56I 109.5 . . ?
 H56H C56A H56I 109.5 . . ?
 C55 C57A H57G 109.5 . . ?
 C55 C57A H57H 109.5 . . ?
 C55 C57A H57I 109.5 . . ?
 H57G C57A H57H 109.5 . . ?
 H57G C57A H57I 109.5 . . ?
 H57H C57A H57I 109.5 . . ?
 C55 C58A H58G 109.5 . . ?
 C55 C58A H58H 109.5 . . ?
 C55 C58A H58I 109.5 . . ?
 H58G C58A H58H 109.5 . . ?
 H58G C58A H58I 109.5 . . ?
 H58H C58A H58I 109.5 . . ?
 C55 C56B H56J 109.5 . . ?
 C55 C56B H56K 109.5 . . ?
 C55 C56B H56L 109.5 . . ?
 H56J C56B H56K 109.5 . . ?
 H56J C56B H56L 109.5 . . ?
 H56K C56B H56L 109.5 . . ?
 C55 C57B H57J 109.5 . . ?
 C55 C57B H57K 109.5 . . ?
 C55 C57B H57L 109.5 . . ?
 H57J C57B H57K 109.5 . . ?
 H57J C57B H57L 109.5 . . ?
 H57K C57B H57L 109.5 . . ?
 C55 C58B H58J 109.5 . . ?
 C55 C58B H58K 109.5 . . ?
 C55 C58B H58L 109.5 . . ?
 H58J C58B H58K 109.5 . . ?
 H58J C58B H58L 109.5 . . ?
 H58K C58B H58L 109.5 . . ?
 C19 O59 C20 113.6(6) . . ?
 C21 O62 C22 116.3(4) . . ?
 C47 O63 C48A 115.0(4) . . ?
 C49 O66 C50A 112.0(5) . . ?
 C102 C101 C106 116.6(6) . . ?
 C102 C101 C107 122.7(9) . . ?
 C106 C101 C107 120.6(7) . . ?
 C101 C102 H102 118.1 . . ?
 C101 C102 C103 123.8(7) . . ?
 C103 C102 H102 118.1 . . ?
 C102 C103 C104 119.0(5) . . ?
 C102 C103 C111 116.9(6) . . ?
 C104 C103 C111 124.1(5) . . ?
 C103 C104 C105 117.0(5) . . ?
 C103 C104 C115 127.1(4) . . ?
 C105 C104 C115 115.9(6) . . ?
 C104 C105 H105 119.1 . . ?
 C106 C105 C104 121.9(7) . . ?
 C106 C105 H105 119.1 . . ?
 C101 C106 H106 119.2 . . ?
 C105 C106 C101 121.7(6) . . ?
 C105 C106 H106 119.2 . . ?
 C101 C107 C9C 109.4(8) . . ?
 C101 C107 C10C 107.8(7) . . ?
 C101 C107 C8D 105.6(12) . . ?
 C101 C107 C10D 110.3(12) . . ?
 C101 C107 C9D 118.7(17) . . ?
 C8C C107 C101 115.0(8) . . ?
 C8C C107 C9C 109.6(9) . . ?
 C8C C107 C10C 109.1(10) . . ?
 C9C C107 C10C 105.5(8) . . ?
 C10D C107 C8D 107.3(11) . . ?
 C10D C107 C9D 107.8(11) . . ?
 C9D C107 C8D 106.5(11) . . ?
 C107 C8C H8CA 109.5 . . ?
 C107 C8C H8CB 109.5 . . ?
 C107 C8C H8CC 109.5 . . ?
 H8CA C8C H8CB 109.5 . . ?
 H8CA C8C H8CC 109.5 . . ?
 H8CB C8C H8CC 109.5 . . ?
 C107 C9C H9CA 109.5 . . ?
 C107 C9C H9CB 109.5 . . ?
 C107 C9C H9CC 109.5 . . ?
 H9CA C9C H9CB 109.5 . . ?
 H9CA C9C H9CC 109.5 . . ?
 H9CB C9C H9CC 109.5 . . ?
 C107 C10C H10A 109.5 . . ?
 C107 C10C H10B 109.5 . . ?
 C107 C10C H10C 109.5 . . ?
 H10A C10C H10B 109.5 . . ?
 H10A C10C H10C 109.5 . . ?
 H10B C10C H10C 109.5 . . ?
 C112 C111 C103 124.9(5) . . ?
 C112 C111 C116 116.4(4) . . ?
 C116 C111 C103 118.6(4) . . ?
 C111 C112 C113 131.8(4) . . ?
 C111 C112 C119 120.0(5) . . ?
 C119 C112 C113 108.0(4) . . ?
 C112 C113 C121 105.7(4) . . ?
 C114 C113 C112 125.5(4) . . ?
 C114 C113 C121 127.0(5) . . ?
 C113 C114 C115 125.1(5) . . ?
 C113 C114 C122 128.3(4) . . ?
 C122 C114 C115 106.0(4) . . ?
 C104 C115 C114 127.3(5) . . ?
 C124 C115 C104 124.8(4) . . ?
 C124 C115 C114 107.2(4) . . ?
 C111 C116 H116 119.0 . . ?
 C117 C116 C111 122.1(5) . . ?
 C117 C116 H116 119.0 . . ?
 C116 C117 Cl77 119.2(4) . . ?
 C116 C117 C118 121.0(5) . . ?
 C118 C117 Cl77 119.8(4) . . ?
 C117 C118 H118 121.0 . . ?
 C119 C118 C117 118.1(5) . . ?
 C119 C118 H118 121.0 . . ?
 C112 C119 C120 107.7(4) . . ?
 C118 C119 C112 122.2(4) . . ?
 C118 C119 C120 130.1(4) . . ?
 C121 C120 C119 108.8(4) . . ?
 C121 C120 C129 121.7(4) . . ?
 C129 C120 C119 129.4(5) . . ?
 C120 C121 C113 108.3(4) . . ?
 C132 C121 C113 130.3(4) . . ?
 C132 C121 C120 121.1(4) . . ?
 C114 C122 C125 128.4(4) . . ?
 C123 C122 C114 107.4(4) . . ?
 C123 C122 C125 123.1(5) . . ?
 C122 C123 C124 109.1(5) . . ?
 C122 C123 C127 128.8(5) . . ?
 C124 C123 C127 122.1(4) . . ?
 C115 C124 C123 110.2(4) . . ?
 C115 C124 H124 124.9 . . ?
 C123 C124 H124 124.9 . . ?
 O161 C125 C122 122.3(5) . . ?
 O161 C125 O162 125.4(5) . . ?
 O162 C125 C122 112.3(4) . . ?
 H26A C26C H26B 109.5 . . ?
 H26A C26C H26C 109.5 . . ?
 H26B C26C H26C 109.5 . . ?
 O162 C26C H26A 109.5 . . ?
 O162 C26C H26B 109.5 . . ?
 O162 C26C H26C 109.5 . . ?
 H26D C26D H26E 109.5 . . ?
 H26D C26D H26F 109.5 . . ?
 H26E C26D H26F 109.5 . . ?
 O159 C127 C123 124.3(6) . . ?
 O159 C127 O160 121.8(6) . . ?
 O160 C127 C123 113.9(4) . . ?
 H12A C128 H12B 109.5 . . ?
 H12A C128 H12C 109.5 . . ?
 H12B C128 H12C 109.5 . . ?
 O160 C128 H12A 109.5 . . ?
 O160 C128 H12B 109.5 . . ?
 O160 C128 H12C 109.5 . . ?
 C120 C129 H129 121.6 . . ?
 C130 C129 C120 116.7(5) . . ?
 C130 C129 H129 121.6 . . ?
 C129 C130 C131 121.2(4) . . ?
 C129 C130 C133 130.3(5) . . ?
 C131 C130 C133 107.8(4) . . ?
 C130 C131 C132 122.4(4) . . ?
 C130 C131 C135 109.0(4) . . ?
 C132 C131 C135 128.4(5) . . ?
 C121 C132 C131 115.8(5) . . ?
 C121 C132 H132 122.1 . . ?
 C131 C132 H132 122.1 . . ?
 C134 C133 C130 105.7(4) . . ?
 C136 C133 C130 127.8(5) . . ?
 C136 C133 C134 125.3(4) . . ?
 C135 C134 C133 108.3(4) . . ?
 C135 C134 C147 120.1(5) . . ?
 C147 C134 C133 131.5(5) . . ?
 C134 C135 C131 107.3(5) . . ?
 C150 C135 C131 129.9(4) . . ?
 C150 C135 C134 122.7(4) . . ?
 C133 C136 C137 128.4(4) . . ?
 C133 C136 C140 125.2(5) . . ?
 C137 C136 C140 106.3(4) . . ?
 C136 C137 C141 126.5(5) . . ?
 C138 C137 C136 108.0(4) . . ?
 C138 C137 C141 124.2(5) . . ?
 C137 C138 C139 108.4(5) . . ?
 C137 C138 C143 126.9(5) . . ?
 C139 C138 C143 124.7(5) . . ?
 C138 C139 H139 124.8 . . ?
 C140 C139 C138 110.5(4) . . ?
 C140 C139 H139 124.8 . . ?
 C139 C140 C136 106.8(5) . . ?
 C139 C140 C145 125.6(4) . . ?
 C145 C140 C136 126.3(5) . . ?
 O163 C141 C137 117.4(6) . . ?
 O163 C141 O164 126.7(5) . . ?
 O164 C141 C137 115.8(5) . . ?
 H42A C42C H42B 109.5 . . ?
 H42A C42C H42C 109.5 . . ?
 H42B C42C H42C 109.5 . . ?
 O164 C42C H42A 109.5 . . ?
 O164 C42C H42B 109.5 . . ?
 O164 C42C H42C 109.5 . . ?
 H42D C42D H42E 109.5 . . ?
 H42D C42D H42F 109.5 . . ?
 H42E C42D H42F 109.5 . . ?
 O163 C42D H42D 109.5 . . ?
 O163 C42D H42E 109.5 . . ?
 O163 C42D H42F 109.5 . . ?
 O165 C143 C138 123.8(6) . . ?
 O165 C143 O166 122.6(6) . . ?
 O166 C143 C138 113.6(6) . . ?
 C146 C145 C140 126.7(5) . . ?
 C146 C145 C151 116.6(5) . . ?
 C151 C145 C140 116.6(6) . . ?
 C145 C146 C147 125.6(4) . . ?
 C145 C146 C154 119.3(5) . . ?
 C154 C146 C147 115.1(6) . . ?
 C134 C147 C146 122.8(6) . . ?
 C148 C147 C134 116.4(5) . . ?
 C148 C147 C146 120.4(4) . . ?
 C147 C148 H148 118.7 . . ?
 C147 C148 C149 122.6(4) . . ?
 C149 C148 H148 118.7 . . ?
 C148 C149 Cl78 120.3(4) . . ?
 C148 C149 C150 120.9(6) . . ?
 C150 C149 Cl78 118.8(5) . . ?
 C135 C150 C149 117.0(5) . . ?
 C135 C150 H150 121.5 . . ?
 C149 C150 H150 121.5 . . ?
 C145 C151 H151 118.2 . . ?
 C152 C151 C145 123.7(7) . . ?
 C152 C151 H151 118.2 . . ?
 C151 C152 H152 119.9 . . ?
 C151 C152 C153 120.2(6) . . ?
 C153 C152 H152 119.9 . . ?
 C152 C153 C3 122.1(5) . . ?
 C154 C153 C152 118.0(5) . . ?
 C154 C153 C3 119.8(7) . . ?
 C146 C154 H154 118.9 . . ?
 C153 C154 C146 122.1(6) . . ?
 C153 C154 H154 118.9 . . ?
 C56C C3 C153 109.8(6) . . ?
 C57C C3 C153 110.3(4) . . ?
 C57C C3 C56C 105.7(6) . . ?
 C57C C3 C58C 109.4(6) . . ?
 C58C C3 C153 107.9(5) . . ?
 C58C C3 C56C 113.7(7) . . ?
 C56D C3 C153 115.1(14) . . ?
 C57D C3 C153 106.0(10) . . ?
 C57D C3 C56D 105.5(11) . . ?
 C58D C3 C153 116.1(17) . . ?
 C58D C3 C56D 106.2(12) . . ?
 C58D C3 C57D 107.2(12) . . ?
 C3 C56C H56A 109.5 . . ?
 C3 C56C H56B 109.5 . . ?
 C3 C56C H56C 109.5 . . ?
 H56A C56C H56B 109.5 . . ?
 H56A C56C H56C 109.5 . . ?
 H56B C56C H56C 109.5 . . ?
 C3 C57C H57A 109.5 . . ?
 C3 C57C H57B 109.5 . . ?
 C3 C57C H57C 109.5 . . ?
 H57A C57C H57B 109.5 . . ?
 H57A C57C H57C 109.5 . . ?
 H57B C57C H57C 109.5 . . ?
 C3 C58C H58A 109.5 . . ?
 C3 C58C H58B 109.5 . . ?
 C3 C58C H58C 109.5 . . ?
 H58A C58C H58B 109.5 . . ?
 H58A C58C H58C 109.5 . . ?
 H58B C58C H58C 109.5 . . ?
 C127 O160 C128 116.9(5) . . ?
 C125 O162 C26C 120.5(6) . . ?
 C141 O163 C42D 136.9(11) . . ?
 C141 O164 C42C 127.3(8) . . ?
 C143 O166 C505 114.6(6) . . ?
 H50G C501 H50H 107.7 . . ?
 Cl1 C501 H50G 108.8 . . ?
 Cl1 C501 H50H 108.8 . . ?
 Cl1 C501 Cl2 113.6(14) . . ?
 Cl2 C501 H50G 108.8 . . ?
 Cl2 C501 H50H 108.8 . . ?
 C2 C4 H4 118.5 . . ?
 C2 C4 C8 123.0(5) . . ?
 C8 C4 H4 118.5 . . ?
 C5 C8 C11 125.9(4) . . ?
 C4 C8 C5 117.8(4) . . ?
 C4 C8 C11 116.3(4) . . ?
 H50I C503 H50J 108.3 . . ?
 Cl6 C503 H50I 109.9 . . ?
 Cl6 C503 H50J 109.9 . . ?
 Cl6 C503 Cl5 108.8(17) . . ?
 Cl5 C503 H50I 109.9 . . ?
 Cl5 C503 H50J 109.9 . . ?
 C107 C8D H8DA 109.5 . . ?
 C107 C8D H8DB 109.5 . . ?
 C107 C8D H8DC 109.5 . . ?
 H8DA C8D H8DB 109.5 . . ?
 H8DA C8D H8DC 109.5 . . ?
 H8DB C8D H8DC 109.5 . . ?
 C107 C10D H10D 109.5 . . ?
 C107 C10D H10E 109.5 . . ?
 C107 C10D H10F 109.5 . . ?
 H10D C10D H10E 109.5 . . ?
 H10D C10D H10F 109.5 . . ?
 H10E C10D H10F 109.5 . . ?
 C107 C9D H9DA 109.5 . . ?
 C107 C9D H9DB 109.5 . . ?
 C107 C9D H9DC 109.5 . . ?
 H9DA C9D H9DB 109.5 . . ?
 H9DA C9D H9DC 109.5 . . ?
 H9DB C9D H9DC 109.5 . . ?
 O166 C505 H50A 109.5 . . ?
 O166 C505 H50B 109.5 . . ?
 O166 C505 H50C 109.5 . . ?
 H50A C505 H50B 109.5 . . ?
 H50A C505 H50C 109.5 . . ?
 H50B C505 H50C 109.5 . . ?
 C3 C56D H56D 109.5 . . ?
 C3 C56D H56E 109.5 . . ?
 C3 C56D H56F 109.5 . . ?
 H56D C56D H56E 109.5 . . ?
 H56D C56D H56F 109.5 . . ?
 H56E C56D H56F 109.5 . . ?
 C3 C57D H57D 109.5 . . ?
 C3 C57D H57E 109.5 . . ?
 C3 C57D H57F 109.5 . . ?
 H57D C57D H57E 109.5 . . ?
 H57D C57D H57F 109.5 . . ?
 H57E C57D H57F 109.5 . . ?
 C3 C58D H58D 109.5 . . ?
 C3 C58D H58E 109.5 . . ?
 C3 C58D H58F 109.5 . . ?
 H58D C58D H58E 109.5 . . ?
 H58D C58D H58F 109.5 . . ?
 H58E C58D H58F 109.5 . . ?
 H9A C9 H9B 109.5 . . ?
 H9A C9 H9C 109.5 . . ?
 H9B C9 H9C 109.4 . . ?

loop_
  _geom_torsion_atom_site_label_1
  _geom_torsion_atom_site_label_2
  _geom_torsion_atom_site_label_3
  _geom_torsion_atom_site_label_4
  _geom_torsion
  _geom_torsion_site_symmetry_1
  _geom_torsion_site_symmetry_2
  _geom_torsion_site_symmetry_3
  _geom_torsion_site_symmetry_4
  _geom_torsion_publ_flag
 C5 C6 C1 C7 -179.2(4) . . . . ?
 C5 C6 C1 C2 2.6(7) . . . . ?
 C5 C15 C26 C25 174.8(4) . . . . ?
 C6 C5 C15 C14 151.2(4) . . . . ?
 C6 C5 C15 C26 -23.5(6) . . . . ?
 C6 C5 C8 C11 177.4(4) . . . . ?
 C6 C5 C8 C4 0.5(6) . . . . ?
 C6 C1 C2 C4 -1.7(6) . . . . ?
 C7 C1 C2 C4 -179.8(4) . . . . ?
 C8A C7 C1 C6 11.4(6) . . . . ?
 C8A C7 C1 C2 -170.5(5) . . . . ?
 C9A C7 C1 C6 125.2(5) . . . . ?
 C9A C7 C1 C2 -56.8(6) . . . . ?
 C10A C7 C1 C6 -105.9(6) . . . . ?
 C10A C7 C1 C2 72.2(6) . . . . ?
 C8B C7 C1 C6 83.5(10) . . . . ?
 C8B C7 C1 C2 -98.5(10) . . . . ?
 C9B C7 C1 C6 -160.5(9) . . . . ?
 C9B C7 C1 C2 17.6(10) . . . . ?
 C10B C7 C1 C6 -46.0(9) . . . . ?
 C10B C7 C1 C2 132.1(8) . . . . ?
 C11 C12 C13 C14 -21.1(6) . . . . ?
 C11 C12 C13 C27 174.5(4) . . . . ?
 C11 C12 C18 C17 4.4(5) . . . . ?
 C11 C12 C18 C21 176.1(4) . . . . ?
 C11 C16 C17 C18 3.5(6) . . . . ?
 C11 C16 C17 C19 -163.7(5) . . . . ?
 C1 C2 C4 C8 0.4(7) . . . . ?
 C12 C11 C16 C17 -0.6(6) . . . . ?
 C12 C11 C8 C5 37.9(7) . . . . ?
 C12 C11 C8 C4 -145.1(4) . . . . ?
 C12 C13 C14 C15 26.2(7) . . . . ?
 C12 C13 C14 C23 -152.2(4) . . . . ?
 C12 C13 C27 C28 152.1(4) . . . . ?
 C12 C13 C27 C29 -37.0(7) . . . . ?
 C12 C18 C21 O61 112.1(5) . . . . ?
 C12 C18 C21 O62 -66.7(6) . . . . ?
 C13 C12 C18 C17 -164.1(4) . . . . ?
 C13 C12 C18 C21 7.5(8) . . . . ?
 C13 C14 C15 C5 11.2(7) . . . . ?
 C13 C14 C15 C26 -173.9(4) . . . . ?
 C13 C14 C23 C24 173.0(4) . . . . ?
 C13 C14 C23 C28 -10.4(4) . . . . ?
 C13 C27 C28 C23 8.2(4) . . . . ?
 C13 C27 C28 C32 -179.0(3) . . . . ?
 C13 C27 C29 C30 -174.8(4) . . . . ?
 C14 C13 C27 C28 -14.5(4) . . . . ?
 C14 C13 C27 C29 156.4(4) . . . . ?
 C14 C15 C26 C25 -0.4(6) . . . . ?
 C14 C23 C24 C25 2.6(6) . . . . ?
 C14 C23 C28 C27 1.3(4) . . . . ?
 C14 C23 C28 C32 -170.7(4) . . . . ?
 C15 C5 C6 C1 179.0(4) . . . . ?
 C15 C5 C8 C11 -3.6(7) . . . . ?
 C15 C5 C8 C4 179.4(4) . . . . ?
 C15 C14 C23 C24 -5.6(6) . . . . ?
 C15 C14 C23 C28 171.1(3) . . . . ?
 C16 C11 C12 C13 166.5(4) . . . . ?
 C16 C11 C12 C18 -2.3(5) . . . . ?
 C16 C11 C8 C5 -150.1(5) . . . . ?
 C16 C11 C8 C4 26.9(7) . . . . ?
 C16 C17 C18 C12 -4.8(6) . . . . ?
 C16 C17 C18 C21 -177.0(4) . . . . ?
 C16 C17 C19 O59 -15.5(8) . . . . ?
 C16 C17 C19 O60 163.3(6) . . . . ?
 C17 C18 C21 O61 -77.5(7) . . . . ?
 C17 C18 C21 O62 103.7(5) . . . . ?
 C17 C19 O59 C20 174.7(7) . . . . ?
 C18 C12 C13 C14 145.4(4) . . . . ?
 C18 C12 C13 C27 -19.0(7) . . . . ?
 C18 C17 C19 O59 179.2(5) . . . . ?
 C18 C17 C19 O60 -2.0(10) . . . . ?
 C18 C21 O62 C22 177.1(4) . . . . ?
 C19 C17 C18 C12 162.4(5) . . . . ?
 C19 C17 C18 C21 -9.8(8) . . . . ?
 C2 C4 C8 C5 0.3(7) . . . . ?
 C2 C4 C8 C11 -176.9(4) . . . . ?
 C23 C14 C15 C5 -170.6(4) . . . . ?
 C23 C14 C15 C26 4.2(5) . . . . ?
 C23 C24 C25 C26 1.4(7) . . . . ?
 C23 C24 C25 Cl67 -179.7(3) . . . . ?
 C23 C28 C32 C31 167.5(4) . . . . ?
 C24 C23 C28 C27 177.7(4) . . . . ?
 C24 C23 C28 C32 5.7(7) . . . . ?
 C24 C25 C26 C15 -2.6(8) . . . . ?
 C27 C13 C14 C15 -166.6(4) . . . . ?
 C27 C13 C14 C23 15.1(4) . . . . ?
 C27 C28 C32 C31 -3.5(5) . . . . ?
 C27 C29 C30 C31 -4.4(6) . . . . ?
 C27 C29 C30 C33 167.4(4) . . . . ?
 C28 C23 C24 C25 -173.3(4) . . . . ?
 C28 C27 C29 C30 -4.9(6) . . . . ?
 C29 C27 C28 C23 -163.6(3) . . . . ?
 C29 C27 C28 C32 9.1(6) . . . . ?
 C29 C30 C31 C32 10.0(6) . . . . ?
 C29 C30 C31 C35 179.6(4) . . . . ?
 C29 C30 C33 C34 -171.9(4) . . . . ?
 C29 C30 C33 C36 4.0(7) . . . . ?
 C30 C31 C32 C28 -5.7(5) . . . . ?
 C30 C31 C35 C34 -11.0(4) . . . . ?
 C30 C31 C35 C43 157.4(4) . . . . ?
 C30 C33 C34 C35 -7.8(4) . . . . ?
 C30 C33 C34 C39 172.0(3) . . . . ?
 C30 C33 C36 C37 -175.1(4) . . . . ?
 C31 C30 C33 C34 0.9(4) . . . . ?
 C31 C30 C33 C36 176.8(4) . . . . ?
 C31 C35 C43 C42 172.9(4) . . . . ?
 C31 C35 C43 C46 -10.0(6) . . . . ?
 C32 C31 C35 C34 157.2(4) . . . . ?
 C32 C31 C35 C43 -34.4(6) . . . . ?
 C33 C30 C31 C32 -163.4(3) . . . . ?
 C33 C30 C31 C35 6.3(4) . . . . ?
 C33 C34 C35 C31 11.4(4) . . . . ?
 C33 C34 C35 C43 -157.4(4) . . . . ?
 C33 C34 C39 C38 5.0(6) . . . . ?
 C33 C34 C39 C40 -168.9(4) . . . . ?
 C33 C36 C37 C38 2.3(7) . . . . ?
 C33 C36 C37 Cl68 -178.4(4) . . . . ?
 C34 C33 C36 C37 0.3(7) . . . . ?
 C34 C35 C43 C42 -20.7(6) . . . . ?
 C34 C35 C43 C46 156.4(4) . . . . ?
 C34 C39 C40 C41 -26.3(6) . . . . ?
 C34 C39 C40 C51 150.4(4) . . . . ?
 C35 C31 C32 C28 -172.7(4) . . . . ?
 C35 C34 C39 C38 -175.1(4) . . . . ?
 C35 C34 C39 C40 10.9(7) . . . . ?
 C35 C43 C46 C45 -176.1(4) . . . . ?
 C35 C43 C46 C49 -2.2(7) . . . . ?
 C36 C33 C34 C35 176.0(4) . . . . ?
 C36 C33 C34 C39 -4.1(6) . . . . ?
 C36 C37 C38 C39 -1.2(8) . . . . ?
 C37 C38 C39 C34 -2.6(6) . . . . ?
 C37 C38 C39 C40 171.7(4) . . . . ?
 C38 C39 C40 C41 159.9(4) . . . . ?
 C38 C39 C40 C51 -23.4(5) . . . . ?
 C39 C34 C35 C31 -168.4(4) . . . . ?
 C39 C34 C35 C43 22.8(7) . . . . ?
 C39 C40 C41 C42 0.3(6) . . . . ?
 C39 C40 C41 C54 -179.9(4) . . . . ?
 C39 C40 C51 C52 -179.5(4) . . . . ?
 C40 C41 C42 C43 28.0(6) . . . . ?
 C40 C41 C42 C44 -164.1(4) . . . . ?
 C40 C41 C54 C53 -1.5(6) . . . . ?
 C40 C51 C52 C53 -0.6(6) . . . . ?
 C40 C51 C52 C55 179.9(4) . . . . ?
 C41 C40 C51 C52 -2.6(6) . . . . ?
 C41 C42 C43 C35 -13.2(6) . . . . ?
 C41 C42 C43 C46 169.2(4) . . . . ?
 C41 C42 C44 C45 -170.8(3) . . . . ?
 C42 C41 C54 C53 178.3(4) . . . . ?
 C42 C43 C46 C45 1.5(4) . . . . ?
 C42 C43 C46 C49 175.3(4) . . . . ?
 C42 C44 C45 C46 1.7(5) . . . . ?
 C42 C44 C45 C47 -176.7(4) . . . . ?
 C43 C42 C44 C45 -0.7(4) . . . . ?
 C43 C46 C49 O65 114.2(5) . . . . ?
 C43 C46 C49 O66 -65.6(6) . . . . ?
 C44 C42 C43 C35 177.2(4) . . . . ?
 C44 C42 C43 C46 -0.4(4) . . . . ?
 C44 C45 C46 C43 -1.9(4) . . . . ?
 C44 C45 C46 C49 -176.4(4) . . . . ?
 C44 C45 C47 O63 -26.2(6) . . . . ?
 C44 C45 C47 O64 154.5(4) . . . . ?
 C45 C46 C49 O65 -72.7(6) . . . . ?
 C45 C46 C49 O66 107.5(4) . . . . ?
 C45 C47 O63 C48A -173.2(4) . . . . ?
 C46 C45 C47 O63 155.6(4) . . . . ?
 C46 C45 C47 O64 -23.7(7) . . . . ?
 C46 C49 O66 C50A 179.6(4) . . . . ?
 C47 C45 C46 C43 176.6(4) . . . . ?
 C47 C45 C46 C49 2.2(6) . . . . ?
 C51 C40 C41 C42 -176.3(3) . . . . ?
 C51 C40 C41 C54 3.5(5) . . . . ?
 C51 C52 C53 C54 2.7(7) . . . . ?
 C51 C52 C55 C56A -53.9(11) . . . . ?
 C51 C52 C55 C57A 75.4(9) . . . . ?
 C51 C52 C55 C58A -165.2(8) . . . . ?
 C51 C52 C55 C56B 4.2(8) . . . . ?
 C51 C52 C55 C57B 114.2(8) . . . . ?
 C51 C52 C55 C58B -119.1(10) . . . . ?
 C52 C53 C54 C41 -1.7(7) . . . . ?
 C53 C52 C55 C56A 126.6(10) . . . . ?
 C53 C52 C55 C57A -104.1(9) . . . . ?
 C53 C52 C55 C58A 15.3(9) . . . . ?
 C53 C52 C55 C56B -175.4(7) . . . . ?
 C53 C52 C55 C57B -65.3(9) . . . . ?
 C53 C52 C55 C58B 61.4(11) . . . . ?
 C54 C41 C42 C43 -151.8(4) . . . . ?
 C54 C41 C42 C44 16.1(5) . . . . ?
 C55 C52 C53 C54 -177.7(4) . . . . ?
 O60 C19 O59 C20 -4.1(11) . . . . ?
 O61 C21 O62 C22 -1.6(7) . . . . ?
 O64 C47 O63 C48A 6.1(7) . . . . ?
 O65 C49 O66 C50A -0.2(6) . . . . ?
 Cl67 C25 C26 C15 178.5(3) . . . . ?
 Cl68 C37 C38 C39 179.6(4) . . . . ?
 Cl77 C117 C118 C119 -177.9(4) . . . . ?
 Cl78 C149 C150 C135 -179.7(4) . . . . ?
 C101 C102 C103 C104 -3.6(8) . . . . ?
 C101 C102 C103 C111 177.7(5) . . . . ?
 C102 C101 C106 C105 -1.2(9) . . . . ?
 C102 C101 C107 C8C -1.9(12) . . . . ?
 C102 C101 C107 C9C 121.8(9) . . . . ?
 C102 C101 C107 C10C -123.9(8) . . . . ?
 C102 C101 C107 C8D 62.9(12) . . . . ?
 C102 C101 C107 C10D -52.8(13) . . . . ?
 C102 C101 C107 C9D -177.8(12) . . . . ?
 C102 C103 C104 C105 1.6(7) . . . . ?
 C102 C103 C104 C115 -179.8(4) . . . . ?
 C102 C103 C111 C112 149.7(5) . . . . ?
 C102 C103 C111 C116 -26.1(6) . . . . ?
 C103 C104 C105 C106 0.4(7) . . . . ?
 C103 C104 C115 C114 34.0(7) . . . . ?
 C103 C104 C115 C124 -156.7(5) . . . . ?
 C103 C111 C112 C113 13.9(8) . . . . ?
 C103 C111 C112 C119 -170.9(4) . . . . ?
 C103 C111 C116 C117 173.5(5) . . . . ?
 C104 C103 C111 C112 -28.9(7) . . . . ?
 C104 C103 C111 C116 155.3(5) . . . . ?
 C104 C105 C106 C101 -0.6(9) . . . . ?
 C104 C115 C124 C123 -171.7(4) . . . . ?
 C105 C104 C115 C114 -147.3(5) . . . . ?
 C105 C104 C115 C124 22.0(7) . . . . ?
 C106 C101 C102 C103 3.3(9) . . . . ?
 C106 C101 C107 C8C 175.7(9) . . . . ?
 C106 C101 C107 C9C -60.5(10) . . . . ?
 C106 C101 C107 C10C 53.8(9) . . . . ?
 C106 C101 C107 C8D -119.4(11) . . . . ?
 C106 C101 C107 C10D 124.9(12) . . . . ?
 C106 C101 C107 C9D -0.1(14) . . . . ?
 C107 C101 C102 C103 -178.9(6) . . . . ?
 C107 C101 C106 C105 -179.0(6) . . . . ?
 C111 C103 C104 C105 -179.9(4) . . . . ?
 C111 C103 C104 C115 -1.2(7) . . . . ?
 C111 C112 C113 C114 21.9(8) . . . . ?
 C111 C112 C113 C121 -172.4(4) . . . . ?
 C111 C112 C119 C118 -4.0(7) . . . . ?
 C111 C112 C119 C120 175.9(4) . . . . ?
 C111 C116 C117 Cl77 179.1(4) . . . . ?
 C111 C116 C117 C118 -1.1(8) . . . . ?
 C112 C111 C116 C117 -2.6(7) . . . . ?
 C112 C113 C114 C115 -18.7(7) . . . . ?
 C112 C113 C114 C122 151.0(5) . . . . ?
 C112 C113 C121 C120 -11.9(5) . . . . ?
 C112 C113 C121 C132 161.2(4) . . . . ?
 C112 C119 C120 C121 0.2(5) . . . . ?
 C112 C119 C120 C129 -175.5(4) . . . . ?
 C113 C112 C119 C118 172.3(4) . . . . ?
 C113 C112 C119 C120 -7.8(5) . . . . ?
 C113 C114 C115 C104 -18.8(7) . . . . ?
 C113 C114 C115 C124 170.3(4) . . . . ?
 C113 C114 C122 C123 -168.6(4) . . . . ?
 C113 C114 C122 C125 -0.1(8) . . . . ?
 C113 C121 C132 C131 -178.4(4) . . . . ?
 C114 C113 C121 C120 153.6(4) . . . . ?
 C114 C113 C121 C132 -33.4(7) . . . . ?
 C114 C115 C124 C123 -0.5(5) . . . . ?
 C114 C122 C123 C124 -3.0(5) . . . . ?
 C114 C122 C123 C127 174.6(5) . . . . ?
 C114 C122 C125 O161 110.4(6) . . . . ?
 C114 C122 C125 O162 -69.7(6) . . . . ?
 C115 C104 C105 C106 -178.4(5) . . . . ?
 C115 C114 C122 C123 2.6(5) . . . . ?
 C115 C114 C122 C125 171.1(5) . . . . ?
 C116 C111 C112 C113 -170.3(5) . . . . ?
 C116 C111 C112 C119 4.9(6) . . . . ?
 C116 C117 C118 C119 2.2(7) . . . . ?
 C117 C118 C119 C112 0.3(7) . . . . ?
 C117 C118 C119 C120 -179.6(4) . . . . ?
 C118 C119 C120 C121 -179.9(5) . . . . ?
 C118 C119 C120 C129 4.4(8) . . . . ?
 C119 C112 C113 C114 -153.8(4) . . . . ?
 C119 C112 C113 C121 12.0(5) . . . . ?
 C119 C120 C121 C113 7.3(5) . . . . ?
 C119 C120 C121 C132 -166.5(4) . . . . ?
 C119 C120 C129 C130 172.1(4) . . . . ?
 C120 C121 C132 C131 -6.1(6) . . . . ?
 C120 C129 C130 C131 -6.3(6) . . . . ?
 C120 C129 C130 C133 -175.9(4) . . . . ?
 C121 C113 C114 C115 178.6(4) . . . . ?
 C121 C113 C114 C122 -11.7(8) . . . . ?
 C121 C120 C129 C130 -3.1(6) . . . . ?
 C122 C114 C115 C104 169.6(4) . . . . ?
 C122 C114 C115 C124 -1.3(5) . . . . ?
 C122 C123 C124 C115 2.3(5) . . . . ?
 C122 C123 C127 O159 -176.2(5) . . . . ?
 C122 C123 C127 O160 2.9(8) . . . . ?
 C122 C125 O162 C26C 174.6(6) . . . . ?
 C123 C122 C125 O161 -82.7(7) . . . . ?
 C123 C122 C125 O162 97.2(6) . . . . ?
 C123 C127 O160 C128 175.3(6) . . . . ?
 C124 C123 C127 O159 1.1(8) . . . . ?
 C124 C123 C127 O160 -179.8(5) . . . . ?
 C125 C122 C123 C124 -172.2(4) . . . . ?
 C125 C122 C123 C127 5.3(8) . . . . ?
 C127 C123 C124 C115 -175.5(4) . . . . ?
 C129 C120 C121 C113 -176.6(4) . . . . ?
 C129 C120 C121 C132 9.6(6) . . . . ?
 C129 C130 C131 C132 9.9(6) . . . . ?
 C129 C130 C131 C135 -165.0(4) . . . . ?
 C129 C130 C133 C134 157.9(4) . . . . ?
 C129 C130 C133 C136 -34.2(7) . . . . ?
 C130 C131 C132 C121 -3.4(6) . . . . ?
 C130 C131 C135 C134 2.2(5) . . . . ?
 C130 C131 C135 C150 178.6(5) . . . . ?
 C130 C133 C134 C135 14.2(4) . . . . ?
 C130 C133 C134 C147 -168.5(4) . . . . ?
 C130 C133 C136 C137 -14.0(8) . . . . ?
 C130 C133 C136 C140 170.0(4) . . . . ?
 C131 C130 C133 C134 -12.8(4) . . . . ?
 C131 C130 C133 C136 155.2(5) . . . . ?
 C131 C135 C150 C149 -175.6(4) . . . . ?
 C132 C131 C135 C134 -172.3(4) . . . . ?
 C132 C131 C135 C150 4.1(8) . . . . ?
 C133 C130 C131 C132 -178.4(4) . . . . ?
 C133 C130 C131 C135 6.7(5) . . . . ?
 C133 C134 C135 C131 -10.3(5) . . . . ?
 C133 C134 C135 C150 172.9(4) . . . . ?
 C133 C134 C147 C146 15.8(7) . . . . ?
 C133 C134 C147 C148 -171.4(4) . . . . ?
 C133 C136 C137 C138 -175.0(5) . . . . ?
 C133 C136 C137 C141 -7.4(9) . . . . ?
 C133 C136 C140 C139 176.3(5) . . . . ?
 C133 C136 C140 C145 -15.9(9) . . . . ?
 C134 C133 C136 C137 151.7(5) . . . . ?
 C134 C133 C136 C140 -24.2(7) . . . . ?
 C134 C135 C150 C149 0.3(7) . . . . ?
 C134 C147 C148 C149 -2.5(7) . . . . ?
 C135 C131 C132 C121 170.4(4) . . . . ?
 C135 C134 C147 C146 -167.1(4) . . . . ?
 C135 C134 C147 C148 5.6(6) . . . . ?
 C136 C133 C134 C135 -154.1(4) . . . . ?
 C136 C133 C134 C147 23.2(7) . . . . ?
 C136 C137 C138 C139 -2.0(6) . . . . ?
 C136 C137 C138 C143 177.9(5) . . . . ?
 C136 C137 C141 O163 -61.3(7) . . . . ?
 C136 C137 C141 O164 117.6(6) . . . . ?
 C136 C140 C145 C146 37.8(8) . . . . ?
 C136 C140 C145 C151 -144.4(5) . . . . ?
 C137 C136 C140 C139 -0.3(6) . . . . ?
 C137 C136 C140 C145 167.4(5) . . . . ?
 C137 C138 C139 C140 1.9(6) . . . . ?
 C137 C138 C143 O165 -0.3(9) . . . . ?
 C137 C138 C143 O166 -179.9(5) . . . . ?
 C137 C141 O163 C42D 164.5(13) . . . . ?
 C137 C141 O164 C42C 176.7(7) . . . . ?
 C138 C137 C141 O163 104.5(7) . . . . ?
 C138 C137 C141 O164 -76.6(7) . . . . ?
 C138 C139 C140 C136 -0.9(6) . . . . ?
 C138 C139 C140 C145 -168.8(5) . . . . ?
 C138 C143 O166 C505 -175.8(6) . . . . ?
 C139 C138 C143 O165 179.6(6) . . . . ?
 C139 C138 C143 O166 0.0(8) . . . . ?
 C139 C140 C145 C146 -156.7(5) . . . . ?
 C139 C140 C145 C151 21.1(8) . . . . ?
 C140 C136 C137 C138 1.5(6) . . . . ?
 C140 C136 C137 C141 169.1(5) . . . . ?
 C140 C145 C146 C147 -6.2(8) . . . . ?
 C140 C145 C146 C154 177.1(5) . . . . ?
 C140 C145 C151 C152 -176.4(5) . . . . ?
 C141 C137 C138 C139 -170.0(5) . . . . ?
 C141 C137 C138 C143 9.9(9) . . . . ?
 C143 C138 C139 C140 -178.0(5) . . . . ?
 C145 C146 C147 C134 -28.2(7) . . . . ?
 C145 C146 C147 C148 159.3(5) . . . . ?
 C145 C146 C154 C153 -1.4(7) . . . . ?
 C145 C151 C152 C153 -0.4(9) . . . . ?
 C146 C145 C151 C152 1.6(8) . . . . ?
 C146 C147 C148 C149 170.5(4) . . . . ?
 C147 C134 C135 C131 172.0(4) . . . . ?
 C147 C134 C135 C150 -4.8(7) . . . . ?
 C147 C146 C154 C153 -178.4(5) . . . . ?
 C147 C148 C149 Cl78 -179.2(4) . . . . ?
 C147 C148 C149 C150 -1.9(7) . . . . ?
 C148 C149 C150 C135 2.9(7) . . . . ?
 C151 C145 C146 C147 176.0(4) . . . . ?
 C151 C145 C146 C154 -0.7(7) . . . . ?
 C151 C152 C153 C154 -1.7(8) . . . . ?
 C151 C152 C153 C3 179.3(5) . . . . ?
 C152 C153 C154 C146 2.6(8) . . . . ?
 C152 C153 C3 C56C 13.3(8) . . . . ?
 C152 C153 C3 C57C 129.4(6) . . . . ?
 C152 C153 C3 C58C -111.1(8) . . . . ?
 C152 C153 C3 C56D -175.5(12) . . . . ?
 C152 C153 C3 C57D -59.2(11) . . . . ?
 C152 C153 C3 C58D 59.6(13) . . . . ?
 C154 C146 C147 C134 148.6(4) . . . . ?
 C154 C146 C147 C148 -23.9(6) . . . . ?
 C154 C153 C3 C56C -165.8(7) . . . . ?
 C154 C153 C3 C57C -49.6(7) . . . . ?
 C154 C153 C3 C58C 69.8(8) . . . . ?
 C154 C153 C3 C56D 5.5(13) . . . . ?
 C154 C153 C3 C57D 121.7(10) . . . . ?
 C154 C153 C3 C58D -119.4(13) . . . . ?
 C3 C153 C154 C146 -178.3(5) . . . . ?
 O159 C127 O160 C128 -5.6(10) . . . . ?
 O161 C125 O162 C26C -5.5(9) . . . . ?
 O163 C141 O164 C42C -4.5(10) . . . . ?
 O164 C141 O163 C42D -14.3(15) . . . . ?
 O165 C143 O166 C505 4.5(9) . . . . ?
 C8 C5 C6 C1 -2.0(6) . . . . ?
 C8 C5 C15 C14 -27.8(6) . . . . ?
 C8 C5 C15 C26 157.6(4) . . . . ?
 C8 C11 C12 C13 -20.3(7) . . . . ?
 C8 C11 C12 C18 170.9(4) . . . . ?
 C8 C11 C16 C17 -173.9(4) . . . . ?

_smtbx_masks_special_details       ?
loop_
  _smtbx_masks_void_nr
  _smtbx_masks_void_average_x
  _smtbx_masks_void_average_y
  _smtbx_masks_void_average_z
  _smtbx_masks_void_volume
  _smtbx_masks_void_count_electrons
  _smtbx_masks_void_content
 1 -0.215 0.236 0.502 204.1 30.2 '0.75 CH2Cl2'
 2 -0.215 0.264 0.002 204.1 30.2 '0.75 CH2Cl2'
 3 0.215 0.736 0.998 204.1 30.2 '0.75 CH2Cl2'
 4 0.215 0.764 0.498 204.1 30.2 '0.75 CH2Cl2'
 5 0.289 0.140 0.625 10.8 0.9 '0.25 ?'
 6 0.289 0.360 0.125 10.8 0.9 '0.25 ?'
 7 0.500 0.000 0.500 15.8 3.0 ?
 8 0.448 0.161 0.742 7.2 0.5 ?
 9 0.448 0.339 0.242 7.2 0.5 ?
 10 0.500 0.500 0.000 15.8 3.0 ?
 11 0.552 0.661 0.758 7.2 0.5 ?
 12 0.552 0.839 0.258 7.2 0.5 ?
 13 0.711 0.640 0.875 10.8 0.9 '0.25 ?'
 14 0.711 0.860 0.375 10.8 0.9 '0.25 ?'

_smtbx_masks_void_probe_radius     1.2
_smtbx_masks_void_truncation_radius  1.2
_shelx_res_file
;
TITL exp_268_7_autored_a.res in P2(1)/c
    exp_268_7_autored_a.res
    created by SHELXL-2019/3 at 20:52:17 on 13-Dec-2024
CELL 0.71073 20.1823 28.3305 18.7832 90 100.615 90
ZERR 8 0.0006 0.0007 0.0004 0 0.002 0
LATT 1
SYMM -X,0.5+Y,0.5-Z
SFAC C H Cl O
UNIT 466.09 356.18 20.18 64
DFIX 1.79 C501 Cl1 C501 Cl2 C503 Cl5 C503 Cl6
DFIX 1.45 0.01 C9 O165
DFIX 1.45 0.01 O65 C50B
DFIX 1.45 0.01 O166 C505
DFIX 1.45 0.01 O161 C26D O162 C26C
DFIX 1.53 0.005 C7 C10A C7 C10B C8A C7 C8B C7 C9B C7 C9A C7
DFIX 1.534 0.01 C3 C56C C3 C57C C3 C58C
SADI C10A C9A C9A C8A C10A C8A
RIGU 0.01 0.01 C3 C56C C57C C58C
ISOR 0.01 0.02 C10A C8A C9A
DFIX 1.53 0.005 C56D C3 C58D C3 C57D C3
DFIX 1.53 0.005 C107 C10D C9D C107 C8D C107
ISOR 0.01 0.02 C107 C10C C8C C9C C56C C58C C57C
SADI C10B C9B C9B C8B C10B C8B
SADI C56D C58D C58D C57D C56D C57D
ISOR 0.02 0.04 C9B C8B C10B
SADI C9D C10D C10D C8D C8D C9D
ISOR 0.01 0.02 C8C C9C C10C
ISOR 0.01 0.02 C58A C56A C57A
DFIX 1.45 0.01 O164 C42C O163 C42D

L.S. 20
PLAN  20
SIZE 0.395 0.177 0.121
TEMP -173
CONF
BOND $H
LIST 4
MORE -1
ABIN
fmap 2
acta

SHEL 9999 0.8
OMIT -3 2 1
OMIT -2 1 1
OMIT -2 3 1
OMIT -1 3 3
OMIT 1 1 1
OMIT 1 3 1
OMIT 2 2 0
REM <olex2.extras>
REM <HklSrc "%.\\exp_268_7_autored_a.hkl">
REM </olex2.extras>

WGHT    0.186900   15.691501
FVAR       0.19881   0.78650   0.65093   0.74410   0.48593   0.18928   0.76719
FVAR       0.69325   0.65723
C5    1    1.057150    0.449855    1.009325    11.00000    0.04632    0.06076 =
         0.03071   -0.00725    0.00728    0.01407
C6    1    1.088254    0.463615    1.079865    11.00000    0.04521    0.07863 =
         0.03548   -0.01610    0.00301    0.01145
AFIX  43
H6    2    1.125933    0.484246    1.084816    11.00000   -1.20000
AFIX   0
C7    1    1.103489    0.466090    1.217093    11.00000    0.06645    0.10738 =
         0.03206   -0.01732    0.00173    0.02947
PART 1
C8A   1    1.153074    0.507383    1.210775    21.00000    0.08703    0.16261 =
         0.04413   -0.03125    0.00639   -0.01772
AFIX 137
H8AA  2    1.128107    0.533880    1.185103    21.00000   -1.50000
H8AB  2    1.187540    0.496662    1.183895    21.00000   -1.50000
H8AC  2    1.174761    0.517578    1.259352    21.00000   -1.50000
AFIX   0
C9A   1    1.053882    0.488422    1.258109    21.00000    0.06830    0.08997 =
         0.05168   -0.03016   -0.00073    0.02375
AFIX 137
H9AA  2    1.077916    0.499968    1.304992    21.00000   -1.50000
H9AB  2    1.020324    0.464918    1.265936    21.00000   -1.50000
H9AC  2    1.031211    0.514874    1.230016    21.00000   -1.50000
AFIX   0
C10A  1    1.146578    0.427961    1.257389    21.00000    0.12579    0.12709 =
         0.06070   -0.03721   -0.03521    0.06815
AFIX 137
H10G  2    1.178116    0.416212    1.227593    21.00000   -1.50000
H10H  2    1.117832    0.402006    1.268070    21.00000   -1.50000
H10I  2    1.171915    0.440774    1.302811    21.00000   -1.50000
AFIX   0
PART 2
C8B   1    1.075669    0.514080    1.232464   -21.00000    0.07444
AFIX  33
H8BA  2    1.026381    0.512458    1.225295   -21.00000   -1.50000
H8BB  2    1.093754    0.523196    1.282609   -21.00000   -1.50000
H8BC  2    1.088921    0.537551    1.199407   -21.00000   -1.50000
AFIX   0
C9B   1    1.082052    0.428839    1.268354   -21.00000    0.08604
AFIX 137
H9BA  2    1.110635    0.431647    1.316355   -21.00000   -1.50000
H9BB  2    1.087046    0.397198    1.248927   -21.00000   -1.50000
H9BC  2    1.034861    0.434016    1.272332   -21.00000   -1.50000
AFIX   0
C10B  1    1.179669    0.463488    1.226145   -21.00000    0.04518
AFIX 137
H10J  2    1.195558    0.487851    1.196270   -21.00000   -1.50000
H10K  2    1.192765    0.432301    1.210898   -21.00000   -1.50000
H10L  2    1.199892    0.468631    1.277114   -21.00000   -1.50000
AFIX   0
PART 0
C11   1    0.962397    0.401214    0.934323    11.00000    0.06055    0.05195 =
         0.03398   -0.00812    0.01585   -0.00305
C1    1    1.067000    0.448769    1.142241    11.00000    0.05649    0.08719 =
         0.02952   -0.01245    0.00352    0.02934
C12   1    0.986746    0.389533    0.867114    11.00000    0.04595    0.05332 =
         0.03263   -0.00721    0.01284    0.00073
C13   1    1.045349    0.404924    0.849676    11.00000    0.04816    0.04748 =
         0.02768   -0.00446    0.00845    0.00608
C14   1    1.082157    0.446539    0.881202    11.00000    0.03727    0.04933 =
         0.03243   -0.00508    0.00419    0.00592
C15   1    1.084709    0.469186    0.947668    11.00000    0.03671    0.06057 =
         0.03554   -0.00978    0.00611    0.00797
C16   1    0.896481    0.388489    0.925055    11.00000    0.07008    0.07291 =
         0.05006   -0.01982    0.02885   -0.02503
AFIX  43
H16   2    0.868467    0.391849    0.960217    11.00000   -1.20000
AFIX   0
C17   1    0.875575    0.368952    0.852997    11.00000    0.07005    0.07244 =
         0.05321   -0.01551    0.02777   -0.02318
C18   1    0.930213    0.367032    0.818756    11.00000    0.06029    0.05178 =
         0.04424   -0.01157    0.01737   -0.01316
C19   1    0.804467    0.362508    0.816417    11.00000    0.07047    0.09916 =
         0.07444   -0.03903    0.02968   -0.03730
C20   1    0.690495    0.364102    0.831243    11.00000    0.05979    0.25173 =
         0.18563   -0.13625    0.04795   -0.06611
AFIX 137
H20A  2    0.679302    0.391334    0.799105    11.00000   -1.50000
H20B  2    0.663181    0.364941    0.869293    11.00000   -1.50000
H20C  2    0.681101    0.334914    0.803199    11.00000   -1.50000
AFIX   0
C21   1    0.926300    0.350875    0.742276    11.00000    0.05036    0.05625 =
         0.04708   -0.01601    0.01373   -0.00972
C2    1    1.013873    0.417208    1.134464    11.00000    0.07475    0.06546 =
         0.03204   -0.00155    0.01641    0.01773
AFIX  43
H2    2    0.998706    0.405553    1.176100    11.00000   -1.20000
AFIX   0
C22   1    0.928216    0.372808    0.622879    11.00000    0.10222    0.08845 =
         0.04537   -0.00648    0.02169    0.02295
AFIX 137
H22A  2    0.923894    0.401380    0.592970    11.00000   -1.50000
H22B  2    0.890143    0.351713    0.605699    11.00000   -1.50000
H22C  2    0.970476    0.356697    0.619420    11.00000   -1.50000
AFIX   0
C23   1    1.118516    0.464407    0.829075    11.00000    0.04002    0.05060 =
         0.03322   -0.00680    0.00616    0.00371
C24   1    1.152972    0.506403    0.838291    11.00000    0.05423    0.05587 =
         0.04810   -0.01046    0.01914   -0.00052
AFIX  43
H24   2    1.175678    0.518823    0.802387    11.00000   -1.20000
AFIX   0
C25   1    1.152585    0.529645    0.903437    11.00000    0.05462    0.06194 =
         0.05595   -0.02078    0.01630   -0.00771
C26   1    1.121199    0.511791    0.956797    11.00000    0.04667    0.06932 =
         0.04357   -0.02142    0.01265   -0.00276
AFIX  43
H26   2    1.124248    0.528679    1.000977    11.00000   -1.20000
AFIX   0
C27   1    1.075563    0.391700    0.786713    11.00000    0.04234    0.05103 =
         0.02593   -0.00406    0.00783    0.00529
C28   1    1.114992    0.429529    0.770407    11.00000    0.04385    0.04825 =
         0.02917   -0.00322    0.00754    0.00683
C29   1    1.076580    0.348526    0.752253    11.00000    0.04964    0.04610 =
         0.03319   -0.00284    0.01292   -0.00044
AFIX  43
H29   2    1.052793    0.321962    0.765479    11.00000   -1.20000
AFIX   0
C30   1    1.114207    0.346059    0.697302    11.00000    0.04793    0.04577 =
         0.02912   -0.00433    0.01176    0.00022
C31   1    1.145909    0.385729    0.673748    11.00000    0.04333    0.04763 =
         0.03103   -0.00287    0.01176    0.00314
C32   1    1.149271    0.427998    0.712860    11.00000    0.04212    0.04906 =
         0.03217   -0.00188    0.00996    0.00334
AFIX  43
H32   2    1.173890    0.454411    0.700559    11.00000   -1.20000
AFIX   0
C33   1    1.135101    0.304277    0.660831    11.00000    0.05105    0.05123 =
         0.03006   -0.00704    0.01442   -0.00252
C34   1    1.180856    0.319028    0.615535    11.00000    0.04345    0.05173 =
         0.02821   -0.00606    0.00907    0.00029
C35   1    1.181760    0.370520    0.615244    11.00000    0.03461    0.05147 =
         0.03040   -0.00493    0.00672    0.00170
C36   1    1.119403    0.258475    0.669567    11.00000    0.07225    0.05213 =
         0.03680   -0.00773    0.02346   -0.00505
AFIX  43
H36   2    1.088663    0.249518    0.699835    11.00000   -1.20000
AFIX   0
C37   1    1.150371    0.224965    0.632140    11.00000    0.08758    0.04485 =
         0.04578   -0.00906    0.02497   -0.00777
C38   1    1.196626    0.237852    0.590431    11.00000    0.06520    0.05357 =
         0.04206   -0.01427    0.01988   -0.00217
AFIX  43
H38   2    1.217121    0.213836    0.566605    11.00000   -1.20000
AFIX   0
C39   1    1.214937    0.285142    0.581507    11.00000    0.05094    0.05138 =
         0.03293   -0.00866    0.01097   -0.00024
C40   1    1.271732    0.295536    0.544009    11.00000    0.04372    0.05956 =
         0.03241   -0.01320    0.00951    0.00008
C41   1    1.283918    0.339049    0.511777    11.00000    0.03851    0.05935 =
         0.03222   -0.01121    0.00671   -0.00099
C42   1    1.242772    0.382499    0.509532    11.00000    0.03776    0.05620 =
         0.02895   -0.00890    0.00985   -0.00539
C43   1    1.200608    0.397792    0.562192    11.00000    0.03366    0.05360 =
         0.03331   -0.00428    0.00967   -0.00145
C44   1    1.246522    0.419607    0.464640    11.00000    0.03882    0.06803 =
         0.03214   -0.00294    0.01061   -0.00526
AFIX  43
H44   2    1.270941    0.419661    0.425965    11.00000   -1.20000
AFIX   0
C45   1    1.208166    0.458838    0.484112    11.00000    0.04007    0.06329 =
         0.03359   -0.00263    0.01018   -0.00615
C46   1    1.181367    0.446651    0.543631    11.00000    0.04193    0.05501 =
         0.03470   -0.00123    0.01070   -0.00297
C47   1    1.196674    0.504643    0.446816    11.00000    0.04999    0.06521 =
         0.03762    0.00474    0.00755   -0.00325
C48A  1    1.240060    0.563680    0.379880    11.00000    0.07680    0.09818 =
         0.07740    0.03693    0.02141   -0.00235
AFIX 137
H48A  2    1.197021    0.566945    0.346225    11.00000   -1.50000
H48B  2    1.277263    0.568992    0.353863    11.00000   -1.50000
H48C  2    1.242397    0.586957    0.418857    11.00000   -1.50000
AFIX   0
PART 1
C49   1    1.135437    0.478664    0.574936    11.00000    0.06182    0.06963 =
         0.04652    0.01624    0.02262    0.01133
C50A  1    1.027938    0.495135    0.593020    71.00000    0.05454    0.10154 =
         0.05553    0.00518    0.02307    0.02760
AFIX 137
H50D  2    1.031478    0.527297    0.574880    71.00000   -1.50000
H50E  2    1.040992    0.494986    0.645923    71.00000   -1.50000
H50F  2    0.981342    0.484057    0.579172    71.00000   -1.50000
AFIX   0

PART 2
C50B  1    1.089122    0.539716    0.613240   -71.00000    0.10816
AFIX   3
H50K  2    1.107942    0.567496    0.640900   -71.00000   -1.50000
H50L  2    1.067302    0.549446    0.564470   -71.00000   -1.50000
H50M  2    1.055842    0.524636    0.637800   -71.00000   -1.50000
AFIX   0

PART 0
C51   1    1.319381    0.258955    0.544095    11.00000    0.05691    0.06402 =
         0.03850   -0.01292    0.00744    0.01061
AFIX  43
H51   2    1.312106    0.230204    0.567524    11.00000   -1.20000
AFIX   0
C52   1    1.375745    0.262167    0.512460    11.00000    0.05021    0.08006 =
         0.04400   -0.01439    0.00602    0.01317
C53   1    1.384576    0.304393    0.478136    11.00000    0.03986    0.09138 =
         0.05219   -0.01649    0.01520    0.00504
AFIX  43
H53   2    1.421572    0.307794    0.453755    11.00000   -1.20000
AFIX   0
C54   1    1.340644    0.341482    0.478783    11.00000    0.04249    0.07071 =
         0.04464   -0.01075    0.01345   -0.00397
AFIX  43
H54   2    1.349216    0.370107    0.455739    11.00000   -1.20000
AFIX   0
C55   1    1.425385    0.220304    0.515352    11.00000    0.06066    0.08631 =
         0.05863   -0.00933    0.01384    0.02245
PART 11
C56A  1    1.447571    0.205666    0.592781    51.00000    0.11993    0.12829 =
         0.06389   -0.00941    0.00270    0.07608
AFIX  33
H56G  2    1.466666    0.232937    0.621531    51.00000   -1.50000
H56H  2    1.408745    0.193633    0.611770    51.00000   -1.50000
H56I  2    1.481802    0.180859    0.595655    51.00000   -1.50000
AFIX   0
C57A  1    1.397019    0.186059    0.466690    51.00000    0.05975    0.06942 =
         0.07034   -0.02761    0.00874    0.01721
AFIX 137
H57G  2    1.355293    0.174507    0.480264    51.00000   -1.50000
H57H  2    1.428748    0.159800    0.467435    51.00000   -1.50000
H57I  2    1.386911    0.199597    0.417878    51.00000   -1.50000
AFIX   0
C58A  1    1.492563    0.239612    0.493555    51.00000    0.04513    0.08992 =
         0.13479   -0.03992    0.01367    0.02202
AFIX 137
H58G  2    1.481924    0.254783    0.445927    51.00000   -1.50000
H58H  2    1.523744    0.213327    0.491603    51.00000   -1.50000
H58I  2    1.513580    0.262671    0.529651    51.00000   -1.50000
AFIX   0
PART 1
C56B  1    1.400305    0.174012    0.552844   -51.00000    0.09729    0.06653 =
         0.09681    0.00943    0.03148    0.02845
AFIX  33
H56J  2    1.355016    0.165322    0.527673   -51.00000   -1.50000
H56K  2    1.431448    0.147856    0.549837   -51.00000   -1.50000
H56L  2    1.399219    0.180742    0.603794   -51.00000   -1.50000
AFIX   0
C57B  1    1.423054    0.200830    0.435253   -51.00000    0.08860    0.08061 =
         0.07345   -0.01175    0.02273    0.02914
AFIX 137
H57J  2    1.379706    0.185209    0.418234   -51.00000   -1.50000
H57K  2    1.459737    0.178147    0.435391   -51.00000   -1.50000
H57L  2    1.428287    0.227169    0.402922   -51.00000   -1.50000
AFIX   0
C58B  1    1.491297    0.232785    0.552192   -51.00000    0.05333    0.10337 =
         0.12513   -0.01162   -0.01032    0.01635
AFIX 137
H58J  2    1.488343    0.259861    0.583928   -51.00000   -1.50000
H58K  2    1.519341    0.241109    0.516665   -51.00000   -1.50000
H58L  2    1.511497    0.205962    0.581294   -51.00000   -1.50000
AFIX   0
PART 0
O59   4    0.762887    0.365791    0.864692    11.00000    0.07080    0.18907 =
         0.10547   -0.08379    0.04190   -0.06508
O60   4    0.785912    0.356062    0.752478    11.00000    0.06759    0.10726 =
         0.07230   -0.02123    0.01568   -0.02841
O61   4    0.922797    0.309535    0.726248    11.00000    0.09202    0.05957 =
         0.05418   -0.01921    0.01701   -0.01810
O62   4    0.928418    0.385563    0.697564    11.00000    0.06990    0.06391 =
         0.03913   -0.00735    0.01757    0.00753
O63   4    1.245278    0.516204    0.410721    11.00000    0.05530    0.07832 =
         0.04472    0.01864    0.01368   -0.00246
O64   4    1.148000    0.529697    0.449269    11.00000    0.06808    0.07579 =
         0.07377    0.01900    0.02938    0.00996
PART 1
O65   4    1.155659    0.514037    0.608634    11.00000    0.09276    0.05099 =
         0.07385   -0.00442    0.03965    0.00324
O66   4    1.072830    0.463809    0.561722    11.00000    0.05210    0.08481 =
         0.04755    0.01330    0.01826    0.01878
PART 0
CL67  3    1.195095    0.583142    0.917866    11.00000    0.08977    0.07635 =
         0.08350   -0.03903    0.04246   -0.03380
CL68  3    1.130082    0.166075    0.640072    11.00000    0.14725    0.04680 =
         0.07888   -0.01867    0.06608   -0.01920
CL77  3    0.314866    0.140228    0.786106    11.00000    0.13799    0.07444 =
         0.06866   -0.00452    0.03296   -0.00431
CL78  3    0.311380    0.579265    0.574418    11.00000    0.07029    0.10794 =
         0.07434    0.03605    0.01951   -0.01149
C101  1    0.065166    0.235662    0.908473    11.00000    0.06095    0.13109 =
         0.09650    0.06158    0.02002   -0.00873
C102  1    0.120766    0.232684    0.875528    11.00000    0.06329    0.10497 =
         0.06828    0.03941    0.01709   -0.01004
AFIX  43
H102  2    0.125803    0.205213    0.848011    11.00000   -1.20000
AFIX   0
C103  1    0.170346    0.267951    0.880355    11.00000    0.05088    0.08759 =
         0.05784    0.03761    0.01583    0.00338
C104  1    0.161834    0.310230    0.917523    11.00000    0.05202    0.09326 =
         0.06048    0.04106    0.02195    0.00952
C105  1    0.103727    0.313685    0.949430    11.00000    0.06192    0.11332 =
         0.07569    0.05064    0.03215    0.02298
AFIX  43
H105  2    0.096369    0.341747    0.974548    11.00000   -1.20000
AFIX   0
C106  1    0.057408    0.277420    0.945093    11.00000    0.05246    0.14259 =
         0.08780    0.05839    0.02950    0.00562
AFIX  43
H106  2    0.019296    0.281075    0.967677    11.00000   -1.20000
AFIX   0
C107  1    0.013350    0.196934    0.903511    11.00000    0.08723    0.14286 =
         0.10952    0.04221    0.02936   -0.03285
PART 1
C8C   1    0.024916    0.157063    0.859775    31.00000    0.10818    0.15335 =
         0.14589    0.04226    0.04932   -0.03480
AFIX 137
H8CA  2    0.067936    0.142178    0.880697    31.00000   -1.50000
H8CB  2    0.026362    0.167733    0.810455    31.00000   -1.50000
H8CC  2   -0.011683    0.134159    0.858426    31.00000   -1.50000
AFIX   0
C9C   1    0.008576    0.180257    0.979248    31.00000    0.10335    0.14351 =
         0.10598    0.05914    0.02930   -0.03536
AFIX 137
H9CA  2    0.052688    0.168647    1.003636    31.00000   -1.50000
H9CB  2   -0.024645    0.154755    0.976087    31.00000   -1.50000
H9CC  2   -0.005396    0.206610    1.006889    31.00000   -1.50000
AFIX   0
C10C  1   -0.061542    0.220331    0.870020    31.00000    0.09218    0.15842 =
         0.10387    0.04189    0.02027   -0.02568
AFIX 137
H10A  2   -0.072372    0.244659    0.903160    31.00000   -1.50000
H10B  2   -0.096043    0.195587    0.864476    31.00000   -1.50000
H10C  2   -0.060314    0.234525    0.822702    31.00000   -1.50000
AFIX   0
PART 0
C111  1    0.228054    0.258391    0.844104    11.00000    0.05319    0.08271 =
         0.04398    0.02255    0.00941    0.00009
C112  1    0.264399    0.292910    0.814249    11.00000    0.04596    0.07704 =
         0.03879    0.01454    0.00809   -0.00114
C113  1    0.266776    0.344176    0.821715    11.00000    0.04505    0.07658 =
         0.04265    0.02226    0.01230    0.00470
C114  1    0.249484    0.368881    0.877019    11.00000    0.05065    0.07509 =
         0.05080    0.02870    0.02312    0.01180
C115  1    0.207125    0.350621    0.928050    11.00000    0.04694    0.07893 =
         0.05152    0.03037    0.01992    0.01511
C116  1    0.245929    0.211216    0.834229    11.00000    0.07541    0.07679 =
         0.04686    0.01382    0.01542   -0.00880
AFIX  43
H116  2    0.223701    0.186821    0.855386    11.00000   -1.20000
AFIX   0
C117  1    0.294968    0.199151    0.794594    11.00000    0.07467    0.08040 =
         0.04525    0.00163    0.00851   -0.00701
C118  1    0.328103    0.233633    0.761588    11.00000    0.06739    0.08337 =
         0.03940   -0.00199    0.01258   -0.00782
AFIX  43
H118  2    0.360558    0.225279    0.733020    11.00000   -1.20000
AFIX   0
C119  1    0.312770    0.279313    0.771357    11.00000    0.04546    0.08268 =
         0.03506    0.00274    0.00793   -0.01270
C120  1    0.338772    0.322474    0.743448    11.00000    0.04415    0.07789 =
         0.03528    0.00518    0.00629   -0.01420
C121  1    0.307592    0.361212    0.768625    11.00000    0.04117    0.07989 =
         0.03687    0.01160    0.00935   -0.00765
C122  1    0.275437    0.414425    0.906088    11.00000    0.05765    0.07548 =
         0.04672    0.02025    0.02022    0.01440
C123  1    0.252942    0.421322    0.970474    11.00000    0.06273    0.08131 =
         0.04743    0.02703    0.02028    0.02484
C124  1    0.210254    0.382644    0.981993    11.00000    0.05754    0.09230 =
         0.04884    0.03197    0.02424    0.02171
AFIX  43
H124  2    0.187466    0.379914    1.021775    11.00000   -1.20000
AFIX   0
PART 1
C125  1    0.327521    0.444894    0.882023    11.00000    0.07928    0.08344 =
         0.04152    0.01012    0.02221    0.00059
C26C  1    0.443486    0.448234    0.873297    81.00000    0.06024    0.15285 =
         0.07774    0.01402    0.01658   -0.03429
AFIX 137
H26A  2    0.431415    0.454563    0.821224    81.00000   -1.50000
H26B  2    0.482687    0.427208    0.882603    81.00000   -1.50000
H26C  2    0.454454    0.478002    0.899386    81.00000   -1.50000
AFIX   0

PART 2
C26D  1    0.348724    0.516460    0.829998   -81.00000    0.12484
AFIX   3
H26D  2    0.316994    0.541710    0.811568   -81.00000   -1.50000
H26E  2    0.384964    0.529270    0.866898   -81.00000   -1.50000
H26F  2    0.367944    0.503240    0.790088   -81.00000   -1.50000
AFIX   0

PART 0
C127  1    0.269238    0.459093    1.022524    11.00000    0.07242    0.10004 =
         0.04964    0.02298    0.01569    0.02353
C128  1    0.323438    0.532460    1.048870    11.00000    0.23171    0.10697 =
         0.06302   -0.00716    0.02833   -0.03092
AFIX 137
H12A  2    0.348058    0.556018    1.025750    11.00000   -1.50000
H12B  2    0.350853    0.522853    1.095211    11.00000   -1.50000
H12C  2    0.280948    0.546111    1.057328    11.00000   -1.50000
AFIX   0
C129  1    0.383863    0.327599    0.695148    11.00000    0.04207    0.09159 =
         0.03400    0.00221    0.00412   -0.01089
AFIX  43
H129  2    0.406825    0.301288    0.679816    11.00000   -1.20000
AFIX   0
C130  1    0.393060    0.372355    0.671295    11.00000    0.03902    0.09435 =
         0.02965    0.00525    0.00524   -0.01686
C131  1    0.354662    0.409781    0.688253    11.00000    0.04384    0.08916 =
         0.03398    0.01104    0.00118   -0.02374
C132  1    0.311888    0.405855    0.739076    11.00000    0.04365    0.08220 =
         0.04146    0.01600    0.00756   -0.00964
AFIX  43
H132  2    0.287438    0.432047    0.752419    11.00000   -1.20000
AFIX   0
C133  1    0.433181    0.389366    0.617711    11.00000    0.04553    0.09878 =
         0.03026    0.00556    0.00382   -0.02617
C134  1    0.404249    0.434906    0.592675    11.00000    0.03916    0.10507 =
         0.03537    0.00402    0.00531   -0.02877
C135  1    0.362266    0.449935    0.640507    11.00000    0.04124    0.09417 =
         0.03829    0.01092    0.00411   -0.02036
C136  1    0.492048    0.371971    0.604677    11.00000    0.04629    0.11171 =
         0.03219    0.00286    0.00676   -0.02896
C137  1    0.538154    0.339152    0.648689    11.00000    0.05046    0.10005 =
         0.03979   -0.00129    0.00774   -0.01990
C138  1    0.594513    0.334433    0.617248    11.00000    0.06240    0.09726 =
         0.05051   -0.01165    0.02004   -0.02425
C139  1    0.584707    0.362380    0.551954    11.00000    0.05477    0.11170 =
         0.04664   -0.00528    0.01661   -0.02576
AFIX  43
H139  2    0.615776    0.364323    0.519726    11.00000   -1.20000
AFIX   0
C140  1    0.524555    0.385625    0.542990    11.00000    0.05521    0.11009 =
         0.03390   -0.00244    0.00943   -0.03064
C141  1    0.533572    0.321660    0.723040    11.00000    0.04446    0.12221 =
         0.04371    0.00024    0.00802   -0.01280
PART 1
C42C  1    0.522352    0.250455    0.793801    10.50000    0.05667    0.17141 =
         0.05494    0.04324    0.01185    0.00970
AFIX 137
H42A  2    0.512297    0.217284    0.781501    10.50000   -1.50000
H42B  2    0.486979    0.263557    0.817395    10.50000   -1.50000
H42C  2    0.565922    0.252676    0.826788    10.50000   -1.50000
AFIX   0
PART 2
C42D  1    0.522522    0.353480    0.843707    10.50000    0.10168    0.29045 =
         0.07007    0.03979    0.01276   -0.06069
AFIX 137
H42D  2    0.542326    0.382154    0.867981    10.50000   -1.50000
H42E  2    0.541621    0.325712    0.871175    10.50000   -1.50000
H42F  2    0.473571    0.353962    0.841017    10.50000   -1.50000
AFIX   0
PART 1
C143  1    0.654290    0.306464    0.644040    11.00000    0.07128    0.10030 =
         0.07407   -0.02464    0.01152   -0.00640
PART 0
C145  1    0.492715    0.410347    0.477828    11.00000    0.04866    0.11867 =
         0.03869    0.00544    0.01053   -0.02746
C146  1    0.445636    0.446573    0.473395    11.00000    0.05074    0.13041 =
         0.03322    0.01292    0.00739   -0.03830
C147  1    0.413770    0.463961    0.534468    11.00000    0.04289    0.10914 =
         0.03804    0.01722   -0.00198   -0.03069
C148  1    0.385280    0.508175    0.531717    11.00000    0.04714    0.11629 =
         0.04272    0.02210    0.00549   -0.02896
AFIX  43
H148  2    0.392207    0.529147    0.494307    11.00000   -1.20000
AFIX   0
C149  1    0.346619    0.523462    0.581654    11.00000    0.05287    0.09854 =
         0.05626    0.02219    0.00402   -0.02093
C150  1    0.333325    0.493428    0.636476    11.00000    0.04755    0.09853 =
         0.04676    0.01498    0.01056   -0.01624
AFIX  43
H150  2    0.305354    0.502989    0.669378    11.00000   -1.20000
AFIX   0
C151  1    0.513402    0.397256    0.412483    11.00000    0.06088    0.15339 =
         0.04057    0.00221    0.01347   -0.04271
AFIX  43
H151  2    0.544658    0.372043    0.413945    11.00000   -1.20000
AFIX   0
C152  1    0.490999    0.418783    0.347683    11.00000    0.06651    0.16057 =
         0.03337    0.00166    0.01262   -0.03380
AFIX  43
H152  2    0.506925    0.408578    0.305689    11.00000   -1.20000
AFIX   0
C153  1    0.444997    0.455566    0.342799    11.00000    0.05615    0.15442 =
         0.03526    0.01538    0.00482   -0.03797
C154  1    0.421721    0.468518    0.404982    11.00000    0.05227    0.13449 =
         0.03804    0.01771    0.00266   -0.03901
AFIX  43
H154  2    0.388811    0.492765    0.402022    11.00000   -1.20000
AFIX   0
C3    1    0.418619    0.481612    0.270375    11.00000    0.06787    0.16759 =
         0.03724    0.02168    0.00419   -0.03640
PART 1
C56C  1    0.437278    0.453404    0.206911    41.00000    0.11774    0.21584 =
         0.03295    0.01888    0.01963    0.05659
AFIX 137
H56A  2    0.486140    0.454803    0.209176    41.00000   -1.50000
H56B  2    0.414216    0.466990    0.161007    41.00000   -1.50000
H56C  2    0.423365    0.420449    0.210125    41.00000   -1.50000
AFIX   0
C57C  1    0.342555    0.483829    0.256216    41.00000    0.06706    0.09110 =
         0.04432    0.00753    0.00281   -0.01104
AFIX 137
H57A  2    0.324177    0.451729    0.253751    41.00000   -1.50000
H57B  2    0.326584    0.500049    0.210170    41.00000   -1.50000
H57C  2    0.327549    0.501146    0.295539    41.00000   -1.50000
AFIX   0
C58C  1    0.447168    0.531725    0.276860    41.00000    0.09037    0.13472 =
         0.09638    0.04369   -0.01927   -0.05293
AFIX 137
H58A  2    0.429165    0.548867    0.314433    41.00000   -1.50000
H58B  2    0.434209    0.548080    0.230406    41.00000   -1.50000
H58C  2    0.496434    0.530355    0.289900    41.00000   -1.50000
AFIX   0
PART 0
O159  4    0.249575    0.461152    1.079738    11.00000    0.07074    0.15804 =
         0.04447   -0.00240    0.01746    0.00332
O160  4    0.309536    0.492249    1.002720    11.00000    0.18451    0.08203 =
         0.06724    0.00296    0.05630   -0.01216
PART 1
O161  4    0.313680    0.482466    0.851738    11.00000    0.14019    0.07422 =
         0.07009    0.02465    0.04889   -0.00006
O162  4    0.388107    0.426327    0.897541    11.00000    0.05953    0.11500 =
         0.06143    0.00304    0.01601   -0.01193
PART 0
O163  4    0.537194    0.351456    0.772091    11.00000    0.05229    0.22866 =
         0.04078   -0.02299    0.01064   -0.03813
O164  4    0.525077    0.276644    0.728826    11.00000    0.07497    0.14238 =
         0.09749    0.05256    0.03451    0.00513
PART 1
O165  4    0.661995    0.282871    0.700439    11.00000    0.06978    0.09594 =
         0.08533   -0.00497    0.01775   -0.00006
O166  4    0.700498    0.308671    0.602531    11.00000    0.08280    0.15716 =
         0.08419   -0.01883    0.03633   -0.00634

C501  1    1.388175    0.606444    0.886500    10.33333    0.10973
AFIX  23
H50G  2    1.402119    0.618214    0.841868    10.33333   -1.20000
H50H  2    1.353967    0.581492    0.872220    10.33333   -1.20000
AFIX   0
CL1   3    1.350844    0.653445    0.927290    10.33333    0.22874
CL2   3    1.461045    0.580663    0.945047    10.33333    0.26484

PART 0
C4    1    0.982810    0.402592    1.066294    11.00000    0.07413    0.06000 =
         0.03889   -0.00627    0.02106    0.00288
AFIX  43
H4    2    0.946267    0.381032    1.062405    11.00000   -1.20000
AFIX   0
C8    1    1.002765    0.418131    1.002603    11.00000    0.05209    0.05555 =
         0.03192   -0.00817    0.01087    0.00718

C503  1    1.224297    0.669887    0.663995    61.00000    0.18989
AFIX  23
H50I  2    1.201849    0.698250    0.679198    61.00000   -1.20000
H50J  2    1.273610    0.673793    0.679326    61.00000   -1.20000
AFIX   0
CL6   3    1.203449    0.663365    0.567104    61.00000    0.15955
CL5   3    1.196223    0.617404    0.706256    61.00000    0.14415

PART 2
C8D   1    0.051076    0.153919    0.940338   -31.00000    0.12734
AFIX 137
H8DA  2    0.064747    0.133444    0.903546   -31.00000   -1.50000
H8DB  2    0.021439    0.136348    0.966723   -31.00000   -1.50000
H8DC  2    0.091164    0.164460    0.974290   -31.00000   -1.50000
AFIX   0
C10D  1   -0.012580    0.183746    0.824361   -31.00000    0.13160
AFIX 137
H10D  2   -0.038695    0.210080    0.799599   -31.00000   -1.50000
H10E  2   -0.041380    0.155736    0.822143   -31.00000   -1.50000
H10F  2    0.025714    0.176969    0.800602   -31.00000   -1.50000
AFIX   0
C9D   1   -0.047852    0.204390    0.939677   -31.00000    0.17209
AFIX 137
H9DA  2   -0.032805    0.207741    0.992093   -31.00000   -1.50000
H9DB  2   -0.078115    0.177170    0.929804   -31.00000   -1.50000
H9DC  2   -0.071835    0.233034    0.920299   -31.00000   -1.50000
AFIX   0
PART 1
C505  1    0.758213    0.278575    0.625282    91.00000    0.05925    0.11657 =
         0.12512   -0.04351    0.03427    0.01079
AFIX 137
H50A  2    0.786684    0.278771    0.588280    91.00000   -1.50000
H50B  2    0.742953    0.246294    0.631840    91.00000   -1.50000
H50C  2    0.784191    0.290225    0.671176    91.00000   -1.50000
AFIX   0
PART 2
C56D  1    0.372291    0.523839    0.276055   -41.00000    0.11713
AFIX  33
H56D  2    0.393577    0.544650    0.315361   -41.00000   -1.50000
H56E  2    0.364612    0.541338    0.230266   -41.00000   -1.50000
H56F  2    0.329090    0.512503    0.286165   -41.00000   -1.50000
AFIX   0
C57D  1    0.480900    0.502231    0.246011   -41.00000    0.07468
AFIX 137
H57D  2    0.498556    0.528494    0.277885   -41.00000   -1.50000
H57E  2    0.468502    0.513675    0.196094   -41.00000   -1.50000
H57F  2    0.515519    0.477727    0.248455   -41.00000   -1.50000
AFIX   0
C58D  1    0.382035    0.451146    0.208345   -41.00000    0.14800
AFIX 137
H58D  2    0.411605    0.425319    0.199046   -41.00000   -1.50000
H58E  2    0.370017    0.470503    0.164630   -41.00000   -1.50000
H58F  2    0.341000    0.438058    0.221539   -41.00000   -1.50000
AFIX   0

C9    1    0.734365    0.258979    0.720123   -91.00000    0.12185
AFIX   3
H9A   2    0.737195    0.241079    0.765233   -91.00000   -1.50000
H9B   2    0.740115    0.237489    0.680824   -91.00000   -1.50000
H9C   2    0.769955    0.282969    0.726223   -91.00000   -1.50000
AFIX   0
HKLF 4


REM  exp_268_7_autored_a.res in P2(1)/c
REM wR2 = 0.3305, GooF = S = 1.017, Restrained GooF = 1.026 for all data
REM R1 = 0.0990 for 14358 Fo > 4sig(Fo) and 0.1338 for all 21587 data
REM 1370 parameters refined using 131 restraints

END

WGHT      0.1873     15.6364

REM Highest difference peak  1.409,  deepest hole -0.538,  1-sigma level  0.090
Q1    1   1.4037  0.6324  0.7968  11.00000  0.05    1.41
Q2    1   0.5231  0.1809  0.7798  11.00000  0.05    0.94
Q3    1   0.2860  0.6000  0.7637  11.00000  0.05    0.80
Q4    1   1.3222  0.6321  0.8194  11.00000  0.05    0.79
Q5    1   1.3417  0.6580  0.8960  11.00000  0.05    0.73
Q6    1   1.2522  0.7023  0.5651  11.00000  0.05    0.73
Q7    1   1.1762  0.1658  0.6533  11.00000  0.05    0.69
Q8    1   1.3507  0.6595  0.9963  11.00000  0.05    0.68
Q9    1   1.1606  0.4562  1.2311  11.00000  0.05    0.66
Q10   1   1.0794  0.4194  1.2846  11.00000  0.05    0.65
Q11   1   0.6683  0.3214  0.7311  11.00000  0.05    0.64
Q12   1   0.8312  0.2799  0.8037  11.00000  0.05    0.62
Q13   1   0.7945  0.3296  0.8829  11.00000  0.05    0.60
Q14   1   1.2427  0.6137  0.7360  11.00000  0.05    0.60
Q15   1   1.4830  0.5684  0.9655  11.00000  0.05    0.53
Q16   1   0.3571  0.5469  0.2910  11.00000  0.05    0.52
Q17   1   1.3713  0.6151  0.8924  11.00000  0.05    0.50
Q18   1   0.9634  0.2855  0.7473  11.00000  0.05    0.50
Q19   1   0.7068  0.3430  0.6361  11.00000  0.05    0.49
Q20   1   1.2483  0.6941  0.6526  11.00000  0.05    0.49
;
_shelx_res_checksum                96967
_shelx_hkl_file
;
   0   0   2  425.69   13.79
   0   0  -3    4.13    0.53
   0   0   3    5.25    0.54
   0   0  -3    5.80    0.62
   0   0  -4  372.27   12.09
   0   0  -4  367.58   12.11
   0   0   4  376.52   12.10
   0   0  -5   -1.66    0.80
   0   0   5   -2.08    0.72
   0   0  -5   -1.65    0.85
   0   0  -5   -0.88    0.62
   0   0  -6 2407.08   76.66
   0   0  -6 2370.83   76.63
   0   0   6 2337.07   76.66
   0   0  -6 2361.87   76.64
   0   0  -7   -3.74    1.16
   0   0  -7   -1.90    0.89
   0   0   7   -1.21    0.99
   0   0  -7   -0.99    1.13
   0   0   7   -1.81    1.07
   0   0  -8  106.82    3.79
   0   0  -8   95.63    3.57
   0   0   8  103.63    3.65
   0   0  -8  105.94    3.75
   0   0  -9    0.99    1.80
   0   0  -9    1.37    1.36
   0   0   9    2.11    1.57
   0   0  -9    2.69    2.00
   0   0 -10   42.85    2.39
   0   0 -10   41.33    1.94
   0   0  10   36.71    2.10
   0   0 -10   42.29    2.21
   0   0 -11   -0.79    1.87
   0   0  11   -3.29    1.50
   0   0 -11    0.02    1.30
   0   0 -11   -0.09    1.57
   0   0 -12    2.26    1.88
   0   0 -12    2.39    1.64
   0   0 -12    2.66    1.34
   0   0  12    2.42    1.49
   0   0 -13   -1.74    1.83
   0   0 -13   -1.95    1.51
   0   0  13   -1.09    1.65
   0   0 -14   53.36    2.81
   0   0 -14   56.90    2.50
   0   0  14   50.78    2.65
   0   0 -15   -0.66    1.76
   0   0 -15   -0.65    2.26
   0   0  15   -0.12    2.06
   0   0  15   -1.73    2.04
   0   0 -16   29.89    2.25
   0   0  16   29.88    2.48
   0   0 -16   25.77    2.65
   0   0  16   30.58    2.43
   0   0 -17   -1.74    2.12
   0   0 -17   -3.45    2.59
   0   0  17   -4.26    2.34
   0   0  17   -0.71    2.27
   0   0 -18    5.39    2.66
   0   0 -18    3.57    2.20
   0   0  18    5.34    2.42
   0   0  18    3.69    2.45
   0   0 -19    1.79    2.75
   0   0  19   -0.49    2.58
   0   0  19   -0.19    2.52
   0   0 -19   -0.06    2.22
   0   0  20    9.84    2.73
   0   0 -20    9.99    2.35
   0   0  20    9.51    2.62
   0   0  21   -5.85    2.73
   0   0 -21   -2.82    2.57
   0   0  21    1.33    2.58
   0   0  21   -3.54    2.71
   0   0 -21   -2.38    2.39
   0   0 -22   -6.36    2.80
   0   0  22   -2.30    2.40
   0   0  22   -1.23    2.81
   0   0 -22    0.22    1.93
   0   0 -22   -0.90    2.60
   0   0  22   -2.94    2.86
   0   0  23   -4.49    2.99
   0   0 -23   -0.81    2.95
   0   0 -23   -0.82    2.04
   0   0  23   -3.18    3.01
   0   0 -23    0.45    2.66
   0   0  24    3.58    3.12
   0   0 -24    5.68    3.15
   0   0 -24    1.59    2.74
   0   0 -24    6.06    2.13
   0   0 -25    0.75    3.41
   0  -1  -2   91.73    2.82
   0   1   2   84.75    2.82
   0   1   2   86.73    2.82
   0  -1   2   85.50    2.82
   0   1   2   88.44    2.82
   0   1  -2   84.10    2.82
   0  -1  -2   81.63    2.82
   0   1   3  120.34    3.68
   0  -1  -3  113.09    3.66
   0   1  -3  102.49    3.64
   0   1   3  116.69    3.66
   0   1  -3  107.44    3.68
   0  -1  -3  113.29    3.67
   0  -1   3  110.31    3.66
   0   1   4   19.78    1.04
   0  -1  -4   20.14    0.95
   0   1  -4   16.36    0.87
   0  -1   4   18.17    0.95
   0   1   4   19.84    0.93
   0  -1  -4   20.30    1.00
   0   1  -4   15.46    1.00
   0  -1  -5   -0.67    0.78
   0   1  -5    0.75    0.78
   0  -1   5    0.93    0.68
   0   1   5   -2.09    0.71
   0  -1  -5   -1.87    0.72
   0   1  -5    0.49    0.61
   0   1   5   -1.27    0.79
   0  -1  -5   -0.59    0.91
   0   1  -6  109.49    3.67
   0  -1  -6  113.77    3.69
   0  -1   6  109.57    3.70
   0   1   6  112.86    3.70
   0   1  -6  109.03    3.69
   0  -1   6  103.22    3.68
   0  -1  -6  109.72    3.73
   0   1  -6  111.61    3.74
   0  -1  -6  116.98    3.74
   0  -1  -7  682.80   21.85
   0   1  -7  681.06   21.83
   0  -1   7  688.87   21.86
   0   1   7  676.94   21.86
   0   1  -7  680.34   21.84
   0   1   7  631.50   21.85
   0   1  -7  682.84   21.87
   0  -1  -7  649.81   21.87
   0  -1  -7  679.01   21.85
   0   1  -8   26.09    1.83
   0  -1  -8   27.23    1.84
   0   1  -8   28.62    1.83
   0   1   8   30.26    1.66
   0  -1   8   30.10    1.70
   0  -1  -8   28.01    2.04
   0  -1  -8   28.86    1.60
   0   1  -8   26.61    1.52
   0   1   9   17.04    1.60
   0  -1  -9   16.68    1.85
   0   1  -9   16.25    1.87
   0   1  -9   13.90    1.41
   0  -1  -9   13.70    1.52
   0  -1   9   13.38    1.66
   0   1  -9   13.62    1.88
   0  -1  -9   18.75    2.11
   0   1 -10   -1.25    1.83
   0   1 -10   -0.38    1.67
   0  -1 -10    2.44    1.65
   0   1  10    1.38    1.51
   0  -1  10    1.87    1.49
   0  -1 -10    0.47    1.34
   0   1 -10    1.58    1.27
   0   1 -11    3.72    1.78
   0   1 -11    3.12    1.59
   0  -1 -11    5.81    1.61
   0  -1  11    3.24    1.47
   0   1  11    4.25    1.46
   0   1 -11    3.25    1.28
   0  -1 -11    3.71    1.32
   0   1 -12   11.53    1.88
   0   1 -12   14.37    1.74
   0  -1 -12   14.70    1.71
   0  -1  12   12.57    1.59
   0   1  12   14.33    1.60
   0   1 -12   12.71    1.39
   0  -1 -12   12.45    1.47
   0   1 -13  118.15    4.30
   0   1 -13  116.09    4.09
   0  -1 -13  118.80    4.13
   0  -1  13  110.87    4.22
   0   1  13  114.86    4.23
   0   1 -13  116.77    4.28
   0  -1 -13  106.99    4.26
   0   1 -14   38.80    2.13
   0   1 -14   38.58    2.51
   0   1  14   42.59    2.38
   0   1 -14   38.58    2.66
   0   1  14   36.03    2.34
   0  -1  14   38.10    2.41
   0  -1 -14   41.28    2.21
   0   1  15   44.09    2.70
   0  -1  15   46.12    2.69
   0  -1 -15   47.23    2.53
   0   1 -15   50.11    2.43
   0   1  15   52.67    2.69
   0   1 -15   45.57    2.87
   0  -1  16    1.73    2.24
   0   1  16   -0.10    2.22
   0  -1  16    3.49    2.15
   0   1  16    2.46    2.26
   0   1 -16   -0.88    2.45
   0   1 -16    1.70    1.95
   0  -1 -16    2.91    2.00
   0   1  17    4.01    2.30
   0  -1  17    0.20    2.30
   0  -1 -17    4.78    2.16
   0   1 -17    3.20    2.03
   0   1 -17    5.00    2.58
   0  -1  17    2.96    2.27
   0   1  17    4.80    2.40
   0  -1  18    0.67    2.35
   0   1  18   -0.31    2.53
   0  -1  18    1.79    2.42
   0   1  18    3.32    2.49
   0   1 -18   -0.75    2.13
   0   1 -18    1.86    2.62
   0  -1 -18   -0.85    2.17
   0  -1  19    0.11    2.50
   0   1 -19   -2.78    2.21
   0  -1 -19   -0.02    2.29
   0   1 -19    3.72    2.79
   0  -1  19    1.83    2.45
   0   1  19   -0.91    2.62
   0  -1  19   -0.66    2.53
   0   1  19    0.80    2.57
   0  -1  20   -0.18    2.64
   0   1  20   -1.52    2.65
   0  -1  20   -2.99    2.53
   0   1  20   -5.68    2.68
   0  -1 -20   -0.86    2.43
   0   1 -20    1.97    2.27
   0  -1  20   -3.75    2.29
   0  -1 -20    1.34    2.39
   0   1  21    0.98    2.69
   0  -1  21   -0.53    2.68
   0  -1 -21   -4.63    2.57
   0   1 -21   -1.86    2.62
   0  -1  21    0.07    2.14
   0   1 -21   -1.92    2.38
   0  -1 -21   -0.80    2.46
   0  -1  21   -6.00    2.66
   0   1  21   -5.07    2.78
   0   1  22    2.09    2.95
   0   1 -22    5.24    2.49
   0  -1  22    4.17    2.75
   0  -1 -22    4.04    2.58
   0  -1 -22    3.13    2.71
   0   1 -22    3.17    2.85
   0  -1  22    4.33    2.10
   0  -1  22    4.38    2.81
   0   1  22    4.90    2.79
   0   1 -22    3.23    1.98
   0  -1  23    9.00    3.05
   0   1  23   11.90    3.05
   0   1 -23   13.98    3.03
   0  -1 -23    7.54    2.97
   0   1 -23   12.51    2.62
   0  -1  23   16.80    2.93
   0  -1 -23    8.55    2.76
   0   1  23   12.26    3.13
   0   1 -23   12.75    2.15
   0  -1 -23   13.91    2.09
   0  -1  24    3.03    3.10
   0   1  24    2.30    3.11
   0   1 -24    1.48    3.19
   0  -1 -24    2.70    3.13
   0  -1 -24    1.32    2.77
   0   1 -24   -0.53    2.17
   0  -1 -24   -0.05    2.12
   0   1 -25    2.31    3.41
   0  -1 -25    2.92    3.43
   0   2   2 1980.41   64.26
   0  -2  -2 1995.29   64.26
   0   2   2 1983.39   64.25
   0   2  -2 1986.28   64.25
   0   2  -3   53.40    1.72
   0  -2  -3   50.22    1.80
   0   2   3   47.63    1.83
   0   2  -3   51.44    1.81
   0   2   3   51.26    1.78
   0   2   4   28.93    1.42
   0  -2  -4   28.44    1.25
   0   2  -4   32.94    1.14
   0   2  -4   29.54    1.28
   0   2   4   30.10    1.24
   0  -2  -5   29.72    1.20
   0   2  -5   28.22    1.10
   0   2   5   29.00    1.19
   0  -2   5   25.20    1.14
   0   2  -5   28.33    1.25
   0   2   5   31.59    1.28
   0   2  -6  842.43   27.40
   0  -2  -6  853.70   27.43
   0   2   6  876.64   27.42
   0   2  -6  858.51   27.44
   0  -2   6  808.49   27.41
   0   2   6  855.20   27.43
   0   2  -7   40.94    1.82
   0   2   7   41.51    1.77
   0   2  -7   40.82    1.59
   0  -2  -7   41.73    1.68
   0   2   7   40.93    1.72
   0   2  -8   81.64    3.16
   0   2  -8   76.70    2.97
   0  -2  -8   82.07    3.08
   0   2   8   92.87    3.09
   0   2  -9  156.34    5.39
   0   2   9  159.14    5.33
   0   2  -9  148.26    5.32
   0  -2  -9  151.83    5.29
   0   2  -9  155.93    5.21
   0  -2 -10   -0.29    1.42
   0   2 -10   -1.78    1.24
   0   2  10   -2.96    1.50
   0   2 -10   -1.45    1.65
   0   2 -10   -4.11    1.71
   0   2 -11   10.15    1.26
   0  -2 -11    7.78    1.39
   0   2  11    9.72    1.53
   0   2 -11    9.47    1.64
   0   2 -11    8.97    1.67
   0   2 -12   31.11    1.71
   0  -2 -12   31.72    1.81
   0   2 -12   34.58    2.05
   0   2  12   32.25    1.90
   0   2 -12   32.19    2.00
   0  -2 -13    1.13    1.57
   0   2 -13    1.24    1.38
   0   2  13    0.69    1.68
   0   2 -13    0.21    1.96
   0   2  13    2.81    1.82
   0   2 -13    0.76    1.85
   0   2 -14   40.43    2.59
   0  -2 -14   47.77    2.37
   0   2  14   41.62    2.47
   0   2 -14   43.92    2.70
   0   2 -14   44.61    2.20
   0   2  14   45.21    2.56
   0   2 -15  535.50   18.02
   0  -2 -15  536.08   17.94
   0   2  15  533.60   17.98
   0   2 -15  537.74   17.96
   0   2  15  583.27   17.93
   0   2 -15  547.99   17.90
   0  -2  16   19.61    2.18
   0   2  16   16.91    2.46
   0  -2 -16   20.04    2.18
   0   2 -16   17.54    2.00
   0   2 -16   16.95    2.52
   0   2  16   15.77    2.30
   0   2 -17    6.08    1.98
   0  -2  17    5.84    2.23
   0  -2  17    4.12    2.17
   0   2  17    2.43    2.50
   0  -2 -17    6.30    2.20
   0   2 -17    6.45    2.59
   0   2  17    3.83    2.32
   0   2 -18    0.83    2.05
   0   2  18    2.60    2.42
   0  -2  18    1.05    2.10
   0  -2  18    0.38    2.24
   0   2  18    1.39    2.59
   0   2 -18    3.62    2.66
   0  -2 -18    2.49    2.27
   0   2 -19   20.55    2.87
   0   2 -19   15.67    2.28
   0  -2 -19   18.42    2.47
   0   2  19   18.86    2.80
   0  -2  19   21.10    2.47
   0   2  19   20.60    2.68
   0  -2  19   18.42    2.16
   0  -2 -19   18.59    2.34
   0   2  20   -1.52    2.64
   0   2 -20   -0.82    2.26
   0  -2 -20   -0.47    2.48
   0  -2  20   -4.19    2.43
   0   2  20   -8.18    2.84
   0  -2 -20    2.28    2.35
   0  -2  20    0.10    2.00
   0  -2  21    3.34    1.94
   0   2  21    3.77    2.68
   0  -2 -21    3.22    2.56
   0   2 -21    0.43    2.33
   0  -2 -21    3.92    2.51
   0   2 -21    4.37    1.89
   0   2  21    1.75    2.85
   0  -2  21    1.73    2.54
   0  -2 -22    2.58    2.68
   0   2 -22    2.16    2.81
   0   2  22   -0.99    3.04
   0  -2 -22   -1.42    2.68
   0   2 -22    2.68    2.38
   0  -2  22   -1.17    2.62
   0   2 -22   -3.51    2.04
   0   2  22    0.38    2.85
   0  -2  22    2.24    1.85
   0   2  23    0.11    3.17
   0  -2 -23   -1.40    2.77
   0  -2  23   -0.10    2.82
   0  -2 -23    2.57    2.87
   0   2 -23   -1.29    3.04
   0   2  23    8.74    3.04
   0   2 -23    3.60    2.10
   0  -2 -24    2.24    2.05
   0   2  24    0.64    3.11
   0  -2 -24    3.14    3.10
   0   2 -24   -0.24    3.25
   0  -2 -24    2.79    2.85
   0   2 -24    1.33    2.20
   0  -2 -25    3.90    3.00
   0  -2 -25    1.99    3.36
   0   2 -25   -1.08    3.47
   0   2 -26   -0.84    3.86
   0   3   0    0.70    0.14
   0  -3   0    1.15    0.21
   0   3  -1   11.12    0.45
   0  -3   1   10.71    0.42
   0   3   1    9.34    0.52
   0  -3  -1    9.70    0.49
   0  -3  -1    9.80    0.44
   0   3   1   10.31    0.46
   0   3   1    9.88    0.47
   0  -3  -1    9.48    0.47
   0   3   1   11.16    0.44
   0   3   2   12.15    0.76
   0  -3  -2   10.31    0.67
   0   3  -2   12.90    0.61
   0   3  -2   15.55    0.65
   0   3   2   13.23    0.60
   0   3   2   15.96    0.80
   0  -3  -3  375.92   12.02
   0   3   3  375.00   12.03
   0   3   3  361.68   12.01
   0   3  -3  359.57   12.02
   0  -3   3  375.39   12.00
   0  -3   4   18.25    0.79
   0  -3   4   15.08    0.78
   0  -3  -4   17.08    0.94
   0   3  -4   17.20    0.97
   0   3   4   15.20    0.87
   0   3  -4   17.69    0.72
   0  -3  -5 1497.71   48.03
   0   3  -5 1497.25   48.00
   0   3   5 1473.63   48.03
   0  -3   5 1457.03   48.01
   0   3   5 1483.40   48.03
   0   3  -5 1498.03   48.04
   0   3   6    0.17    0.96
   0  -3   6    1.11    0.67
   0   3  -6    0.34    0.86
   0  -3  -6    2.30    0.79
   0   3  -6    0.93    0.57
   0   3   6    2.39    0.77
   0   3   7    8.20    1.31
   0  -3   7    8.65    1.08
   0   3  -7    6.67    1.21
   0  -3  -7    6.74    1.07
   0   3  -7    7.39    0.84
   0   3   7    6.55    1.08
   0   3  -8   93.58    3.38
   0  -3  -8   93.51    3.51
   0   3   8  102.37    3.53
   0   3  -8   98.46    3.62
   0   3   8  103.90    3.66
   0  -3  -9  598.91   19.66
   0   3  -9  603.43   19.61
   0   3   9  582.45   19.67
   0   3  -9  638.20   19.70
   0   3   9  598.82   19.66
   0  -3 -10  111.11    4.01
   0   3 -10  114.54    3.91
   0   3 -10  114.26    4.02
   0   3  10  109.65    4.05
   0   3 -10  114.12    4.14
   0  -3 -11   54.31    2.32
   0   3 -11   54.31    2.16
   0   3 -11   56.73    2.44
   0   3  11   55.48    2.36
   0   3 -11   48.13    2.35
   0   3  11   53.93    2.46
   0  -3 -12    3.75    1.48
   0   3 -12    6.33    1.25
   0   3  12    4.27    1.71
   0   3 -12    5.65    1.69
   0   3  12    7.53    1.56
   0   3 -12    2.87    1.65
   0   3  13   43.72    2.40
   0   3 -13   38.45    2.39
   0   3  13   45.18    2.28
   0   3 -13   42.79    2.00
   0  -3 -13   45.33    2.21
   0   3 -13   39.98    2.40
   0   3 -14  120.74    4.76
   0   3 -14  130.91    4.53
   0   3  14  135.24    4.73
   0   3 -14  131.27    4.75
   0   3  14  125.60    4.69
   0  -3 -14  131.70    4.66
   0  -3  14  120.51    4.60
   0   3  15   10.19    2.33
   0   3  15    4.12    2.09
   0   3 -15    5.63    2.44
   0  -3  15    4.81    1.90
   0   3 -15    1.49    1.73
   0  -3 -15    2.73    1.99
   0   3 -15    1.35    2.35
   0   3 -16   -0.31    1.83
   0   3  16    1.42    2.49
   0   3  16   -0.85    2.24
   0   3 -16    0.07    2.66
   0  -3 -16    0.30    2.11
   0   3 -16   -0.34    2.39
   0  -3  16   -1.12    1.86
   0   3 -17    1.57    1.94
   0  -3  17    0.43    1.87
   0   3  17    0.48    2.59
   0  -3  17   -0.79    2.08
   0   3 -17    1.98    2.53
   0   3  17    3.49    2.35
   0  -3 -17    3.37    2.23
   0   3 -18    0.54    1.99
   0   3 -18   -4.16    2.63
   0   3  18   -0.59    2.69
   0  -3  18   -0.35    2.20
   0  -3  18    2.62    1.85
   0  -3 -18    0.99    2.29
   0   3  18    0.51    2.37
   0   3 -19   80.16    3.56
   0  -3 -19   79.67    3.76
   0  -3  19   92.23    3.63
   0   3  19   95.12    3.96
   0   3  19   85.26    3.87
   0   3 -19   85.34    3.37
   0  -3  19   75.73    3.36
   0  -3 -19   83.03    3.57
   0   3 -19   80.32    4.02
   0   3 -20   -0.20    1.85
   0   3 -20    0.79    2.17
   0  -3 -20   -1.76    2.49
   0  -3 -20   -0.18    2.34
   0  -3  20   -2.05    1.78
   0   3  20    0.41    2.60
   0  -3  20   -5.07    2.35
   0   3  20   -7.39    2.92
   0   3 -21   14.05    2.04
   0  -3 -21   16.91    2.65
   0   3 -21   14.08    2.31
   0  -3 -21   15.12    2.54
   0   3  21   21.00    3.02
   0  -3  21   16.12    2.51
   0   3  21   15.96    2.78
   0  -3  21   11.38    1.78
   0   3 -22    5.31    2.06
   0   3 -22    3.32    2.37
   0  -3 -22    0.65    2.70
   0   3  22   -0.07    3.13
   0   3  22    1.09    2.88
   0  -3  22    1.62    2.55
   0   3 -22    8.22    2.87
   0  -3 -22    1.31    2.64
   0  -3 -23   -2.53    2.87
   0   3 -23   -4.88    3.10
   0   3  23   -1.90    3.00
   0   3 -23    2.06    2.14
   0  -3  23   -6.13    2.74
   0  -3 -23   -2.11    2.84
   0   3  23   -1.80    3.29
   0  -3 -24    0.80    2.02
   0  -3 -24    0.32    2.89
   0   3  24   -2.67    3.07
   0  -3 -24    3.91    3.08
   0   3 -24    0.44    3.25
   0   3 -24   -3.43    2.27
   0  -3 -25   12.34    3.11
   0   3 -25   13.50    3.56
   0   3 -26    3.29    3.80
   0   4   0   88.26    2.69
   0   4   0   76.32    2.68
   0  -4   0   76.29    2.68
   0   4   0   85.24    2.69
   0  -4   0   87.61    2.70
   0  -4   1  478.27   16.09
   0   4  -1  505.06   16.09
   0   4   1  502.40   16.10
   0  -4  -1  505.00   16.10
   0   4   1  496.10   16.09
   0   4   1  521.51   16.10
   0   4   1  507.67   16.10
   0  -4  -1  458.30   16.10
   0  -4   2 2737.87   89.08
   0   4  -2 2765.14   89.08
   0  -4  -2 2699.91   89.08
   0   4   2 2827.66   89.08
   0   4  -2 2769.22   89.07
   0   4   2 2790.59   89.08
   0  -4  -2 2726.34   89.08
   0   4   2 2725.25   89.07
   0  -4  -3  329.03   10.42
   0   4   3  325.29   10.43
   0   4  -3  309.87   10.42
   0   4   3  319.35   10.41
   0   4   4   10.40    0.73
   0   4  -4    9.67    0.50
   0   4  -4    9.65    0.73
   0  -4  -4    9.66    0.81
   0   4   4    7.25    0.93
   0   4  -4   11.51    0.83
   0  -4   4    8.82    0.58
   0   4  -5  942.67   31.06
   0   4   5  966.95   31.09
   0  -4  -5  984.27   31.10
   0   4  -5  944.99   31.10
   0  -4   5  973.87   31.07
   0   4   6   96.83    3.31
   0   4  -6   96.44    3.34
   0  -4   6   99.80    3.24
   0   4   6   98.06    3.42
   0   4  -6   96.39    3.23
   0  -4  -6   96.26    3.34
   0   4   7  114.93    4.09
   0   4   7  116.35    3.96
   0   4   7  115.54    4.04
   0   4  -7  109.68    4.00
   0  -4   7  118.67    3.88
   0   4  -7  113.13    3.85
   0  -4  -7  118.10    3.97
   0   4   8   21.10    2.06
   0   4   8   20.75    1.62
   0   4   8   21.78    1.97
   0   4  -8   16.55    1.81
   0  -4   8   21.64    1.36
   0  -4  -8   15.72    1.58
   0   4  -8   16.07    1.25
   0   4  -9   42.81    1.55
   0  -4   9   48.93    1.93
   0   4   9   45.79    2.39
   0   4   9   40.79    2.13
   0   4  -9   40.17    1.83
   0  -4  -9   42.25    2.15
   0   4   9   45.79    2.37
   0   4  -9   45.21    2.31
   0   4  10   30.99    1.96
   0   4 -10   28.39    1.47
   0  -4  10   26.14    1.54
   0   4  10   29.74    2.05
   0   4  10   29.16    1.80
   0  -4 -10   30.23    1.79
   0   4 -10   28.02    1.94
   0   4 -11  121.24    4.41
   0   4 -11  124.33    4.21
   0  -4  11  115.82    4.23
   0   4  11  130.31    4.42
   0   4  11  127.94    4.39
   0  -4 -11  125.04    4.34
   0  -4 -12   14.48    1.59
   0   4 -12   14.72    1.76
   0   4  12   15.73    1.64
   0   4 -12   16.55    1.64
   0   4  12   15.15    1.85
   0   4 -12   16.47    1.32
   0  -4  12   13.51    1.35
   0  -4  13  124.05    4.66
   0   4  13  145.06    4.91
   0  -4 -13  138.48    4.83
   0   4  13  141.86    4.84
   0   4 -13  135.74    4.92
   0   4 -13  133.13    4.83
   0   4 -13  140.10    4.68
   0   4  14    4.97    2.19
   0  -4  14    0.83    1.47
   0   4  14    5.23    1.93
   0   4 -14    4.91    2.12
   0   4 -14    1.96    2.10
   0   4 -14    3.46    1.50
   0  -4 -14    3.82    1.84
   0   4 -15   66.62    3.13
   0  -4 -15   58.70    2.84
   0   4 -15   58.20    3.12
   0  -4  15   55.97    2.55
   0   4  15   59.35    2.93
   0   4 -15   58.57    2.61
   0   4  15   66.60    3.15
   0   4 -16   63.30    3.39
   0  -4 -16   68.08    3.09
   0   4 -16   62.17    3.32
   0  -4  16   54.67    2.68
   0   4  16   60.78    3.14
   0   4 -16   61.60    2.79
   0   4 -17   25.12    2.94
   0   4  17   33.31    2.86
   0  -4  17   29.69    2.26
   0  -4 -17   29.23    2.51
   0   4  17   33.71    2.58
   0   4 -17   33.38    2.83
   0   4 -17   29.80    2.14
   0  -4  17   26.51    1.93
   0  -4 -18    1.41    2.04
   0   4 -18    2.57    1.74
   0  -4  18   -0.69    2.12
   0   4  18   -2.24    2.77
   0  -4 -18    3.89    2.36
   0   4  18    1.89    2.43
   0   4 -18   -0.67    2.70
   0   4 -18    1.71    1.92
   0  -4  18    3.67    1.62
   0  -4 -19    0.61    2.17
   0   4 -19   -1.33    1.84
   0   4  19    4.61    2.87
   0  -4  19    0.18    2.21
   0  -4 -19   -1.70    2.48
   0  -4  19   -1.48    1.61
   0  -4 -19    3.36    2.69
   0   4 -19   -0.70    2.76
   0   4 -19    0.24    2.06
   0   4  19    3.99    2.57
   0   4 -20    4.32    1.92
   0   4  20    4.20    2.62
   0  -4 -20    3.84    2.29
   0   4  20    0.72    2.96
   0  -4  20   -0.76    2.26
   0  -4  20    2.67    1.57
   0  -4 -20   -0.31    2.47
   0   4 -20    3.88    2.07
   0  -4  21   -0.06    1.50
   0  -4  21   -0.07    2.36
   0   4  21    0.76    2.71
   0   4 -21    2.07    1.98
   0  -4 -21    1.26    2.45
   0  -4 -21   -1.89    2.55
   0   4 -21    0.34    2.16
   0   4  21   -3.15    3.07
   0  -4  22    8.49    2.48
   0   4 -22   11.32    2.97
   0  -4 -22    8.74    2.68
   0   4 -22   13.49    2.16
   0  -4 -22    9.30    2.81
   0   4  22   12.49    3.30
   0   4  22   13.46    2.86
   0   4 -23   -0.46    3.09
   0  -4 -23   -0.10    2.82
   0  -4 -23    2.49    2.87
   0   4  23    1.44    3.37
   0  -4  23   -1.06    2.59
   0  -4 -23    2.28    2.56
   0   4 -23    1.70    2.17
   0   4  23    3.14    2.99
   0  -4 -24    2.83    3.04
   0   4 -24    2.45    2.35
   0   4  24    5.89    3.13
   0   4 -24    0.62    3.31
   0  -4 -24    4.37    3.07
   0   4 -25    2.32    3.54
   0  -4 -25    3.41    3.13
   0   4 -26    0.52    3.82
   0  -4 -26   -3.15    3.26
   0  -5   0    1.03    0.59
   0   5   0    1.57    0.59
   0   5   0    0.07    0.41
   0   5   0    1.70    0.60
   0   5   1  459.07   14.79
   0   5   1  454.09   14.80
   0  -5   1  456.83   14.79
   0  -5  -1  461.74   14.80
   0   5   1  457.51   14.80
   0   5  -1  473.88   14.79
   0  -5  -1  423.22   14.80
   0   5   1  452.50   14.81
   0   5   2    2.48    0.87
   0   5   2    4.51    0.51
   0  -5   2    2.86    0.58
   0   5  -2    3.38    0.69
   0   5   2    4.05    0.78
   0   5  -2    3.77    0.55
   0   5   2    5.88    1.06
   0  -5  -2    4.44    0.86
   0   5   2    5.22    0.83
   0   5   3  414.93   13.84
   0   5   3  443.14   13.83
   0  -5  -3  438.45   13.82
   0  -5   3  434.33   13.81
   0   5  -3  414.33   13.80
   0   5   3  414.46   13.80
   0   5  -4   98.52    3.33
   0   5   4  100.87    3.35
   0  -5  -4  107.86    3.39
   0   5   4  102.09    3.41
   0   5  -4   94.86    3.36
   0   5  -5  430.75   13.70
   0   5   5  418.49   13.74
   0   5   5  399.52   13.76
   0  -5  -5  409.09   13.76
   0   5  -5  435.61   13.73
   0   5  -5  425.16   13.75
   0  -5   5  418.29   13.72
   0   5  -6 1763.86   57.27
   0  -5   6 1770.42   57.28
   0  -5  -6 1750.88   57.32
   0   5  -6 1782.73   57.32
   0   5   6 1788.35   57.31
   0   5   7   42.90    1.78
   0   5  -7   37.38    1.47
   0   5   7   37.77    2.08
   0  -5   7   34.42    1.52
   0  -5  -7   38.09    1.87
   0   5  -7   39.44    1.87
   0   5   7   38.94    2.17
   0   5   8   58.85    2.52
   0   5  -8   57.20    2.21
   0   5   8   62.11    2.81
   0  -5   8   61.75    2.26
   0  -5  -8   63.20    2.57
   0   5  -8   61.40    2.64
   0   5   8   60.19    2.89
   0  -5  -9  329.19   11.05
   0  -5   9  332.62   10.95
   0   5   9  330.18   11.05
   0   5   9  342.31   11.10
   0   5  -9  347.73   11.08
   0   5   9  338.88   11.13
   0   5  -9  334.19   10.94
   0   5 -10   23.65    1.28
   0   5  10   22.40    1.68
   0  -5 -10   19.39    1.65
   0   5  10   20.05    1.97
   0   5  10   18.51    1.97
   0   5 -10   20.01    1.75
   0  -5  10   23.38    1.30
   0   5 -10   21.11    0.95
   0   5 -11   15.54    1.19
   0   5  11   13.69    1.84
   0   5  11   16.51    1.55
   0  -5 -11   14.19    1.56
   0   5  11   15.07    1.75
   0   5 -11   15.98    1.67
   0   5 -11   13.93    0.68
   0  -5  11   14.14    1.17
   0   5 -12   65.65    2.48
   0  -5  12   64.26    2.45
   0  -5 -12   64.77    2.70
   0   5  12   63.64    2.73
   0   5 -12   70.00    2.82
   0   5  12   66.28    2.82
   0   5  12   69.60    2.91
   0   5  13   75.32    3.13
   0   5  13   66.75    2.31
   0   5 -13   75.09    3.03
   0  -5 -13   67.46    3.01
   0  -5  13   70.19    2.61
   0   5 -13   69.84    2.65
   0   5  13   68.01    2.93
   0  -5 -13   69.24    2.93
   0   5 -13   72.35    2.88
   0  -5 -14   10.98    1.90
   0   5  14    8.53    1.90
   0  -5 -14   10.82    2.13
   0   5 -14   12.12    2.20
   0  -5  14    9.62    1.41
   0   5 -14   10.35    1.48
   0   5  14   11.27    2.30
   0   5 -14   11.71    2.04
   0  -5 -15    6.52    2.02
   0  -5  15    4.64    1.44
   0  -5 -15    7.25    2.29
   0   5 -15    6.13    2.30
   0   5  15    7.95    2.06
   0   5 -15    4.18    1.58
   0   5 -15    6.35    2.33
   0   5  15    7.77    2.48
   0  -5 -16   92.67    3.91
   0  -5  16   85.24    3.48
   0  -5 -16   96.63    4.12
   0   5 -16   95.24    4.09
   0   5  16   97.20    3.92
   0   5 -16   89.30    3.60
   0   5 -16   97.61    4.07
   0   5 -16  103.35    3.58
   0   5  17    2.07    2.76
   0  -5 -17    3.59    2.26
   0  -5  17    5.63    1.51
   0  -5 -17    6.25    1.87
   0   5  17    3.97    2.35
   0   5 -17    8.92    1.83
   0   5 -17    5.45    2.73
   0   5 -17    4.58    1.70
   0   5 -17    5.98    2.60
   0  -5 -17    1.49    2.60
   0  -5  18    3.59    2.02
   0   5  18   -0.01    2.84
   0  -5 -18    4.76    2.38
   0  -5  18    5.16    1.44
   0   5 -18    5.33    1.77
   0   5  18    3.17    2.40
   0  -5 -18    3.69    2.68
   0   5 -18    2.20    2.68
   0  -5 -18    3.43    1.99
   0   5 -18    4.38    1.88
   0   5 -18    2.27    2.88
   0  -5  19    3.97    1.43
   0   5 -19   -1.35    1.92
   0   5  19   -1.84    2.94
   0  -5  19    3.17    2.11
   0   5  19    3.50    2.50
   0   5 -19    4.37    1.85
   0  -5 -19   -1.92    2.48
   0  -5 -19    1.87    2.75
   0   5 -19    3.29    2.78
   0  -5 -19    2.47    2.08
   0  -5  20   11.79    2.67
   0   5  20   13.71    2.59
   0  -5 -20   13.37    2.28
   0   5 -20   13.20    2.03
   0   5 -20    7.09    1.97
   0  -5 -20   10.75    2.62
   0  -5  20    8.89    2.19
   0   5  20    9.37    3.05
   0  -5  20    7.04    1.43
   0  -5  21    0.40    1.30
   0   5 -21    3.57    2.01
   0   5  21   -1.69    3.18
   0  -5 -21   -4.76    2.69
   0  -5 -21   -0.42    2.38
   0   5  21    6.12    2.75
   0  -5  21   -2.49    2.72
   0  -5  21   -2.68    2.28
   0   5 -22   30.94    2.40
   0   5  22   30.31    3.14
   0  -5  22   25.77    3.08
   0  -5 -22   26.63    2.77
   0  -5 -22   24.60    2.99
   0   5  22   32.46    3.57
   0  -5  22   33.48    2.58
   0  -5 -22   31.29    2.79
   0   5 -23    0.79    2.25
   0  -5 -23    5.07    2.55
   0  -5  23    9.45    3.05
   0   5  23    1.61    3.01
   0   5 -23    6.00    3.12
   0  -5 -23    4.25    2.82
   0  -5 -23    2.79    2.83
   0   5  23    3.61    3.51
   0   5 -24   38.24    2.66
   0   5  24   33.51    3.37
   0   5 -24   29.80    3.59
   0  -5 -24   27.71    3.18
   0  -5 -24   26.31    3.32
   0  -5 -25   -2.47    3.15
   0   5 -25   -4.94    3.64
   0  -5 -26    1.28    3.35
   0   5 -26    1.68    3.85
   0   6   0  681.09   21.55
   0  -6   0  696.44   21.55
   0   6   0  698.36   21.55
   0   6   1 1171.78   37.50
   0   6   1 1156.95   37.51
   0  -6  -1 1152.56   37.51
   0  -6   1 1123.10   37.50
   0   6  -1 1160.81   37.50
   0   6   1 1150.98   37.51
   0   6   1 1189.81   37.51
   0   6   2 1984.30   64.23
   0   6   2 1981.07   64.23
   0  -6  -2 1955.14   64.23
   0   6   2 1994.04   64.22
   0  -6  -2 1884.73   64.20
   0   6  -2 1998.49   64.21
   0   6   2 2039.05   64.20
   0   6   2 2029.95   64.23
   0   6  -2 2023.64   64.23
   0  -6   2 1981.99   64.23
   0   6   3  166.28    5.40
   0   6  -3  160.35    5.31
   0  -6  -3  157.97    5.31
   0   6   3  167.41    5.30
   0  -6   3  162.65    5.33
   0   6  -3  153.66    5.33
   0   6   3  170.13    5.37
   0   6  -4  237.42    7.65
   0   6  -4  231.32    7.66
   0  -6  -4  231.73    7.66
   0  -6  -4  236.80    7.68
   0  -6  -4  232.14    7.65
   0   6   4  236.14    7.69
   0   6   4  236.43    7.65
   0   6  -5  317.10   10.41
   0   6   5  322.30   10.42
   0  -6  -5  320.01   10.45
   0   6   5  314.11   10.46
   0  -6  -5  320.21   10.43
   0   6  -5  324.63   10.43
   0   6   6  115.06    4.55
   0  -6   6  133.06    4.38
   0   6  -6  141.05    4.48
   0  -6  -6  140.31    4.48
   0   6  -6  129.47    4.34
   0  -6  -6  130.79    4.50
   0   6   6  141.37    4.45
   0   6  -6  132.11    4.46
   0  -6   7   11.23    0.97
   0   6   7   11.91    1.37
   0   6  -7   11.76    1.54
   0  -6  -7    9.79    1.49
   0  -6  -7   12.65    1.53
   0   6  -7   10.62    0.84
   0   6   8  125.89    4.47
   0  -6   8  114.43    4.01
   0   6   8  124.27    4.41
   0   6  -8  121.00    4.10
   0  -6  -8  123.88    4.27
   0   6  -8  123.97    4.27
   0  -6  -8  121.90    4.22
   0  -6   8  106.46    4.18
   0   6   8  115.47    4.20
   0   6  -8  119.09    3.97
   0   6   9  123.28    4.70
   0  -6   9  124.53    4.31
   0  -6  -9  123.49    4.52
   0   6   9  134.24    4.68
   0   6  -9  128.60    4.40
   0   6  -9  138.40    4.56
   0  -6  -9  134.65    4.56
   0   6  -9  132.64    4.31
   0   6   9  119.72    4.50
   0  -6   9  126.69    4.50
   0   6  10  157.28    5.29
   0   6  10  150.62    5.30
   0   6 -10  157.87    5.21
   0  -6 -10  158.87    5.20
   0   6 -10  151.59    5.01
   0   6 -10  149.62    5.07
   0  -6  10  143.56    5.00
   0  -6 -10  151.94    5.18
   0   6  10  151.61    5.17
   0  -6  10  140.91    5.17
   0   6  11    6.11    1.88
   0  -6 -11    6.89    1.49
   0  -6  11    8.80    1.00
   0   6 -11    8.45    1.02
   0   6  11    9.71    1.47
   0  -6  11   11.31    1.45
   0   6 -11    6.93    1.60
   0  -6 -11    7.63    1.59
   0   6  11    7.81    1.84
   0   6 -11    7.24    0.69
   0  -6 -12    5.03    1.68
   0   6 -12    6.08    1.74
   0  -6  12    6.55    1.04
   0   6  12    6.02    1.98
   0   6 -12    5.52    0.60
   0   6  12    5.83    1.87
   0  -6  12    6.04    1.62
   0   6  12    3.64    1.54
   0   6 -12    8.22    1.21
   0   6 -12    6.35    1.11
   0  -6 -12    6.39    1.62
   0   6 -13  180.04    6.18
   0  -6 -13  189.38    6.38
   0  -6  13  178.02    6.14
   0   6  13  179.62    6.36
   0  -6  13  175.72    6.37
   0  -6 -13  194.23    6.43
   0   6 -13  183.87    6.42
   0   6  13  196.33    6.47
   0   6  13  192.06    6.42
   0   6 -13  192.32    6.22
   0   6 -14   18.02    2.07
   0  -6 -14   19.04    2.24
   0   6 -14   16.70    2.26
   0  -6 -14   15.94    2.03
   0  -6  14   19.39    2.05
   0   6  14   18.76    2.00
   0  -6  14   18.60    1.37
   0   6 -14   18.70    1.60
   0   6 -14   17.34    1.54
   0   6  14   18.86    2.48
   0   6  14   18.97    0.95
   0   6  15   12.16    2.64
   0   6 -15    6.33    2.28
   0  -6  15    9.78    1.33
   0   6 -15    9.69    1.61
   0  -6  15    9.48    2.15
   0   6  15   10.20    2.11
   0  -6 -15   10.08    1.58
   0   6 -15    9.38    1.57
   0  -6 -15   11.19    2.14
   0   6 -15    6.48    2.34
   0  -6 -15   13.51    2.34
   0  -6 -16    3.30    2.25
   0   6 -16   -0.82    2.47
   0  -6 -16   -3.71    2.47
   0   6 -16    4.38    2.46
   0   6 -16   -0.18    1.66
   0   6 -16   -0.16    1.61
   0  -6  16   -0.01    1.31
   0   6  16    2.16    2.73
   0  -6 -16   -1.17    1.67
   0   6  16   -4.04    2.30
   0  -6  16   -0.81    2.25
   0   6 -17   83.78    3.90
   0  -6 -17   95.27    3.76
   0   6 -17   84.51    3.34
   0  -6 -17   91.42    3.93
   0   6 -17   84.20    3.95
   0  -6  17   85.38    3.75
   0   6  17   84.86    3.76
   0  -6 -17   86.47    3.39
   0   6 -17   89.69    3.38
   0   6  17   98.97    4.04
   0  -6  17   75.62    3.11
   0  -6 -18    4.77    2.42
   0   6 -18    0.01    2.85
   0  -6 -18    6.00    2.68
   0   6 -18   -1.87    2.65
   0   6 -18    2.41    1.82
   0   6  18    4.84    2.46
   0  -6  18    3.07    2.43
   0  -6 -18    3.01    1.95
   0   6 -18    0.79    1.76
   0  -6  18    1.42    1.93
   0   6  18    0.03    2.92
   0  -6  18    1.33    1.30
   0  -6  19    8.96    1.33
   0   6 -19    9.86    1.94
   0   6  19   12.32    2.58
   0  -6  19    9.44    2.59
   0  -6 -19    9.50    2.05
   0  -6 -19    9.21    2.51
   0   6 -19   11.73    3.01
   0   6  19    5.70    3.05
   0  -6  19    8.03    2.04
   0   6 -19    4.83    2.78
   0  -6 -19   13.89    2.81
   0   6 -20    9.51    2.00
   0  -6 -20    9.38    2.57
   0  -6  20    8.21    1.27
   0   6  20    5.98    3.12
   0  -6  20    8.11    2.11
   0   6  20   12.40    2.64
   0  -6  20    6.12    2.63
   0  -6 -20   11.50    2.22
   0   6 -21    5.76    2.05
   0  -6  21    5.28    2.17
   0  -6 -21    7.92    2.37
   0  -6 -21    6.20    2.51
   0  -6 -21    5.78    2.67
   0   6  21    4.97    3.31
   0   6  21    5.89    2.69
   0  -6  21    8.40    2.68
   0   6 -22    1.29    2.17
   0  -6  22   -0.08    2.27
   0   6  22    3.56    2.81
   0  -6  22    7.68    2.88
   0  -6 -22   -2.62    2.55
   0  -6 -22   -0.79    2.82
   0   6  22   -5.90    3.48
   0  -6 -22   -1.81    2.53
   0  -6 -23    0.03    2.93
   0   6  23   -8.04    3.63
   0  -6 -23    3.00    2.53
   0  -6 -23   -5.95    2.69
   0   6  23   -2.95    2.95
   0  -6  23    1.83    2.98
   0   6 -23   -3.71    2.27
   0   6 -23   -0.07    3.10
   0  -6 -24   -1.13    3.04
   0   6  24   -1.61    3.11
   0   6 -24   -2.34    3.37
   0  -6 -25   -1.37    3.28
   0   6 -25   -8.38    3.67
   0   6 -26   -0.38    3.92
   0  -7   0   -0.32    0.75
   0   7   0    0.35    0.68
   0   7   0   -1.01    0.74
   0   7   0   -0.33    0.53
   0  -7   1  230.48    8.04
   0   7  -1  256.80    8.04
   0   7   1  249.81    8.09
   0  -7   1  231.00    8.02
   0   7   1  255.51    8.06
   0   7   1  265.57    8.05
   0  -7  -1  243.05    8.06
   0   7   1  255.60    8.06
   0  -7   2  445.60   14.53
   0  -7  -2  402.13   14.58
   0   7   2  456.68   14.58
   0   7   2  450.56   14.58
   0  -7   2  451.45   14.54
   0   7   2  461.03   14.56
   0  -7  -2  447.90   14.59
   0   7   2  440.91   14.60
   0   7   2  449.88   14.54
   0   7  -2  453.36   14.54
   0  -7  -2  450.52   14.54
   0   7  -2  458.50   14.58
   0  -7   2  453.90   14.57
   0  -7   3  566.79   18.12
   0   7  -3  568.20   18.12
   0  -7  -3  564.62   18.10
   0   7  -3  551.88   18.10
   0   7   3  562.30   18.14
   0  -7  -3  550.96   18.13
   0   7   3  543.15   18.09
   0  -7   3  550.78   18.09
   0   7   3  557.75   18.13
   0   7   3  578.93   18.11
   0   7   4   21.86    1.18
   0  -7  -4   21.31    0.94
   0  -7  -4   16.80    1.02
   0   7  -4   21.43    0.95
   0   7   4   20.58    0.91
   0  -7   4   19.71    0.90
   0   7  -4   18.67    0.97
   0  -7  -4   20.61    0.97
   0   7   5  644.89   20.32
   0  -7  -5  613.55   20.31
   0  -7  -5  619.67   20.27
   0   7  -5  635.59   20.28
   0   7   5  622.68   20.28
   0  -7   5  622.51   20.28
   0  -7  -5  634.07   20.29
   0   7  -5  611.16   20.28
   0  -7  -6   44.30    2.08
   0   7  -6   47.73    1.84
   0   7   6   46.81    2.17
   0   7  -6   41.73    1.91
   0  -7  -6   47.68    1.93
   0  -7  -6   45.32    1.95
   0  -7   6   43.61    1.83
   0   7   6   44.41    1.83
   0   7  -7   87.44    3.14
   0  -7   7   81.36    3.02
   0   7   7   81.30    3.06
   0  -7  -7   83.30    3.12
   0   7  -7   77.98    3.13
   0  -7  -7   80.83    3.11
   0   7   8   41.87    2.51
   0   7   8   36.52    2.01
   0  -7   8   40.34    2.02
   0  -7  -8   40.57    2.12
   0   7  -8   42.59    2.14
   0  -7  -8   36.18    2.13
   0   7  -8   39.94    1.56
   0   7  -8   43.11    1.90
   0  -7   8   43.70    1.68
   0   7   9  304.96    9.65
   0  -7   9  286.38    9.45
   0   7   9  287.86    9.67
   0  -7   9  295.09    9.56
   0   7   9  283.19    9.56
   0  -7  -9  289.52    9.60
   0   7  -9  283.90    9.44
   0   7  -9  288.32    9.52
   0  -7  -9  300.82    9.59
   0   7  -9  292.22    9.59
   0   7  10   42.13    2.40
   0  -7  10   42.31    1.70
   0   7  10   42.71    2.43
   0  -7  10   43.47    2.08
   0   7  10   42.59    2.04
   0  -7 -10   40.50    2.09
   0   7 -10   42.95    1.67
   0   7 -10   45.36    1.87
   0  -7 -10   40.81    2.12
   0   7 -10   43.68    2.12
   0   7  11   26.98    2.13
   0   7 -11   24.28    1.26
   0  -7  11   25.04    1.24
   0  -7 -11   24.95    1.82
   0   7 -11   27.56    1.83
   0  -7 -11   23.36    1.76
   0  -7  11   26.65    1.76
   0   7  11   21.78    1.69
   0   7  11   25.13    2.10
   0   7 -11   24.92    1.49
   0   7  12  272.79    8.81
   0   7 -12  270.68    8.78
   0  -7 -12  272.42    8.77
   0   7 -12  263.14    8.58
   0   7 -12  259.26    8.65
   0   7  12  261.38    8.74
   0  -7  12  269.41    8.74
   0  -7  12  248.88    8.56
   0   7  12  268.20    8.81
   0  -7 -12  264.67    8.75
   0   7 -12  258.50    8.52
   0  -7 -13   47.43    2.42
   0  -7 -13   46.30    1.90
   0   7  13   49.47    2.80
   0  -7 -13   47.39    2.53
   0   7 -13   46.92    2.54
   0   7 -13   46.86    1.93
   0   7 -13   44.92    2.09
   0  -7  13   42.73    1.86
   0   7  13   48.79    2.68
   0  -7  13   45.44    2.42
   0   7  13   46.44    2.36
   0   7 -13   43.18    1.64
   0   7  14    4.79    2.57
   0   7 -14    3.67    1.35
   0  -7  14    6.88    1.99
   0   7  14    9.09    1.96
   0  -7  14    3.56    1.15
   0   7  14    5.59    2.26
   0   7 -14    6.51    1.54
   0  -7 -14    3.34    1.31
   0  -7 -14    6.29    2.04
   0   7 -14    3.02    2.16
   0  -7 -14    6.01    2.16
   0  -7 -15   11.96    2.21
   0   7 -15   10.00    1.67
   0   7  15   11.11    2.67
   0   7 -15    9.36    1.44
   0  -7  15   14.29    2.15
   0   7  15    7.05    2.12
   0  -7  15    7.94    1.25
   0  -7 -15    7.84    1.51
   0   7 -15   10.31    2.18
   0   7  15    9.21    0.86
   0   7 -15    9.34    2.38
   0  -7 -15    8.74    2.29
   0  -7 -16   97.66    3.63
   0  -7  16   90.68    3.46
   0   7 -16   92.26    3.59
   0  -7 -16  102.99    4.06
   0   7 -16  103.89    3.72
   0   7 -16  100.39    4.06
   0   7 -16   97.64    4.18
   0  -7 -16  106.86    4.19
   0   7  16  114.27    4.35
   0  -7  16  102.42    4.04
   0   7  16  100.55    4.02
   0   7  17   -3.62    2.92
   0   7 -17    3.31    1.76
   0  -7  17    0.28    2.36
   0   7  17    5.26    2.34
   0  -7 -17    1.40    2.33
   0  -7  17    1.10    1.22
   0   7 -17   -0.60    2.56
   0  -7 -17   -0.53    1.74
   0   7 -17    2.36    2.55
   0  -7 -17    2.53    2.58
   0   7  18   23.89    3.14
   0  -7  18   20.40    1.95
   0   7 -18   18.52    2.87
   0   7 -18   18.11    1.97
   0  -7 -18   22.53    2.56
   0   7  18   21.74    2.61
   0  -7  18   17.73    2.54
   0  -7 -18   16.42    1.99
   0   7 -18   22.68    2.81
   0  -7 -18   17.50    2.81
   0  -7  18   13.69    1.33
   0  -7 -19    1.29    2.80
   0   7 -19   -1.00    2.77
   0  -7 -19    3.35    2.44
   0   7  19   -1.01    3.13
   0  -7  19   -0.83    1.92
   0   7 -19    0.50    2.94
   0   7 -19    4.10    1.92
   0  -7 -19    2.10    2.00
   0   7  19   -0.77    2.54
   0  -7  19    4.99    2.55
   0  -7 -19    4.98    2.55
   0  -7 -20    8.13    2.64
   0  -7 -20    4.42    2.47
   0  -7  20    6.31    2.00
   0  -7 -20    6.29    2.12
   0   7 -20    5.07    2.02
   0   7 -20    1.87    3.02
   0   7  20    4.92    2.62
   0  -7  20    8.22    2.63
   0   7  20    7.50    3.24
   0  -7 -21    3.67    2.71
   0   7  21   -1.47    3.40
   0  -7 -21   -3.43    2.30
   0   7 -21    2.98    2.08
   0   7  21    3.61    2.73
   0  -7  21    2.98    2.73
   0  -7  21   -3.29    2.07
   0  -7 -21    0.17    2.52
   0  -7 -22   -0.58    2.46
   0  -7  22   -2.45    2.18
   0   7 -22   -1.32    2.19
   0  -7 -22    4.91    2.53
   0  -7  22    2.64    2.84
   0   7  22    2.03    2.84
   0   7  22   -3.03    3.57
   0  -7 -22   -1.99    2.85
   0   7  23   -1.12    3.71
   0  -7 -23   -3.08    3.02
   0   7 -23   -6.42    2.34
   0  -7 -23   -0.14    2.51
   0   7 -23    0.36    3.18
   0   7  23    2.27    2.98
   0  -7  23    4.15    2.92
   0  -7 -23    1.13    2.57
   0   7 -24   -1.30    3.40
   0  -7 -24   -0.44    3.10
   0   7 -25    3.94    3.67
   0  -7 -25   -4.35    3.37
   0   7 -26    8.63    3.95
   0   7 -27   -1.08    4.25
   0   8   0  136.87    4.58
   0  -8   0  141.80    4.59
   0   8   0  147.46    4.58
   0  -8   0  128.82    4.55
   0   8   0  141.65    4.55
   0   8   1   52.89    1.88
   0  -8   1   56.42    1.78
   0  -8  -1   49.69    1.88
   0   8   1   47.04    2.03
   0  -8   1   51.25    1.89
   0   8  -1   47.94    1.80
   0   8   1   54.71    1.86
   0   8   2  263.76    8.58
   0  -8  -2  236.61    8.55
   0   8  -2  253.80    8.49
   0  -8  -2  267.22    8.49
   0  -8   2  262.28    8.48
   0  -8   2  264.16    8.53
   0   8   2  274.44    8.53
   0   8   2  276.09    8.55
   0  -8   2  258.87    8.48
   0   8   2  262.19    8.48
   0   8   2  275.15    8.55
   0  -8  -2  246.07    8.54
   0  -8  -3  640.55   20.20
   0   8  -3  628.74   20.20
   0   8   3  636.91   20.19
   0   8  -3  622.86   20.23
   0  -8   3  607.12   20.22
   0   8   3  619.03   20.21
   0   8   3  614.99   20.24
   0   8   3  614.81   20.18
   0   8   3  625.06   20.25
   0  -8  -3  600.97   20.24
   0  -8   3  628.14   20.19
   0   8  -4   13.79    0.85
   0  -8  -4   12.28    0.87
   0  -8   4   13.81    0.80
   0   8   4   12.18    0.80
   0  -8  -4   15.77    0.92
   0  -8   4   14.93    0.89
   0   8   4   12.02    1.38
   0   8   4   15.26    1.18
   0   8  -4   16.52    0.92
   0   8   5   15.31    1.02
   0  -8   5   15.27    1.02
   0   8  -5   16.43    1.05
   0  -8  -5   14.47    1.11
   0  -8  -5   11.86    1.24
   0  -8  -5   16.78    1.06
   0   8   5   17.70    1.48
   0   8  -5   14.33    1.03
   0   8  -6   16.27    1.28
   0   8   6   15.12    1.82
   0   8   6   16.49    1.28
   0  -8  -6   16.05    1.62
   0  -8  -6    8.61    1.52
   0  -8   6   12.70    1.25
   0  -8  -6   12.88    1.40
   0   8  -6   13.85    1.40
   0  -8  -6   15.14    1.32
   0  -8   7   18.22    1.50
   0   8   7   18.03    1.52
   0  -8  -7   17.36    1.77
   0  -8  -7   17.87    1.63
   0   8  -7   19.80    1.65
   0  -8  -7   18.30    1.94
   0   8  -7   17.67    1.57
   0   8   8    5.41    2.15
   0   8  -8    5.81    1.31
   0   8   8    2.32    1.42
   0  -8   8    7.22    1.44
   0  -8  -8    5.71    1.61
   0  -8  -8    4.85    1.59
   0   8  -8    4.37    1.57
   0  -8  -9   25.64    1.71
   0   8  -9   23.67    1.74
   0  -8  -9   23.88    1.73
   0   8   9   20.28    2.21
   0   8   9   22.77    1.58
   0  -8   9   20.86    1.64
   0   8   9   22.21    2.19
   0   8  -9   22.87    1.49
   0  -8 -10    0.36    1.50
   0   8 -10   -0.32    1.51
   0  -8 -10   -0.15    0.69
   0  -8 -10   -1.30    1.53
   0   8  10   -2.32    1.99
   0   8 -10    0.26    1.19
   0   8  10   -0.57    1.36
   0  -8  10    0.45    1.40
   0   8  10    0.63    1.96
   0   8  11  110.48    4.09
   0   8 -11  111.86    3.77
   0  -8  11  102.04    3.62
   0   8  11  106.56    4.12
   0  -8 -11  106.48    3.91
   0  -8 -11  103.78    3.57
   0  -8 -11  112.20    3.93
   0   8 -11  109.01    3.93
   0  -8  11  111.21    3.88
   0   8  11  111.46    3.86
   0   8  12    2.61    2.18
   0   8  12    2.58    1.56
   0  -8  12    3.57    1.64
   0   8  12    0.17    2.14
   0  -8 -12    0.80    1.65
   0  -8  12    2.81    0.93
   0   8 -12    2.79    1.32
   0  -8 -12    1.93    0.96
   0   8 -12    1.00    0.95
   0   8 -12    1.70    1.78
   0  -8 -12    1.04    1.80
   0  -8 -13    1.38    1.10
   0   8  13    1.01    2.39
   0  -8 -13    1.10    1.94
   0   8 -13    1.07    2.00
   0  -8  13    1.25    1.03
   0   8 -13    1.90    0.84
   0   8 -13    2.31    1.46
   0  -8 -13    4.31    1.94
   0   8  13    2.42    2.28
   0   8  13    2.31    1.74
   0  -8  13    2.26    1.78
   0  -8 -14    3.21    1.25
   0   8  14    8.42    2.63
   0  -8 -14    5.95    2.16
   0   8 -14    4.13    2.21
   0  -8  14    4.00    1.09
   0   8 -14    3.88    1.60
   0   8 -14    2.41    0.80
   0   8  14    5.03    1.94
   0  -8  14    7.15    1.97
   0   8  14    4.89    2.39
   0  -8 -14    7.73    2.02
   0   8 -15   57.53    3.10
   0  -8 -15   55.85    3.07
   0  -8 -15   57.85    2.98
   0  -8  15   47.57    2.20
   0   8  15   60.01    2.12
   0  -8 -15   54.51    2.35
   0   8  15   66.08    3.38
   0   8  15   58.16    2.89
   0  -8  15   55.39    2.90
   0   8 -15   63.10    2.58
   0   8  16   18.85    2.94
   0  -8 -16   17.26    2.42
   0   8  16   14.54    1.01
   0  -8 -16   19.49    2.57
   0   8 -16   22.96    2.60
   0  -8  16   17.31    2.38
   0   8  16   14.73    2.33
   0   8 -16   18.19    1.84
   0  -8 -16   16.30    1.66
   0   8 -16   15.49    2.38
   0   8 -17   13.42    2.67
   0  -8 -17   19.71    2.65
   0   8  17   20.38    2.42
   0  -8  17   18.02    2.48
   0   8  17   23.43    3.09
   0   8 -17   21.71    1.94
   0  -8 -17   16.94    2.45
   0  -8 -17   15.43    1.82
   0  -8 -17   18.19    2.43
   0   8 -17   18.04    2.58
   0   8 -18   21.70    2.83
   0  -8 -18   27.30    2.84
   0   8  18   19.47    2.59
   0  -8  18   21.87    2.58
   0  -8  18   21.13    1.94
   0   8  18   26.13    3.22
   0   8 -18   23.02    2.06
   0  -8 -18   16.95    2.63
   0  -8 -18   20.34    1.97
   0   8 -18   22.07    2.81
   0  -8 -18   18.97    2.54
   0  -8 -19    1.80    2.44
   0   8 -19   -3.10    1.98
   0   8  19    1.79    2.53
   0  -8  19   -0.82    2.48
   0  -8  19   -1.32    1.83
   0   8  19   -5.17    3.23
   0  -8 -19    3.04    2.54
   0   8 -19    3.31    2.86
   0   8 -19    1.58    2.78
   0  -8 -19   -0.32    2.79
   0  -8 -19    0.60    1.95
   0  -8 -20    0.11    2.68
   0  -8 -20    3.25    2.06
   0   8 -20    1.05    3.00
   0   8  20    3.58    2.62
   0  -8  20    0.63    2.61
   0  -8 -20    1.28    2.43
   0   8 -20   -1.38    2.07
   0   8  20    5.53    3.34
   0  -8  20   -2.54    1.88
   0   8  21   -1.72    3.50
   0  -8 -21    0.19    2.79
   0  -8  21    1.85    2.75
   0   8  21   -0.29    2.72
   0  -8 -21   -0.70    2.49
   0   8 -21   -0.94    2.14
   0  -8  21   -0.06    1.94
   0  -8 -21   -0.85    2.22
   0   8  22   -6.36    3.68
   0  -8 -22   -2.63    2.88
   0  -8 -22    0.24    2.49
   0   8  22    3.10    2.87
   0  -8  22    2.27    2.85
   0   8 -22    2.35    2.27
   0  -8  22    1.87    2.05
   0  -8 -22    2.71    2.33
   0   8 -23    3.21    3.20
   0  -8 -23    4.63    2.52
   0  -8 -23   -2.20    3.07
   0   8  23    0.48    3.83
   0  -8 -23    1.91    2.42
   0   8  23    5.63    2.96
   0  -8  23    6.82    2.97
   0   8 -24   -1.38    3.44
   0  -8 -24    1.89    3.16
   0   8 -25    3.68    3.74
   0  -8 -25   -1.86    3.37
   0   8 -26    5.68    4.01
   0  -9   0    0.87    0.58
   0   9   0   -1.18    0.73
   0   9   0   -0.91    0.53
   0  -9   0   -1.48    0.76
   0   9   0   -0.26    0.73
   0   9   1   13.15    0.85
   0  -9   1   10.49    0.89
   0  -9  -1   12.17    0.86
   0   9  -1    9.70    0.70
   0  -9   1   12.02    0.65
   0   9   1   10.89    0.87
   0   9   1   10.65    0.69
   0  -9   2   26.96    1.15
   0  -9   2   25.25    0.98
   0   9   2   28.50    0.97
   0  -9  -2   26.36    1.24
   0   9   2   25.81    1.25
   0   9  -2   26.67    1.00
   0   9   2   24.67    1.51
   0  -9   2   29.24    1.01
   0   9   2   23.09    1.25
   0  -9  -2   28.48    0.99
   0   9  -3  351.91   11.28
   0  -9  -3  350.83   11.28
   0   9   3  356.26   11.34
   0   9   3  350.63   11.27
   0  -9   3  346.49   11.27
   0   9  -3  355.75   11.33
   0  -9   3  343.99   11.32
   0   9   3  333.10   11.31
   0   9   3  332.03   11.27
   0  -9  -3  346.05   11.30
   0  -9  -3  359.94   11.35
   0   9   3  367.64   11.37
   0   9   4 1550.03   50.12
   0   9  -4 1449.61   50.18
   0  -9   4 1549.37   50.18
   0   9   4 1612.04   50.20
   0  -9  -4 1558.57   50.16
   0   9  -4 1541.78   50.16
   0   9   4 1514.28   50.19
   0  -9  -4 1602.50   50.16
   0   9   4 1574.69   50.15
   0  -9   4 1530.09   50.15
   0  -9  -5  243.35    8.04
   0   9  -5  240.52    8.04
   0  -9   5  236.84    8.02
   0   9   5  252.45    8.02
   0  -9  -5  243.73    8.03
   0   9  -5  250.98    8.05
   0  -9  -6  191.35    6.61
   0   9  -6  193.12    6.55
   0  -9  -6  202.82    6.56
   0   9   6  187.25    6.52
   0  -9   6  200.36    6.53
   0  -9  -6  207.28    6.65
   0  -9  -6  204.32    6.55
   0   9  -6  187.32    6.53
   0  -9   7   40.57    1.92
   0   9   7   40.32    2.00
   0  -9  -7   44.17    2.02
   0  -9  -7   37.94    2.14
   0   9  -7   41.30    2.05
   0  -9  -7   41.39    2.07
   0  -9  -7   47.14    2.29
   0   9  -7   45.74    1.99
   0   9  -8   48.27    2.19
   0  -9  -8   52.29    2.43
   0   9  -8   47.69    2.12
   0  -9  -8   50.68    2.30
   0   9  -8   47.23    2.25
   0  -9  -8   51.17    2.23
   0  -9   8   51.33    2.15
   0   9   8   45.54    2.16
   0  -9   9   16.41    1.49
   0   9   9   16.13    1.49
   0  -9  -9   19.72    1.78
   0   9  -9   17.48    1.41
   0  -9  -9   18.57    1.64
   0   9  -9   16.51    1.61
   0  -9  -9   20.46    1.63
   0   9   9   21.69    2.11
   0  -9 -10   44.28    2.17
   0  -9  10   40.85    2.05
   0   9  10   40.85    2.05
   0  -9 -10   45.15    2.19
   0   9 -10   46.32    1.94
   0   9  10   44.66    2.57
   0   9 -10   43.52    2.12
   0  -9 -10   45.95    2.13
   0   9  10   46.29    2.53
   0  -9 -11   32.58    1.93
   0   9  11   30.95    2.37
   0   9  11   29.94    1.79
   0  -9  11   26.93    1.82
   0  -9 -11   27.33    1.97
   0   9 -11   26.98    1.65
   0   9  11   30.66    2.36
   0  -9 -11   33.66    1.94
   0   9 -11   29.84    1.90
   0  -9 -12   45.61    1.80
   0  -9 -12   54.33    2.44
   0   9  12   53.84    2.83
   0  -9  12   47.90    2.36
   0   9  12   48.65    2.28
   0   9  12   49.98    2.80
   0  -9 -12   52.28    2.48
   0   9 -12   47.11    2.14
   0  -9 -12   44.49    1.87
   0   9 -12   48.48    2.49
   0  -9 -12   50.35    2.48
   0  -9 -13   -0.30    2.00
   0   9 -13    1.14    0.96
   0   9  13    2.42    2.43
   0   9 -13   -0.74    1.98
   0  -9 -13   -1.02    1.93
   0   9  13    2.24    2.51
   0   9 -13   -1.40    1.49
   0   9  13    1.33    1.86
   0  -9  13   -1.16    1.79
   0  -9 -13    1.50    1.09
   0  -9 -13    4.26    1.94
   0  -9 -14   -0.18    2.12
   0  -9 -14    1.32    2.07
   0   9 -14   -0.71    0.93
   0   9  14   -3.28    2.64
   0  -9 -14    0.67    1.24
   0   9  14    0.61    1.94
   0  -9  14    0.87    1.96
   0   9 -14    1.01    1.63
   0   9 -14    0.52    2.21
   0  -9 -14    1.62    2.18
   0   9  14   -1.35    2.72
   0  -9 -15   19.38    2.36
   0   9  15   20.63    2.66
   0   9 -15   13.84    0.94
   0  -9 -15   17.79    2.32
   0  -9 -15   14.36    1.49
   0   9  15   18.45    2.89
   0   9 -15   15.86    1.79
   0  -9 -15   15.89    2.40
   0   9 -15   17.86    2.44
   0   9  15   14.61    2.22
   0  -9  15   18.44    2.24
   0  -9 -16   17.31    2.40
   0   9 -16   19.55    1.93
   0  -9  16   16.73    2.37
   0   9  16   18.49    2.37
   0   9  16   17.32    1.23
   0  -9 -16   18.43    1.64
   0   9  16   15.39    3.09
   0  -9 -16   19.77    2.44
   0  -9 -16   18.73    2.55
   0   9 -16   18.45    2.59
   0  -9 -17   20.96    2.46
   0  -9 -17   23.26    1.81
   0   9 -17   20.64    2.04
   0   9  17   24.30    2.51
   0  -9  17   24.44    2.51
   0   9  17   20.74    1.10
   0   9 -17   22.02    2.52
   0  -9 -17   21.70    2.57
   0   9  17   20.17    3.25
   0   9 -17   25.61    2.79
   0  -9 -17   24.66    2.68
   0   9 -18   14.15    2.77
   0  -9 -18   10.76    2.68
   0   9  18   17.31    3.22
   0  -9 -18   14.45    2.46
   0   9 -18   15.09    2.01
   0  -9 -18    9.36    2.54
   0  -9  18   14.06    2.52
   0   9  18   10.88    2.47
   0   9 -18   10.44    2.70
   0  -9 -18   10.71    1.80
   0  -9 -19   12.70    2.80
   0   9 -19   11.41    2.76
   0  -9 -19    7.08    1.87
   0   9  19    7.15    2.53
   0  -9  19    7.80    2.57
   0   9  19   13.36    3.32
   0  -9 -19   10.26    2.45
   0  -9  19    8.40    1.75
   0  -9 -19    6.53    2.60
   0   9 -19    8.57    2.80
   0   9 -19   10.71    2.05
   0  -9 -20    2.05    1.94
   0  -9 -20   -0.73    2.06
   0   9 -20    2.44    2.10
   0   9  20   -0.90    3.45
   0  -9  20    2.91    2.56
   0   9  20   -1.43    2.61
   0  -9  20   -1.33    1.78
   0  -9 -20    4.07    2.44
   0  -9 -20    1.27    2.70
   0   9 -20    0.69    2.98
   0  -9 -21    0.29    2.04
   0  -9 -21   -1.31    2.14
   0   9 -21    4.09    2.18
   0   9  21   -3.38    3.61
   0   9  21   -3.33    2.75
   0  -9  21    3.51    2.69
   0  -9  21   -0.02    1.82
   0  -9 -21   -4.04    2.83
   0  -9 -21   -1.54    2.46
   0   9 -21    0.29    3.12
   0  -9 -22    3.93    2.09
   0  -9 -22   -2.08    2.92
   0   9  22   -3.59    3.77
   0  -9 -22    4.07    2.50
   0  -9  22    5.16    2.85
   0   9  22   -0.80    2.82
   0  -9 -22   -2.09    2.18
   0   9 -22    4.00    2.26
   0  -9 -23    5.63    3.07
   0  -9 -23   10.25    2.57
   0   9 -23    8.87    3.33
   0   9  23    6.93    2.97
   0  -9  23    9.94    3.00
   0  -9 -24    1.19    3.17
   0   9 -24    2.26    3.49
   0   9 -25    5.52    3.83
   0   9 -26    5.68    4.07
   0 -10   0    2.35    0.69
   0  10   0   -0.07    0.85
   0  10   0    2.65    0.63
   0  10   0    0.41    0.80
   0 -10   0    2.71    0.84
   0  10   1  233.62    7.33
   0  10   1  235.87    7.30
   0 -10   1  196.48    7.35
   0 -10  -1  220.14    7.32
   0 -10   1  231.26    7.29
   0 -10  -1  210.59    7.34
   0  10  -1  223.75    7.30
   0  10   1  221.06    7.35
   0 -10   2  214.47    7.11
   0  10   2  224.85    7.20
   0  10   2  216.99    7.26
   0 -10   2  223.88    7.19
   0 -10   2  219.20    7.08
   0  10   2  213.23    7.08
   0 -10  -2  223.64    7.09
   0  10  -2  216.39    7.09
   0  10   2  227.41    7.18
   0 -10   2  203.11    7.16
   0 -10  -2  230.67    7.19
   0 -10   3  487.09   16.06
   0 -10   3  481.63   16.01
   0  10   3  492.76   16.01
   0 -10  -3  475.88   16.09
   0  10   3  519.72   16.13
   0 -10  -3  501.29   16.02
   0  10  -3  489.23   16.02
   0  10   3  496.68   16.06
   0 -10   3  501.04   16.00
   0 -10  -3  487.29   16.05
   0  10   3  506.75   16.09
   0  10  -4  126.58    4.19
   0 -10  -4  122.71    4.19
   0  10   4  123.06    4.14
   0 -10   4  127.92    4.16
   0  10   4  122.80    4.17
   0  10   4  124.85    4.51
   0  10  -4  131.09    4.24
   0 -10   4  121.04    4.26
   0  10  -4  127.70    4.28
   0  10   4  123.18    4.32
   0 -10  -4  123.99    4.23
   0  10  -5   20.42    1.35
   0 -10  -5   19.77    1.36
   0  10   5   21.10    1.31
   0 -10   5   21.05    1.30
   0  10  -5   21.55    1.47
   0 -10  -5   16.13    1.44
   0  10  -6  139.48    4.71
   0 -10  -6  139.29    4.70
   0  10  -6  137.68    4.71
   0 -10  -6  137.96    4.85
   0 -10  -6  138.99    4.70
   0 -10   6  140.58    4.67
   0  10   6  127.48    4.67
   0 -10  -7  810.53   27.16
   0  10   7  785.03   27.11
   0 -10   7  839.01   27.11
   0  10  -7  834.26   27.11
   0 -10  -7  867.74   27.15
   0 -10  -7  849.73   27.12
   0  10  -7  848.61   27.12
   0 -10  -7  847.58   27.10
   0 -10  -8  211.48    7.14
   0 -10  -8  213.37    7.13
   0  10   8  209.97    7.06
   0 -10   8  202.38    7.06
   0  10  -8  210.75    7.06
   0 -10  -8  206.00    7.04
   0 -10  -8  218.70    7.08
   0  10  -8  223.79    7.08
   0 -10  -9   11.93    1.47
   0  10  -9    9.91    1.45
   0 -10  -9   11.62    1.57
   0  10   9   10.69    2.10
   0 -10  -9   10.16    1.39
   0 -10  -9    8.96    1.67
   0  10  -9   10.70    1.57
   0  10  -9   11.26    1.31
   0  10   9   11.31    1.34
   0 -10   9   11.33    1.35
   0  10  10   29.83    2.32
   0  10 -10   29.65    1.62
   0 -10 -10   30.70    1.85
   0 -10 -10   28.27    1.91
   0  10 -10   29.83    1.79
   0 -10 -10   27.23    1.76
   0  10  10   24.91    1.67
   0 -10  10   26.60    1.67
   0  10  11  170.75    5.67
   0  10 -11  162.84    5.41
   0  10  11  165.30    5.71
   0 -10 -11  154.01    5.51
   0 -10 -11  162.72    5.51
   0  10 -11  155.17    5.50
   0 -10 -11  162.18    5.51
   0  10  11  152.34    5.43
   0 -10  11  148.88    5.45
   0  10  12   47.14    2.91
   0  10 -12   47.31    2.20
   0  10  12   51.94    3.02
   0 -10 -12   47.10    2.46
   0 -10 -12   50.18    2.51
   0 -10 -12   47.15    2.47
   0  10 -12   47.28    2.52
   0 -10  12   48.44    2.34
   0  10  12   44.59    2.32
   0  10  13   63.68    3.28
   0 -10 -13   56.60    2.89
   0  10 -13   58.98    2.53
   0  10  13   60.51    3.28
   0 -10 -13   61.63    2.85
   0 -10  13   54.67    2.70
   0  10  13   57.53    2.71
   0 -10 -13   56.66    2.86
   0  10 -13   52.54    2.87
   0  10  14    4.07    2.76
   0  10 -14   -0.54    2.20
   0 -10 -14   -0.96    2.19
   0 -10 -14    2.13    2.10
   0  10 -14   -1.28    1.67
   0  10  14   -2.90    2.65
   0  10 -14    0.67    1.06
   0  10  14    2.08    1.94
   0 -10  14   -0.05    2.06
   0 -10 -14    1.10    2.12
   0 -10 -15   10.26    2.26
   0  10  15    7.60    2.76
   0 -10 -15    5.68    1.08
   0  10  15    5.50    2.98
   0  10 -15    7.20    1.77
   0 -10 -15    7.83    2.35
   0  10  15    4.39    2.15
   0 -10  15   10.62    2.13
   0  10 -15    7.52    1.04
   0 -10 -15    7.46    1.14
   0 -10 -15    9.12    2.37
   0  10 -15   10.17    2.45
   0 -10 -16    3.01    1.29
   0  10  16    1.15    2.76
   0  10  16    4.58    3.10
   0  10 -16    5.24    1.85
   0 -10 -16    4.55    2.38
   0  10 -16    2.88    0.70
   0 -10 -16    3.44    1.27
   0 -10 -16    2.14    2.30
   0 -10 -16    3.63    2.45
   0  10 -16    3.45    2.50
   0  10  16    1.41    2.24
   0 -10  16    1.14    2.27
   0  10  17   26.03    1.40
   0 -10 -17   20.67    2.65
   0 -10 -17   20.49    1.62
   0  10 -17   27.14    2.15
   0  10  17   23.68    3.31
   0 -10  17   28.83    2.52
   0  10  17   28.11    2.54
   0 -10 -17   29.44    2.53
   0 -10 -17   21.58    1.63
   0  10 -17   27.26    2.77
   0 -10 -17   25.87    2.75
   0  10 -18    1.03    2.55
   0 -10 -18    3.55    2.40
   0 -10 -18    0.64    1.52
   0  10 -18    6.25    1.99
   0  10  18    1.82    0.66
   0  10  18    2.74    3.28
   0  10  18   -1.10    2.45
   0 -10  18   -2.59    2.46
   0 -10 -18   -0.05    2.56
   0 -10 -18   -0.64    1.51
   0 -10 -18    5.02    2.72
   0  10 -18   -2.35    2.74
   0 -10  19    8.18    1.65
   0  10  19    9.44    3.40
   0  10 -19    6.71    2.83
   0 -10 -19    7.28    2.83
   0  10 -19    5.78    2.08
   0  10  19    5.83    2.58
   0 -10  19    9.91    2.58
   0 -10 -19    6.20    1.53
   0 -10 -19    4.67    2.64
   0  10 -19    5.58    2.72
   0 -10 -19    5.58    2.41
   0 -10 -19    4.77    1.53
   0  10 -20    2.56    2.12
   0 -10 -20   -0.05    1.45
   0  10  20    0.63    3.57
   0  10  20    4.13    2.61
   0 -10  20    0.74    2.65
   0 -10  20   -0.37    1.66
   0 -10 -20    3.91    2.71
   0  10 -20   -0.91    2.92
   0 -10 -20   -0.61    1.43
   0 -10 -20    3.52    2.42
   0  10 -21   -0.55    2.22
   0 -10  21    1.24    1.71
   0 -10 -21   -1.60    1.17
   0 -10 -21   -0.90    1.29
   0  10  21   -4.77    2.78
   0 -10  21   -1.55    2.77
   0  10 -21   -4.86    3.15
   0  10  21    3.05    3.69
   0 -10 -21    4.48    2.47
   0 -10 -21    1.89    2.83
   0 -10 -22    5.21    2.55
   0 -10  22    6.88    2.88
   0  10  22   -2.31    2.86
   0  10 -22    4.50    3.23
   0  10  22    5.59    3.87
   0 -10 -22   -1.27    2.95
   0 -10 -23    0.75    2.57
   0 -10  23   -1.84    2.94
   0  10  23   -0.87    2.90
   0 -10 -23    1.22    3.12
   0 -10 -24    1.53    3.21
   0  10 -24    6.50    3.55
   0  10 -25    0.64    3.83
   0 -11   0   -0.60    0.84
   0 -11   0   -1.05    1.01
   0  11   0   -0.06    0.71
   0  11   0   -2.40    1.06
   0  11   1    6.99    1.13
   0  11   1    6.78    1.15
   0  11   1    6.13    0.81
   0 -11   1    8.89    0.80
   0  11  -1    7.55    0.84
   0 -11  -1    7.05    0.99
   0 -11  -1    9.16    1.10
   0 -11   1    8.66    1.29
   0  11  -2   12.34    0.68
   0 -11  -2   12.91    0.66
   0  11   2   12.28    1.34
   0 -11   2   12.09    0.62
   0 -11   2   10.94    1.46
   0  11   2   10.02    1.86
   0 -11   2   12.63    0.83
   0 -11  -2   12.41    1.26
   0  11   2    9.83    1.29
   0 -11  -2    9.21    1.16
   0 -11  -3  106.74    3.50
   0  11  -3  103.73    3.51
   0 -11  -3  103.97    3.61
   0  11   3  112.31    4.04
   0  11   3  104.73    3.48
   0 -11   3  103.22    3.48
   0  11   3  100.93    3.72
   0 -11   3  108.45    3.65
   0  11   3  106.24    3.78
   0 -11   3  103.82    3.47
   0  11   4  248.77    8.39
   0  11   4  263.76    8.51
   0 -11  -4  246.06    8.45
   0 -11   4  253.88    8.47
   0  11  -4  256.28    8.50
   0 -11  -4  260.35    8.42
   0  11  -4  258.37    8.42
   0  11   4  279.41    8.67
   0 -11   4  253.86    8.40
   0  11   4  255.57    8.39
   0  11  -4  275.26    8.48
   0 -11   5    8.59    1.33
   0  11  -5    8.30    1.45
   0 -11  -5   10.39    1.34
   0  11  -5   12.59    1.32
   0  11   5   15.45    2.40
   0 -11  -5    9.64    1.23
   0  11  -5   10.54    1.24
   0  11   5   10.63    1.08
   0 -11   5   10.11    1.16
   0  11   5    9.23    1.16
   0 -11  -6  129.91    4.59
   0  11  -6  143.36    4.62
   0  11  -6  137.30    4.58
   0 -11  -6  132.66    4.58
   0 -11  -6  137.41    4.73
   0 -11   6  132.08    4.54
   0  11   6  126.11    4.54
   0  11  -7    4.96    1.31
   0 -11  -7    4.67    1.33
   0  11  -7    3.83    1.37
   0 -11  -7    4.10    1.33
   0 -11   7    1.03    1.26
   0  11   7    3.98    1.25
   0 -11  -7    5.28    1.63
   0  11  -8   15.89    1.47
   0  11   8   17.87    1.40
   0 -11   8   17.63    1.39
   0 -11  -8   18.55    1.67
   0 -11  -8   16.76    1.42
   0 -11  -8   16.50    1.71
   0  11  -8   18.98    1.51
   0 -11  -8   17.93    1.47
   0 -11  -9   30.65    1.69
   0  11  -9   25.97    1.75
   0  11   9   29.93    1.65
   0 -11   9   32.74    1.63
   0  11  -9   28.65    1.67
   0  11   9   33.43    2.37
   0 -11  -9   30.56    1.89
   0 -11  -9   33.73    1.90
   0 -11  -9   32.02    1.77
   0  11  -9   33.13    1.78
   0 -11 -10    1.97    1.36
   0 -11  10    5.41    1.28
   0  11  10    2.84    1.32
   0  11 -10    2.67    1.32
   0  11  10   -1.46    2.14
   0 -11 -10    1.96    1.63
   0  11 -10    3.10    1.49
   0 -11 -10    1.65    1.46
   0 -11 -10    2.82    1.57
   0 -11 -11    1.49    1.72
   0 -11 -11    1.91    1.53
   0  11  11    1.89    2.30
   0  11  11    1.46    2.40
   0  11 -11    0.98    1.39
   0  11  11    3.28    1.49
   0 -11  11    1.99    1.52
   0 -11 -11    2.46    1.77
   0  11 -11    2.20    1.67
   0 -11 -11    2.42    1.66
   0  11  12   -0.99    2.56
   0  11  12   -3.14    2.62
   0 -11 -12   -1.65    1.93
   0  11 -12   -0.08    1.56
   0 -11  12   -0.46    1.66
   0  11  12   -1.85    1.71
   0 -11 -12   -0.76    1.93
   0 -11 -12    0.29    1.82
   0  11 -12    2.25    1.88
   0  11  13   -0.39    2.78
   0  11  13    0.29    2.73
   0 -11 -13    2.45    2.04
   0  11 -13    2.45    1.66
   0  11  13    2.39    1.91
   0 -11  13    1.66    1.84
   0 -11 -13   -0.30    2.05
   0  11 -13   -0.89    2.09
   0 -11 -13    0.39    2.00
   0  11 -14    6.79    2.25
   0 -11 -14    4.55    2.20
   0  11  14    3.54    2.91
   0  11 -14    3.96    1.19
   0 -11 -14    6.80    2.26
   0  11 -14    4.48    1.78
   0 -11  14    5.16    2.04
   0  11  14    6.01    1.99
   0 -11 -14    5.88    2.18
   0  11  14    2.35    2.84
   0 -11 -15    6.81    2.36
   0  11 -15    7.92    2.44
   0 -11  15    8.10    2.12
   0  11  15    6.43    2.15
   0  11  15    4.00    3.10
   0  11  15    3.78    2.92
   0 -11 -15    5.23    2.37
   0 -11 -15    6.18    2.27
   0  11 -15    4.80    1.14
   0  11 -15    7.28    1.85
   0 -11  16   63.23    3.10
   0  11  16   63.74    3.07
   0 -11 -16   58.79    3.18
   0  11 -16   66.84    3.29
   0 -11 -16   62.03    3.19
   0  11 -16   58.69    2.79
   0  11  16   65.06    3.77
   0  11  16   60.03    3.54
   0 -11 -16   66.20    3.07
   0  11 -16   53.67    2.22
   0 -11 -17   13.59    2.58
   0  11 -17   13.44    2.71
   0 -11 -17   15.20    2.65
   0  11 -17   17.04    2.03
   0  11  17   16.28    3.35
   0 -11 -17   12.54    2.39
   0  11  17   12.44    2.39
   0 -11  17    9.42    2.43
   0  11  17   14.66    2.92
   0  11  17   14.24    1.32
   0 -11 -18    9.25    2.66
   0 -11 -18    9.05    2.38
   0 -11  18   11.42    2.49
   0  11  18   12.70    2.42
   0  11  18   10.18    1.18
   0 -11 -18    4.06    2.71
   0  11 -18    6.99    2.70
   0  11  18   11.02    3.46
   0  11 -18    8.30    2.05
   0  11 -18   10.67    2.52
   0 -11  19   32.26    1.91
   0 -11  19   37.80    2.82
   0  11  19   38.25    3.73
   0  11 -19   33.78    3.14
   0 -11 -19   35.62    3.10
   0 -11 -19   31.98    2.96
   0  11 -19   31.56    2.93
   0  11  19   29.73    2.83
   0 -11 -19   36.12    2.70
   0  11 -19   32.79    2.42
   0  11  20    4.71    3.65
   0  11 -20   -0.19    2.19
   0  11 -20    1.16    2.87
   0  11  20    4.05    2.64
   0 -11  20    0.81    2.63
   0 -11 -20    1.89    2.80
   0 -11 -20    6.01    2.45
   0 -11  20    2.45    1.55
   0 -11  21    1.10    2.73
   0  11  21    0.13    2.75
   0  11 -21   -2.13    3.07
   0  11 -21   -1.13    2.25
   0 -11 -21   -0.14    2.48
   0  11  21   -4.50    3.81
   0 -11 -21   -1.67    2.90
   0  11 -22   15.76    3.26
   0 -11 -22   10.51    3.08
   0 -11 -22   15.92    2.62
   0  11  22   14.57    2.95
   0 -11  22   13.36    2.96
   0 -11 -23    3.46    3.15
   0 -11 -23    7.64    2.56
   0 -11  23    6.93    3.02
   0  11  23    4.31    3.02
   0 -11 -24    1.98    3.32
   0  11 -24    5.35    3.66
   0  11 -25    0.16    3.91
   0  12   0    4.99    1.39
   0 -12   0    5.84    1.28
   0 -12   0    4.24    1.08
   0  12   0    4.53    0.94
   0  12  -1   14.68    1.20
   0 -12  -1   18.08    1.41
   0 -12  -1   16.05    1.29
   0 -12   1   15.08    1.13
   0  12   1   16.67    1.51
   0  12   1   17.96    1.52
   0 -12   1   15.92    1.71
   0  12   1   14.70    1.10
   0  12  -1   20.41    1.50
   0 -12   2    5.10    0.94
   0  12  -2    7.04    0.67
   0  12   2   11.94    1.61
   0 -12   2   11.40    1.73
   0  12   2    8.64    0.61
   0 -12   2    7.30    0.60
   0 -12  -2    6.03    1.41
   0  12   2   10.49    1.52
   0 -12  -2    8.51    1.32
   0 -12  -2    8.37    0.66
   0 -12  -3  133.78    4.38
   0  12  -3  130.82    4.38
   0 -12   3  129.50    4.53
   0 -12   3  129.13    4.36
   0 -12   3  151.60    4.69
   0  12   3  148.35    4.97
   0  12   3  128.05    4.35
   0 -12   3  130.26    4.36
   0  12   3  133.55    4.70
   0 -12  -3  132.92    4.52
   0  12   3  133.15    4.63
   0 -12  -3  134.11    4.56
   0  12   4    8.03    1.09
   0  12  -4    3.27    1.33
   0 -12  -4    4.56    1.34
   0  12   4   12.93    2.54
   0  12  -4    2.65    1.06
   0 -12  -4    0.97    1.06
   0  12   4    9.14    1.75
   0 -12   4    1.07    1.32
   0 -12   4    3.22    0.95
   0  12   4    3.69    0.96
   0 -12  -5   38.86    1.81
   0 -12   5   35.77    1.80
   0  12  -5   39.15    1.84
   0 -12   5   36.79    1.61
   0  12   5   37.11    1.64
   0  12  -5   34.15    1.71
   0 -12  -5   34.87    1.72
   0 -12   5   39.69    1.91
   0  12   5   40.58    2.77
   0  12   5   34.19    1.62
   0  12  -5   42.43    1.94
   0 -12  -6   88.25    3.50
   0  12  -6   88.89    3.35
   0 -12  -6   92.38    3.30
   0  12  -6   90.56    3.31
   0  12  -6   99.88    3.40
   0 -12  -6   90.95    3.33
   0 -12   6   92.57    3.24
   0  12   6   94.56    3.25
   0 -12  -7  151.89    5.01
   0 -12  -7  152.29    4.87
   0  12  -7  146.19    4.91
   0  12  -7  142.59    4.90
   0 -12  -7  142.73    4.88
   0 -12   7  135.82    4.84
   0  12   7  137.50    4.84
   0 -12  -8   48.66    2.07
   0 -12  -8   49.44    2.30
   0 -12  -8   48.37    2.27
   0  12  -8   49.57    2.12
   0 -12  -8   50.63    2.11
   0  12  -8   48.30    2.14
   0 -12   8   47.16    2.04
   0  12   8   49.19    2.02
   0 -12   9    1.92    1.24
   0  12   9    4.39    1.25
   0 -12  -9    3.95    1.54
   0  12  -9    4.35    1.37
   0  12  -9    3.64    1.39
   0 -12  -9    3.16    1.36
   0  12  -9    2.03    1.31
   0 -12  -9    2.87    1.59
   0 -12  -9    3.47    1.30
   0  12 -10    6.11    1.64
   0  12 -10    7.72    1.43
   0 -12 -10    9.76    1.71
   0 -12  10    8.06    1.38
   0  12  10    7.63    1.38
   0  12 -10    9.16    1.56
   0 -12 -10    7.93    1.51
   0  12  10   10.20    2.31
   0 -12 -10    8.13    1.69
   0 -12 -10    7.56    1.42
   0  12 -11   20.03    1.63
   0 -12 -11   16.51    1.91
   0 -12  11   16.97    1.67
   0  12  11   18.14    1.67
   0 -12 -11   18.20    1.92
   0  12  11   20.10    2.55
   0 -12 -11   16.94    1.82
   0  12 -11   16.66    1.83
   0 -12 -11   18.70    1.68
   0 -12 -12  101.09    3.94
   0  12 -12   98.97    3.96
   0  12 -12  104.61    3.80
   0 -12 -12  105.74    3.94
   0  12  12   93.71    3.83
   0 -12  12  103.98    3.85
   0  12  12  110.21    4.42
   0  12  12  109.96    4.38
   0 -12 -12   96.68    3.99
   0 -12 -12  104.79    3.79
   0  12 -13  126.11    4.76
   0 -12 -13  122.60    4.73
   0  12 -13  133.18    4.58
   0 -12 -13  129.89    4.72
   0 -12  13  123.69    4.64
   0  12  13  121.99    4.63
   0  12  13  126.66    5.14
   0  12  13  134.80    5.13
   0 -12 -13  124.31    4.80
   0 -12 -13  127.97    4.58
   0  12 -14   26.82    2.48
   0 -12 -14   29.18    2.45
   0  12  14   28.46    3.15
   0  12 -14   25.92    2.06
   0 -12 -14   30.52    2.40
   0  12  14   25.89    2.23
   0 -12  14   28.08    2.27
   0  12  14   33.82    3.21
   0 -12 -14   23.61    2.21
   0 -12 -14   24.31    2.55
   0  12  15   33.34    3.18
   0 -12  15   25.37    2.36
   0  12  15   24.61    2.38
   0 -12 -15   27.74    2.46
   0  12 -15   26.44    2.57
   0 -12 -15   27.50    2.57
   0  12 -15   26.14    1.57
   0  12 -15   29.15    2.10
   0  12  15   28.65    3.33
   0 -12 -15   26.84    2.62
   0 -12 -16   -2.22    2.42
   0  12 -16    1.33    2.46
   0 -12 -16   -0.75    2.42
   0  12  16   -2.21    3.25
   0  12 -16    1.81    1.94
   0 -12 -16    0.36    2.28
   0  12  16   -1.39    3.05
   0  12 -16   -1.73    1.17
   0 -12  16    1.68    2.25
   0  12  16    0.18    2.24
   0 -12 -17    1.19    2.55
   0  12 -17    0.69    1.03
   0  12 -17    0.51    2.62
   0 -12 -17    3.03    2.56
   0 -12  17   -1.64    2.37
   0  12  17    3.84    2.35
   0  12  17    0.22    3.38
   0 -12 -17    0.94    2.34
   0  12  17   -1.36    2.96
   0  12 -17    3.29    2.01
   0  12 -18   41.67    2.56
   0  12  18   47.04    3.85
   0 -12 -18   43.53    3.10
   0  12  18   42.06    2.87
   0 -12  18   42.31    2.89
   0  12  18   39.51    1.89
   0 -12 -18   42.50    3.12
   0  12 -18   38.73    3.12
   0 -12 -18   44.07    2.80
   0 -12 -19    0.99    2.67
   0  12  19   -1.28    3.64
   0  12 -19   -1.80    2.87
   0 -12 -19    3.47    2.82
   0  12  19   -0.06    1.12
   0  12 -19   -1.10    2.11
   0  12 -19    4.77    2.62
   0 -12 -19   -0.10    2.39
   0 -12  19    2.06    2.52
   0  12  19    0.44    2.57
   0 -12  19   -1.16    1.43
   0  12 -20    3.83    2.21
   0  12  20    5.78    3.76
   0  12 -20    3.37    2.83
   0 -12 -20    7.80    2.48
   0  12  20    7.19    2.64
   0 -12  20    3.38    2.68
   0 -12  20    1.72    1.25
   0 -12 -20    1.82    2.87
   0  12  21    3.09    3.90
   0  12 -21   -1.36    3.04
   0 -12 -21    7.44    2.54
   0  12  21    1.76    2.77
   0 -12  21    7.56    2.74
   0 -12 -21    1.41    2.44
   0 -12 -21    0.51    2.94
   0  12 -22    5.45    3.24
   0 -12 -22   -1.51    2.49
   0 -12 -22   -0.43    2.55
   0 -12 -22   -0.58    3.07
   0  12  22   -0.29    2.84
   0 -12  22    0.71    2.84
   0 -12 -23   -0.49    2.54
   0  12  23    2.28    3.01
   0 -12  23    2.73    2.96
   0 -12 -23    0.57    2.58
   0 -12 -23   -3.24    3.27
   0  12 -24   -3.52    3.71
   0  13   0    2.01    1.09
   0 -13   0    0.69    1.52
   0 -13   0   -1.18    1.17
   0 -13  -1  121.40    4.14
   0 -13   1  115.49    4.08
   0  13   1  120.96    4.09
   0 -13   1  121.80    4.36
   0 -13  -1  122.69    4.23
   0  13  -1  125.49    4.23
   0  13   1  124.39    4.26
   0  13  -1  110.26    4.11
   0  13   1  122.67    4.29
   0 -13   2  229.24    7.25
   0 -13  -2  235.21    7.35
   0  13   2  233.18    7.40
   0  13   2  228.19    7.45
   0  13   2  227.73    7.17
   0 -13   2  210.98    7.16
   0 -13  -2  225.65    7.39
   0 -13   2  233.07    7.43
   0  13  -2  214.12    7.18
   0 -13   3    4.07    1.29
   0 -13   3    6.08    1.80
   0  13   3    7.19    2.57
   0  13   3    6.71    1.86
   0  13   3    6.86    0.76
   0 -13   3    7.17    0.78
   0 -13  -3    6.87    0.86
   0  13  -3    5.80    0.89
   0  13   3    5.60    1.76
   0 -13   3    3.81    0.87
   0 -13  -3    3.29    1.52
   0 -13   4  115.39    3.99
   0  13   4  116.23    3.99
   0 -13  -4  117.96    4.01
   0  13  -4  115.59    4.03
   0  13   4  125.23    4.30
   0 -13  -4  117.34    4.13
   0 -13   4  123.48    3.93
   0  13   4  118.55    4.05
   0  13  -4  122.87    4.14
   0 -13   4  126.08    4.31
   0  13   4  123.94    4.70
   0 -13   4  115.46    4.15
   0 -13  -4  115.69    4.22
   0 -13   5   -1.55    1.35
   0  13  -5   -1.14    1.28
   0  13  -5   -0.20    1.44
   0 -13   5    0.75    0.98
   0  13   5   -0.26    0.98
   0  13   5    0.38    2.45
   0  13   5   -1.02    1.07
   0  13  -5   -1.46    1.11
   0 -13  -5    0.54    1.09
   0 -13  -5   -1.16    1.26
   0 -13   5   -0.42    1.26
   0 -13  -6   10.56    1.29
   0  13  -6    8.18    1.28
   0  13   6    7.34    2.33
   0 -13   6    8.97    1.09
   0  13   6    9.36    1.09
   0  13  -6    6.82    1.19
   0 -13  -6    9.86    1.17
   0  13  -6    7.82    1.45
   0  13   7   79.20    2.83
   0 -13   7   80.50    2.85
   0  13  -7   75.03    2.98
   0 -13  -7   80.16    3.10
   0  13  -7   76.88    2.91
   0 -13  -7   80.18    2.91
   0  13  -7   78.24    2.94
   0 -13  -7   80.97    2.92
   0 -13  -8   33.18    1.99
   0  13  -8   31.91    1.77
   0  13   8   31.65    1.63
   0 -13   8   36.20    1.63
   0  13  -8   32.72    1.76
   0 -13  -8   33.70    1.73
   0 -13  -8   35.15    1.72
   0  13  -9    4.74    1.41
   0 -13  -9    4.13    1.37
   0 -13  -9    4.57    1.68
   0 -13  -9    2.89    1.33
   0 -13  -9    6.10    1.64
   0  13  -9    3.00    1.38
   0  13  -9    4.66    1.41
   0 -13   9    2.82    1.26
   0  13   9    3.93    1.23
   0 -13 -10    2.24    1.76
   0 -13 -10    1.67    1.44
   0 -13 -10    1.62    1.72
   0  13 -10    2.73    1.44
   0  13 -10    1.60    1.57
   0 -13 -10    0.70    1.53
   0  13 -10    3.66    1.57
   0  13  10    5.10    2.42
   0 -13  10    2.02    1.39
   0  13  10    1.56    1.41
   0  13  11    0.46    1.56
   0 -13  11    0.63    1.56
   0  13  11   -1.56    2.62
   0 -13 -11   -0.42    1.57
   0 -13 -11   -0.61    1.86
   0  13 -11   -0.69    1.56
   0  13 -11   -0.39    1.75
   0 -13 -11    1.35    1.72
   0 -13 -11    1.96    1.87
   0  13 -12   -0.02    1.93
   0 -13 -12    3.56    1.94
   0  13  12    1.02    1.73
   0 -13  12    1.07    1.78
   0  13  12    0.61    2.84
   0 -13 -12    0.83    1.73
   0 -13 -12    0.20    2.03
   0  13 -12    1.45    1.69
   0  13  12    3.17    2.85
   0 -13 -12    2.03    2.00
   0 -13 -13    4.71    2.07
   0  13 -13    0.04    2.09
   0 -13 -13    4.64    2.22
   0 -13  13    4.91    1.90
   0  13  13    0.13    1.91
   0  13  13   -0.08    2.96
   0 -13 -13    2.06    1.88
   0 -13 -13    3.29    2.10
   0  13 -13    2.32    1.80
   0  13  13    4.50    2.98
   0 -13 -14    8.25    2.37
   0  13  14    4.67    3.12
   0 -13  14    5.62    2.03
   0  13  14    7.50    2.06
   0  13 -14    6.64    1.89
   0 -13 -14    5.62    1.96
   0 -13 -14    7.23    2.23
   0  13 -14    6.36    2.29
   0 -13 -14   10.06    2.22
   0  13  14    7.72    3.11
   0  13 -15   10.06    2.42
   0 -13 -15   11.38    2.37
   0 -13 -15   10.42    2.48
   0  13  15   10.40    3.28
   0  13  15   12.69    2.19
   0 -13  15    8.29    2.13
   0  13 -15    8.64    1.98
   0 -13 -15    9.16    2.06
   0 -13 -15    7.30    2.29
   0  13  15    8.61    3.09
   0  13 -15    7.50    1.40
   0  13 -16    2.82    2.52
   0 -13 -16    0.61    2.44
   0 -13 -16    0.05    2.51
   0  13  16    1.45    3.38
   0 -13  16    4.28    2.22
   0  13  16    1.21    2.21
   0  13 -16   -0.79    1.97
   0 -13 -16    2.76    2.11
   0 -13 -16    4.20    2.29
   0  13  16    1.83    3.13
   0  13 -16    1.20    1.28
   0 -13 -17    6.36    2.38
   0  13 -17    3.96    1.20
   0 -13 -17    9.33    2.68
   0  13  17    9.38    3.54
   0  13  17    7.34    2.33
   0 -13  17    6.30    2.40
   0 -13 -17    9.61    2.19
   0 -13 -17    6.51    2.61
   0  13 -17    8.43    2.63
   0  13 -17    8.57    2.07
   0  13  17   10.68    3.11
   0 -13 -18   25.49    2.54
   0 -13 -18   19.81    2.33
   0 -13 -18   21.53    2.86
   0  13  18   25.08    3.18
   0  13 -18   23.93    2.26
   0 -13  18   26.24    2.57
   0  13  18   24.11    2.57
   0 -13 -18   19.43    2.81
   0  13 -18   24.49    2.90
   0  13  18   25.46    1.55
   0 -13 -19    3.92    2.40
   0 -13 -19   -4.13    2.79
   0  13 -19   -0.11    2.82
   0 -13  19   -2.38    1.14
   0  13  19    0.01    1.29
   0  13 -19   -2.12    2.15
   0  13  19   -5.38    3.74
   0 -13 -19    1.59    2.24
   0 -13  19    2.91    2.58
   0  13  19    0.11    2.46
   0 -13 -19    1.41    2.77
   0  13 -20   -4.26    2.76
   0  13 -20    0.06    2.27
   0 -13 -20   -1.24    2.88
   0 -13 -20   -0.14    2.30
   0  13  20   -1.29    2.58
   0 -13  20   -5.70    2.63
   0  13  20    0.36    3.84
   0 -13 -20    2.12    2.51
   0 -13 -21    2.57    3.02
   0 -13 -21    1.90    2.40
   0  13 -21    3.24    2.98
   0  13  21    1.62    2.75
   0 -13  21    3.35    2.80
   0 -13 -21   -1.80    2.55
   0 -13 -22   -0.85    2.42
   0 -13 -22   -0.97    3.13
   0  13  22    5.22    2.87
   0 -13  22   -1.56    2.91
   0 -13 -22   -0.38    2.54
   0 -13 -23    3.35    2.52
   0  13  23    7.00    3.00
   0 -13  23    3.44    3.01
   0 -13 -23   -0.32    3.28
   0  13 -24   -0.13    3.77
   0  14   0   62.46    2.55
   0 -14   0   57.66    2.30
   0 -14   0   60.90    2.76
   0 -14   0   54.74    2.55
   0  14   0   57.82    2.28
   0 -14  -1  299.56    9.69
   0  14   1  291.73    9.61
   0  14   1  293.11    9.70
   0  14  -1  287.99    9.69
   0 -14   1  302.10    9.74
   0  14   1  295.26    9.73
   0  14  -1  287.70    9.63
   0 -14  -1  290.72    9.64
   0 -14   1  293.39    9.60
   0  14   2  240.48    7.99
   0  14   2  237.62    8.02
   0 -14  -2  238.85    7.94
   0 -14   2  240.25    7.84
   0  14   2  232.22    7.89
   0 -14  -2  240.72    7.96
   0 -14   2  243.46    8.01
   0 -14  -3  842.95   26.18
   0  14  -3  765.64   26.16
   0  14  -3  809.62   26.08
   0 -14   3  874.75   26.17
   0 -14   3  811.40   26.09
   0 -14  -3  811.03   26.08
   0  14   3  842.26   26.18
   0  14   3  828.37   26.22
   0 -14   3  798.27   26.07
   0  14   3  806.70   26.07
   0 -14  -4   31.11    1.38
   0  14  -4   28.53    1.38
   0  14   4   32.29    1.99
   0 -14  -4   32.38    1.82
   0 -14   4   32.57    1.60
   0 -14   4   27.90    1.66
   0  14   4   28.99    2.70
   0 -14   4   27.27    1.98
   0 -14   4   29.62    1.21
   0 -14  -4   28.89    1.64
   0  14  -4   30.06    1.68
   0  14   4   34.09    1.49
   0  14   4   30.48    1.29
   0 -14   4   29.16    1.31
   0 -14   5   21.87    1.40
   0  14   5   18.30    2.49
   0  14  -5   17.99    1.42
   0  14   5   14.88    1.10
   0 -14   5   16.33    1.10
   0  14  -5   16.11    1.21
   0 -14  -5   18.06    1.20
   0 -14   5   20.01    1.42
   0 -14  -5   18.78    1.40
   0  14   5   19.34    1.22
   0 -14  -6   58.06    2.22
   0 -14  -6   56.62    2.28
   0  14  -6   56.23    2.22
   0  14  -6   68.10    2.44
   0 -14   6   64.67    2.36
   0  14  -6   48.73    2.29
   0  14   6   59.98    2.15
   0 -14   6   56.61    2.15
   0  14   6   52.14    2.10
   0  14   6   67.54    3.09
   0  14  -7  104.14    3.69
   0 -14  -7  102.05    3.60
   0  14  -7  101.69    3.61
   0 -14  -7  105.35    3.75
   0 -14  -7  100.80    3.58
   0  14  -7  103.31    3.59
   0  14   7  101.67    3.53
   0 -14   7  100.48    3.53
   0  14  -8   59.26    2.47
   0  14   8   58.08    2.32
   0 -14   8   57.48    2.32
   0 -14  -8   57.76    2.59
   0  14  -8   62.24    2.40
   0 -14  -8   63.99    2.39
   0 -14  -8   58.36    2.39
   0  14  -8   60.48    2.41
   0  14  -9   29.32    1.82
   0 -14  -9   31.64    1.79
   0 -14  -9   32.88    2.05
   0  14  -9   30.68    1.84
   0  14   9   31.27    1.66
   0 -14   9   31.13    1.68
   0 -14  -9   32.10    1.75
   0 -14  10    2.40    1.45
   0  14  10    1.01    1.46
   0  14  10    1.30    2.59
   0  14 -10    0.74    1.60
   0 -14 -10    3.23    1.79
   0 -14 -10    1.12    1.46
   0  14 -10    3.65    1.63
   0 -14 -10    0.20    1.55
   0  14 -10    4.94    1.59
   0 -14 -10   -0.01    1.81
   0 -14 -11    2.46    1.94
   0 -14 -11    1.58    1.98
   0  14 -11    1.67    1.68
   0  14  11    1.36    1.59
   0 -14  11    4.92    1.62
   0  14  11    6.86    2.76
   0 -14 -11    5.41    1.66
   0  14 -11    3.69    1.79
   0 -14 -11    3.24    1.74
   0  14 -11    5.99    1.98
   0 -14 -12    4.15    2.12
   0  14  12    2.22    2.97
   0  14 -12    1.64    1.75
   0 -14 -12    2.53    1.75
   0  14  12    4.06    2.95
   0 -14 -12    1.82    2.07
   0 -14 -12    6.44    1.92
   0  14 -12    5.03    1.96
   0 -14  12    3.15    1.77
   0  14  12    4.05    1.76
   0  14  13    0.04    3.11
   0 -14 -13    1.70    2.22
   0  14  13    2.64    3.10
   0  14 -13    1.98    1.84
   0 -14 -13    0.93    1.87
   0 -14 -13   -0.09    2.15
   0  14 -13    3.46    2.13
   0 -14 -13   -1.62    2.09
   0  14  13   -0.88    1.86
   0 -14  13   -0.34    1.89
   0  14  14    0.10    3.21
   0 -14 -14    0.68    2.37
   0  14  14    3.10    3.25
   0  14 -14    2.73    1.91
   0 -14 -14   -3.12    1.90
   0 -14 -14    1.83    2.22
   0  14 -14   -1.57    2.30
   0 -14 -14    1.30    2.18
   0 -14  14    0.72    2.04
   0  14  14    2.99    2.02
   0  14  15    9.36    3.29
   0 -14 -15   16.15    2.56
   0  14  15   15.45    3.43
   0  14 -15   12.43    2.02
   0 -14 -15    8.75    2.04
   0 -14 -15    9.90    2.32
   0 -14 -15   12.85    2.38
   0  14 -15    5.12    2.42
   0 -14  15    8.53    2.18
   0  14  15    9.01    2.18
   0 -14 -16   -0.20    2.48
   0  14 -16    3.20    2.50
   0  14  16   -1.39    3.24
   0  14 -16    1.46    1.41
   0 -14 -16   -0.74    2.08
   0  14 -16    0.48    2.01
   0 -14 -16   -1.25    2.31
   0  14  16    1.21    3.50
   0 -14 -16    0.79    2.51
   0  14  16    1.35    2.20
   0 -14  16    4.85    2.25
   0  14  17    4.41    3.25
   0 -14 -17   -1.14    2.12
   0  14 -17    0.26    2.11
   0  14  17   -2.55    2.32
   0 -14  17   -1.60    2.32
   0  14 -17    0.80    1.32
   0  14 -17   -3.01    2.59
   0 -14 -17    4.99    2.60
   0 -14 -17   -0.05    2.35
   0 -14 -17    2.13    2.70
   0  14  17    0.39    3.62
   0  14  18    1.79    3.17
   0  14 -18    4.95    2.74
   0 -14 -18    6.56    2.71
   0 -14 -18    8.94    2.44
   0 -14 -18    0.69    2.20
   0  14 -18    1.50    1.19
   0 -14 -18    0.36    2.70
   0  14  18    2.45    3.68
   0  14 -18    3.12    2.16
   0  14  18    3.98    1.43
   0 -14  18   -0.64    2.44
   0  14  18    3.34    2.45
   0 -14 -19   -0.38    2.23
   0 -14 -19    0.45    2.44
   0  14  19    1.35    1.39
   0  14  19    1.49    3.79
   0 -14  19   -0.14    2.54
   0  14  19   -1.95    2.50
   0 -14 -19   -0.61    2.79
   0  14 -19    0.78    2.22
   0  14 -19   -0.03    2.83
   0 -14 -19   -0.84    2.83
   0  14  19   -0.49    3.12
   0 -14 -20    1.23    2.30
   0 -14  20   -1.82    2.64
   0  14  20   -1.16    2.62
   0  14 -20   -0.70    2.74
   0 -14 -20    1.66    2.94
   0 -14 -20    2.44    2.49
   0 -14 -21   30.90    2.74
   0 -14 -21   20.67    2.52
   0  14  21   22.50    2.93
   0 -14  21   24.62    2.92
   0 -14 -21   27.10    3.26
   0  14 -21   18.18    3.06
   0 -14 -22   -1.71    2.38
   0 -14  22    1.83    2.88
   0  14  22   -2.13    2.87
   0 -14 -22   -2.15    3.19
   0 -14 -22    2.07    2.56
   0 -14 -23    0.73    3.32
   0  14  23    1.18    3.00
   0 -14  23    0.34    3.04
   0 -14 -23    2.90    2.45
   0  15   0   -0.27    1.62
   0 -15   0    0.08    1.23
   0  15   0    0.67    1.19
   0 -15   0   -1.10    1.59
   0 -15   0    1.59    1.91
   0  15   1  106.10    4.08
   0 -15  -1  109.30    4.01
   0  15  -1  114.60    3.89
   0 -15   1  109.23    3.85
   0 -15  -1  108.73    3.92
   0  15   1  113.47    4.05
   0  15  -1  111.42    4.03
   0  15   1  114.77    3.88
   0 -15   1  119.29    4.13
   0  15   2   49.72    2.48
   0  15   2   52.25    2.38
   0 -15  -2   46.02    2.29
   0 -15   2   47.24    2.51
   0 -15   2   51.61    1.97
   0 -15  -2   52.97    2.23
   0  15   2   50.63    2.09
   0 -15  -3  136.24    4.50
   0  15  -3  130.04    4.49
   0  15   3  137.56    4.57
   0  15   3  134.07    4.66
   0 -15   3  125.16    4.39
   0 -15   3  125.68    4.29
   0 -15   3  124.64    4.23
   0  15   3  124.41    4.22
   0 -15   3  136.65    4.59
   0 -15  -3  137.23    4.25
   0  15  -3  127.73    4.25
   0  15   4  131.24    4.51
   0 -15   4  119.45    4.33
   0 -15  -4  127.02    4.24
   0  15  -4  123.24    4.24
   0 -15  -4  132.17    4.47
   0  15  -4  133.07    4.40
   0 -15   4  134.12    4.51
   0 -15   4  124.65    4.21
   0 -15   4  121.74    4.39
   0  15   4  131.12    4.30
   0 -15   4  128.86    4.20
   0  15  -5  123.05    4.30
   0 -15  -5  129.42    4.30
   0  15  -5  123.54    4.41
   0 -15   5  132.40    4.39
   0  15   5  134.75    4.32
   0 -15   5  125.46    4.27
   0  15   5  123.30    4.27
   0  15   5  137.57    4.53
   0 -15  -5  122.72    4.39
   0 -15   5  130.35    4.42
   0 -15   5  132.10    4.50
   0  15   5  139.69    4.87
   0 -15  -5  126.96    4.50
   0 -15   6   20.00    1.17
   0  15   6   20.96    1.17
   0 -15   6   20.92    1.46
   0  15  -6   19.36    1.62
   0  15  -6   19.13    1.38
   0  15  -6   20.05    1.27
   0 -15  -6   19.87    1.26
   0 -15  -6   19.12    1.41
   0  15   6   20.66    2.49
   0  15   6   16.72    1.21
   0 -15   7   11.08    1.11
   0  15   7   12.17    1.13
   0  15  -7   11.13    1.25
   0 -15  -7   12.64    1.25
   0 -15   7   12.41    1.48
   0  15  -7   14.52    1.54
   0 -15  -7   11.44    1.65
   0  15  -7   11.26    1.29
   0 -15  -7   12.43    1.34
   0  15  -8   -1.81    1.49
   0 -15  -8   -0.96    1.27
   0  15  -8   -0.50    1.26
   0 -15  -8    1.26    1.66
   0  15   8   -0.48    1.15
   0 -15   8   -1.64    1.16
   0  15  -8   -2.13    1.30
   0 -15  -8   -3.55    1.31
   0  15  -9    1.38    1.57
   0  15   9    1.14    1.32
   0 -15   9    3.57    1.28
   0 -15  -9   -0.98    1.42
   0 -15  -9    0.03    1.72
   0  15  -9    0.99    1.49
   0 -15  -9   -0.93    1.42
   0  15  -9    3.04    1.37
   0  15 -10   26.32    1.94
   0 -15 -10   23.94    1.83
   0 -15 -10   23.42    1.82
   0  15 -10   21.48    1.89
   0  15 -10   25.43    1.87
   0  15  10   23.42    1.71
   0 -15  10   25.28    1.74
   0 -15 -10   26.58    2.11
   0  15 -11   22.42    2.05
   0  15  11   22.56    3.05
   0  15 -11   21.05    1.99
   0 -15 -11   26.67    1.83
   0 -15 -11   22.19    2.18
   0 -15  11   20.97    1.81
   0  15  11   20.12    1.82
   0  15 -11   20.04    1.99
   0 -15 -11   20.58    1.96
   0 -15 -11   25.74    2.30
   0  15 -12    2.04    1.88
   0 -15 -12   -2.36    1.95
   0  15 -12    2.06    2.00
   0 -15 -12    0.42    2.09
   0 -15  12   -0.28    1.78
   0  15  12    0.01    1.75
   0  15  12    3.89    3.15
   0 -15 -12    1.83    1.73
   0 -15 -12    0.26    2.21
   0  15 -13   -1.30    2.14
   0 -15 -13    1.39    2.08
   0  15  13    3.82    3.23
   0  15 -13    2.66    1.93
   0  15  13    0.28    3.25
   0 -15 -13    3.19    2.21
   0  15  13    2.82    1.85
   0 -15  13   -0.39    1.89
   0 -15 -13    3.24    2.33
   0 -15 -13    2.93    1.86
   0  15  14   16.80    3.41
   0  15  14   12.82    2.08
   0 -15  14   11.94    2.08
   0  15  14   15.48    3.38
   0 -15 -14   15.13    2.32
   0  15 -14   13.42    2.32
   0 -15 -14   12.23    1.99
   0  15 -14   17.95    2.05
   0 -15 -14   10.69    2.53
   0 -15 -14   15.62    2.27
   0 -15 -15    2.92    2.50
   0  15 -15    3.94    2.06
   0  15 -15    1.83    2.38
   0 -15 -15    3.18    2.33
   0  15  15    4.35    3.30
   0 -15 -15    2.64    2.28
   0 -15 -15    0.47    1.99
   0 -15  15    1.82    2.15
   0  15  15    3.91    2.09
   0  15  15   -1.02    3.53
   0  15 -16   50.30    2.20
   0 -15 -16   48.78    2.86
   0  15 -16   43.33    2.99
   0 -15 -16   38.77    2.98
   0 -15 -16   41.84    3.12
   0 -15  16   41.97    2.78
   0  15  16   42.54    2.73
   0 -15 -16   40.69    2.58
   0  15  16   46.81    3.77
   0  15  16   54.42    3.98
   0  15 -16   52.06    2.68
   0  15 -17   16.39    2.71
   0 -15 -17   17.64    2.69
   0  15 -17   21.27    2.30
   0  15 -17   21.82    1.61
   0 -15 -17   20.28    2.52
   0 -15 -17   20.44    2.85
   0  15  17   21.17    3.78
   0 -15 -17   19.39    2.22
   0  15  17   19.57    2.42
   0 -15  17   18.82    2.48
   0  15  17   18.45    3.38
   0  15 -18   -2.67    2.74
   0 -15 -18    1.99    2.67
   0  15 -18    1.73    1.31
   0 -15 -18    0.13    2.40
   0 -15 -18   -2.50    2.75
   0  15  18   -0.23    3.78
   0 -15 -18   -1.16    2.13
   0  15  18   -1.70    3.32
   0  15 -18    0.37    2.24
   0 -15  18   -2.28    2.40
   0  15  18    0.70    2.42
   0 -15 -19   19.32    3.00
   0  15 -19   20.44    2.43
   0 -15  19   19.92    2.63
   0  15  19   15.50    2.56
   0 -15 -19   22.43    2.54
   0 -15 -19   17.13    2.30
   0  15 -19   13.44    1.15
   0  15  19   17.63    3.34
   0  15  19   20.70    4.03
   0 -15 -19   14.47    2.93
   0  15  19   17.96    1.60
   0 -15 -20   -3.37    2.54
   0 -15 -20    0.01    2.24
   0  15  20   -2.32    2.59
   0 -15  20   -1.39    2.66
   0 -15 -20    3.18    3.00
   0 -15 -21    1.46    2.56
   0 -15 -21    0.57    2.31
   0 -15  21    6.40    2.77
   0  15  21   -2.44    2.77
   0 -15 -21    0.73    3.13
   0  15 -21    3.89    2.91
   0  15 -22   -0.70    1.93
   0 -15 -22   -0.76    2.62
   0 -15 -22   -0.18    2.36
   0  15  22   -2.64    2.89
   0 -15  22    0.56    2.87
   0 -15 -22   -3.08    3.29
   0  15  23    4.99    3.05
   0 -15  23    4.79    3.07
   0  16   0  190.96    6.25
   0 -16   0  186.14    6.15
   0 -16   0  202.04    6.33
   0 -16   0  199.79    6.29
   0 -16  -1    7.35    1.82
   0 -16   1    5.57    1.80
   0 -16  -1    5.17    1.57
   0 -16  -1    5.16    1.31
   0 -16   1    5.41    1.13
   0 -16  -1    4.77    1.27
   0  16  -1    2.83    1.55
   0  16   1    6.11    1.17
   0  16   1    4.39    1.61
   0  16  -1    5.98    1.20
   0  16   1    4.89    1.61
   0 -16   2   39.06    1.65
   0 -16  -2   39.07    1.88
   0  16  -2   37.53    2.03
   0  16   2   37.22    2.12
   0 -16  -2   44.40    2.01
   0 -16   2   38.14    2.20
   0  16   2   41.89    2.23
   0 -16   2   35.41    1.75
   0  16   2   39.26    1.76
   0 -16  -3    9.38    1.45
   0  16  -3    9.97    1.45
   0 -16  -3    6.93    1.49
   0  16   3    9.08    1.84
   0 -16   3    6.67    1.16
   0 -16   3   10.75    0.94
   0 -16   3    7.96    1.73
   0  16   3   11.27    1.65
   0  16   3    7.98    0.60
   0 -16   3    8.29    0.59
   0 -16  -4   14.00    0.94
   0 -16   4   15.46    0.89
   0 -16   4   13.49    1.71
   0 -16   4   14.55    1.37
   0  16   4   17.42    1.25
   0  16   4   15.75    1.70
   0 -16   4   14.85    1.28
   0  16   4   15.24    0.88
   0 -16   4   15.48    0.87
   0  16  -4   12.57    0.94
   0 -16  -4   15.71    1.56
   0  16  -4   10.78    1.44
   0 -16   5   42.15    1.89
   0  16   5   46.82    1.84
   0 -16  -5   44.83    1.93
   0  16  -5   43.59    1.74
   0 -16  -5   42.52    1.73
   0 -16  -5   40.04    2.08
   0 -16   5   45.42    2.19
   0  16   5   46.94    2.85
   0 -16   5   44.72    1.68
   0  16   5   43.01    1.66
   0  16  -5   44.15    1.96
   0 -16   5   44.37    1.96
   0  16   5   47.46    2.23
   0 -16   6  135.95    4.58
   0 -16  -6  138.33    4.57
   0 -16  -6  133.89    4.50
   0  16  -6  136.85    4.50
   0 -16   6  125.47    4.46
   0  16   6  129.16    4.46
   0  16  -6  138.32    4.60
   0 -16  -6  131.43    4.69
   0  16   6  140.18    5.05
   0 -16   6  135.36    4.65
   0  16  -6  142.91    4.67
   0  16   6  129.07    4.47
   0 -16  -7   67.21    2.99
   0  16  -7   72.66    2.74
   0 -16  -7   76.36    2.76
   0  16  -7   85.17    2.97
   0 -16   7   77.19    2.85
   0 -16  -7   74.72    2.80
   0 -16   7   71.07    2.67
   0  16   7   72.80    2.68
   0  16  -7   74.39    2.80
   0  16   7   76.90    3.53
   0 -16  -8   51.94    2.49
   0 -16  -8   53.55    2.25
   0 -16   8   51.90    2.11
   0  16   8   53.62    2.11
   0  16  -8   49.39    2.25
   0 -16  -8   51.42    2.21
   0  16  -8   48.98    2.22
   0  16  -8   56.15    2.40
   0 -16  -9   28.45    2.02
   0  16  -9   25.72    1.77
   0 -16  -9   26.63    1.78
   0  16  -9   24.76    1.73
   0  16   9   26.83    1.62
   0 -16   9   27.56    1.62
   0  16  -9   26.42    1.95
   0 -16  -9   25.37    1.73
   0 -16 -10   17.14    2.01
   0  16 -10   11.45    1.84
   0 -16 -10   16.40    1.65
   0  16 -10   12.91    1.63
   0  16 -10   12.50    1.86
   0 -16 -10   14.63    1.74
   0  16 -10   13.17    1.76
   0 -16  10   13.75    1.57
   0  16  10   12.37    1.56
   0  16  11   17.58    1.77
   0 -16  11   19.30    1.77
   0 -16 -11   16.61    1.85
   0  16 -11   13.01    2.02
   0  16  11   14.28    3.24
   0  16 -11   20.84    1.82
   0 -16 -11   16.91    2.19
   0 -16 -11   18.17    1.96
   0  16 -11   21.77    1.99
   0  16 -11   19.09    1.97
   0 -16 -12   48.74    2.90
   0 -16 -12   49.20    2.73
   0  16 -12   50.18    2.59
   0  16  12   49.59    2.44
   0 -16  12   48.04    2.47
   0 -16 -12   40.16    2.46
   0 -16 -12   48.85    2.59
   0  16 -12   50.75    2.62
   0  16  12   55.71    3.77
   0  16 -12   44.57    2.39
   0  16 -13   23.49    2.35
   0 -16 -13   21.22    2.27
   0  16  13   33.13    3.52
   0 -16 -13   29.55    2.10
   0 -16 -13   22.49    2.39
   0  16  13   30.47    3.55
   0  16  13   27.04    2.10
   0 -16  13   27.18    2.17
   0 -16 -13   26.85    2.66
   0  16 -13   29.56    2.22
   0 -16 -14   24.48    2.74
   0 -16  14   29.18    2.27
   0  16 -14   27.29    2.47
   0  16 -14   29.15    2.31
   0 -16 -14   28.91    2.17
   0  16  14   33.84    3.73
   0  16  14   28.22    3.61
   0 -16 -14   29.21    2.49
   0 -16 -14   27.35    2.46
   0  16  14   28.61    2.24
   0 -16 -15   -0.34    2.57
   0 -16 -15    1.11    1.98
   0  16  15    1.12    2.11
   0 -16  15    0.90    2.14
   0 -16 -15   -4.50    2.30
   0  16  15   -5.51    3.58
   0  16  15    3.10    3.50
   0 -16 -15   -1.17    2.31
   0  16 -15    2.24    2.36
   0  16 -15   -3.51    2.13
   0  16 -16    2.38    2.52
   0 -16 -16   -1.25    2.44
   0 -16 -16    0.98    2.70
   0 -16 -16    0.26    2.04
   0 -16  16   -2.05    2.21
   0  16  16   -0.92    2.21
   0 -16 -16   -2.37    2.36
   0  16  16   -0.61    3.72
   0  16  16    1.96    3.39
   0  16 -16    2.44    2.17
   0  16 -16   -0.31    1.63
   0 -16 -17    4.37    2.58
   0  16 -17   -2.51    2.58
   0 -16 -17   -1.20    2.76
   0 -16 -17    2.21    2.06
   0  16  17    2.42    2.32
   0 -16  17   -0.67    2.33
   0  16  17    1.13    3.80
   0  16  17    1.33    3.45
   0  16 -17   -3.01    2.23
   0 -16 -17    1.92    2.38
   0  16 -17    0.94    1.55
   0 -16 -18   32.49    2.63
   0  16  18   21.30    3.61
   0  16 -18   26.14    2.49
   0 -16 -18   25.44    2.33
   0  16 -18   23.16    2.92
   0 -16 -18   24.92    2.90
   0 -16 -18   27.49    3.06
   0 -16  18   28.19    2.61
   0  16  18   26.17    2.61
   0  16 -18   25.47    1.72
   0  16  18   32.37    4.08
   0 -16 -19    8.17    2.19
   0 -16 -19    7.89    2.50
   0 -16  19    3.27    2.51
   0  16  19    4.60    2.50
   0 -16 -19    5.29    2.96
   0  16 -19    6.38    1.93
   0  16 -19    6.76    1.32
   0  16  19    4.52    3.41
   0 -16 -19    5.56    2.87
   0 -16 -20    1.13    2.23
   0  16 -20    1.67    1.91
   0 -16 -20    4.07    3.08
   0  16  20    0.39    2.65
   0 -16  20    0.63    2.63
   0 -16 -20    5.74    2.57
   0  16  20    2.27    3.39
   0  16 -21    1.76    1.92
   0 -16 -21    0.87    2.61
   0 -16 -21   -1.47    2.27
   0 -16 -21   -2.42    3.21
   0  16 -21    2.73    2.85
   0  16  21    2.94    2.74
   0 -16  21    0.29    2.78
   0 -16 -22   -0.23    3.30
   0 -16  22    0.93    2.91
   0  16  22    0.47    2.87
   0 -16 -22    0.85    2.68
   0  16 -22    1.68    1.94
   0 -16 -22    3.31    2.34
   0 -16  23   11.83    3.30
   0 -16  23   13.04    3.12
   0  16  23   15.11    3.10
   0 -17   0    1.01    1.62
   0 -17   0   -0.30    1.82
   0  17   0   -2.25    1.59
   0 -17   0   -0.04    1.20
   0  17  -1    8.81    1.24
   0  17   1    9.14    1.21
   0  17  -1    7.85    1.58
   0  17   1   10.55    1.63
   0 -17  -1    5.35    1.55
   0  17   1    8.42    1.66
   0 -17  -1    7.61    1.27
   0 -17   1    9.12    1.16
   0 -17  -1    6.62    1.29
   0 -17   1   11.96    1.79
   0 -17  -1   10.62    1.83
   0  17  -2   94.16    3.38
   0  17   2   87.57    3.42
   0 -17   2   93.19    3.49
   0 -17   2   88.02    3.22
   0  17   2   89.06    3.24
   0 -17  -2   89.03    3.29
   0 -17   2   92.36    3.16
   0  17   2   92.70    3.51
   0 -17  -2   90.99    3.39
   0  17  -3   10.85    1.47
   0 -17  -3   10.68    1.51
   0  17   3    7.96    0.54
   0 -17   3   11.55    1.72
   0  17   3   13.17    1.65
   0  17   3   10.59    1.83
   0 -17  -3    9.16    1.43
   0 -17   3    8.14    1.17
   0  17   3    9.20    1.24
   0 -17   3   13.82    0.96
   0 -17   4    0.53    1.64
   0 -17   4    2.73    0.76
   0  17  -4    1.22    1.33
   0 -17  -4    0.40    1.44
   0  17   4    0.81    1.65
   0 -17   4    1.27    1.25
   0  17   4    2.71    1.18
   0  17   4    0.88    0.67
   0 -17   4    2.27    0.66
   0  17  -4    1.70    0.74
   0 -17  -4    1.71    0.73
   0 -17   4    2.19    1.14
   0  17   5    4.48    1.18
   0 -17   5    4.43    1.62
   0  17   5    5.20    1.69
   0 -17   5    2.65    1.27
   0  17   5    4.49    0.83
   0 -17   5    3.18    0.84
   0  17  -5    3.46    0.90
   0 -17  -5    3.83    0.89
   0 -17   5    4.33    1.23
   0  17  -5    4.89    1.35
   0 -17  -5    4.54    1.51
   0  17  -6   31.49    1.73
   0  17   6   32.05    2.84
   0  17   6   28.29    1.58
   0  17   6   29.16    1.36
   0 -17   6   29.04    1.38
   0 -17   6   35.32    1.69
   0  17  -6   29.95    1.88
   0 -17   6   33.22    1.97
   0 -17  -6   31.97    1.70
   0 -17  -6   30.45    1.48
   0  17  -6   29.08    1.49
   0 -17  -6   25.96    1.94
   0 -17   7    2.27    1.68
   0  17   7    1.60    2.67
   0 -17  -7    3.05    1.22
   0 -17  -7    3.45    1.74
   0  17  -7    3.92    1.38
   0  17   7    2.06    0.89
   0 -17  -7    1.16    1.68
   0 -17   7    3.92    1.05
   0  17   7    3.52    1.03
   0 -17   7    2.12    1.39
   0  17  -7    3.27    1.21
   0 -17  -7    3.39    1.35
   0  17  -7    3.22    1.65
   0  17  -8   -0.31    1.37
   0 -17  -8   -0.36    1.34
   0 -17   8   -0.30    1.19
   0  17   8    1.45    1.20
   0  17  -8    1.02    1.73
   0 -17  -8    0.63    1.80
   0  17  -8    0.95    1.42
   0 -17   8    1.11    1.75
   0 -17  -8    0.21    1.46
   0 -17   8    3.86    1.60
   0  17  -9    3.24    1.50
   0 -17  -9    1.66    1.95
   0  17  -9    1.13    1.80
   0 -17  -9    1.31    1.51
   0 -17  -9   -1.11    1.51
   0  17  -9    3.09    1.55
   0 -17   9    0.72    1.34
   0  17   9    1.23    1.34
   0 -17 -10   35.05    1.94
   0  17 -10   30.38    1.92
   0  17  10   29.12    1.85
   0 -17  10   30.70    1.89
   0 -17 -10   29.33    2.31
   0  17 -10   30.43    2.18
   0 -17 -10   29.76    2.02
   0  17 -10   27.05    2.01
   0  17 -10   31.63    2.19
   0  17 -11   10.03    2.03
   0 -17 -11   11.21    1.78
   0  17  11   13.81    3.33
   0  17 -11    9.26    2.01
   0 -17 -11   11.27    2.16
   0  17 -11   10.01    1.72
   0  17  11    8.64    1.67
   0 -17  11    8.68    1.71
   0 -17 -11   10.85    1.90
   0  17 -11   11.14    1.93
   0  17 -12   10.96    2.10
   0 -17 -12    9.43    2.05
   0  17 -12   15.51    1.82
   0  17  12   15.29    3.50
   0 -17 -12   11.99    1.91
   0 -17 -12    7.91    2.49
   0  17 -12   13.71    2.10
   0 -17 -12   10.98    2.23
   0  17 -12   11.67    2.26
   0  17  12   11.86    1.81
   0 -17  12   12.47    1.83
   0  17 -13    1.83    1.74
   0  17 -13    0.58    2.03
   0 -17 -13    1.58    2.44
   0 -17 -13    2.49    2.23
   0 -17 -13    5.50    2.09
   0  17 -13    2.87    2.11
   0  17  13    3.51    1.86
   0 -17  13    3.41    1.86
   0  17  13    1.36    3.48
   0 -17 -13    4.79    1.92
   0  17  14    5.18    3.63
   0  17  14    2.36    2.00
   0 -17  14    1.74    1.99
   0  17 -14    4.32    1.80
   0  17 -14   -1.06    2.12
   0 -17 -14    2.87    2.27
   0 -17 -14    2.76    2.20
   0  17 -14    2.29    2.24
   0  17  14    3.89    3.58
   0 -17 -14    2.16    2.55
   0 -17 -14    1.43    1.93
   0  17  15   10.81    3.74
   0 -17  15   14.19    2.19
   0  17  15   12.80    2.16
   0 -17 -15   14.62    2.42
   0  17 -15   11.03    2.45
   0  17 -15   14.39    1.89
   0  17 -15   15.34    2.25
   0 -17 -15   11.47    2.37
   0  17  15   14.95    3.64
   0 -17 -15   12.50    2.70
   0 -17 -15   15.75    2.05
   0  17  16   29.73    3.97
   0  17  16   25.49    2.41
   0 -17  16   22.85    2.42
   0  17  16   24.39    3.73
   0 -17 -16   21.11    2.90
   0  17 -16   24.72    2.06
   0 -17 -16   30.62    2.58
   0 -17 -16   27.84    2.25
   0  17 -16   24.56    2.64
   0 -17 -16   25.10    2.68
   0  17 -16   28.78    2.43
   0 -17 -17    6.52    2.08
   0 -17 -17    6.09    2.40
   0  17  17    3.97    3.62
   0  17 -17    6.21    2.25
   0  17 -17    8.40    2.64
   0  17  17    2.81    3.93
   0 -17  17    4.33    1.05
   0  17 -17    4.54    1.87
   0 -17 -17    3.16    2.59
   0  17 -17    9.57    1.68
   0 -17 -17    7.13    2.77
   0 -17  17    7.55    2.33
   0  17  17    9.52    2.28
   0 -17 -18    0.36    2.10
   0 -17 -18   -0.77    2.40
   0  17 -18    1.90    1.85
   0  17  18    3.40    3.55
   0 -17 -18    0.36    2.73
   0  17 -18   -0.53    2.73
   0 -17 -18    1.64    2.86
   0  17 -18    1.46    1.58
   0  17  18   -0.69    2.41
   0 -17  18    1.19    2.37
   0  17  19   -2.39    3.57
   0  17  19   -1.05    2.52
   0 -17  19    2.87    2.51
   0  17 -19    2.31    1.87
   0 -17 -19   -2.12    2.52
   0 -17 -19   -1.00    3.00
   0 -17 -19    0.66    2.17
   0  17 -19    1.41    1.44
   0 -17 -20    4.98    2.21
   0  17  20    8.16    2.63
   0 -17  20    4.42    2.65
   0 -17 -20    8.57    3.22
   0 -17 -20   10.80    2.61
   0  17 -20    4.96    1.91
   0  17  20    3.99    3.53
   0  17 -20    5.11    1.11
   0 -17 -21    0.32    2.67
   0  17 -21   -0.96    1.91
   0 -17 -21    4.45    2.28
   0 -17 -21   -0.77    3.28
   0  17  21    1.31    2.70
   0 -17  21    1.88    2.72
   0  17 -22    6.17    1.96
   0 -17 -22    6.49    2.34
   0 -17  22    5.99    2.91
   0 -17  22   11.29    3.10
   0  17  22    8.92    2.87
   0 -17  23    3.42    3.24
   0  17  23    2.37    3.23
   0  18   0   88.85    3.30
   0 -18   0   92.70    3.43
   0 -18   0   81.03    3.12
   0  18   0   83.09    3.11
   0 -18   0   90.13    3.16
   0 -18  -1    7.88    1.29
   0  18  -1    8.76    1.26
   0  18   1    8.44    1.21
   0  18  -1    8.29    1.63
   0  18   1    8.68    1.64
   0 -18  -1    9.20    1.32
   0 -18   1    8.08    1.17
   0 -18  -1    8.48    1.62
   0 -18   1   10.89    1.83
   0 -18  -1   10.34    1.86
   0 -18  -2   -3.56    1.92
   0 -18   2   -1.50    1.74
   0 -18   2   -0.59    1.01
   0 -18  -2   -0.71    1.33
   0  18   2   -2.43    1.62
   0  18  -2   -1.39    1.60
   0  18   2   -2.01    1.20
   0  18   2   -1.54    1.73
   0 -18  -2   -0.98    1.58
   0  18   3   43.88    1.90
   0  18   3   46.15    2.18
   0 -18   3   35.74    1.83
   0  18   3   40.17    1.90
   0  18  -3   45.31    2.12
   0 -18   3   44.04    2.26
   0 -18  -3   40.34    2.03
   0 -18   3   40.16    1.68
   0  18  -3   44.11    2.08
   0  18   3   40.89    2.34
   0 -18  -3   47.51    2.12
   0 -18   4   12.46    1.82
   0 -18  -4   14.52    1.60
   0  18   4   18.69    1.38
   0 -18   4   13.80    0.80
   0  18   4   14.91    0.79
   0  18  -4   13.79    0.90
   0 -18   4   15.33    1.32
   0 -18   4   17.10    0.96
   0  18   4   18.58    1.82
   0  18  -4   14.57    1.54
   0 -18   5   66.89    2.31
   0  18   5   63.88    2.31
   0  18  -5   64.48    2.66
   0 -18   5   71.99    2.81
   0  18   5   62.97    2.52
   0 -18  -5   61.76    2.34
   0 -18  -5   66.88    2.76
   0 -18   5   71.51    2.55
   0 -18   5   69.65    2.65
   0  18   5   73.91    2.87
   0  18  -5   63.81    2.36
   0 -18   6  210.24    6.97
   0 -18   6  221.65    7.09
   0 -18  -6  204.04    7.00
   0  18  -6  202.15    7.01
   0 -18   6  215.18    7.15
   0 -18  -6  217.58    7.21
   0  18  -6  227.25    7.19
   0  18  -6  213.23    7.14
   0  18   6  208.09    7.03
   0 -18   6  225.16    7.16
   0  18  -7    7.69    1.27
   0 -18  -7    8.39    1.25
   0 -18  -7    8.79    1.44
   0  18   7    5.74    2.88
   0 -18   7    4.96    1.80
   0  18   7    7.40    1.22
   0  18  -7    9.70    1.83
   0 -18   7    8.22    1.49
   0 -18  -7    9.03    1.84
   0  18  -7    7.15    1.53
   0 -18  -7    7.36    1.81
   0 -18   7    7.62    1.10
   0  18   7    6.71    1.12
   0 -18  -8  221.18    7.09
   0 -18   8  193.25    6.86
   0  18   8  186.87    6.85
   0  18  -8  214.87    6.98
   0 -18   8  229.09    7.01
   0 -18  -8  211.19    6.95
   0  18  -8  230.45    7.08
   0 -18   8  203.30    6.97
   0 -18  -8  207.82    7.10
   0  18  -8  203.60    6.91
   0 -18  -8  205.42    6.91
   0  18  -9    4.22    1.58
   0 -18  -9    3.08    1.63
   0 -18   9    5.01    1.80
   0 -18  -9    3.61    1.55
   0  18  -9    2.67    1.60
   0 -18  -9    4.18    2.02
   0 -18   9    4.31    1.36
   0  18   9    3.64    1.38
   0  18  -9    4.96    1.95
   0 -18   9    4.52    1.89
   0  18 -10   -0.51    2.03
   0 -18 -10    1.98    1.74
   0 -18 -10   -2.51    2.11
   0  18 -10    0.96    1.63
   0  18  10    1.43    1.54
   0 -18  10    1.97    1.49
   0 -18  10    0.43    1.90
   0 -18 -10   -1.32    1.67
   0  18 -10    0.81    1.68
   0  18 -11  102.34    4.02
   0  18  11   99.23    3.78
   0 -18  11  101.26    3.79
   0  18 -11  104.53    4.01
   0  18 -11   97.81    3.80
   0  18 -11  101.13    3.89
   0 -18 -11  100.15    3.90
   0 -18 -11  101.88    3.82
   0 -18 -11  106.27    4.07
   0 -18  11  106.42    3.86
   0  18 -12   63.57    3.19
   0 -18 -12   67.05    3.22
   0  18 -12   61.68    2.88
   0 -18 -12   68.67    2.90
   0  18 -12   66.78    3.07
   0 -18 -12   70.19    3.05
   0 -18  12   65.41    2.92
   0  18  12   67.22    2.89
   0  18  12   81.28    4.25
   0 -18  12   70.45    2.91
   0  18 -12   72.65    3.13
   0  18 -13    2.86    2.11
   0 -18 -13    3.75    2.10
   0  18 -13    1.81    2.07
   0  18 -13    4.71    1.76
   0 -18 -13    1.18    2.25
   0 -18 -13    3.07    1.85
   0 -18  13    1.43    1.79
   0  18  13    1.84    3.63
   0  18  13    2.58    1.89
   0 -18  13    3.62    1.90
   0 -18 -13    3.02    2.49
   0 -18 -14    0.71    2.20
   0  18 -14   -1.79    2.25
   0  18  14    4.79    3.67
   0 -18  14   -1.79    1.72
   0  18 -14   -0.28    2.16
   0 -18 -14   -0.19    1.94
   0 -18 -14    2.61    2.60
   0  18  14   -1.22    3.57
   0  18  14   -0.71    1.97
   0 -18  14   -0.59    2.01
   0 -18 -14   -2.32    2.31
   0  18 -14   -1.54    1.76
   0  18  15   73.73    4.42
   0 -18  15   61.55    2.65
   0 -18 -15   66.16    3.22
   0 -18 -15   67.96    3.59
   0  18 -15   63.88    3.22
   0 -18 -15   66.19    3.24
   0 -18 -15   59.36    2.91
   0  18  15   64.45    4.33
   0 -18  15   56.07    3.03
   0  18  15   58.11    2.98
   0  18 -15   71.14    3.12
   0  18 -15   62.20    2.83
   0  18 -16   29.50    2.51
   0  18  16   36.65    4.11
   0  18 -16   31.39    2.70
   0 -18 -16   20.68    2.98
   0 -18  16   29.51    1.72
   0 -18  16   27.45    2.41
   0  18  16   29.64    2.42
   0 -18 -16   29.40    2.69
   0  18  16   25.81    3.89
   0 -18 -16   29.41    2.30
   0 -18 -16   28.89    2.65
   0  18 -16   26.52    2.14
   0  18  17    7.01    2.23
   0 -18  17    2.86    2.28
   0 -18  17    2.34    0.84
   0  18 -17    5.85    1.79
   0  18 -17    3.16    2.32
   0 -18 -17    7.09    2.56
   0  18 -17    4.73    2.57
   0 -18 -17    2.17    2.82
   0  18  17    4.16    3.64
   0 -18 -17    2.83    2.09
   0  18 -17    2.77    1.84
   0 -18 -17    5.74    2.44
   0  18 -18    0.95    1.69
   0 -18 -18    2.10    2.13
   0  18 -18    1.58    2.74
   0 -18 -18    3.01    2.73
   0  18  18    0.58    3.70
   0  18  18   -0.64    2.35
   0 -18  18   -0.33    2.39
   0  18 -18    2.15    1.86
   0 -18 -18    0.62    2.50
   0 -18 -18    2.79    2.91
   0 -18 -19    4.40    3.05
   0  18  19    6.83    3.76
   0  18 -19    4.51    1.61
   0  18 -19    4.79    1.90
   0 -18 -19    7.20    2.58
   0 -18 -19    5.48    2.20
   0 -18  19    7.74    2.51
   0  18  19    5.16    2.49
   0 -18  20    2.93    2.64
   0  18  20    2.89    2.60
   0  18 -20    3.54    1.90
   0 -18 -20    1.23    2.62
   0 -18 -20   -0.16    2.22
   0  18  20    1.83    3.61
   0 -18 -20    1.66    3.25
   0  18  21   -1.08    2.71
   0 -18  21   -1.60    2.94
   0 -18  21   -1.05    2.77
   0 -18 -21   -1.76    2.24
   0  18 -21   -2.46    1.95
   0 -18 -21    1.43    3.36
   0  18  22    1.00    3.05
   0 -18  22   -2.03    3.04
   0 -19   0   -0.50    1.27
   0  19   0   -2.18    1.25
   0  19   0   -2.13    1.65
   0 -19   0   -0.05    1.24
   0 -19   0   -0.81    1.86
   0 -19  -1    1.93    1.62
   0 -19  -1    1.11    1.30
   0  19  -1    1.78    1.30
   0  19   1    2.49    1.20
   0 -19  -1    0.20    1.35
   0 -19   1    0.84    1.15
   0 -19   1    0.75    1.85
   0 -19  -1   -1.76    1.92
   0  19   1   -0.29    1.69
   0  19  -1    0.12    1.62
   0 -19  -2   75.01    3.15
   0  19  -2   81.18    3.26
   0  19   2   89.72    3.09
   0  19   2   87.00    3.31
   0  19   2   86.87    3.39
   0 -19  -2   90.44    3.43
   0 -19   2   84.42    3.38
   0 -19   2   86.27    2.99
   0 -19  -2   83.69    3.27
   0 -19  -2   78.46    3.11
   0  19   3    5.38    1.38
   0  19   3    9.06    1.97
   0 -19  -3    8.28    1.66
   0  19  -3    6.21    1.56
   0  19  -3    5.61    1.65
   0  19   3    5.35    1.35
   0 -19   3    3.52    1.22
   0  19   3    6.97    1.75
   0 -19  -3    7.38    1.54
   0 -19   3    4.71    1.01
   0 -19   3    6.87    1.86
   0  19  -4   19.66    1.75
   0 -19  -4   24.59    1.80
   0 -19   4   25.36    1.17
   0  19   4   24.40    1.99
   0  19   4   25.37    1.58
   0 -19   4   20.65    0.92
   0  19   4   21.60    0.94
   0 -19   4   23.33    1.47
   0  19   4   26.68    1.67
   0 -19   4   22.35    2.01
   0 -19  -5    0.50    1.68
   0 -19   5   -0.10    1.85
   0  19   5    1.18    1.39
   0 -19  -5   -1.11    0.90
   0 -19   5   -1.36    1.32
   0  19   5   -0.58    0.79
   0  19  -5    2.08    1.54
   0 -19   5   -0.69    0.81
   0  19  -5   -0.39    0.91
   0  19   5   -1.80    1.90
   0 -19   5   -0.77    1.48
   0  19   6    1.14    0.99
   0 -19   6    1.56    0.99
   0  19  -6    1.47    1.61
   0 -19  -6    1.03    1.77
   0 -19   6   -1.11    1.44
   0 -19  -6   -0.93    1.09
   0  19  -6    1.27    1.11
   0  19  -6    1.18    1.74
   0  19   6    0.18    1.44
   0 -19   6    1.17    1.90
   0 -19   6    0.90    1.52
   0  19   7    4.58    1.38
   0 -19   7    4.35    1.15
   0 -19   7    1.69    1.90
   0  19  -7    5.35    1.91
   0 -19  -7    4.27    1.96
   0  19  -7    1.48    1.64
   0 -19  -7    2.63    1.90
   0 -19   7    5.40    1.57
   0  19  -7    2.10    1.29
   0 -19  -7    4.52    1.30
   0 -19  -8    8.25    1.48
   0  19  -8   10.58    1.47
   0  19  -8   10.13    2.06
   0  19  -8    7.05    1.70
   0 -19  -8    9.35    2.03
   0 -19  -8   10.58    2.08
   0 -19   8    6.51    1.72
   0  19   8    7.57    1.26
   0 -19   8    7.15    1.26
   0 -19  -8    8.69    1.64
   0 -19   8    7.73    1.96
   0  19   9   45.94    2.18
   0 -19  -9   52.27    2.72
   0  19  -9   52.91    2.41
   0 -19   9   48.76    2.19
   0  19  -9   45.71    2.32
   0 -19  -9   44.79    2.32
   0 -19  -9   49.72    2.83
   0 -19   9   55.43    2.50
   0 -19   9   52.22    2.54
   0  19  -9   50.77    2.74
   0 -19  -9   51.44    2.39
   0  19 -10    0.80    2.16
   0 -19  10    0.59    1.48
   0  19  10    0.71    1.50
   0 -19  10    0.60    1.95
   0 -19  10    1.62    1.95
   0 -19 -10    1.23    2.16
   0  19 -10    0.96    1.73
   0 -19 -10   -2.51    1.73
   0  19 -10    2.26    1.72
   0 -19 -10    0.92    1.74
   0  19 -11   31.58    2.11
   0 -19 -11   25.37    2.11
   0  19  11   21.06    1.84
   0 -19 -11   27.92    2.04
   0  19 -11   28.59    2.38
   0  19 -11   25.32    1.97
   0 -19  11   28.05    2.17
   0 -19  11   25.64    1.91
   0 -19 -11   31.67    2.44
   0 -19 -12   11.30    1.86
   0  19 -12    8.28    2.03
   0 -19 -12    9.47    2.03
   0  19  12    9.51    1.80
   0 -19  12   13.06    1.79
   0  19 -12   11.95    1.81
   0 -19 -12    9.09    2.31
   0  19 -12    8.53    2.27
   0 -19  12   10.47    1.92
   0  19  12   13.49    3.70
   0 -19  13    5.82    1.80
   0  19 -13    1.51    1.76
   0 -19 -13    5.34    2.31
   0 -19 -13    4.26    1.88
   0  19 -13    8.11    2.12
   0 -19 -13    5.93    2.12
   0 -19  13    4.58    1.85
   0  19  13    3.83    1.81
   0  19  13    7.26    3.78
   0  19 -13    3.47    2.50
   0 -19  14    1.17    1.95
   0  19  14    6.59    1.96
   0  19  14    6.15    3.81
   0 -19 -14    2.27    1.93
   0  19 -14    1.21    2.21
   0 -19 -14    5.42    2.19
   0 -19 -14   -0.21    2.36
   0  19 -14    3.30    1.81
   0  19 -14    6.48    2.20
   0 -19 -14    2.30    2.65
   0  19  14    4.70    3.71
   0 -19  14    3.05    1.72
   0  19  15   -1.83    2.06
   0 -19  15   -0.39    2.04
   0  19  15    0.69    3.94
   0 -19 -15    0.57    1.95
   0  19 -15    0.45    1.83
   0 -19 -15    1.01    2.38
   0  19 -15   -1.11    2.26
   0 -19 -15   -1.55    2.82
   0 -19  15   -4.55    1.59
   0 -19 -15   -2.15    2.34
   0  19 -15   -0.08    2.33
   0  19  15    2.08    3.79
   0  19  16    7.12    3.85
   0  19  16    8.87    2.16
   0 -19  16   10.59    2.19
   0 -19 -16    8.46    2.04
   0 -19 -16    8.65    2.83
   0  19 -16    6.42    2.34
   0 -19 -16    9.48    2.47
   0  19 -16    9.88    2.47
   0 -19 -16   12.90    2.46
   0  19 -16    9.75    1.86
   0 -19  16    5.96    1.43
   0  19  17    1.49    3.81
   0  19  17   -0.32    2.24
   0 -19  17    1.05    2.30
   0 -19 -17    0.18    2.90
   0 -19 -17    3.87    2.01
   0  19 -17    3.01    1.88
   0  19 -17    1.56    2.57
   0 -19 -17    3.26    2.54
   0 -19 -17    4.28    2.47
   0  19 -17    2.75    1.85
   0  19  18    1.78    3.81
   0 -19  18   -1.19    2.38
   0  19  18   -1.06    2.33
   0 -19 -18    1.32    3.02
   0 -19 -18   -0.03    2.08
   0  19 -18    1.31    1.82
   0  19 -18    0.10    2.70
   0 -19 -18   -0.05    2.70
   0  19 -18    2.57    1.88
   0 -19 -18    2.55    2.51
   0 -19 -19   -1.74    2.63
   0  19 -19   -1.31    1.88
   0 -19  19    0.04    2.48
   0  19  19    0.76    2.42
   0  19  19   -2.67    3.85
   0 -19 -19    1.57    3.20
   0  19 -19    1.71    1.72
   0 -19 -19   -2.35    2.12
   0  19 -20    0.71    1.96
   0 -19 -20    3.64    2.14
   0  19  20   -0.67    3.81
   0 -19  20    4.65    2.74
   0  19  20    3.57    2.59
   0 -19  20    4.30    2.62
   0 -19 -20    8.63    3.28
   0 -19 -21   10.23    2.26
   0  19  21    7.65    2.94
   0 -19  21    7.36    2.93
   0  19 -21    9.82    2.04
   0  19  21   13.54    3.83
   0 -19  22    4.74    3.05
   0  19  22    0.79    3.06
   0  20   0   21.80    1.96
   0  20   0   25.33    1.62
   0 -20   0   26.78    1.64
   0 -20   0   24.27    2.19
   0 -20   0   22.91    1.58
   0  20   1    7.30    1.84
   0  20  -1    8.34    1.76
   0  20   1    5.93    1.38
   0  20  -1    3.99    1.43
   0 -20   1    5.75    1.41
   0 -20  -1    4.57    1.38
   0 -20  -1    5.80    1.43
   0 -20   1    5.48    1.25
   0 -20  -1    3.94    2.02
   0 -20  -1    5.56    1.82
   0 -20   1    6.61    1.97
   0  20   2    7.12    1.89
   0 -20  -2    8.22    1.81
   0 -20   2    9.55    2.02
   0 -20  -2   11.68    2.15
   0 -20  -2    8.06    1.43
   0 -20  -2    9.26    1.52
   0 -20   2    9.78    1.21
   0  20   2    6.04    2.08
   0  20  -2    9.36    1.75
   0  20  -2    8.39    1.77
   0  20   2   10.32    1.44
   0 -20  -3   -1.41    1.71
   0  20   3    0.71    1.88
   0 -20   3    0.68    1.06
   0 -20   3    0.04    2.01
   0 -20  -3   -0.69    1.55
   0 -20   3   -0.39    1.32
   0  20   3   -2.47    1.45
   0  20  -3    2.62    1.74
   0  20   3   -0.20    2.11
   0  20  -3    6.50    1.70
   0  20   3    0.19    1.50
   0  20   4   27.73    1.78
   0  20  -4   24.66    1.98
   0  20   4   32.00    1.85
   0  20  -4   28.06    2.09
   0 -20   4   28.95    1.69
   0  20   4   27.37    2.18
   0 -20   4   27.75    1.35
   0 -20  -4   29.94    1.97
   0 -20   4   26.58    2.22
   0  20   5   26.08    2.26
   0 -20  -5   27.78    2.04
   0 -20   5   27.44    2.19
   0  20   5   24.63    1.14
   0 -20   5   22.81    1.14
   0  20  -5   32.82    1.98
   0 -20   5   23.27    1.68
   0  20   5   27.65    1.77
   0  20  -6   47.41    2.42
   0  20  -6   47.08    2.26
   0 -20  -6   44.00    2.44
   0 -20  -6   38.42    1.82
   0  20  -6   40.24    1.80
   0 -20   6   44.32    1.73
   0  20   6   40.79    1.72
   0 -20   6   47.19    2.50
   0 -20   6   43.98    2.11
   0 -20   6   41.24    2.21
   0  20   6   41.19    2.11
   0 -20  -7   43.72    2.49
   0  20  -7   39.26    2.27
   0  20  -7   43.95    2.51
   0 -20   7   47.78    2.51
   0 -20   7   42.95    1.82
   0  20   7   42.21    1.81
   0 -20   7   42.59    2.16
   0 -20  -7   39.05    1.92
   0  20  -7   37.28    1.93
   0  20   7   41.49    2.04
   0 -20  -7   43.54    2.48
   0  20  -8   -3.22    1.47
   0 -20  -8   -0.22    1.43
   0 -20   8   -1.38    1.30
   0  20   8    0.11    1.33
   0 -20  -8   -3.85    2.13
   0  20  -8   -3.55    2.15
   0  20  -8    0.69    1.77
   0 -20  -8   -0.27    2.09
   0 -20   8   -0.98    2.04
   0 -20   8   -1.99    1.71
   0 -20   9  178.31    6.08
   0 -20  -9  170.40    6.30
   0 -20  -9  188.99    6.22
   0  20  -9  178.28    6.08
   0  20  -9  162.56    6.00
   0 -20  -9  167.96    5.99
   0 -20   9  165.21    5.93
   0  20  -9  187.05    6.27
   0 -20  -9  175.62    6.05
   0 -20   9  199.91    6.11
   0 -20  10   12.21    2.05
   0 -20 -10   15.94    1.84
   0  20 -10   13.36    1.90
   0 -20 -10   14.49    2.25
   0 -20 -10   15.66    2.44
   0 -20  10   14.15    2.00
   0  20 -10   15.51    2.34
   0 -20  10   12.48    1.62
   0  20  10   11.62    1.57
   0 -20 -10   12.15    1.79
   0  20 -10   13.55    1.81
   0 -20  11   52.73    2.48
   0 -20 -11   44.41    2.40
   0 -20  11   52.22    2.64
   0  20 -11   47.72    2.80
   0 -20 -11   46.78    2.77
   0  20 -11   48.80    2.45
   0 -20 -11   42.41    2.46
   0  20  11   36.90    2.23
   0 -20  11   43.40    2.25
   0  20 -11   44.65    2.41
   0 -20 -12   12.94    2.32
   0  20 -12    6.92    1.85
   0  20 -12    8.60    2.04
   0 -20 -12   10.68    1.99
   0  20 -12    6.51    2.26
   0 -20 -12   10.99    1.90
   0 -20  12    8.72    1.91
   0 -20  12    6.92    1.76
   0  20  12    7.80    1.74
   0 -20  13    2.13    1.84
   0 -20  13    4.26    1.83
   0  20  13    1.35    1.81
   0  20 -13    3.58    2.44
   0 -20 -13    4.72    1.90
   0 -20 -13    3.16    2.35
   0  20 -13    0.35    1.81
   0 -20 -13    5.61    2.09
   0  20 -13    3.42    2.08
   0 -20 -14    2.05    2.18
   0  20 -14   -2.71    2.20
   0  20  14    0.58    1.93
   0 -20  14    1.85    1.92
   0  20  14    4.31    3.82
   0 -20 -14   -0.38    1.91
   0 -20  14    2.29    1.72
   0 -20 -14   -1.40    2.34
   0  20 -14    3.81    1.82
   0 -20 -15   45.08    3.27
   0  20  15   46.77    4.18
   0 -20 -15   41.51    2.79
   0  20 -15   37.50    2.80
   0  20  15   43.41    2.54
   0 -20  15   40.59    2.57
   0 -20 -15   49.15    2.91
   0 -20  15   43.61    2.15
   0 -20 -15   43.74    2.47
   0  20 -15   44.98    2.41
   0  20 -16    1.53    2.43
   0 -20 -16    2.02    2.41
   0 -20 -16    1.77    1.98
   0 -20  16   -2.99    2.16
   0  20  16    3.51    2.14
   0 -20  16    0.40    1.39
   0 -20 -16    1.07    2.82
   0  20  16    5.12    3.87
   0  20 -16    0.32    1.87
   0 -20 -16    3.14    2.43
   0 -20 -17    9.43    3.03
   0 -20  17    8.11    2.31
   0  20  17   14.74    2.28
   0  20 -17   13.36    2.04
   0 -20 -17   11.71    2.06
   0 -20 -17   13.22    2.58
   0  20 -17   10.93    2.55
   0  20  17   13.35    3.98
   0  20 -17    8.72    1.93
   0 -20 -17   11.37    2.54
   0 -20 -18    3.29    3.12
   0  20  18    1.67    2.31
   0 -20  18    2.26    2.38
   0 -20  18   -2.65    2.49
   0  20 -18    2.83    1.94
   0 -20 -18    0.43    2.05
   0 -20 -18   -0.93    2.69
   0  20 -18   -4.80    2.73
   0 -20 -18   -1.01    2.54
   0  20 -18    0.30    1.94
   0  20  18   -1.46    3.96
   0 -20 -19    0.47    3.24
   0 -20  19   -1.14    2.44
   0  20  19    0.04    2.42
   0 -20  19    1.17    2.60
   0  20 -19   -0.30    1.96
   0 -20 -19   -0.41    2.07
   0  20  19   -1.64    3.93
   0  20 -19   -0.64    1.87
   0 -20 -20    9.54    2.17
   0  20 -20   11.90    2.05
   0 -20  20   11.45    2.76
   0  20  20    4.37    2.75
   0 -20 -20    7.76    3.40
   0  20  20   14.81    3.97
   0  20  21    5.22    3.94
   0  20  21    1.91    2.87
   0 -20  21    2.97    2.88
   0  20 -21    2.11    2.07
   0 -20 -21    2.52    2.17
   0  20  22    3.96    3.07
   0 -20  22   -2.24    3.07
   0  21   0   -2.18    1.92
   0  21   0   -1.80    1.51
   0 -21   0   -0.96    1.39
   0 -21   0   -1.08    1.48
   0 -21   0    0.29    2.12
   0  21  -1    5.75    1.91
   0  21   1    5.11    1.97
   0 -21  -1    4.85    1.51
   0 -21   1    5.36    1.34
   0  21   1    1.65    1.50
   0  21  -1    5.42    1.56
   0 -21   1    2.76    2.15
   0 -21  -1    4.65    2.18
   0 -21  -1    5.30    1.51
   0 -21   1    4.07    1.51
   0  21   2    5.68    1.51
   0  21   2    4.56    2.02
   0  21  -2    4.40    1.94
   0 -21  -2    5.36    1.53
   0 -21  -2    7.42    1.93
   0  21  -2    7.13    1.90
   0  21   2    7.90    2.21
   0 -21   2    4.95    1.28
   0 -21  -2    4.27    1.64
   0 -21  -2    6.29    2.26
   0 -21   2    7.06    2.15
   0 -21  -3    0.93    1.70
   0  21   3   -0.10    1.66
   0  21  -3    4.29    1.91
   0  21   3    0.81    1.56
   0  21   3   -0.44    2.03
   0 -21  -3    0.86    1.52
   0 -21  -3    0.52    1.92
   0 -21   3    1.14    1.16
   0 -21   3    2.25    2.16
   0  21   3   -1.57    2.23
   0  21  -3    0.37    1.84
   0  21   4    4.46    1.66
   0  21  -4    3.51    1.81
   0 -21   4    3.20    1.03
   0  21   4    5.68    1.64
   0 -21   4    2.61    1.48
   0  21  -4    3.88    2.01
   0 -21  -4    2.62    1.81
   0  21   4    1.18    2.16
   0 -21   4    2.60    2.15
   0 -21   5   28.61    1.22
   0  21   5   30.40    1.24
   0  21   5   30.74    1.98
   0 -21   5   30.30    1.86
   0  21   5   35.99    2.17
   0  21  -5   30.63    2.15
   0 -21  -5   27.44    2.25
   0 -21   5   34.53    2.40
   0  21   5   29.28    2.48
   0 -21   6    3.14    1.61
   0 -21   6    6.34    1.00
   0  21   6    5.13    0.99
   0  21   6    6.03    1.67
   0  21  -6    7.76    1.92
   0  21  -6    7.26    2.00
   0  21  -6    5.50    1.14
   0 -21   6    6.71    1.76
   0 -21   6    5.29    2.13
   0 -21  -6    2.66    1.98
   0  21  -7   14.05    2.18
   0  21  -7   13.20    1.34
   0 -21  -7   11.17    1.35
   0 -21  -7   11.65    2.21
   0 -21   7   10.56    2.15
   0 -21   7   12.70    1.71
   0 -21  -7   11.61    2.15
   0  21  -7   13.44    1.90
   0  21   7   10.45    1.67
   0 -21   7   12.05    1.25
   0  21   7   11.17    1.23
   0  21  -8   74.82    3.24
   0 -21  -8   83.45    3.47
   0 -21   8   82.15    2.92
   0  21   8   73.11    2.90
   0  21  -8   88.95    3.53
   0 -21   8   84.89    3.16
   0 -21   8   86.46    3.35
   0 -21  -8   83.56    3.52
   0  21  -8   70.64    2.98
   0 -21  -8   72.08    2.98
   0  21  -9   -0.64    1.89
   0 -21  -9    4.47    2.22
   0 -21   9    5.70    1.41
   0  21   9    3.94    1.46
   0  21  -9    0.21    2.34
   0 -21  -9    3.35    2.37
   0  21  -9    1.53    1.59
   0 -21  -9    1.40    1.57
   0 -21   9    3.77    2.12
   0 -21   9    2.47    1.80
   0 -21  10    7.32    2.08
   0 -21  10    8.72    1.93
   0 -21 -10   11.96    1.88
   0 -21 -10    7.60    2.48
   0 -21  10   10.95    1.61
   0  21  10   12.86    1.61
   0 -21 -10    8.64    1.76
   0  21 -10   10.00    1.79
   0  21 -10   11.76    2.40
   0  21 -10   10.75    1.92
   0 -21 -10   10.35    2.30
   0 -21 -11   72.53    3.14
   0  21 -11   61.24    2.88
   0 -21  11   70.17    2.91
   0 -21 -11   61.79    2.82
   0  21 -11   61.89    3.22
   0 -21 -11   56.61    3.37
   0  21 -11   56.97    2.83
   0 -21 -11   64.01    2.82
   0 -21  11   58.06    2.68
   0 -21  11   63.37    2.96
   0 -21  12   -2.94    2.17
   0 -21 -12   -1.18    1.86
   0  21 -12   -2.64    2.30
   0  21 -12    1.56    1.83
   0 -21 -12   -1.35    2.33
   0 -21  12    0.79    1.92
   0  21  12    1.09    1.66
   0 -21  12   -1.75    1.78
   0 -21  12    0.62    1.71
   0  21 -12   -1.42    1.99
   0 -21 -12    0.73    1.92
   0 -21  13    3.79    1.85
   0 -21 -13    1.97    1.89
   0  21  13    3.35    1.79
   0 -21  13    0.89    1.79
   0 -21  13    1.09    1.87
   0 -21  13    1.16    2.24
   0 -21 -13    3.31    2.34
   0  21 -13    0.46    1.87
   0  21 -13    1.07    2.43
   0 -21 -13    3.97    2.08
   0  21 -13    1.22    2.05
   0 -21  14   -3.96    1.75
   0 -21 -14   -3.79    1.93
   0  21 -14    2.57    1.87
   0 -21 -14   -0.98    2.39
   0  21 -14   -1.45    2.21
   0 -21 -14    1.39    2.16
   0 -21  14    3.18    1.92
   0 -21  14    1.78    1.98
   0  21  14    1.83    1.88
   0  21  15    2.90    3.92
   0 -21  15    2.00    1.62
   0 -21 -15    0.68    1.94
   0  21 -15    4.26    2.29
   0 -21 -15    0.82    2.28
   0  21 -15    2.30    1.89
   0 -21 -15    0.92    2.43
   0  21  15    3.31    2.00
   0 -21  15    6.89    2.13
   0 -21  15    3.15    2.01
   0  21  16    1.07    3.99
   0 -21 -16    3.45    2.92
   0 -21 -16    1.77    1.96
   0  21 -16    4.36    2.41
   0 -21 -16    3.68    2.40
   0  21 -16    1.52    1.92
   0 -21 -16   -0.20    2.47
   0 -21  16    4.88    2.13
   0 -21  16    0.37    2.21
   0  21  16    2.40    2.06
   0  21  17    5.95    4.12
   0 -21 -17    3.56    3.05
   0 -21 -17    3.37    2.01
   0 -21  17    2.31    2.35
   0 -21 -17    1.45    2.49
   0  21 -17    0.74    1.98
   0 -21 -17   -0.86    2.51
   0  21 -17    3.61    2.56
   0  21  18   15.02    2.52
   0 -21  18    8.74    2.52
   0  21  18    3.53    4.08
   0 -21 -18   12.82    3.26
   0 -21 -18   11.87    2.10
   0  21 -18    9.98    2.04
   0  21 -18    9.40    2.12
   0 -21 -18    9.84    2.66
   0  21 -18   10.07    2.72
   0 -21 -19    0.97    3.32
   0  21  19    0.06    4.10
   0 -21  19   -3.35    2.60
   0  21  19   -1.78    2.56
   0 -21 -19   -0.39    2.06
   0  21 -19   -1.13    2.01
   0  21  20   -2.14    4.13
   0 -21 -20   -1.73    2.11
   0  21  20   -0.68    2.71
   0 -21  20    1.93    2.69
   0  21 -20    3.16    2.07
   0  21 -21   -1.43    2.17
   0  21  21   -1.64    4.08
   0  21  21    3.81    2.88
   0 -21  21    1.90    2.88
   0 -21  22    2.17    3.08
   0  21  22    4.78    3.06
   0  22   0    4.15    1.63
   0  22   0    6.78    2.10
   0 -22   0    7.38    1.60
   0 -22   0    5.68    1.67
   0 -22   0    4.85    2.33
   0 -22  -1   32.32    2.05
   0  22   1   35.67    2.07
   0 -22   1   32.79    1.92
   0  22   1   37.38    2.55
   0  22  -1   42.77    2.43
   0  22  -1   37.87    2.21
   0 -22  -1   37.43    2.09
   0 -22   1   35.95    2.10
   0 -22   1   45.08    2.65
   0 -22  -1   41.07    2.68
   0 -22   2    8.66    2.29
   0 -22  -2    4.94    2.12
   0  22   2    4.79    1.79
   0 -22  -2    3.27    1.75
   0  22  -2    4.10    2.05
   0  22   2    4.48    2.13
   0  22  -2   10.21    2.13
   0  22   2   12.22    2.37
   0  22   2    7.32    1.65
   0 -22   2    4.79    1.36
   0 -22  -2    4.38    1.60
   0 -22   3   43.97    2.00
   0  22  -3   44.40    2.58
   0  22   3   44.72    2.92
   0  22   3   43.70    2.40
   0  22  -3   46.13    2.61
   0 -22  -3   47.22    2.65
   0 -22  -3   44.53    2.30
   0 -22   3   52.41    2.77
   0  22   3   45.17    2.73
   0  22   3   50.17    2.34
   0 -22  -3   48.52    2.44
   0 -22  -4   -1.62    1.92
   0 -22   4    1.49    2.25
   0  22  -4   -4.09    2.01
   0  22   4   -1.22    1.77
   0  22  -4   -1.68    2.10
   0 -22   4   -0.86    1.58
   0  22   4    4.83    2.30
   0  22   4   -1.94    1.75
   0 -22  -5    4.00    1.99
   0 -22   5    6.80    2.28
   0  22  -5    1.31    2.11
   0  22   5    1.59    1.89
   0 -22   5    0.33    1.59
   0  22  -5    2.99    1.98
   0  22   5    0.26    2.35
   0  22   5    4.96    1.79
   0 -22   6    1.69    2.23
   0  22   6    2.34    0.91
   0 -22   6    1.56    0.91
   0  22  -6    1.36    1.98
   0 -22  -6    3.20    2.10
   0 -22   6    4.43    1.79
   0 -22   6    2.60    1.64
   0  22  -6    1.45    2.02
   0  22   6    3.35    1.80
   0 -22   7   18.10    1.29
   0  22   7   16.54    1.30
   0 -22   7   23.52    2.31
   0  22  -7   23.43    2.28
   0 -22  -7   17.25    2.37
   0  22   7   15.99    1.84
   0  22  -7   20.16    2.15
   0 -22  -7   22.42    2.30
   0 -22   7   21.59    1.83
   0 -22  -7   17.58    1.44
   0  22  -7   18.66    1.45
   0 -22   8   37.07    2.16
   0  22  -8   32.05    1.87
   0 -22   8   37.23    2.52
   0  22  -8   39.25    2.71
   0 -22  -8   40.34    2.67
   0  22   8   35.33    1.74
   0 -22   8   32.17    1.76
   0 -22  -8   36.32    2.57
   0  22  -8   34.30    2.38
   0 -22  -8   35.05    1.87
   0  22  -9    7.27    1.58
   0 -22  -9    5.35    1.59
   0  22   9    6.02    1.42
   0 -22   9    6.03    1.44
   0  22  -9    7.00    2.42
   0 -22   9   10.85    2.18
   0 -22   9    7.40    1.85
   0 -22  -9    4.76    2.43
   0 -22  -9    6.52    2.27
   0  22  -9    5.16    1.96
   0 -22 -10   -0.96    1.71
   0  22 -10    1.10    1.72
   0  22 -10    1.94    2.47
   0 -22 -10   -1.35    2.53
   0 -22  10   -3.78    2.11
   0 -22  10   -1.04    1.93
   0  22  10    0.83    1.53
   0 -22  10   -4.26    1.54
   0 -22 -10   -1.40    2.30
   0  22 -10    0.30    1.96
   0 -22 -11   52.93    2.90
   0  22 -11   48.51    2.59
   0 -22  11   51.33    2.61
   0 -22 -11   47.76    2.49
   0  22 -11   46.12    2.47
   0 -22 -11   46.44    2.45
   0  22 -11   48.11    2.98
   0 -22 -11   45.19    3.09
   0 -22  11   47.02    2.30
   0  22  11   45.89    2.31
   0 -22  11   43.54    2.57
   0 -22 -12    7.69    1.97
   0  22 -12    6.65    1.97
   0  22 -12    5.39    2.44
   0 -22  12    4.40    1.74
   0  22  12    5.89    1.77
   0 -22 -12    5.73    2.33
   0  22 -12    7.57    1.99
   0 -22 -12    6.13    1.89
   0 -22  12    7.78    2.01
   0 -22  12    4.04    2.09
   0 -22  13   13.29    1.94
   0 -22  13   13.97    1.90
   0  22  13   12.92    1.91
   0 -22 -13   11.33    2.08
   0  22 -13   14.08    2.12
   0  22 -13   12.41    2.03
   0 -22 -13   13.63    2.40
   0 -22 -13   10.02    1.97
   0  22 -13    9.70    2.52
   0 -22  13   12.13    2.23
   0 -22 -14    1.79    1.93
   0  22 -14    3.50    2.13
   0 -22 -14    0.07    2.13
   0 -22  14   -1.59    2.31
   0 -22  14   -0.66    1.80
   0 -22 -14   -3.70    2.40
   0  22 -14    0.73    1.95
   0  22  14    1.65    1.98
   0 -22  14    2.96    1.95
   0 -22 -15   16.87    2.49
   0  22 -15   12.09    2.03
   0 -22  15   12.55    1.69
   0 -22 -15   10.33    2.01
   0 -22  15   13.36    2.14
   0  22  15   10.79    2.14
   0  22  15   15.57    4.07
   0 -22 -15   11.89    2.30
   0  22 -15   12.10    2.30
   0  22 -16    2.56    2.39
   0 -22 -16   -0.46    2.32
   0 -22  16   -0.52    2.16
   0  22  16   -1.53    2.19
   0 -22 -16    0.32    2.00
   0  22  16    1.40    4.17
   0 -22 -16    1.97    2.47
   0  22 -16    0.44    1.99
   0 -22 -17   13.80    2.09
   0 -22 -17   15.24    3.16
   0  22  17   10.65    4.25
   0 -22  17   14.22    2.39
   0  22  17   16.69    2.37
   0 -22 -17    8.21    2.57
   0  22 -17   10.93    2.57
   0  22 -17   12.89    2.10
   0  22  18    0.57    2.41
   0 -22  18    2.51    2.42
   0 -22 -18    0.10    2.05
   0 -22 -18   -0.88    3.28
   0  22  18    2.81    4.17
   0  22 -18   -2.28    2.63
   0 -22 -18    3.93    2.65
   0  22 -18    1.07    2.06
   0  22 -18   -0.65    2.16
   0  22 -19   -0.72    2.09
   0 -22 -19    1.34    3.40
   0  22  19    2.09    4.20
   0 -22  19   -3.59    2.59
   0  22  19   -0.56    2.57
   0 -22 -19    1.68    2.05
   0  22  20    3.30    4.26
   0  22 -20    1.68    2.15
   0 -22 -20    3.32    2.12
   0  22  20    1.91    2.70
   0 -22  20    4.60    2.71
   0  22  21    2.12    2.89
   0 -22  21    5.64    2.87
   0  22  21    5.58    4.31
   0  22  22    1.46    4.39
   0  22  22   -5.25    3.09
   0 -22  22   -1.50    3.05
   0 -23   0   -2.48    1.64
   0 -23   0   -0.53    1.76
   0  23   0   -0.39    1.78
   0  23   0   -1.73    2.22
   0 -23   0    0.78    2.46
   0  23  -1   41.50    2.43
   0 -23  -1   45.01    2.99
   0 -23   1   49.48    2.89
   0 -23  -1   43.82    2.29
   0 -23   1   45.76    2.34
   0  23   1   45.14    2.32
   0 -23   1   40.25    2.15
   0 -23  -1   38.12    2.28
   0  23   1   46.22    2.79
   0  23  -1   44.99    2.69
   0 -23   2   30.40    2.61
   0 -23  -2   24.44    2.41
   0  23   2   25.09    2.19
   0 -23   2   26.79    1.70
   0  23  -2   20.80    2.45
   0  23   2   26.41    2.73
   0  23   2   27.61    2.01
   0  23   2   27.74    2.49
   0  23  -2   28.01    2.43
   0 -23  -2   29.48    2.00
   0 -23   2   25.70    2.04
   0 -23  -2   27.10    2.05
   0  23   3    2.40    2.35
   0  23   3   -1.48    1.93
   0 -23  -3    2.44    1.71
   0 -23   3    2.08    1.34
   0  23   3    1.39    1.76
   0  23  -3   -1.00    2.22
   0 -23  -3    1.34    2.17
   0 -23   3    0.26    2.38
   0  23  -3    2.85    2.16
   0 -23  -3   -0.78    1.88
   0  23   4    6.03    1.91
   0  23  -4   10.10    2.24
   0  23   4   10.06    1.93
   0  23   4   12.13    2.44
   0 -23  -4    5.93    1.77
   0 -23  -4    9.64    2.03
   0 -23   4    7.06    2.37
   0  23  -4    6.45    2.17
   0  23  -5    3.66    2.12
   0  23   5    7.59    2.48
   0 -23   5    8.51    2.35
   0 -23   5    3.62    1.67
   0  23  -5    6.04    2.25
   0  23   5    2.49    1.97
   0  23   5    2.79    1.92
   0 -23  -5    5.42    2.10
   0 -23  -6    2.89    2.17
   0  23   6    4.63    0.87
   0 -23   6   10.88    2.41
   0  23  -6    7.60    2.14
   0 -23   6    6.23    1.73
   0  23   6    7.22    2.14
   0  23  -6    6.26    2.29
   0  23  -6    5.73    2.06
   0  23   6    4.41    1.90
   0  23  -7    2.79    2.24
   0 -23   7    1.21    2.33
   0 -23  -7    4.37    2.29
   0  23  -7    5.08    2.13
   0 -23  -7    4.04    2.25
   0  23   7    0.34    1.83
   0  23   7    4.49    1.06
   0 -23   7    2.70    1.08
   0 -23   7    0.26    1.72
   0  23  -8    2.00    1.41
   0 -23   8    2.09    1.75
   0 -23  -8    0.11    1.41
   0  23   8    2.70    1.22
   0 -23   8    3.07    1.26
   0  23  -8    2.29    2.38
   0  23  -8    0.07    2.10
   0 -23  -8   -0.97    2.30
   0 -23   8    0.71    2.28
   0 -23  -8    1.83    2.39
   0  23   8    2.11    1.28
   0 -23   9    3.92    2.21
   0 -23  -9    2.39    2.44
   0  23  -9    2.19    2.51
   0 -23  -9    0.57    1.56
   0  23  -9    0.04    1.54
   0 -23   9    0.47    1.39
   0  23   9    2.03    1.36
   0 -23   9    3.67    1.86
   0  23  -9    2.51    2.04
   0 -23  -9    0.78    2.31
   0 -23  10    9.97    2.19
   0  23 -10    6.69    2.61
   0 -23 -10    8.31    1.73
   0  23 -10    6.42    1.72
   0  23  10    9.69    1.51
   0 -23  10    4.56    1.55
   0 -23 -10    6.55    2.54
   0 -23  10    8.73    1.98
   0  23 -10   10.70    2.09
   0 -23 -10   10.44    2.40
   0 -23  11   -3.24    2.12
   0  23 -11    2.02    2.58
   0 -23 -11   -1.18    1.80
   0  23 -11    1.19    1.79
   0  23  11   -1.57    1.61
   0 -23  11   -1.99    1.63
   0 -23 -11   -1.76    2.61
   0 -23  11   -0.75    1.98
   0 -23 -11    0.20    2.36
   0  23 -11   -2.20    2.03
   0 -23  12    3.14    2.06
   0  23  12    2.43    1.73
   0 -23  12    3.85    1.74
   0  23 -12    1.43    2.55
   0 -23  12    2.51    2.07
   0 -23 -12    5.62    1.95
   0  23 -12    5.29    1.93
   0 -23 -12    4.38    2.68
   0  23 -12    5.38    2.02
   0 -23 -12    6.97    2.39
   0  23  13   -0.51    1.82
   0 -23  13   -1.79    1.84
   0 -23 -13    0.71    1.92
   0 -23  13   -2.25    2.15
   0 -23  13    1.46    1.95
   0  23 -13    1.40    2.48
   0  23 -13   -2.16    2.03
   0 -23 -13   -0.08    2.43
   0 -23 -13    0.32    2.01
   0  23 -13   -3.35    2.03
   0  23  14    4.29    1.93
   0 -23  14    1.43    1.92
   0  23 -14    0.96    2.74
   0 -23 -14    2.29    1.96
   0  23 -14    0.02    2.15
   0 -23 -14    3.39    2.12
   0 -23 -14    2.12    2.44
   0  23 -14    0.63    2.03
   0 -23  14    1.99    1.83
   0 -23  14   -0.09    2.27
   0 -23 -15   -1.48    1.95
   0  23 -15    3.08    2.03
   0 -23 -15    1.41    2.45
   0  23 -15   -5.34    2.26
   0 -23 -15   -1.38    2.25
   0 -23  15    0.61    2.02
   0  23  15    1.06    2.01
   0  23  15   -1.62    4.15
   0 -23 -16    7.67    2.00
   0  23 -16    4.92    2.13
   0 -23 -16    4.32    2.37
   0 -23  16    7.13    2.18
   0  23  16    4.28    2.16
   0  23  16   11.45    4.29
   0 -23 -17    0.61    2.02
   0  23 -17    0.17    2.49
   0 -23 -17    2.04    2.52
   0  23 -17   -3.41    2.12
   0  23  17   -0.84    2.27
   0 -23  17    0.20    2.31
   0  23  17   -4.30    4.32
   0 -23 -18   -2.92    3.30
   0  23 -18   -3.57    2.27
   0  23 -18   -1.02    2.13
   0  23  18    1.29    4.34
   0 -23 -18    1.65    2.64
   0  23 -18   -0.99    2.63
   0 -23 -18   -0.60    2.04
   0 -23  18   -0.83    2.41
   0  23  18   -0.15    2.40
   0  23 -19   -1.04    2.18
   0  23  19    1.97    2.53
   0 -23  19   -0.42    2.53
   0 -23 -19   -0.54    2.08
   0  23  19   -0.48    4.36
   0  23 -20    1.24    2.27
   0  23  20    1.46    2.69
   0 -23  20   -0.21    2.69
   0 -23 -20    0.96    2.11
   0  23  20    3.98    4.45
   0  23  21   -3.10    4.53
   0  23  21   -3.71    2.92
   0 -23  21    1.85    2.89
   0  23  22   -3.19    4.58
   0 -23  22    5.96    3.12
   0  23  22    2.00    3.09
   0 -24   0   24.25    2.03
   0 -24   0   23.38    1.91
   0  24   0   25.85    2.51
   0  24   0   18.46    2.07
   0 -24   0   26.90    2.76
   0 -24  -1    5.81    1.78
   0 -24   1    4.98    1.86
   0  24   1    7.04    2.38
   0  24  -1    4.34    2.33
   0 -24   1    4.59    1.65
   0 -24  -1    5.77    1.81
   0  24  -1    3.14    1.99
   0  24   1    7.01    1.87
   0 -24   1    8.62    2.60
   0  24  -2   58.78    3.18
   0  24  -2   66.77    3.14
   0  24   2   60.98    2.81
   0  24   2   67.99    3.18
   0 -24  -2   56.04    2.79
   0 -24   2   57.34    2.78
   0 -24   2   58.20    2.52
   0  24   2   57.74    2.92
   0 -24  -2   56.12    2.82
   0 -24   2   69.85    3.27
   0  24  -3   11.91    2.41
   0  24  -3    7.45    2.34
   0  24   3    7.49    1.93
   0  24   3    9.30    2.47
   0 -24  -3    5.40    1.82
   0 -24   3    9.40    1.44
   0  24   3   10.04    2.08
   0 -24  -3    9.28    2.43
   0 -24   3   13.42    2.54
   0 -24  -3    8.62    2.02
   0 -24  -4   16.16    1.89
   0  24   4   15.68    2.09
   0 -24   4   13.58    2.50
   0  24   4   14.43    2.57
   0  24  -4   14.30    2.39
   0 -24  -4   12.99    2.13
   0  24  -4   16.45    2.39
   0  24   4   15.97    2.02
   0  24   5   -1.33    2.03
   0 -24   5   -0.28    1.71
   0  24  -5    0.49    2.33
   0  24   5    2.48    2.01
   0 -24   5   -1.88    2.42
   0  24   5    0.64    2.53
   0  24  -5    1.55    2.23
   0 -24  -5    4.05    2.16
   0  24  -6   71.39    3.34
   0  24  -6   72.76    3.45
   0  24   6   66.00    3.16
   0  24  -6   79.83    3.40
   0 -24   6   86.61    3.50
   0 -24  -6   66.98    3.41
   0  24   6   86.60    3.38
   0 -24   6   67.50    3.05
   0 -24  -7   47.08    2.86
   0 -24   7   48.79    2.87
   0 -24   7   43.45    1.76
   0  24   7   42.35    1.78
   0 -24  -7   47.72    2.90
   0  24  -7   48.77    2.70
   0  24   7   41.86    2.46
   0  24  -7   52.97    2.86
   0 -24   7   45.19    2.40
   0 -24   8   -1.40    1.81
   0  24  -8   -2.18    2.43
   0  24   8    0.24    1.48
   0  24  -8   -0.25    1.35
   0 -24   8    0.28    1.17
   0  24   8    0.29    1.17
   0 -24   8   -1.01    2.32
   0 -24  -8    2.24    2.45
   0 -24  -8    0.42    2.36
   0  24  -8    0.73    2.18
   0  24  -9    2.82    2.18
   0 -24  -9    4.81    2.35
   0 -24   9    9.93    2.29
   0 -24  -9    7.00    1.54
   0  24  -9    5.78    2.59
   0  24  -9    3.02    1.54
   0  24   9    6.68    1.34
   0 -24   9    4.74    1.38
   0 -24  -9    4.18    2.48
   0 -24   9    8.46    1.92
   0 -24  10    3.50    1.94
   0  24 -10    2.64    1.64
   0 -24 -10   -0.52    1.68
   0  24 -10    0.65    2.13
   0 -24 -10    2.56    2.36
   0 -24  10    3.90    2.22
   0 -24 -10    6.61    2.59
   0  24 -10    6.43    2.67
   0  24  10    0.07    1.44
   0 -24  10    0.05    1.50
   0 -24  11   -0.69    1.98
   0 -24 -11   -0.31    1.77
   0  24 -11    2.72    1.78
   0 -24 -11    2.31    2.38
   0  24 -11    1.23    2.08
   0 -24  11    0.92    2.16
   0 -24 -11   -0.27    2.70
   0  24 -11    2.01    2.69
   0 -24  11    2.50    1.57
   0  24  11    1.90    1.57
   0 -24  12    2.08    2.07
   0  24  12    1.42    1.67
   0 -24  12    2.39    1.66
   0 -24 -12    2.07    2.41
   0  24 -12    3.33    2.10
   0 -24  12    2.46    2.06
   0 -24 -12    2.88    2.73
   0  24 -12    3.66    2.67
   0 -24 -12    3.39    1.90
   0  24 -12   -1.25    1.92
   0  24 -13    2.32    2.11
   0 -24 -13    0.80    2.41
   0 -24  13   -0.17    2.12
   0 -24 -13    6.20    2.79
   0 -24  13    4.55    1.79
   0  24  13    4.77    1.79
   0  24 -13    3.02    2.62
   0  24 -13    2.77    2.00
   0 -24 -13    3.39    2.01
   0 -24  13    3.67    1.99
   0 -24  14    2.23    1.85
   0  24 -14   -1.76    2.12
   0 -24 -14   -0.17    2.46
   0  24  14    0.94    1.88
   0 -24  14   -1.06    1.89
   0  24 -14    3.45    2.74
   0 -24 -14   -0.44    2.09
   0  24 -14    3.21    2.11
   0  24 -15    2.49    2.14
   0  24 -15   -2.21    2.22
   0 -24 -15    3.66    2.23
   0  24  15    1.27    2.00
   0 -24  15    5.56    2.03
   0  24  15   -1.94    4.35
   0  24 -16    0.33    2.14
   0 -24  16    4.76    2.15
   0  24  16    2.22    2.14
   0  24 -16    4.92    2.37
   0 -24 -16    3.23    2.35
   0  24  16    7.72    4.38
   0 -24 -17    0.20    2.51
   0  24 -17   -0.70    2.52
   0  24  17    0.94    4.52
   0  24 -17    4.46    2.20
   0 -24 -17    1.88    2.05
   0  24  17   -0.02    2.26
   0 -24  17   -1.36    2.26
   0 -24 -18    9.18    2.69
   0  24  18   10.68    4.53
   0 -24 -18    4.81    3.48
   0 -24 -18    3.56    2.08
   0 -24  18    5.82    2.42
   0  24  18    3.63    2.39
   0  24 -18    4.18    2.25
   0 -24  19    1.89    2.55
   0  24  19   -0.02    2.54
   0  24  19    4.93    4.57
   0  24 -19    0.45    2.33
   0 -24  20    0.62    2.76
   0  24  20    4.51    2.75
   0  24  20    4.72    4.60
   0  24 -20    0.95    2.41
   0  24  21   -3.40    4.74
   0  24  21   -6.56    2.89
   0 -24  21    0.27    2.92
   0 -24  22   -5.12    3.11
   0 -25   0   -1.09    2.70
   0  25   0    1.78    1.98
   0 -25   0    3.00    1.79
   0 -25   0    1.70    1.86
   0  25   0    2.71    2.47
   0 -25  -1   -0.68    1.86
   0 -25   1    3.18    1.87
   0 -25   1    0.71    1.68
   0 -25   1    4.14    2.68
   0 -25  -1    5.24    1.87
   0  25   1    1.45    2.19
   0  25  -1   -0.57    2.15
   0  25   1    3.65    1.92
   0  25   1    0.26    2.49
   0  25  -1    3.03    2.45
   0  25  -2    7.71    2.44
   0  25   2   11.41    2.57
   0  25  -2    5.82    2.55
   0 -25   2    8.29    2.66
   0  25   2    8.02    2.18
   0 -25   2    6.86    1.98
   0 -25  -2    3.02    1.91
   0 -25   2    7.03    1.58
   0 -25  -2    9.18    2.02
   0  25   2    8.37    2.06
   0  25   3   -0.13    2.56
   0  25  -3    5.76    2.40
   0 -25   3    5.41    1.44
   0 -25  -3    4.87    2.48
   0 -25   3    5.85    2.59
   0  25   3    7.31    2.05
   0 -25  -3    6.10    2.07
   0  25   3    5.43    2.17
   0 -25  -3    5.72    1.92
   0  25  -3    6.79    2.51
   0 -25   4   21.95    2.66
   0  25  -4   19.11    2.53
   0  25   4   21.52    2.19
   0 -25  -4   20.21    2.05
   0 -25  -4   15.69    2.26
   0  25   4   15.58    2.23
   0  25   4   21.62    2.71
   0  25  -4   20.79    2.57
   0 -25   5   20.49    2.62
   0 -25   5   16.18    1.95
   0  25  -5   23.97    2.55
   0  25   5   17.74    2.25
   0 -25  -5   17.91    2.03
   0  25  -5   23.36    2.48
   0  25   5   20.37    2.74
   0  25   5   14.35    2.21
   0 -25  -5   19.22    2.33
   0 -25  -6    2.53    2.29
   0 -25   6   -1.12    1.80
   0  25  -6   -2.53    2.44
   0  25   6   -1.94    2.16
   0  25  -6    5.24    2.19
   0  25   6    5.04    2.06
   0  25  -6    0.26    2.33
   0 -25   6   -0.81    2.48
   0 -25   7   18.76    2.52
   0 -25  -7   12.23    2.52
   0  25   7   22.53    2.35
   0  25  -7   16.08    2.53
   0 -25   7   16.21    1.93
   0  25  -7   15.47    2.44
   0  25   7   15.96    2.09
   0 -25  -7   16.56    2.53
   0  25  -7   15.64    2.39
   0 -25   8    1.99    1.06
   0  25   8    1.11    1.08
   0  25  -8    0.35    2.45
   0 -25   8    1.63    2.37
   0  25  -8    4.29    2.24
   0 -25  -8    2.79    2.34
   0 -25  -8    3.47    2.44
   0 -25   8    1.36    1.86
   0  25   8    2.57    1.65
   0  25  -9    6.11    1.52
   0 -25   9    7.60    1.90
   0  25  -9   10.24    2.25
   0 -25  -9    5.88    2.41
   0 -25   9    8.22    1.32
   0  25   9    8.79    1.28
   0 -25   9    7.93    2.33
   0 -25  -9    9.39    2.57
   0  25  -9   11.01    2.64
   0  25 -10   -4.99    2.24
   0 -25 -10   -2.32    2.44
   0 -25  10    1.52    1.94
   0  25  10   -1.00    1.39
   0 -25  10    1.78    1.41
   0 -25  10    0.63    2.27
   0  25 -10    0.43    1.62
   0 -25 -10    2.34    2.61
   0 -25 -10   -0.73    1.63
   0  25 -10    3.50    2.73
   0 -25  11    1.69    2.19
   0  25 -11    3.31    2.76
   0  25  11    1.09    1.51
   0 -25 -11    2.98    2.71
   0 -25 -11   -1.70    2.48
   0  25 -11   -2.84    2.21
   0 -25  11    0.53    1.55
   0 -25  11   -2.09    2.01
   0 -25 -11    2.59    1.76
   0  25 -11    1.57    1.73
   0 -25 -12    5.32    1.91
   0  25 -12    2.65    1.89
   0 -25  12    2.36    2.07
   0  25 -12    6.35    2.76
   0 -25 -12    7.35    2.47
   0  25 -12    7.94    2.25
   0 -25  12    3.67    1.67
   0  25  12    3.75    1.64
   0 -25  12    2.84    2.14
   0 -25 -12    6.94    2.77
   0 -25 -13   10.07    2.00
   0  25 -13    7.59    2.01
   0 -25  13    6.27    2.16
   0 -25 -13    4.53    2.84
   0 -25  13    8.28    2.07
   0  25 -13    8.00    2.72
   0 -25  13    8.44    1.81
   0  25  13    5.18    1.75
   0 -25 -13   11.12    2.52
   0  25 -13    6.75    2.22
   0 -25 -14    2.25    2.94
   0  25 -14    1.33    2.11
   0 -25 -14    0.54    2.10
   0  25 -14   -3.34    2.23
   0  25 -14   -1.90    2.78
   0  25  14    0.41    1.84
   0 -25  14   -1.78    1.89
   0  25 -15   -2.36    2.23
   0 -25 -15   -0.47    2.20
   0  25 -15    0.54    2.24
   0  25  15   -2.20    4.34
   0  25  15    4.74    1.98
   0 -25  15    1.57    2.00
   0  25 -16    0.30    2.28
   0  25 -16   -1.00    2.36
   0 -25 -16    0.24    2.37
   0  25  16    5.14    4.48
   0 -25  16   -1.99    2.13
   0  25  16    3.57    2.12
   0  25 -17    9.04    2.33
   0 -25 -17    2.05    2.49
   0  25  17    2.80    4.57
   0 -25  17    2.09    2.24
   0  25  17    3.34    2.23
   0  25 -18   -1.20    2.36
   0 -25 -18    3.85    2.67
   0  25  18    3.36    4.61
   0 -25  18   -0.18    2.38
   0  25  18   -0.55    2.36
   0  25  19   -2.11    2.54
   0 -25  19   -1.77    2.56
   0  25  19   -0.88    4.70
   0  25 -19    3.68    2.44
   0  25  20   -1.27    2.71
   0 -25  20   -0.93    2.76
   0  25  20    4.11    4.81
   0  25 -20    2.33    2.53
   0 -25  21   -0.64    2.88
   0  26   0   17.94    2.21
   0  26   0   22.26    2.70
   0 -26   0   17.64    2.00
   0 -26   0   21.71    2.03
   0 -26   1   29.59    2.22
   0 -26  -1   26.46    2.19
   0 -26   1   34.12    2.94
   0  26  -1   29.14    2.93
   0 -26  -1   27.28    2.18
   0 -26   1   25.13    1.99
   0  26  -1   27.49    2.71
   0  26   1   27.18    2.75
   0  26   1   27.00    2.31
   0  26   1   25.57    2.52
   0  26   2    6.56    2.29
   0  26   2    9.39    2.65
   0  26  -2    9.12    2.54
   0 -26   2    8.29    2.03
   0 -26  -2    7.19    1.96
   0 -26  -2   11.83    2.06
   0  26  -2   10.65    2.66
   0 -26   2    6.07    2.74
   0  26   2    3.84    2.04
   0 -26   2   10.32    1.65
   0  26   3    4.72    2.24
   0  26  -3    7.61    2.47
   0  26  -3    7.70    2.51
   0 -26   3    3.24    1.48
   0  26   3    7.08    2.08
   0  26   3    5.87    2.63
   0 -26   3    7.25    2.00
   0 -26   3    5.07    2.69
   0 -26  -3    6.21    1.92
   0 -26  -3    5.74    2.12
   0 -26  -4   31.95    2.25
   0  26  -4   30.08    2.72
   0  26   4   34.86    2.90
   0 -26   4   36.36    2.86
   0  26   4   23.46    2.44
   0  26  -4   28.35    2.77
   0 -26  -4   30.65    2.47
   0  26   4   27.64    2.39
   0 -26  -5   25.20    2.18
   0  26   5   28.74    2.42
   0 -26  -5   25.04    2.54
   0  26  -5   29.20    2.73
   0  26   5   28.39    2.40
   0 -26   5   28.31    2.74
   0  26   5   28.65    2.93
   0  26  -5   25.80    2.70
   0 -26   6   -1.23    1.87
   0  26  -6   -0.78    2.51
   0  26   6    4.26    2.24
   0 -26  -6    2.53    2.38
   0 -26   6    0.56    2.54
   0  26  -6   -0.50    2.40
   0  26   6    2.61    2.15
   0  26  -6    3.24    2.22
   0 -26  -6   -1.22    1.94
   0 -26  -7   11.59    2.52
   0  26  -7    6.14    2.44
   0 -26   7    8.04    1.94
   0  26   7   14.30    2.33
   0  26  -7    7.74    2.56
   0  26  -7   18.03    2.43
   0 -26   7    7.70    2.52
   0  26   7   11.02    2.15
   0 -26  -7    9.40    2.49
   0  26  -8   -0.95    2.37
   0  26  -8   -1.77    2.50
   0 -26  -8   -1.54    2.47
   0  26   8   -0.28    1.01
   0  26  -8    3.52    2.53
   0 -26   8    0.53    1.88
   0  26   8   -0.56    2.28
   0 -26  -8    1.15    2.51
   0  26   8   -1.24    1.78
   0 -26   8   -0.87    2.45
   0 -26   9   -2.34    1.91
   0  26  -9   -3.78    2.67
   0 -26   9   -2.15    2.39
   0  26   9   -0.63    1.18
   0 -26   9   -0.53    1.18
   0 -26  -9   -2.17    2.56
   0 -26  -9   -2.16    2.43
   0  26  -9   -0.62    2.31
   0 -26  10    1.20    1.94
   0  26 -10    0.84    1.57
   0 -26 -10    1.16    2.65
   0 -26  10    2.21    2.31
   0  26  10    3.54    1.34
   0 -26  10    2.15    1.36
   0  26 -10    2.76    2.30
   0 -26 -10    3.94    2.44
   0  26 -10   -2.77    2.81
   0  26 -11    8.65    2.35
   0 -26 -11    9.80    2.50
   0 -26  11   11.87    2.27
   0 -26  11    8.52    2.00
   0 -26 -11   11.18    2.72
   0  26  11    6.36    1.50
   0 -26  11    6.34    1.52
   0  26 -11    7.14    1.76
   0 -26 -11    8.05    1.81
   0  26 -11    6.71    2.88
   0  26 -12    8.97    2.33
   0 -26  12    9.54    2.23
   0  26  12    8.81    1.61
   0 -26  12   10.35    1.66
   0  26 -12    9.26    2.87
   0 -26 -12    9.98    2.81
   0 -26 -12    8.67    1.90
   0  26 -12    5.63    1.89
   0 -26  12    9.37    2.12
   0 -26  13    0.29    1.76
   0  26  13    0.36    1.70
   0  26 -13    0.07    2.85
   0  26 -13    4.83    2.28
   0 -26 -13   -0.45    2.91
   0  26 -13   -0.27    1.97
   0 -26 -13    0.56    2.00
   0 -26 -14    3.19    2.10
   0  26 -14    3.70    2.09
   0 -26 -14    3.66    3.07
   0 -26  14   -0.13    1.85
   0  26 -14    1.12    2.84
   0  26 -14    1.64    2.33
   0  26  14   -0.23    1.84
   0  26 -15    5.14    2.38
   0  26  15    3.01    4.53
   0 -26  15    2.67    1.99
   0  26  15    7.57    1.96
   0 -26 -15    7.75    3.18
   0 -26 -15    3.20    2.25
   0  26 -15    6.33    2.22
   0  26 -16    4.49    2.39
   0 -26 -16    6.02    2.36
   0 -26  16    1.26    2.11
   0  26  16    2.22    2.08
   0  26  17   -1.31    4.69
   0  26 -17    3.19    2.41
   0 -26 -17    6.13    2.51
   0 -26  17    2.00    2.22
   0  26  17   -0.79    2.22
   0  26 -18   -0.99    2.45
   0  26  18   -1.57    4.81
   0 -26  18    3.08    2.37
   0  26  18    2.53    2.38
   0  26 -19   -1.78    2.52
   0  26  19    1.42    4.91
   0 -26  19    4.68    2.55
   0  26  20   -0.32    5.00
   0 -26  20    4.96    2.73
   0 -26  21    1.01    2.90
   0  27   0   -1.25    2.40
   0 -27   0   -2.25    1.99
   0  27   0   -2.85    2.20
   0 -27   0    1.89    1.87
   0  27   0    2.08    2.65
   0 -27   1   -0.83    2.02
   0 -27  -1    1.53    1.99
   0  27   1    1.30    2.63
   0  27  -1   -0.84    2.62
   0  27  -1   -5.00    2.81
   0 -27  -1   -1.33    2.02
   0  27   1   -0.13    2.11
   0  27   1   -0.75    2.38
   0 -27   1    0.12    1.79
   0 -27   2    3.27    2.04
   0 -27  -2    6.87    2.01
   0  27  -2    0.68    2.59
   0  27   2    4.34    2.65
   0  27  -2    4.90    2.75
   0 -27  -2    9.58    2.12
   0  27   2    0.64    2.35
   0 -27   2    3.08    1.69
   0 -27   2    8.06    2.80
   0  27   2    5.55    2.14
   0  27   3   29.19    2.44
   0  27  -3   29.06    2.79
   0 -27  -3   25.76    2.23
   0  27  -3   26.78    2.85
   0 -27   3   33.93    2.95
   0  27   3   25.54    2.52
   0 -27   3   23.60    2.30
   0  27   3   27.95    2.91
   0 -27  -3   30.00    2.40
   0  27   4   22.61    2.48
   0  27   4   25.65    2.42
   0  27  -4   26.19    2.77
   0  27   4   28.50    2.95
   0  27  -4   21.42    2.79
   0 -27  -4   27.86    2.27
   0 -27  -4   22.88    2.44
   0 -27   4   33.53    2.86
   0  27   5    3.22    2.30
   0  27   5    1.30    2.32
   0  27   5    4.84    2.80
   0  27  -5    3.17    2.61
   0 -27  -5   -0.23    2.33
   0  27  -5   -0.21    2.60
   0 -27  -5   -0.67    1.98
   0 -27   5   -1.43    2.69
   0 -27  -6    0.89    2.42
   0 -27  -6    1.51    2.02
   0  27   6    1.17    2.27
   0  27  -6    1.05    2.60
   0  27   6   -2.62    2.32
   0  27  -6    3.71    2.57
   0  27  -6    0.34    2.26
   0 -27   6    0.20    2.62
   0 -27  -7    5.80    2.45
   0 -27  -7    3.31    1.97
   0  27   7    2.94    2.36
   0 -27   7    4.36    1.92
   0  27  -7    5.56    2.60
   0 -27  -7    4.64    2.60
   0 -27   7    4.50    2.59
   0  27  -7    6.96    2.43
   0  27  -7    7.24    2.50
   0  27   7    2.48    2.17
   0 -27  -8    0.85    2.53
   0  27  -8    4.06    2.47
   0 -27   8    5.72    2.49
   0  27  -8    5.72    2.63
   0 -27   8    2.71    1.91
   0  27   8    3.60    2.37
   0  27   8    1.19    1.87
   0 -27  -8    3.33    2.57
   0  27  -8    4.00    2.58
   0 -27   9   -1.97    2.44
   0 -27  -9    0.56    2.54
   0 -27   9   -2.70    1.94
   0 -27  -9    1.52    2.52
   0  27  -9   -2.06    2.39
   0  27  -9    0.73    2.71
   0  27   9   -0.82    1.09
   0 -27   9   -1.10    1.07
   0 -27 -10    1.40    2.61
   0 -27  10   -3.89    1.96
   0  27 -10   -2.31    2.41
   0 -27  10    1.72    2.37
   0  27 -10    0.40    2.81
   0  27  10   -1.55    1.25
   0 -27  10    1.39    1.26
   0 -27 -11   -2.06    2.75
   0  27 -11   -2.22    2.36
   0 -27  11   -0.59    1.99
   0 -27  11   -0.65    1.42
   0  27  11   -0.95    1.38
   0 -27  11   -1.01    2.30
   0  27 -11    0.96    2.94
   0 -27 -12    0.50    2.82
   0  27 -12    7.30    2.96
   0 -27  12    0.96    1.56
   0  27  12    0.13    1.52
   0  27 -12    2.30    2.36
   0  27 -12    3.73    1.82
   0 -27 -13   -0.79    1.97
   0  27 -13    0.42    2.93
   0  27  13    1.38    1.67
   0 -27  13   -1.71    1.69
   0 -27 -13   -1.60    3.03
   0  27 -13    0.31    1.97
   0  27 -13    1.90    2.40
   0  27 -14   -1.37    2.41
   0 -27  14    1.15    1.83
   0  27  14    2.76    1.79
   0 -27 -14    5.30    3.12
   0  27 -14    2.13    2.96
   0 -27 -14   -1.27    2.13
   0 -27 -15    8.64    2.29
   0  27  15    9.06    1.96
   0 -27  15    7.31    1.98
   0  27 -15    6.43    2.47
   0 -27 -15    7.61    3.28
   0  27  16   -0.23    4.74
   0 -27 -16   -1.23    3.40
   0  27 -16    3.60    2.46
   0 -27  16   -0.40    2.09
   0  27  16   -3.09    2.05
   0 -27 -16   -0.81    2.39
   0 -27  17    3.60    2.23
   0  27 -17    2.97    2.51
   0  27  17   -0.98    4.87
   0 -27  18    2.82    2.36
   0  27 -18    2.83    2.58
   0 -27  19   -1.54    2.57
   0  27 -19    5.43    2.70
   0  27  19    5.94    5.10
   0 -27  20   -1.65    2.74
   0 -28   0   -0.89    2.06
   0  28   0    1.44    2.71
   0 -28   0    0.06    1.90
   0  28   0    1.88    2.50
   0  28   0   -2.52    2.32
   0  28   1    0.06    2.43
   0 -28   1    0.26    2.06
   0 -28  -1   -1.27    2.02
   0  28  -1   -6.78    2.91
   0 -28   1    0.39    1.82
   0 -28  -1   -1.99    2.02
   0  28  -1    1.44    2.70
   0  28   1   -1.36    2.70
   0  28   1   -0.86    2.27
   0  28   2    6.58    2.28
   0 -28   2   10.84    1.75
   0 -28   2    6.31    2.14
   0 -28  -2    9.44    2.05
   0 -28  -2    9.09    2.15
   0  28   2   12.32    2.49
   0  28  -2    4.02    2.68
   0  28   2    8.90    2.79
   0  28  -2    7.23    2.83
   0  28   3   21.17    2.93
   0  28   3   24.63    2.45
   0  28   3   19.79    2.52
   0  28  -3   20.43    2.80
   0 -28  -3   20.42    2.36
   0  28  -3   23.00    2.88
   0 -28   3   22.29    2.28
   0 -28  -3   26.61    2.26
   0 -28   4   57.37    3.28
   0 -28  -4   48.94    2.68
   0 -28   4   46.17    2.77
   0 -28  -4   43.03    2.87
   0  28   4   48.01    3.32
   0  28  -4   42.34    3.20
   0  28  -4   43.43    3.16
   0  28   4   48.11    2.89
   0  28   4   52.53    2.90
   0 -28   5   -0.85    2.76
   0  28   5   -1.45    2.33
   0  28   5    2.07    2.87
   0 -28  -5   -2.82    2.10
   0  28  -5   -0.08    2.24
   0  28  -5    3.82    2.68
   0  28  -5   -4.56    2.67
   0  28   5   -0.45    2.35
   0 -28  -5   -3.31    2.35
   0  28  -6   15.03    2.77
   0  28   6   12.71    2.47
   0 -28  -6   12.43    2.46
   0 -28   6   13.12    2.75
   0 -28  -6   15.63    2.14
   0  28  -6   10.96    2.36
   0  28   6   10.27    2.37
   0  28  -6    8.81    2.70
   0  28   7   14.47    2.49
   0 -28   7   11.72    2.06
   0  28  -7    9.52    2.73
   0 -28  -7   11.90    2.58
   0 -28  -7    9.58    2.75
   0 -28   7   12.43    2.68
   0 -28  -7   14.08    2.12
   0  28  -7   12.16    2.49
   0  28  -7    9.98    2.62
   0  28   7    9.10    2.26
   0  28  -8   33.72    2.79
   0 -28   8   31.76    2.80
   0  28  -8   29.16    2.85
   0 -28  -8   24.96    2.30
   0 -28  -8   33.29    2.92
   0 -28  -8   26.28    2.79
   0  28   8   23.28    2.21
   0  28   8   29.42    2.66
   0 -28   8   27.23    2.26
   0  28  -9    1.45    2.76
   0 -28   9   -2.46    2.00
   0  28   9   -1.87    2.39
   0  28  -9   -2.84    2.52
   0 -28  -9   -0.84    2.58
   0 -28   9   -3.74    2.51
   0  28 -10    4.57    2.91
   0 -28  10   -1.43    2.02
   0 -28  10   -1.81    1.16
   0  28  10   -1.09    1.16
   0 -28 -10    0.77    2.70
   0  28 -10   -4.24    2.53
   0 -28  10   -2.91    2.43
   0  28  11    1.38    1.28
   0 -28  11    2.03    1.32
   0 -28 -11    4.61    2.80
   0  28 -11    3.05    2.51
   0  28 -11    6.34    3.09
   0 -28  12    1.41    1.51
   0  28  12    3.13    1.46
   0 -28 -12    2.32    2.92
   0  28 -12    2.88    2.46
   0  28 -12    9.14    3.10
   0  28  13    0.76    1.62
   0 -28  13    1.46    1.64
   0  28 -13    2.36    2.50
   0  28 -13    3.23    3.12
   0 -28 -13   -2.34    3.09
   0  28 -14    1.87    3.05
   0 -28  14    1.15    1.76
   0  28  14    3.77    1.74
   0 -28 -14   -2.91    3.20
   0  28 -14    0.02    2.54
   0 -28  15   -2.62    1.92
   0  28  15   -0.79    1.89
   0 -28 -15    1.65    2.27
   0  28 -15   -1.98    2.55
   0 -28 -15   -1.28    3.29
   0 -28  16   -0.01    2.07
   0  28 -16    1.14    2.58
   0  28  16   -3.91    4.84
   0 -28  17   -2.07    2.21
   0  28 -17   -0.95    2.64
   0  28  17    1.27    5.04
   0 -28  18    3.27    2.34
   0  28 -18    1.51    2.73
   0 -29   0    1.76    2.09
   0  29   0   -0.75    2.60
   0  29   0    0.31    2.45
   0  29   0   -3.28    2.76
   0 -29   0   -2.60    1.99
   0 -29  -1   -0.75    2.10
   0 -29   1   -1.06    2.12
   0  29   1   -4.53    2.56
   0  29  -1    5.19    2.63
   0  29  -1    4.44    3.02
   0  29   1    2.62    2.36
   0  29  -1    3.75    2.83
   0  29   1    4.35    2.82
   0 -29  -1   -2.57    2.05
   0 -29   1   -1.55    1.87
   0 -29   2    2.03    2.13
   0  29   2    3.53    2.87
   0 -29  -2    2.79    2.08
   0 -29   2    1.33    1.68
   0 -29  -2    4.28    2.19
   0  29  -2    3.12    2.93
   0  29   2   -2.82    2.36
   0  29   2    2.36    2.47
   0  29  -2    6.63    2.77
   0  29   3    8.77    2.90
   0 -29   3    8.09    2.20
   0 -29  -3    7.47    2.12
   0  29  -3    5.82    2.80
   0  29  -3    3.13    2.87
   0  29   3    7.56    2.46
   0  29   3    3.91    2.49
   0 -29  -3    5.37    2.30
   0  29   4   -7.23    2.97
   0 -29   4    1.50    2.15
   0 -29  -4   -3.35    2.11
   0  29   4    1.32    2.41
   0  29  -4    1.23    2.81
   0  29   4    6.30    2.46
   0 -29  -4    2.27    2.34
   0  29  -4    1.20    2.73
   0  29   5    2.60    2.43
   0 -29  -5    0.51    2.08
   0  29  -5    2.76    2.71
   0 -29  -5    1.29    2.38
   0  29   5    2.52    2.94
   0  29  -5   -0.37    2.26
   0  29  -5    1.19    2.80
   0  29   5    3.07    2.45
   0 -29  -6   -2.06    2.48
   0 -29  -6    3.01    2.10
   0  29   6    5.84    2.43
   0  29  -6    1.80    2.32
   0  29  -6    0.99    2.73
   0  29   6    4.79    2.38
   0 -29  -7    1.74    2.57
   0 -29  -7    0.55    2.08
   0  29   7   -2.87    2.50
   0  29  -7    0.67    2.47
   0  29  -7   -0.75    2.67
   0  29   7   -1.13    2.33
   0 -29  -8   -1.51    2.09
   0  29  -8   -1.23    2.68
   0 -29  -8   -0.72    2.59
   0  29  -8    0.82    2.60
   0  29   8    2.02    2.02
   0 -29   8   -0.49    2.03
   0  29   8   -2.42    2.42
   0 -29  -9    1.59    2.71
   0  29  -9   -0.38    2.78
   0 -29  -9   -2.50    2.06
   0  29   9    1.87    2.42
   0  29  -9   -3.97    2.62
   0  29 -10    4.62    2.99
   0  29 -10    5.88    2.61
   0  29  10    1.36    2.41
   0 -29 -10    0.76    2.84
   0  29 -11   -6.02    2.65
   0  29 -11    3.02    3.19
   0 -29 -11   -1.21    2.96
   0 -29  11    0.25    1.25
   0  29  11   -0.72    1.23
   0  29 -12    7.67    2.64
   0  29 -12    1.78    3.18
   0 -29 -12    3.75    3.08
   0  29  12    5.12    1.40
   0 -29  12    2.24    1.43
   0  29 -13    0.50    2.59
   0  29 -13    6.83    3.20
   0 -29  13    1.20    1.56
   0 -29 -13    0.61    3.16
   0  29 -14    6.17    3.18
   0 -29  14    0.92    1.72
   0  29 -14    4.56    2.64
   0 -29 -14    0.34    3.27
   0 -29  15   -2.88    1.88
   0 -29 -15    0.77    3.43
   0  29 -15    2.26    2.65
   0  29 -16    2.80    2.72
   0 -29  16    2.83    2.01
   0  29  16   -3.23    5.12
   0 -29  17   -0.10    2.16
   0  29 -17    0.21    2.78
   0  29 -18    5.85    2.89
   0 -30   0   -0.38    2.19
   0  30   0    2.37    2.62
   0  30   0    0.93    2.81
   0 -30   0    1.55    1.99
   0  30   0    0.16    2.64
   0  30  -1    1.69    3.03
   0 -30   1    1.95    2.17
   0 -30  -1    1.70    2.15
   0  30   1    0.86    2.49
   0  30  -1   -0.90    2.89
   0  30   1    6.35    2.88
   0 -30   1    1.94    1.89
   0 -30  -1    4.11    2.11
   0  30   1    4.01    2.67
   0  30  -1    3.22    2.72
   0  30  -2   -0.42    3.05
   0 -30   2   -0.58    2.18
   0  30   2   -0.58    2.93
   0 -30  -2    2.69    2.18
   0  30   2    1.04    2.41
   0  30  -2    2.23    2.86
   0 -30  -2   -0.97    2.22
   0  30  -2    3.00    2.73
   0  30   2    5.28    2.58
   0  30  -3    3.31    2.99
   0  30   3   -3.90    2.50
   0  30   3    4.72    2.61
   0 -30  -3    2.34    2.16
   0  30  -3    1.04    2.79
   0 -30  -3    5.36    2.31
   0 -30   3    0.22    2.27
   0  30   3   -0.21    2.95
   0  30   4    5.53    2.53
   0 -30  -4    5.61    2.39
   0  30  -4    5.96    2.91
   0  30   4   10.94    2.61
   0 -30  -4    8.78    2.15
   0  30   4    5.70    3.01
   0 -30   4    4.36    2.21
   0  30   5    2.72    3.00
   0  30  -5    0.18    2.25
   0 -30  -5   -1.55    2.14
   0  30   5    0.22    2.51
   0  30   5    2.21    2.54
   0  30  -5    0.30    2.84
   0 -30  -5    1.84    2.42
   0  30   6    0.57    2.46
   0 -30  -6    4.21    2.16
   0 -30  -6    4.95    2.54
   0  30  -6    3.19    2.34
   0  30   6   -0.74    2.52
   0  30  -6    2.13    2.80
   0  30   7    0.85    2.37
   0 -30  -7    3.76    2.14
   0 -30  -7   -0.68    2.61
   0  30  -7    4.82    2.47
   0  30   7   -1.26    2.53
   0  30  -7    0.34    2.79
   0  30   8    4.61    2.07
   0  30  -8    0.40    2.66
   0  30  -8    1.50    2.76
   0 -30  -8    0.56    2.72
   0  30   8   -5.48    2.52
   0 -30  -8    0.10    2.14
   0  30  -9   -1.69    2.86
   0  30   9    5.16    2.44
   0 -30  -9    2.27    2.84
   0  30  -9   -0.26    2.80
   0 -30  -9   -1.21    2.14
   0  30 -10    8.34    2.80
   0  30  10   10.91    2.50
   0 -30 -10   10.37    2.94
   0  30 -10    9.94    3.10
   0 -30 -10    8.90    2.21
   0  30 -11    2.94    2.75
   0  30  11    1.46    2.47
   0 -30 -11    0.59    2.14
   0 -30 -11   -0.57    3.04
   0  30 -11    2.83    3.22
   0  30 -12    9.53    3.35
   0  30 -12    5.95    2.79
   0 -30  12    6.29    1.38
   0 -30 -12    5.32    3.13
   0  30 -13    2.34    3.34
   0 -30 -13    1.49    3.22
   0  30 -13    0.73    2.77
   0 -30  13    0.28    1.46
   0 -30 -14    3.02    3.38
   0  30 -14    2.10    2.77
   0 -30  14   -0.96    1.63
   0  30 -15    3.37    2.86
   0 -30  15   -0.31    1.79
   0  30 -16    3.78    2.90
   0  30 -17    1.02    2.98
   0  30 -18    4.97    3.07
   0 -31   0    2.14    2.02
   0  31   0    5.40    2.95
   0 -31   0    0.93    2.19
   0  31   0   -0.13    2.74
   0 -31   1    1.02    2.23
   0 -31  -1   -1.92    2.17
   0 -31   1   -0.43    1.85
   0 -31  -1    0.44    2.15
   0  31  -1    4.33    2.95
   0  31   1   -2.09    2.97
   0  31   1   -1.64    2.71
   0  31  -1   -0.72    2.77
   0  31   1   -0.07    2.62
   0  31  -1    0.16    3.24
   0  31  -2   -0.14    3.13
   0 -31  -2   -2.61    2.27
   0 -31   2    2.37    2.26
   0  31   2   -0.46    2.98
   0  31  -2    1.17    2.79
   0  31   2    2.19    2.70
   0  31   2   -3.35    2.59
   0 -31  -2   -1.32    2.15
   0  31  -3    6.91    3.14
   0 -31  -3   15.40    2.35
   0 -31   3   10.31    2.36
   0  31   3   10.28    3.11
   0  31   3   10.77    2.71
   0  31  -3    7.04    2.92
   0  31   3    5.82    2.63
   0 -31  -3   11.29    2.23
   0  31  -4    2.81    3.03
   0  31   4    7.14    2.69
   0  31   4    7.72    2.60
   0 -31  -4    1.36    2.43
   0 -31  -4    6.51    2.22
   0  31   4    2.41    3.03
   0 -31   4    8.16    2.28
   0 -31  -5    1.97    2.47
   0  31  -5   -2.76    2.36
   0  31   5    1.05    2.64
   0  31   5    0.23    2.55
   0  31  -5    4.90    2.99
   0  31   5    0.38    3.14
   0 -31  -5   -1.47    2.18
   0 -31  -6    5.87    2.19
   0  31   6    7.62    2.57
   0  31  -6    0.58    2.38
   0 -31  -6    5.51    2.59
   0  31   6    7.60    2.58
   0  31  -6    5.23    2.93
   0  31   7   -0.88    2.48
   0 -31  -7    0.68    2.67
   0 -31  -7    3.20    2.23
   0  31  -7    0.05    2.50
   0  31   7    3.34    2.64
   0  31  -7   -0.93    2.91
   0 -31  -8    8.09    2.83
   0 -31  -8   10.89    2.30
   0  31  -8   10.34    2.74
   0  31   8   13.89    2.68
   0  31  -8   10.28    2.96
   0 -31  -9    2.81    2.89
   0 -31  -9    5.73    2.23
   0  31  -9    4.91    2.90
   0  31  -9    6.15    2.91
   0  31   9   -0.27    2.55
   0 -31 -10   -1.45    2.97
   0  31  10    2.84    2.54
   0 -31 -10   -1.35    2.24
   0  31 -10    0.78    2.91
   0  31 -10    0.39    3.13
   0 -31 -11   -5.75    3.12
   0  31  11    1.07    2.48
   0 -31 -11    0.91    2.19
   0  31 -11   -1.72    2.92
   0  31 -11    1.54    3.32
   0 -31 -12   -2.70    3.19
   0  31  12    5.46    2.47
   0  31 -12    2.71    2.90
   0  31 -12    0.71    3.41
   0 -31 -12    0.91    2.19
   0 -31 -13    1.71    3.31
   0  31 -13   -0.71    2.89
   0  31 -13    2.71    3.50
   0 -31 -13    0.28    2.20
   0  31 -14   -2.78    2.94
   0 -31 -14   -1.41    2.23
   0  31 -15    2.67    3.00
   0 -31 -15    2.06    2.26
   0  31 -16    2.84    3.05
   0 -31 -16    0.90    2.30
   0  31 -17    3.37    3.18
   0  32   0   10.10    2.86
   0 -32   0   10.60    2.35
   0 -32   0    8.30    2.13
   0 -32   1    1.35    2.29
   0 -32  -1    3.55    2.19
   0 -32   1    1.36    1.91
   0  32  -1   -0.54    3.30
   0  32   1    3.34    2.78
   0  32  -1   -0.24    2.91
   0  32   1    2.54    2.81
   0 -32  -1    4.57    2.29
   0 -32   2   -0.10    2.35
   0 -32  -2   -1.33    2.30
   0  32  -2    1.79    3.26
   0  32   2    5.03    2.76
   0  32  -2    1.28    2.94
   0  32   2    1.39    2.68
   0 -32  -2    0.71    2.26
   0  32   3   -3.11    3.15
   0 -32   3   -1.52    2.34
   0 -32  -3    2.10    2.39
   0  32  -3   -3.35    3.25
   0  32  -3    2.48    3.00
   0  32   3    1.90    2.80
   0  32   3   -1.69    2.73
   0 -32  -3   -0.58    2.25
   0  32   4    0.97    3.18
   0 -32   4    2.25    2.37
   0  32  -4    1.36    3.01
   0  32   4    0.56    2.78
   0  32   4   -2.22    2.74
   0 -32  -4    0.97    2.48
   0 -32  -4    1.28    2.27
   0  32  -4   -1.64    3.17
   0  32   5   -0.47    3.26
   0 -32  -5   -1.26    2.56
   0  32  -5    0.35    3.09
   0  32   5   -0.44    2.75
   0  32  -5    1.25    2.32
   0  32  -5   -2.44    3.08
   0 -32  -5    0.40    2.25
   0  32   5   -0.25    2.73
   0  32   6    3.56    2.67
   0  32  -6    2.03    3.08
   0 -32  -6    0.25    2.64
   0  32  -6    0.38    2.45
   0 -32  -6    2.80    2.24
   0  32   6   -2.51    2.68
   0  32  -7    2.73    2.55
   0  32   7   -2.68    2.52
   0 -32  -7    0.08    2.74
   0  32  -7   -0.70    3.05
   0 -32  -7   -1.02    2.26
   0  32   7    1.03    2.71
   0  32   8    2.55    2.70
   0 -32  -8    1.41    2.86
   0  32  -8   -2.99    3.02
   0  32  -8   -0.89    2.73
   0 -32  -8   -0.53    2.25
   0  32   9    2.29    2.61
   0  32  -9    5.24    3.05
   0 -32  -9    7.20    2.95
   0  32  -9    1.64    2.94
   0 -32  -9    8.42    2.32
   0  32  10    2.05    2.62
   0  32 -10    1.43    3.00
   0 -32 -10    1.47    3.04
   0  32 -10    0.45    3.24
   0 -32 -10    0.19    2.30
   0  32  11   -3.65    2.47
   0  32 -11   -2.37    3.03
   0 -32 -11    1.32    3.12
   0 -32 -11   -0.98    2.29
   0  32 -11   -6.35    3.40
   0 -32 -12   -1.21    3.27
   0 -32 -12    0.10    2.28
   0  32  12    2.42    2.49
   0  32 -12    7.26    3.54
   0  32 -12    4.34    3.03
   0 -32 -13    1.02    3.41
   0  32 -13   -1.66    3.08
   0 -32 -13    1.09    2.29
   0  32 -14    1.37    3.12
   0 -32 -14    5.57    2.33
   0  32 -15    1.40    3.17
   0 -32 -15    4.02    2.35
   0  32 -16   -2.75    3.23
   0  32 -17    7.50    3.30
   0 -33   0   -1.89    2.09
   0  33   0    0.38    2.96
   0 -33   0   -1.52    2.35
   0 -33   1    4.75    2.42
   0 -33  -1    2.37    2.30
   0  33   1    1.28    2.98
   0  33   1    6.68    2.94
   0  33  -1    3.33    3.03
   0 -33  -1    1.89    2.33
   0 -33   2   -0.41    2.40
   0  33  -2    2.22    3.38
   0 -33  -2   -0.33    2.35
   0  33   2    5.95    2.84
   0  33  -2   -1.67    3.08
   0  33   2    4.09    2.91
   0 -33  -2    2.59    2.34
   0 -33   3    5.45    2.39
   0  33  -3    3.12    3.38
   0 -33  -3    0.07    2.45
   0 -33  -3    1.27    2.34
   0  33   3    0.84    2.88
   0  33  -3   -1.53    3.14
   0  33   3    4.60    2.81
   0  33   4   -4.20    2.85
   0  33  -4    2.29    3.29
   0 -33  -4    3.06    2.58
   0 -33  -4    1.79    2.34
   0  33  -4    0.02    3.10
   0  33   4   -1.60    2.85
   0  33   5   -1.55    2.85
   0  33  -5   -0.98    3.25
   0 -33  -5    2.36    2.62
   0 -33  -5   -0.56    2.31
   0  33  -5   -1.85    3.21
   0  33   5    0.72    2.85
   0  33   6   -1.69    2.76
   0  33   6    0.71    2.82
   0 -33  -6    1.02    2.71
   0  33  -6   -5.93    3.30
   0  33  -6   -7.05    3.24
   0 -33  -6    0.09    2.33
   0  33  -6   -2.58    2.52
   0  33  -7   -3.78    3.39
   0 -33  -7    2.52    2.82
   0  33  -7    0.22    3.17
   0  33   7    1.38    2.83
   0  33  -7    5.23    2.64
   0 -33  -7    5.03    2.34
   0 -33  -8    3.97    2.90
   0  33  -8    0.29    3.13
   0  33   8   -1.30    2.72
   0  33  -8    4.07    2.79
   0 -33  -8    4.06    2.32
   0 -33  -9    1.96    2.98
   0  33  -9   -2.15    3.14
   0  33   9   -1.35    2.72
   0 -33  -9    0.28    2.32
   0  33  -9   -0.25    3.01
   0  33 -10    3.33    3.18
   0  33  10    0.09    2.67
   0 -33 -10    5.43    2.35
   0  33 -10    4.46    3.25
   0 -33 -10    2.58    3.07
   0  33 -11   -6.09    3.15
   0  33  11    1.12    2.62
   0  33 -11    6.18    3.52
   0 -33 -11    0.10    2.34
   0 -33 -11    1.33    3.21
   0 -33 -12   -1.20    2.39
   0  33 -12    1.72    3.18
   0 -33 -12    7.42    3.35
   0  33 -13   -3.82    3.19
   0 -33 -13   -2.14    2.38
   0  33 -14   -3.74    3.26
   0 -33 -14   -0.22    2.41
   0  33 -15    2.32    3.34
   0 -33 -15    4.88    2.44
   0  33 -16    0.81    3.41
   0  34   0    2.86    3.04
   0 -34   0    4.46    2.47
   0 -34   0    1.24    2.14
   0  34  -1   19.43    3.20
   0  34   1   15.52    3.13
   0 -34  -1   14.03    2.38
   0 -34  -1   16.71    2.57
   0 -34   1   17.15    2.62
   0  34  -2   -0.03    3.55
   0  34   2    2.76    3.02
   0  34  -2   -1.84    3.19
   0  34   2    0.53    3.10
   0 -34  -2   -1.02    2.41
   0 -34  -2   -0.63    2.40
   0 -34   2    2.80    2.49
   0  34  -3   -0.80    3.52
   0 -34  -3    1.38    2.42
   0  34  -3   -1.97    3.26
   0  34   3    2.60    3.05
   0  34   3    2.94    2.96
   0 -34  -3    4.09    2.51
   0 -34   3    0.51    2.48
   0  34   4   -1.10    3.01
   0  34  -4    2.93    3.26
   0  34  -4    5.05    3.45
   0 -34  -4    1.51    2.58
   0 -34  -4    0.92    2.36
   0  34   4    1.26    2.97
   0  34   5    1.04    2.99
   0  34  -5   -1.17    3.32
   0  34  -5   -4.65    3.46
   0 -34  -5    3.38    2.72
   0 -34  -5    0.45    2.39
   0  34   5    1.13    2.93
   0  34  -6    2.05    3.42
   0  34   6    2.01    2.95
   0  34  -6    5.40    3.43
   0 -34  -6    0.16    2.79
   0 -34  -6   -0.33    2.41
   0  34  -7    6.02    3.36
   0  34  -7    5.91    3.49
   0  34   7    3.07    2.94
   0 -34  -7   -0.16    2.92
   0 -34  -7    4.59    2.38
   0  34  -8    4.86    3.57
   0 -34  -8    2.15    2.40
   0  34   8   -1.72    2.87
   0  34  -8   -1.24    3.34
   0 -34  -8    1.39    2.98
   0  34  -9    1.42    3.67
   0 -34  -9    3.56    2.40
   0  34   9   -5.81    2.78
   0  34  -9    3.07    3.28
   0 -34  -9    2.11    3.10
   0  34 -10    5.16    3.77
   0  34  10   -2.02    2.76
   0 -34 -10    3.89    2.37
   0  34 -10   -1.63    3.31
   0 -34 -10    1.54    3.19
   0 -34 -11   -0.96    2.42
   0  34 -11    1.46    3.57
   0  34 -11   -4.22    3.28
   0 -34 -11    0.39    3.31
   0 -34 -12    3.12    2.44
   0  34 -12    4.32    3.38
   0 -34 -13   -1.94    2.46
   0  34 -13   -1.66    3.35
   0 -34 -14    9.63    2.55
   0  34 -14   11.17    3.50
   0  34 -15   -0.67    3.49
   0  34 -16    1.05    3.54
   0 -35   0    2.20    2.54
   0  35   0    1.07    3.21
   0 -35  -1    2.45    2.31
   0  35   1   -1.38    3.17
   0  35  -1    7.95    3.26
   0 -35   1    1.34    2.55
   0 -35  -1    2.89    2.49
   0 -35  -2   -2.35    2.49
   0 -35   2    2.79    2.53
   0  35   2   -4.43    3.24
   0  35   2    2.33    3.15
   0  35  -2   -1.62    3.26
   0 -35  -2    0.21    2.44
   0 -35  -3    0.39    2.57
   0 -35  -3    3.54    2.47
   0  35  -3    2.06    3.59
   0  35   3    3.28    3.19
   0  35   3   -4.70    3.14
   0  35  -3    3.95    3.36
   0  35  -4    4.73    3.40
   0 -35  -4   -3.07    2.69
   0  35   4    6.04    3.12
   0  35  -4    3.97    3.62
   0  35   4    2.03    3.14
   0 -35  -4   -1.18    2.49
   0 -35  -5   11.71    2.57
   0  35  -5   15.34    3.54
   0 -35  -5    8.62    2.83
   0  35  -5   14.88    3.52
   0  35   5   13.51    3.18
   0 -35  -6    2.47    2.49
   0  35  -6    8.94    3.53
   0 -35  -6    2.11    2.88
   0  35  -6    2.53    3.52
   0  35   6    0.55    3.07
   0 -35  -7    4.22    2.49
   0  35  -7    2.00    3.49
   0 -35  -7   -1.48    3.01
   0  35  -7    2.49    3.62
   0  35   7   -0.16    3.00
   0 -35  -8    6.02    2.49
   0  35  -8   10.46    3.54
   0 -35  -8    2.41    3.12
   0  35  -8    5.14    3.70
   0  35   8    5.86    3.01
   0  35  -9    3.49    3.52
   0 -35  -9    2.60    3.21
   0  35  -9    8.38    3.85
   0 -35  -9    4.24    2.52
   0  35 -10    0.44    3.48
   0 -35 -10   -1.54    3.23
   0 -35 -10    0.76    2.51
   0  35 -11    2.77    3.47
   0 -35 -11    0.42    3.46
   0 -35 -11   -2.65    2.50
   0 -35 -12    4.55    2.53
   0  35 -12   -1.28    3.54
   0 -35 -13    1.87    2.51
   0  35 -13    3.59    3.60
   0  36   0   10.15    3.34
   0 -36   0    2.57    2.63
   0  36   1    1.53    3.27
   0  36  -1    1.40    3.35
   0 -36   1    0.82    2.59
   0 -36  -1    1.63    2.55
   0 -36  -2    4.48    2.46
   0 -36   2    0.91    2.57
   0 -36  -2   -0.05    2.57
   0  36   2   -2.18    3.33
   0  36  -2    3.17    3.42
   0  36   2   -1.45    3.47
   0 -36  -3   -4.65    2.61
   0  36   3    2.91    3.24
   0  36  -3   -1.06    3.44
   0  36   3    2.82    3.35
   0 -36  -3   -2.38    2.55
   0 -36  -4    7.55    2.59
   0  36  -4    6.46    3.55
   0 -36  -4    5.64    2.78
   0  36  -4    6.25    3.73
   0  36   4   -4.17    3.29
   0 -36  -5    2.84    2.56
   0  36  -5    1.54    3.62
   0 -36  -5    2.85    2.84
   0  36  -5    4.93    3.71
   0  36   5    7.03    3.30
   0 -36  -6    0.92    2.58
   0  36  -6   -1.99    3.70
   0 -36  -6    2.18    2.94
   0  36  -6    2.59    3.71
   0  36   6    5.94    3.18
   0  36  -7   -7.09    3.81
   0 -36  -7    1.64    2.57
   0  36  -7   -1.89    3.73
   0 -36  -7   -2.54    3.09
   0  36  -8   -0.48    3.91
   0  36  -8    3.37    3.69
   0 -36  -8    6.23    3.17
   0 -36  -8    4.31    2.59
   0  36  -9    9.48    3.72
   0 -36  -9    4.12    2.57
   0  36 -10    4.99    3.73
   0 -36 -10   -2.77    3.41
   0 -36 -10   -0.71    2.61
   0 -36 -11   -0.71    2.58
   0  36 -11   -3.14    3.79
   0 -36 -12   -0.31    2.59
   0 -36 -13    0.36    2.57
   0 -37   0   -1.45    2.69
   0  37   0    1.73    3.42
   0 -37  -1   -3.21    2.66
   0 -37   1    3.85    2.65
   0  37   1    3.26    3.44
   0  37  -1   -2.34    3.47
   0 -37  -2    0.27    2.64
   0  37  -2    5.64    3.54
   0  37   2    4.37    3.45
   0  37  -3   -1.81    3.59
   0  37   3    4.30    3.59
   0 -37  -3   -1.39    2.65
   0 -37  -3    0.98    2.65
   0  37  -4   -0.58    3.64
   0  37   4   -0.03    3.49
   0 -37  -4    2.12    2.65
   0 -37  -4   -0.15    2.77
   0 -37  -5    3.45    2.63
   0  37  -5    2.27    3.78
   0  37  -5   -1.03    3.89
   0 -37  -5    0.37    2.93
   0 -37  -6    8.46    2.67
   0  37  -6    4.40    3.88
   0  37  -6    6.50    3.87
   0 -37  -6    2.74    3.08
   0 -37  -7    1.52    2.64
   0  37  -7   -1.64    3.95
   0  37  -7    2.98    3.90
   0 -37  -7   -3.23    3.21
   0 -37  -8    3.18    2.68
   0 -37  -8    4.40    3.32
   0 -37  -9    2.95    2.70
   0 -37  -9    0.53    3.40
   0 -37 -10    0.42    2.67
   0 -37 -11    0.16    2.64
   0 -37 -12   -1.14    2.68
   0  38   0    0.84    3.62
   0 -38   0    2.36    2.72
   0  38  -1    1.72    3.68
   0 -38  -1    0.68    2.72
   0  38  -2    5.92    3.71
   0 -38  -2    1.25    2.73
   0  38  -3    2.85    3.78
   0 -38  -3   -2.18    2.72
   0 -38  -3   -3.15    2.73
   0  38  -4    2.40    3.81
   0 -38  -4    1.53    2.72
   0 -38  -4    2.78    2.85
   0  38  -5   -2.91    3.97
   0 -38  -5   -2.84    2.98
   0 -38  -5    0.34    2.70
   0  38  -6   -0.47    4.02
   0 -38  -6   -4.14    3.18
   0 -38  -6    0.05    2.70
   0 -38  -7    3.19    3.26
   0 -38  -7   -0.53    2.71
   0 -38  -8    2.63    3.37
   0 -38  -8    0.13    2.77
   0 -38  -9   -0.86    2.74
   0 -38 -10   -1.36    2.78
   0 -38 -11   -2.57    2.78
   0  39  -1    1.25    3.85
   0  39  -2    2.80    3.89
   0  39  -3   -0.03    3.92
   0  39  -4   -0.55    3.98
   0 -39  -4    4.20    2.95
   0  39  -5   -1.21    4.14
   0 -39  -5    5.01    3.07
   0 -39  -6    3.61    3.21
   0 -39  -7    2.92    3.33
   0  40  -2   -3.72    4.07
   0  40  -3   -0.95    4.19
   0  40  -4   -1.70    4.24
   0 -40  -6    2.62    3.24
   1   0 -25   -0.65    3.49
   1   0 -24   14.16    3.28
   1   0 -24    7.24    2.09
  -1   0  24   10.61    3.18
   1   0 -23    1.83    3.02
   1   0 -23   -2.46    1.99
  -1   0  23   -3.89    3.02
  -1   0  23   -1.59    2.99
  -1   0  22    1.60    2.85
  -1   0  22    3.75    2.16
   1   0 -22   -1.25    2.83
   1   0 -22    1.43    1.87
   1   0 -22   -0.70    2.54
  -1   0  22    3.07    2.85
  -1   0  21   -0.82    2.72
  -1   0  21   -1.01    2.36
  -1   0  21    5.08    2.73
   1   0 -21    1.42    2.67
   1   0 -21   -0.73    1.77
   1   0 -21   -2.47    2.39
   1   0 -20    3.75    2.35
   1   0 -20    0.29    2.55
  -1   0  20    0.68    2.69
  -1   0  20    1.61    2.60
   1   0 -19    0.64    2.74
   1   0 -19    1.00    2.23
   1   0 -19    3.61    2.37
  -1   0  19   -3.41    2.56
  -1   0  19   -0.77    2.58
   1   0 -18   25.28    2.74
   1   0 -18   26.79    2.41
   1   0 -18   26.67    2.44
  -1   0  18   28.33    2.68
  -1   0  18   30.51    2.63
   1   0 -17   -2.80    2.53
  -1   0  17    0.65    2.38
   1   0 -17   -1.68    2.07
  -1   0  17   -0.41    2.36
   1   0 -16  628.21   20.60
  -1   0  16  606.22   20.56
   1   0 -16  641.35   20.51
   1   0 -15    1.67    1.79
   1   0 -15    1.70    2.27
  -1   0  15    2.04    2.04
   1   0 -14    7.86    1.64
   1   0 -14    9.61    2.06
  -1   0  14   11.30    1.85
   1   0 -13   -0.44    1.43
   1   0 -13   -1.68    1.76
  -1   0  13   -2.87    1.67
   1   0 -12    1.52    1.30
  -1   0  12    0.89    1.52
   1   0 -12   -2.06    1.63
   1   0 -11   -1.52    1.27
  -1   0  11   -2.35    1.59
  -1   0  11    0.25    1.52
   1   0 -11    0.72    1.62
   1   0 -10  874.75   28.67
   1   0 -10  878.74   28.72
  -1   0  10  887.62   28.68
  -1   0  10  890.94   28.70
  -1   0   9    4.24    1.54
   1   0  -9   -0.56    1.74
   1   0  -9    3.48    1.79
   1   0  -9    1.46    1.41
  -1   0   9    1.00    1.60
  -1   0   8   14.07    1.40
   1   0  -8   10.05    1.56
   1   0  -8   15.14    1.61
   1   0  -8   10.65    1.30
  -1   0   8   16.14    1.42
  -1   0   7    0.57    0.89
   1   0  -7   -0.71    1.04
   1   0  -7   -2.17    1.02
   1   0  -7    0.44    0.83
  -1   0   7    0.21    0.93
   1   0  -6  169.80    5.65
   1   0  -6  170.90    5.65
  -1   0   6  174.93    5.68
   1   0  -6  172.64    5.69
  -1   0   5   -1.12    0.74
   1   0  -5   -0.87    0.79
   1   0  -5   -1.85    0.63
   1   0  -4 1274.47   41.46
   1   0  -4 1279.98   41.47
  -1   0   4 1290.38   41.47
   1   0  -3    2.86    0.53
   1   0  -3    4.16    0.63
  -1   0   2  161.39    5.28
  -1   0   2  164.43    5.29
   1   0   2  225.30    7.31
  -1   0  -2  225.27    7.32
  -1   0  -3    1.54    0.64
   1   0   3    2.76    0.60
   1   0   4 3553.35  115.98
  -1   0  -4 3506.01  115.97
  -1   0  -4 3724.17  115.98
   1   0   5   -2.33    0.71
  -1   0  -5   -1.92    0.80
  -1   0  -5   -1.03    0.64
  -1   0  -6   15.74    0.89
   1   0   6   13.96    0.90
  -1   0  -6   16.27    1.01
  -1   0  -6   14.69    1.12
  -1   0  -7   -1.24    0.98
   1   0   7   -1.12    1.02
  -1   0  -7   -0.68    1.33
  -1   0  -7   -2.09    1.18
  -1   0  -8  555.87   18.69
   1   0   8  574.78   18.68
  -1   0  -8  573.06   18.70
  -1   0  -8  584.25   18.65
  -1   0  -9   -0.13    1.37
  -1   0  -9    1.54    1.76
   1   0   9   -0.61    1.56
  -1   0  -9   -0.23    2.09
   1   0  10    3.42    1.47
  -1   0 -10    4.19    1.64
  -1   0 -10    6.35    1.33
   1   0  10    4.63    1.50
  -1   0 -10    2.89    1.99
   1   0  11   -2.03    1.47
   1   0  11   -2.53    1.44
  -1   0 -11   -2.55    1.97
  -1   0 -11   -1.80    1.31
  -1   0 -11   -2.52    1.63
   1   0  12   40.72    1.96
  -1   0 -12   34.60    1.88
  -1   0 -12   36.38    2.14
   1   0  12   39.61    2.01
  -1   0 -12   40.14    2.39
   1   0  13    0.76    1.66
  -1   0 -13   -1.94    1.55
  -1   0 -13   -0.99    1.85
   1   0  13   -2.64    1.66
  -1   0 -13   -0.20    2.21
  -1   0 -14  235.75    8.30
  -1   0 -14  248.75    8.17
   1   0  14  227.39    8.23
   1   0  14  254.71    8.16
  -1   0 -15   -0.38    2.26
  -1   0 -15    2.22    1.83
   1   0  15    0.15    2.04
   1   0  15   -2.02    2.08
  -1   0 -16   13.89    2.52
  -1   0 -16   17.59    2.09
   1   0  16   15.24    2.28
   1   0  16   17.89    2.23
  -1   0 -17   -1.95    2.52
  -1   0 -17    1.40    2.09
   1   0  17    2.44    2.30
   1   0  17   -1.38    2.34
  -1   0 -18    2.89    2.67
   1   0  18    1.60    2.40
  -1   0 -18    1.86    2.17
   1   0  18    9.48    2.47
  -1   0 -19    1.02    2.29
  -1   0 -19    0.03    2.71
   1   0  19    2.82    2.53
   1   0  19   -0.80    2.49
  -1   0 -20   -0.68    2.39
   1   0  20   -2.89    2.62
   1   0  20   -0.35    2.60
   1   0  21    3.11    2.78
  -1   0 -21   -0.75    2.46
   1   0  21   -0.59    2.71
   1   0  21   -1.43    2.66
   1   0  22   -2.23    2.84
   1   0  22   -0.09    2.68
  -1   0 -22    5.66    2.71
  -1   0 -22   -1.38    2.56
   1   0  23    1.17    2.98
  -1   0 -23   -2.45    2.66
  -1   0 -23   -5.42    2.91
  -1   0 -24    1.69    2.21
  -1   0 -24    1.05    3.09
  -1   0 -24   -1.14    2.79
  -1   0 -25    1.00    3.33
  -1   0 -25    0.17    2.91
   1  -1 -25   -3.51    3.49
   1   1 -25    4.89    3.55
  -1  -1  24    4.69    3.16
  -1   1  24    6.51    3.15
   1  -1 -24    4.58    3.24
   1   1 -24    6.87    3.30
   1  -1 -24    5.16    2.03
   1   1 -24    5.91    2.09
  -1   1  23    7.46    3.04
  -1  -1  23   10.39    3.06
   1  -1 -23    4.72    2.31
   1   1 -23    9.41    2.04
  -1  -1  23    6.58    2.94
  -1   1  23   11.50    3.09
   1  -1 -23   10.96    1.96
   1  -1 -23    6.97    2.71
   1  -1 -23    7.33    3.04
   1   1 -23    6.48    3.06
   1   1 -22    0.60    2.87
   1  -1 -22   -1.28    2.78
  -1  -1  22    0.09    1.84
  -1  -1  22    0.98    2.74
  -1   1  22    0.36    2.93
   1   1 -22    0.02    1.90
   1  -1 -22    1.61    1.84
   1   1 -22    0.28    2.45
   1  -1 -22   -0.09    2.57
  -1  -1  22    2.45    2.81
  -1   1  22    1.31    2.87
   1   1 -21    0.75    2.70
   1  -1 -21    5.92    2.63
  -1  -1  21    1.94    1.94
  -1  -1  21    1.66    2.69
  -1   1  21    1.25    2.80
   1   1 -21   -0.63    1.84
   1   1 -21    4.90    2.29
   1  -1 -21    3.36    2.49
  -1  -1  21   -0.70    2.74
  -1   1  21    3.68    2.73
   1   1 -20    0.38    2.54
   1  -1 -20   -0.33    2.49
  -1   1  20   -1.15    2.77
  -1  -1  20   -0.59    2.59
   1   1 -20    1.93    1.73
  -1   1  20   -1.48    2.58
  -1  -1  20    2.31    2.60
   1   1 -20    2.27    2.26
   1  -1 -20    2.41    2.39
  -1  -1  20    1.04    2.07
  -1  -1  19   35.58    2.77
  -1   1  19   34.86    2.90
   1   1 -19   36.61    2.73
   1  -1 -19   33.67    2.65
  -1   1  19   38.40    2.93
  -1  -1  19   36.76    2.92
   1  -1 -19   35.87    2.65
   1   1 -19   31.20    2.54
  -1  -1  19   32.00    2.54
   1   1 -19   35.62    3.04
   1   1 -18    1.48    2.61
  -1   1  18    2.00    2.39
  -1  -1  18   -0.82    2.42
  -1  -1  18   -2.25    2.42
  -1   1  18   -2.82    2.53
   1   1 -18   -0.97    2.13
   1  -1 -18   -2.04    2.22
   1  -1 -18   -1.02    2.22
   1   1 -17   30.46    2.79
  -1   1  17   38.09    2.72
  -1  -1  17   31.30    2.68
  -1   1  17   33.87    2.70
   1  -1 -17   31.73    2.46
   1   1 -17   33.88    2.37
  -1  -1  16   16.13    2.44
  -1   1  16   20.89    2.42
   1  -1 -16   25.61    2.22
   1   1 -16   21.89    2.63
   1   1 -16   23.43    2.12
  -1  -1  15   10.35    2.08
  -1   1  15   13.00    2.09
   1  -1 -15   13.05    1.95
   1   1 -15   12.09    2.33
   1   1 -15   10.85    1.82
   1   1 -14   34.19    2.37
  -1   1  14   33.56    2.19
  -1  -1  14   29.67    2.17
   1  -1 -14   31.66    2.00
   1   1 -14   33.03    1.96
  -1  -1  13   18.87    1.78
  -1   1  13   16.25    1.81
   1   1 -13   19.22    1.54
   1  -1 -13   19.08    1.66
   1   1 -13   17.97    1.90
   1  -1 -13   16.14    1.86
   1  -1 -12    2.53    1.60
   1   1 -12    2.76    1.62
   1   1 -12   -1.49    1.67
   1  -1 -12    2.65    1.32
   1   1 -12    0.59    1.30
  -1   1  12    1.67    1.53
  -1  -1  12   -0.18    1.50
  -1   1  11    1.05    1.51
  -1  -1  11    0.42    1.49
   1   1 -11   -3.21    1.67
   1   1 -11   -0.22    1.24
   1  -1 -11   -0.79    1.35
   1   1 -11   -0.32    1.59
   1  -1 -11   -1.51    1.63
  -1  -1  11   -2.20    1.60
  -1   1  11   -1.05    1.65
  -1  -1  10   -2.70    1.64
  -1   1  10   -1.69    1.67
   1  -1 -10   -1.95    1.40
   1   1 -10   -1.55    1.27
   1   1 -10   -0.27    1.71
   1   1 -10   -2.15    1.65
   1  -1 -10    1.17    1.68
  -1   1  10   -1.04    1.55
  -1  -1  10    1.80    1.49
  -1  -1   9   70.16    2.89
  -1   1   9   75.55    2.88
  -1  -1   9   71.99    2.84
  -1   1   9   73.66    2.93
   1  -1  -9   75.36    2.81
   1   1  -9   65.46    2.95
   1  -1  -9   75.95    3.01
   1   1  -9   71.12    3.00
   1   1  -9   69.87    2.70
  -1   1   8   38.62    1.94
  -1  -1   8   41.46    1.90
  -1   1   8   45.25    2.00
  -1  -1   8   44.12    1.88
   1  -1  -8   37.44    1.87
   1   1  -8   43.72    2.00
   1  -1  -8   38.38    2.03
   1   1  -8   36.81    2.01
   1   1  -8   40.53    1.77
  -1  -1   7  235.48    7.87
  -1   1   7  235.14    7.87
  -1  -1   7  242.51    7.84
  -1   1   7  232.14    7.85
   1  -1  -7  246.04    7.85
   1   1  -7  242.24    7.89
   1  -1  -7  238.47    7.89
   1   1  -7  235.68    7.83
   1   1  -7  243.23    7.83
   1   1  -6  227.68    7.57
   1  -1  -6  235.01    7.59
  -1  -1   6  233.77    7.57
   1   1  -6  240.28    7.61
   1  -1  -6  230.04    7.61
   1   1  -6  231.76    7.55
  -1   1   6  220.48    7.56
  -1  -1   6  239.54    7.60
  -1   1   6  235.07    7.60
   1   1  -5  255.88    8.33
   1  -1  -5  265.63    8.35
  -1  -1   5  255.56    8.36
  -1   1   5  251.09    8.36
   1  -1  -5  255.86    8.37
   1   1  -5  254.57    8.36
  -1   1   5  245.76    8.33
   1   1  -5  260.45    8.32
   1   1  -4 1724.51   55.02
   1  -1  -4 1698.27   55.02
  -1  -1   4 1704.26   55.02
  -1   1   4 1742.58   55.02
   1  -1  -4 1722.63   55.01
   1   1  -4 1701.58   55.00
  -1   1   4 1646.55   55.00
   1  -1  -3 3868.20  126.34
   1   1  -3 4069.25  126.33
  -1  -1   3 3812.21  126.35
   1  -1  -3 3812.49  126.35
   1   1  -3 3923.60  126.35
  -1   1   3 3874.33  126.35
   1  -1  -2  517.29   17.07
   1   1  -2  536.75   17.07
  -1  -1   2  523.31   17.07
  -1   1   2  525.25   17.07
   1  -1  -2  532.84   17.07
  -1   1   2  533.63   17.07
  -1  -1   2  523.03   17.06
   1   1   1  158.57    5.14
   1   1   2   33.53    1.27
   1  -1   2   35.10    1.20
  -1   1  -2   35.56    1.22
   1   1   2   37.43    1.20
  -1  -1  -2   35.21    1.21
  -1  -1  -2   33.42    1.21
   1   1   3 1036.26   33.42
  -1   1  -3 1040.13   33.42
   1   1   3 1043.04   33.41
   1  -1   3 1013.61   33.41
  -1  -1  -3 1028.94   33.42
  -1  -1  -4    7.26    0.79
  -1  -1  -4    3.97    0.82
  -1   1  -4    6.03    0.85
   1   1   4    6.79    0.75
   1  -1   4    6.96    0.75
  -1   1  -5    0.84    0.66
  -1  -1  -5    2.38    0.70
  -1   1  -5    2.02    0.78
  -1  -1  -5    3.87    0.79
   1   1   5    4.33    0.79
   1  -1   5   -0.69    0.71
   1   1   5    4.60    0.68
  -1   1  -6  291.83    9.20
  -1  -1  -6  277.41    9.22
  -1  -1  -6  271.89    9.24
  -1   1  -6  295.45    9.24
  -1  -1  -6  279.82    9.24
   1  -1   6  276.80    9.23
   1   1   6  271.24    9.23
   1   1   6  289.83    9.21
   1   1   7   34.24    1.63
   1  -1   7   33.45    1.63
  -1   1  -7   39.85    1.55
  -1  -1  -7   35.60    1.60
  -1  -1  -7   37.61    1.97
  -1   1  -7   38.30    1.75
  -1   1  -7   38.68    1.73
  -1  -1  -7   39.21    1.73
   1   1   7   37.64    1.65
   1   1   8   45.21    2.15
   1   1   8   44.44    2.08
   1  -1   8   46.58    2.12
  -1  -1  -8   45.99    2.07
  -1  -1  -8   52.06    2.57
  -1   1  -8   44.20    2.32
  -1  -1  -8   42.69    2.23
  -1   1  -8   41.90    2.21
  -1   1  -8   49.68    1.96
  -1  -1  -9  223.62    7.25
  -1   1  -9  208.10    7.21
   1  -1   9  214.90    7.27
   1   1   9  226.85    7.27
  -1   1  -9  209.36    7.33
  -1  -1  -9  226.76    7.41
   1   1   9  222.58    7.25
  -1  -1  -9  212.21    7.31
  -1   1  -9  207.24    7.32
  -1  -1 -10    2.25    1.60
  -1   1 -10    1.37    1.61
  -1   1 -10   -0.66    1.86
  -1  -1 -10   -2.80    2.12
  -1  -1 -10    1.38    1.36
  -1   1 -10   -0.01    1.28
   1   1  10    1.16    1.47
   1  -1  10   -0.56    1.50
   1   1  10   -1.69    1.56
  -1  -1 -11   81.47    3.36
  -1   1 -11   87.19    3.36
   1  -1  11   86.40    3.29
   1   1  11   82.71    3.28
  -1  -1 -11   86.41    3.23
  -1   1 -11   90.95    3.19
   1   1  11   89.21    3.26
  -1   1 -11   91.89    3.46
  -1  -1 -11   91.00    3.54
  -1   1 -12    2.02    1.89
   1  -1  12    2.89    1.49
   1   1  12    5.11    1.53
   1   1  12    3.51    1.55
   1  -1  12    1.21    1.43
  -1  -1 -12    3.77    1.40
  -1   1 -12    3.66    1.30
  -1  -1 -12    3.52    1.68
  -1   1 -12    2.14    1.65
  -1   1 -13  247.28    8.33
  -1  -1 -13  216.07    8.30
  -1   1 -13  249.46    8.34
  -1  -1 -13  247.30    8.23
  -1   1 -13  244.69    8.21
   1  -1  13  241.77    8.27
   1   1  13  252.24    8.28
   1   1  13  258.61    8.23
   1  -1  13  251.70    8.18
  -1   1 -14    9.35    2.19
  -1   1 -14   11.70    2.48
  -1  -1 -14   16.07    1.80
  -1   1 -14   12.12    1.75
   1  -1  14   11.46    2.02
   1   1  14   12.16    2.00
   1  -1  14   14.71    1.84
   1   1  14   18.35    2.04
  -1   1 -15   34.59    2.61
  -1   1 -15   31.54    2.90
  -1   1 -15   34.49    2.23
  -1  -1 -15   29.75    2.26
   1  -1  15   37.55    2.29
   1   1  15   37.09    2.46
   1   1  15   38.20    2.44
   1  -1  15   36.95    2.39
  -1   1 -16    2.31    1.95
  -1  -1 -16    2.38    2.03
   1   1  16    1.23    2.28
   1  -1  16    1.91    2.13
   1   1  16    3.55    2.18
   1  -1  16    3.93    2.22
  -1   1 -16    1.49    2.44
  -1  -1 -17   20.06    2.27
  -1   1 -17   20.48    2.19
   1  -1  17   25.01    2.33
   1   1  17   23.59    2.49
   1   1  17   20.31    2.46
   1  -1  17   22.33    2.45
  -1   1 -17   17.83    2.66
  -1  -1 -18    3.22    2.22
  -1   1 -18    4.22    2.15
  -1   1 -18    3.45    2.67
   1   1  18    3.29    2.53
   1  -1  18    0.93    2.32
   1   1  18    2.67    2.49
   1  -1  18    4.52    2.40
  -1   1 -19   -0.76    2.76
  -1  -1 -19   -0.77    2.34
  -1   1 -19    1.11    2.27
   1  -1  19    2.72    2.68
   1   1  19    5.97    2.56
   1  -1  19    3.64    2.51
   1   1  19    1.09    2.58
   1  -1  19   -0.83    2.41
   1  -1  20    5.24    2.50
  -1  -1 -20    4.94    2.41
   1  -1  20    1.05    2.54
  -1   1 -20    3.25    2.33
   1   1  20    0.99    2.72
   1   1  20   -1.12    2.62
   1  -1  20    3.18    2.57
   1  -1  21    2.67    2.41
   1   1  21   -2.60    2.82
   1  -1  21   -1.60    2.62
  -1  -1 -21    0.14    2.48
  -1   1 -21   -0.28    2.40
   1   1  21    2.68    2.68
   1  -1  21   -0.99    2.73
  -1   1 -22    3.91    2.49
  -1  -1 -22    4.24    2.64
  -1  -1 -22    3.82    2.68
   1   1  22    2.20    3.10
   1   1  22    6.05    2.84
   1  -1  22    1.10    2.84
   1  -1  22    4.61    2.34
   1  -1  23    3.83    3.01
   1   1  23    2.69    2.98
  -1  -1 -23    6.29    2.73
  -1   1 -23   -1.37    2.66
  -1   1 -23   -1.58    2.91
  -1  -1 -23    1.06    2.86
  -1   1 -23   -0.62    2.18
  -1  -1 -24   -0.26    2.85
  -1   1 -24   -3.70    2.76
  -1  -1 -24   -2.41    3.07
  -1   1 -24    2.33    3.10
  -1   1 -24    3.16    2.27
  -1  -1 -24    4.17    2.15
  -1  -1 -25    4.60    2.99
  -1   1 -25    1.00    3.36
  -1  -1 -25    1.64    3.31
   1   2 -26    8.27    3.93
   1  -2 -25    3.26    3.49
   1   2 -25    5.21    3.55
   1  -2 -24    2.43    2.85
  -1   2  24   -6.18    3.39
   1   2 -24    3.23    3.31
   1  -2 -24    1.87    3.17
  -1   2  24    5.46    3.19
   1   2 -24    3.97    2.14
   1  -2 -24    2.50    1.96
   1  -2 -23   18.18    2.37
  -1   2  23   22.34    3.25
  -1  -2  23   18.57    2.91
   1   2 -23   19.34    3.21
   1  -2 -23   17.79    3.06
   1   2 -23   17.07    2.18
   1  -2 -23   22.63    2.07
  -1   2  23   20.12    3.14
   1  -2 -23   18.75    2.83
  -1   2  22   -2.34    2.84
  -1   2  22   -3.50    3.05
  -1  -2  22   -0.47    2.68
   1   2 -22   -1.43    1.95
   1  -2 -22    0.41    1.81
   1   2 -22    0.21    2.88
   1  -2 -22   -0.70    2.78
   1  -2 -22   -1.04    2.61
   1   2 -21    7.74    2.73
   1  -2 -21    7.86    2.58
   1  -2 -21   13.32    2.53
   1   2 -21    7.17    2.29
  -1  -2  21    7.63    1.68
  -1   2  21    7.69    2.76
  -1   2  21    5.19    2.92
  -1  -2  21    5.94    2.63
   1   2 -21    8.20    1.87
   1   2 -20    4.70    2.54
   1  -2 -20    0.54    2.40
  -1  -2  20    6.29    1.78
  -1   2  20    3.46    2.62
  -1   2  20    0.11    2.84
  -1  -2  20    1.81    2.49
   1   2 -20    1.54    2.16
   1  -2 -20    2.21    2.43
   1   2 -20    2.29    1.78
  -1   2  19    0.24    2.74
  -1  -2  19    4.29    2.41
   1  -2 -19    1.99    2.34
   1   2 -19    4.24    2.14
  -1   2  19    6.58    2.65
   1   2 -19    1.38    2.74
  -1  -2  19   -0.48    1.78
   1  -2 -19    2.75    2.33
   1   2 -19    2.15    1.73
   1   2 -18   62.08    2.54
   1   2 -18   53.36    3.32
   1  -2 -18   54.44    2.92
  -1  -2  18   51.42    2.67
   1  -2 -18   55.50    3.01
   1   2 -18   56.77    2.84
  -1   2  18   55.85    3.13
  -1   2  18   60.71    3.26
   1   2 -17    6.21    2.51
  -1   2  17    5.79    2.53
  -1   2  17    6.66    2.38
   1   2 -17    5.44    1.98
   1  -2 -17    5.15    2.16
   1  -2 -17    3.77    2.06
  -1  -2  17    7.88    2.02
   1  -2 -16   83.50    3.55
   1   2 -16   84.01    3.40
  -1   2  16   85.16    3.69
  -1   2  16   85.73    3.73
   1   2 -16   81.77    3.76
   1   2 -15   18.78    1.87
   1  -2 -15   19.43    2.11
   1   2 -15   21.67    2.43
  -1   2  15   24.89    2.20
   1   2 -14   14.87    2.14
   1   2 -14   12.90    1.61
   1  -2 -14   13.77    1.80
   1   2 -14   14.44    2.11
  -1   2  14   14.54    1.94
   1   2 -13    2.87    1.81
   1   2 -13    0.16    1.40
   1  -2 -13   -0.44    1.54
  -1   2  13   -0.98    1.66
   1   2 -13    2.27    1.78
   1   2 -12   28.58    1.60
   1  -2 -12   27.81    1.74
  -1   2  12   28.61    1.88
   1   2 -12   31.79    1.97
   1   2 -12   28.09    1.96
   1   2 -11   31.99    1.95
   1  -2 -11   28.75    1.73
  -1  -2  11   26.30    1.83
  -1   2  11   28.11    2.01
  -1   2  11   29.68    1.87
   1   2 -11   32.78    1.61
   1   2 -11   32.07    1.89
   1   2 -10   25.18    1.88
   1  -2 -10   27.28    1.67
   1   2 -10   24.51    1.50
  -1   2  10   25.32    1.93
  -1  -2  10   25.99    1.69
   1   2 -10   20.40    1.82
  -1   2  10   23.18    1.71
   1   2  -9   25.11    1.56
   1  -2  -9   28.42    1.80
   1   2  -9   25.00    1.97
  -1   2   9   30.04    1.97
  -1  -2   9   28.16    1.74
   1   2  -9   27.22    1.79
  -1   2   9   30.43    1.82
   1   2  -8  446.83   14.56
   1  -2  -8  446.07   14.59
  -1   2   8  438.86   14.61
  -1   2   8  443.35   14.61
  -1  -2   8  450.03   14.57
  -1   2   8  451.50   14.58
   1   2  -8  446.81   14.55
   1   2  -8  451.21   14.63
  -1   2   7  196.38    6.63
  -1   2   7  200.18    6.52
   1   2  -7  205.90    6.65
   1  -2  -7  194.09    6.62
  -1  -2   7  203.45    6.59
  -1   2   7  201.33    6.61
   1   2  -7  202.73    6.58
  -1   2   6   51.72    1.66
  -1   2   6   43.59    1.82
  -1  -2   6   48.43    1.77
   1  -2  -6   48.31    1.81
   1   2  -6   49.47    1.86
  -1   2   6   47.38    1.82
   1   2  -6   49.22    1.75
  -1   2   5  193.19    6.57
   1   2  -5  208.03    6.54
  -1   2   5  198.23    6.58
   1   2  -5  200.66    6.59
   1  -2  -5  194.36    6.57
  -1  -2   5  203.58    6.54
   1   2  -4  699.65   22.46
  -1   2   4  702.71   22.46
   1   2  -4  682.70   22.43
   1  -2  -4  692.91   22.45
  -1   2   3  120.44    4.05
   1   2  -3  130.01    4.07
  -1   2   3  123.71    4.07
   1  -2  -3  118.87    4.05
   1  -2  -2    1.48    0.35
  -1   2   2    1.07    0.41
  -1  -2   2    2.15    0.27
   1   2  -2    2.85    0.38
  -1   2   2    1.45    0.29
  -1   2   2    1.56    0.33
  -1   2   1   -0.06    0.18
   1   2   1  238.33    7.72
   1   2   2    4.64    0.67
   1   2   2    4.18    0.43
  -1   2  -2    4.14    0.45
  -1  -2  -2    3.97    0.54
   1  -2   2    6.23    0.54
  -1   2  -3  176.88    5.83
   1   2   3  179.29    5.82
   1   2   3  178.26    5.87
  -1  -2  -3  178.69    5.83
   1  -2   3  175.61    5.84
  -1   2  -4 2593.57   83.73
   1   2   4 2612.40   83.73
  -1  -2  -4 2634.09   83.72
   1   2   4 2586.04   83.72
  -1   2  -4 2556.51   83.70
  -1   2  -5 3072.56   99.54
  -1   2  -5 3014.52   99.51
  -1  -2  -5 3084.95   99.53
   1   2   5 3131.94   99.54
   1   2   5 3005.98   99.54
  -1   2  -5 3113.57   99.50
   1   2   6  603.23   19.59
  -1   2  -6  607.77   19.62
  -1   2  -6  608.97   19.58
  -1  -2  -6  592.15   19.61
  -1   2  -6  611.63   19.55
  -1  -2  -6  604.03   19.62
   1   2   6  597.37   19.61
   1   2   6  583.70   19.61
  -1  -2  -7  139.63    5.09
  -1   2  -7  153.83    5.01
  -1   2  -7  151.00    4.92
  -1  -2  -7  148.59    4.96
   1   2   7  145.01    4.98
   1   2   7  145.34    4.98
   1   2   8   11.48    1.46
  -1  -2  -8   18.49    2.22
  -1   2  -8   14.49    1.32
  -1  -2  -8   13.38    1.50
  -1   2  -8   15.24    1.75
   1   2   8   14.11    1.69
   1   2   9  187.45    6.24
  -1   2  -9  187.04    6.29
  -1  -2  -9  188.41    6.24
  -1   2  -9  183.52    6.17
   1   2   9  177.67    6.25
  -1   2  -9  180.83    6.27
   1   2  10    9.15    1.46
  -1   2 -10    6.10    1.24
   1   2  10    4.68    1.66
  -1   2 -10    6.77    1.63
  -1  -2 -10    5.18    1.42
  -1   2 -10    5.93    1.76
   1   2  11   10.74    1.50
  -1   2 -11    9.31    1.26
   1   2  11    7.47    1.61
  -1   2 -11    7.13    1.63
  -1  -2 -11    8.65    1.43
  -1   2 -11    6.58    1.76
  -1  -2 -12    8.19    1.50
  -1   2 -12   11.56    1.37
  -1   2 -12   12.85    1.87
  -1   2 -12   12.38    1.77
   1   2  12    9.23    1.68
   1   2  12   11.72    1.56
  -1   2 -13   20.81    2.06
  -1   2 -13   21.50    1.66
  -1  -2 -13   18.74    1.77
   1   2  13   23.73    1.99
   1  -2  13   23.11    1.71
   1   2  13   21.72    1.88
  -1   2 -13   19.94    2.21
  -1   2 -14   78.53    3.41
  -1   2 -14   78.52    3.09
  -1  -2 -14   74.14    3.18
   1   2  14   84.22    3.32
   1  -2  14   78.91    3.08
   1   2  14   75.27    3.27
  -1   2 -14   71.60    3.54
  -1   2 -15    1.34    2.29
  -1  -2 -15    0.22    1.90
  -1   2 -15   -0.57    1.79
   1   2  15   -0.06    2.25
   1  -2  15    0.06    1.90
   1   2  15    2.79    2.07
  -1   2 -15    1.24    2.62
  -1   2 -16   -0.29    2.46
  -1   2 -16    0.48    1.90
  -1  -2 -16    3.03    2.08
   1  -2  16    1.23    2.05
   1   2  16    3.39    2.37
   1   2  16    0.77    2.24
  -1   2 -16    2.61    2.86
  -1   2 -17   10.37    2.62
   1  -2  17   11.63    2.47
   1   2  17    8.64    2.36
   1  -2  17   12.36    2.16
   1   2  17   13.00    2.50
  -1  -2 -17    9.57    2.21
  -1   2 -17   11.12    2.09
  -1   2 -18    6.50    2.69
   1  -2  18    6.08    2.24
   1   2  18    6.49    2.60
   1  -2  18    5.13    2.37
   1   2  18    5.63    2.46
  -1   2 -18    7.08    2.14
  -1  -2 -18    8.60    2.27
   1  -2  19    6.36    2.27
   1   2  19    7.03    2.71
   1  -2  19    8.04    2.34
  -1   2 -19    5.51    2.21
  -1   2 -19    6.08    2.84
   1   2  19    3.40    2.57
  -1  -2 -19    2.40    2.34
  -1  -2 -20    0.02    2.47
   1  -2  20   -0.65    2.19
   1  -2  20    0.68    2.42
   1   2  20   -3.31    2.82
  -1   2 -20   -1.32    2.29
   1   2  20    1.82    2.59
  -1  -2 -21    1.62    2.45
   1   2  21    6.09    2.71
  -1  -2 -21    5.05    2.56
   1  -2  21    0.70    2.53
  -1   2 -21    2.25    2.34
   1   2  21    2.18    2.93
   1  -2  21    4.83    2.18
  -1  -2 -22    6.54    2.68
   1  -2  22    7.60    2.14
  -1  -2 -22    2.55    2.68
  -1   2 -22    9.00    2.51
   1   2  22   12.20    2.87
  -1   2 -22    7.26    2.09
  -1  -2 -23   16.99    2.89
  -1   2 -23   19.21    2.67
  -1   2 -23   19.35    3.05
  -1  -2 -23   14.59    2.92
   1   2  23   20.03    3.05
  -1   2 -23   24.19    2.33
  -1  -2 -24   -2.20    2.92
  -1   2 -24   -1.68    2.65
  -1   2 -24   -1.01    3.15
  -1  -2 -24   -4.69    3.05
  -1   2 -24    0.94    2.27
  -1   2 -25   -0.89    3.44
  -1  -2 -25    0.03    3.05
  -1  -2 -26    7.31    3.25
   1   3 -26    6.91    3.95
   1   3 -25    1.44    3.60
   1   3 -24    3.51    2.21
   1  -3 -24    7.11    1.97
   1  -3 -24    3.62    2.91
  -1   3  24   -0.12    3.45
   1   3 -24    4.38    3.34
   1  -3 -24   -0.51    3.17
  -1   3  24    3.32    3.16
  -1  -3  23    2.63    2.73
  -1   3  23    3.15    3.23
   1  -3 -23   -0.39    2.76
  -1   3  23   -1.64    2.97
   1  -3 -23   -0.24    1.87
   1   3 -23    3.37    2.09
   1  -3 -23    3.54    2.92
   1   3 -23    3.12    3.13
   1  -3 -23    1.54    2.27
  -1  -3  22    6.60    2.62
  -1   3  22    3.10    3.15
   1  -3 -22    1.55    2.72
  -1   3  22    5.51    2.88
   1   3 -22    6.43    1.99
   1  -3 -22    2.58    2.27
   1  -3 -22    2.12    2.73
   1   3 -22    7.38    2.99
  -1   3  21    4.86    2.74
  -1  -3  21    1.65    2.51
  -1   3  21    3.58    2.95
  -1  -3  21    0.46    1.37
   1   3 -21    1.99    1.88
   1  -3 -21   -0.49    2.60
   1  -3 -21    0.01    2.57
   1   3 -21    2.29    2.77
  -1   3  20    4.57    2.68
  -1  -3  20    0.48    2.43
  -1   3  20   -1.02    2.89
  -1  -3  20    0.87    1.48
   1   3 -20    0.45    1.80
   1   3 -20    0.96    2.07
   1  -3 -20    2.61    2.43
   1   3 -20    4.92    2.58
   1  -3 -20   -0.96    2.37
   1   3 -19    5.54    2.75
  -1   3  19    9.56    2.57
  -1   3  19    5.89    2.84
  -1  -3  19    7.45    2.33
  -1  -3  19    3.95    1.58
   1   3 -19    8.55    1.79
   1   3 -19    3.82    2.03
   1  -3 -19    9.16    2.38
   1  -3 -19    9.68    2.29
   1   3 -18    6.28    2.62
   1   3 -18    6.62    1.70
  -1  -3  18    5.99    1.61
  -1   3  18    2.86    2.46
  -1   3  18    7.52    2.72
   1  -3 -18    3.92    2.14
   1  -3 -18    4.28    2.27
   1   3 -18    6.64    1.99
   1   3 -17    5.72    2.54
   1   3 -17    7.07    1.59
  -1   3  17    5.59    2.55
  -1   3  17    7.58    2.40
  -1  -3  17    5.05    1.65
   1  -3 -17    6.64    2.01
   1  -3 -17    6.56    2.20
   1   3 -17    6.94    1.95
   1   3 -16   87.57    3.39
   1  -3 -16   87.79    3.57
  -1   3  16   83.96    3.66
  -1  -3  16   78.10    3.25
   1   3 -16   80.02    3.79
   1  -3 -16   88.06    3.40
  -1   3  16   90.54    3.81
  -1   3  15  109.25    4.09
   1   3 -15   99.07    4.03
   1   3 -15   98.34    4.11
   1  -3 -15  107.02    3.93
   1   3 -15  101.74    3.77
  -1   3  15  102.24    3.98
  -1  -3  15   92.11    3.69
   1   3 -14   41.56    2.57
   1  -3 -14   44.37    2.30
   1   3 -14   44.13    2.08
  -1   3  14   43.98    2.38
  -1  -3  14   35.09    2.04
   1   3 -14   45.07    2.51
   1   3 -13  206.01    6.88
   1  -3 -13  200.46    6.79
   1   3 -13  202.91    6.71
  -1   3  13  193.98    6.83
  -1  -3  13  192.71    6.69
   1   3 -13  206.62    6.78
  -1   3  12  163.20    5.60
   1  -3 -12  159.82    5.56
   1   3 -12  162.13    5.48
   1   3 -12  158.98    5.64
   1   3 -12  167.55    5.55
   1   3 -11    1.88    1.46
   1   3 -11    3.71    1.58
  -1   3  11    4.27    1.49
   1  -3 -11    4.37    1.39
  -1   3  11    2.33    1.71
   1   3 -11    2.84    1.13
   1   3 -10   55.04    2.26
   1   3 -10   56.39    2.56
  -1   3  10   57.14    2.47
   1  -3 -10   59.71    2.44
  -1   3  10   60.66    1.97
  -1   3  10   53.84    2.60
  -1  -3  10   52.56    2.40
   1   3 -10   53.17    2.40
  -1   3  10   56.82    2.49
   1   3  -9   39.06    1.75
  -1   3   9   39.80    2.07
   1   3  -9   41.94    2.12
  -1   3   9   34.68    2.01
   1  -3  -9   33.15    1.93
  -1   3   9   36.30    1.40
  -1   3   9   40.17    2.23
  -1  -3   9   38.88    1.91
   1   3  -8  619.51   19.91
  -1  -3   8  626.13   19.84
  -1   3   8  624.35   19.88
   1  -3  -8  600.36   19.88
  -1   3   8  607.94   19.89
   1   3  -8  622.46   19.83
  -1  -3   8  583.25   19.82
   1   3  -7   12.77    1.25
  -1  -3   7   13.39    0.86
  -1   3   7   11.95    1.32
   1  -3  -7   13.06    1.16
  -1   3   7   12.55    1.07
   1   3  -7   13.57    0.90
  -1  -3   7   14.61    0.97
   1   3  -6  303.73   10.02
  -1  -3   6  312.28    9.95
   1   3  -6  306.33    9.97
   1  -3  -6  306.85   10.01
  -1  -3   6  304.33    9.97
  -1   3   6  309.92   10.01
  -1   3   6  294.06   10.00
   1  -3  -5 3145.96  102.60
  -1  -3   5 3179.23  102.57
   1  -3  -5 3163.87  102.56
  -1   3   5 3188.79  102.60
   1   3  -5 3179.31  102.58
   1   3  -5 3168.36  102.61
  -1   3   4    7.33    0.91
  -1   3   4    8.98    0.74
   1   3  -4    8.02    0.86
  -1  -3   4    9.18    0.58
   1  -3  -4    7.45    0.78
  -1   3   3   20.12    0.94
   1   3  -3   23.13    0.99
  -1  -3   3   21.18    0.86
   1  -3  -3   18.42    0.97
  -1   3   3   21.97    1.06
  -1   3   2  440.86   14.07
   1   3  -2  459.41   14.08
   1  -3  -2  418.79   14.08
  -1   3   2  435.03   14.08
  -1   3   2  412.60   14.07
  -1  -3   2  437.46   14.07
  -1  -3   1   79.58    2.52
   1  -3  -1   73.60    2.53
  -1   3   1   74.17    2.52
   1   3  -1   82.55    2.53
   1  -3  -1   71.11    2.53
  -1   3   1   81.43    2.54
  -1   3   0  181.03    5.95
   1   3   0  178.74    5.95
  -1   3   0  187.25    5.96
  -1   3   0  187.81    5.96
  -1  -3   0  185.16    5.96
   1   3   0  182.65    5.96
  -1  -3   0  185.13    5.97
  -1  -3  -1  220.39    7.47
   1  -3   1  232.63    7.47
   1   3   1  227.71    7.45
  -1   3  -1  236.47    7.45
  -1   3  -2  126.81    4.26
   1   3   2  133.38    4.26
   1  -3   2  127.74    4.28
  -1  -3  -2  133.23    4.30
   1  -3   3   65.78    2.35
  -1   3  -3   70.31    2.36
   1   3   3   70.13    2.33
  -1  -3  -3   65.39    2.39
   1   3   3   72.00    2.48
   1  -3   4 3642.13  118.04
  -1  -3  -4 3689.20  118.04
   1   3   4 3623.38  118.04
  -1   3  -4 3682.56  118.04
   1   3   4 3606.91  118.05
   1   3   5 1051.27   34.14
  -1   3  -5 1024.69   34.10
  -1  -3  -5 1083.71   34.13
   1   3   5 1057.75   34.13
   1  -3   5 1037.17   34.13
  -1   3  -5 1080.83   34.14
  -1   3  -5 1060.83   34.10
  -1   3  -6  238.85    7.54
  -1  -3  -6  230.47    7.62
  -1   3  -6  226.66    7.57
   1   3   6  218.41    7.60
   1  -3   6  235.87    7.62
  -1   3  -6  237.04    7.62
   1   3   6  227.25    7.64
   1   3   6  231.97    7.62
   1   3   7   53.58    2.36
  -1  -3  -7   58.54    2.15
  -1   3  -7   54.08    1.97
  -1   3  -7   55.37    2.19
  -1   3  -7   51.50    1.84
   1   3   7   51.69    2.25
   1   3   7   54.83    2.12
  -1   3  -8  106.71    3.48
   1   3   8  107.47    3.90
  -1   3  -8   99.06    3.87
   1   3   8  113.80    3.86
  -1  -3  -8  103.23    3.76
  -1   3  -8   98.60    3.64
   1   3   8  103.03    3.74
   1   3   9  433.87   13.73
  -1  -3  -9  426.81   13.72
  -1   3  -9  416.33   13.67
   1   3   9  399.49   13.73
  -1   3  -9  419.63   13.76
  -1   3 -10   17.11    1.73
   1   3  10   15.67    1.57
   1   3  10   15.25    1.78
  -1  -3 -10   13.26    1.54
  -1   3 -10   14.70    1.31
  -1   3 -11    9.93    1.63
  -1   3 -11   11.44    1.66
   1   3  11   11.49    1.48
  -1   3 -11   10.12    1.26
   1   3  11   11.45    1.70
  -1  -3 -11   10.45    1.49
  -1   3 -12   82.95    2.96
  -1  -3 -12   74.49    3.08
   1   3  12   80.78    3.18
  -1   3 -12   79.56    3.21
   1   3  12   83.51    3.13
  -1   3 -12   79.86    3.19
  -1   3 -13   36.76    1.92
  -1  -3 -13   37.65    2.13
   1   3  13   36.39    2.18
   1   3  13   39.50    2.34
  -1   3 -13   39.72    2.33
  -1   3 -13   39.25    2.41
  -1   3 -14    3.57    1.61
  -1  -3 -14    1.98    1.77
   1  -3  14    2.10    1.63
   1   3  14    0.63    2.12
  -1   3 -14    1.89    2.08
   1  -3  14    0.81    1.91
   1   3  14    2.02    1.93
  -1   3 -14    4.53    2.32
  -1   3 -15    7.19    1.75
  -1  -3 -15    6.12    2.00
   1   3  15    5.77    2.33
   1  -3  15    5.83    1.81
  -1   3 -15    4.47    2.34
   1  -3  15    9.24    2.08
   1   3  15    4.15    2.07
  -1   3 -15    6.82    2.57
  -1  -3 -16   16.95    2.27
  -1   3 -16   16.75    1.94
   1  -3  16   18.04    2.05
   1   3  16   21.36    2.55
  -1   3 -16   18.62    2.53
   1  -3  16   13.61    2.19
   1   3  16   16.39    2.29
  -1   3 -16   13.39    2.90
  -1  -3 -17   10.78    2.28
  -1   3 -17   11.73    2.03
   1  -3  17    9.63    2.08
   1   3  17    9.20    2.60
  -1   3 -17   12.07    2.61
   1   3  17    8.11    2.34
  -1   3 -17    8.76    2.99
   1  -3  17   12.56    2.09
   1   3  18    8.09    2.70
   1  -3  18    5.48    2.14
   1   3  18    7.16    2.43
  -1   3 -18    5.30    2.06
  -1  -3 -18    5.78    2.33
   1  -3  18    6.06    2.08
  -1   3 -18    7.64    2.67
   1  -3  19   19.75    2.23
   1   3  19   22.07    2.92
  -1   3 -19   21.12    2.29
   1  -3  19   22.19    2.36
  -1   3 -19   24.92    2.98
  -1  -3 -19   24.60    2.57
   1   3  19   22.21    2.67
  -1  -3 -20    0.46    2.48
   1   3  20   -1.47    2.58
   1  -3  20    1.01    2.02
  -1   3 -20    2.53    2.19
   1  -3  20   -3.97    2.34
   1   3  20   -5.99    2.93
  -1  -3 -21    2.81    2.45
   1   3  21   -2.48    3.04
  -1   3 -21   -1.92    2.29
   1  -3  21    0.57    2.46
   1  -3  21    3.40    1.97
  -1  -3 -21    1.58    2.59
  -1   3 -21    3.87    2.01
   1   3  21    2.72    2.68
  -1  -3 -22   -0.75    2.61
  -1   3 -22    1.17    2.37
  -1  -3 -22   -1.35    2.75
  -1   3 -22    0.27    2.14
   1   3  22    0.56    2.84
  -1   3 -23    2.81    2.96
  -1  -3 -23   -0.34    2.79
  -1   3 -23    0.52    2.49
  -1  -3 -23   -0.86    2.83
  -1   3 -23   -1.00    2.24
   1   3  23    0.11    2.95
  -1   3 -24    3.40    3.18
  -1  -3 -24    3.30    3.01
  -1  -3 -24   -1.74    2.96
  -1   3 -25    0.06    3.49
  -1  -3 -25    4.62    3.17
  -1   3 -26    2.44    3.75
  -1  -3 -26   -1.19    3.29
   1   4 -26    8.25    3.91
   1   4 -25    2.77    3.59
   1  -4 -25    2.58    3.11
  -1   4  24    3.90    3.54
   1  -4 -24    1.52    2.92
   1   4 -24    4.91    2.24
   1  -4 -24    4.16    3.07
   1   4 -24    8.39    3.37
  -1   4  24   -0.53    3.10
  -1   4  23   -0.29    3.01
  -1  -4  23   -0.56    2.63
   1   4 -23   -3.47    2.15
   1  -4 -23   -3.43    2.78
  -1   4  23   -3.54    3.33
   1  -4 -23   -2.61    2.95
   1   4 -23   -0.06    3.15
   1  -4 -23   -0.26    2.23
  -1  -4  22   14.52    2.59
  -1   4  22   15.41    3.31
  -1   4  22   17.95    2.89
   1   4 -22   17.03    2.14
   1  -4 -22   11.82    2.82
   1   4 -22   15.39    3.02
   1  -4 -22   15.07    2.78
   1  -4 -22   20.36    2.38
   1  -4 -21   18.72    2.34
  -1   4  21   19.74    3.11
  -1  -4  21   19.88    2.53
  -1  -4  21   12.11    1.23
  -1   4  21   19.08    2.85
   1   4 -21   20.55    2.06
   1   4 -21   17.23    2.86
   1  -4 -21   18.38    2.60
   1  -4 -21   19.74    2.71
   1  -4 -20    3.27    2.50
   1  -4 -20    2.71    2.35
  -1  -4  20    1.74    1.22
  -1   4  20    6.89    2.59
  -1  -4  20   -0.82    2.33
  -1   4  20   -0.82    2.99
   1   4 -20    4.31    1.85
  -1   4  19    7.68    2.90
  -1  -4  19    7.74    2.29
   1  -4 -19    9.60    2.47
   1   4 -19    6.56    2.80
  -1   4  19    9.35    2.60
  -1  -4  19    6.51    1.31
   1  -4 -19    3.39    2.25
   1   4 -19    5.97    1.80
  -1   4  18    6.81    2.78
  -1   4  18    7.71    2.45
   1  -4 -18    2.88    2.36
   1   4 -18    7.34    1.88
   1   4 -18    6.21    2.65
  -1  -4  18    4.79    1.36
   1   4 -18    8.07    1.72
   1  -4 -18    4.41    2.14
  -1   4  17    1.81    2.64
  -1   4  17    4.22    2.36
   1   4 -17    4.08    1.78
   1  -4 -17    5.04    2.26
   1   4 -17    3.05    2.51
  -1  -4  17    2.58    1.37
   1   4 -17    4.23    1.63
   1  -4 -17    4.28    1.98
   1  -4 -16   -0.71    1.83
  -1   4  16    1.38    2.55
   1   4 -16    1.52    2.46
  -1   4  16    2.76    2.19
   1   4 -16    0.28    1.76
   1  -4 -16   -2.39    2.17
   1   4 -16   -0.61    2.42
   1   4 -16   -0.51    1.55
  -1  -4  16   -0.39    1.36
   1  -4 -15    1.75    1.68
  -1   4  15    2.37    2.41
   1   4 -15    0.81    2.22
  -1   4  15    2.86    2.07
   1   4 -15    2.67    1.61
   1  -4 -15    3.49    1.97
   1   4 -15   -0.17    2.29
   1   4 -15    0.18    1.46
  -1  -4  15    1.23    1.34
   1  -4 -14   37.60    1.99
   1   4 -14   37.99    2.49
  -1   4  14   40.53    2.58
   1  -4 -14   40.90    2.30
   1   4 -14   40.23    1.96
  -1   4  14   36.08    2.33
  -1  -4  14   34.89    1.78
   1   4 -14   39.29    2.36
   1   4 -14   37.58    1.86
   1  -4 -13   61.71    2.62
  -1   4  13   64.18    2.66
   1   4 -13   61.23    2.61
   1   4 -13   58.21    2.72
  -1  -4  13   53.75    2.24
   1   4 -13   60.22    2.36
   1   4 -12   20.04    1.34
   1  -4 -12   19.13    1.64
  -1   4  12   19.81    1.69
   1   4 -12   17.23    1.78
   1   4 -12   16.94    1.61
  -1  -4  12   18.93    1.21
   1   4 -11    0.69    1.09
  -1  -4  11    0.07    0.97
  -1   4  11    0.52    1.80
  -1   4  11    0.66    1.46
   1  -4 -11    0.18    1.41
  -1   4  11    0.78    0.60
   1   4 -11    1.55    1.36
  -1   4  11    0.76    1.55
   1   4 -11    2.45    1.57
   1   4 -10   63.55    2.70
   1  -4 -10   58.78    2.58
  -1   4  10   65.32    2.63
  -1  -4  10   62.43    2.30
  -1  -4  10   58.87    2.51
  -1   4  10   59.78    2.75
   1   4 -10   65.54    2.37
  -1   4  10   61.52    2.70
  -1   4  10   63.39    2.17
   1  -4  -9   82.86    3.06
  -1   4   9   75.01    3.07
  -1   4   9   76.66    3.19
  -1  -4   9   76.12    2.77
   1   4  -9   85.41    3.15
   1   4  -9   80.46    2.84
  -1  -4   9   79.92    2.92
  -1  -4   8  607.08   19.87
   1   4  -8  633.59   19.95
  -1   4   8  610.41   19.93
   1  -4  -8  591.52   19.94
  -1   4   8  605.95   19.95
  -1  -4   8  591.07   19.84
   1   4  -8  629.89   19.88
   1   4  -8  637.61   19.87
   1   4  -7  536.73   17.18
   1  -4  -7  527.48   17.17
  -1  -4   7  538.87   17.18
  -1   4   7  515.44   17.24
   1   4  -7  541.59   17.25
  -1  -4   7  515.13   17.16
  -1   4   7  515.29   17.24
   1  -4  -7  526.97   17.24
   1   4  -7  555.78   17.20
   1   4  -6    2.05    0.55
  -1  -4   6    1.88    0.57
   1  -4  -6    1.37    0.54
   1   4  -6    1.54    0.67
  -1   4   6    1.52    0.80
   1   4  -6    1.98    0.92
  -1  -4   6    2.30    0.41
   1  -4  -6    1.50    0.81
   1  -4  -5    1.81    0.73
   1   4  -5    0.89    0.78
  -1   4   5    1.59    0.68
   1  -4  -5    0.57    0.46
  -1  -4   5    1.86    0.47
   1  -4  -5    1.87    0.71
  -1   4   4  100.64    3.20
   1   4  -4   93.04    3.21
  -1   4   4   96.72    3.25
   1  -4  -4   93.63    3.20
  -1  -4   4   95.68    3.12
   1   4  -4   93.17    3.13
   1   4  -3  240.83    7.56
  -1  -4   3  232.97    7.55
  -1   4   3  223.10    7.59
   1  -4  -3  222.97    7.58
  -1   4   3  239.50    7.57
  -1   4   3  227.97    7.56
  -1   4   2   80.39    2.69
  -1   4   2   86.40    2.69
   1   4  -2   80.61    2.70
  -1  -4   2   82.01    2.70
  -1   4   2   82.36    2.71
  -1   4   2   79.76    2.75
   1  -4  -2   71.30    2.73
   1   4  -1  825.05   26.67
  -1  -4   1  843.21   26.66
  -1   4   1  823.85   26.67
   1  -4  -1  781.82   26.67
  -1  -4   1  830.63   26.66
  -1   4   1  832.16   26.67
  -1   4   0   16.43    0.67
  -1   4   0   17.02    0.78
   1   4   0   13.02    0.61
  -1   4   0   15.34    0.59
  -1  -4   0   14.94    0.65
   1   4   0   18.56    0.73
  -1  -4   0   16.03    0.76
   1   4   0   16.55    0.73
  -1   4   0   15.21    0.66
   1   4   0   16.14    0.76
  -1  -4   0   14.87    0.68
  -1   4  -1  266.88    8.85
  -1   4  -1  257.90    8.83
   1   4   1  275.15    8.83
  -1   4  -1  279.58    8.84
   1   4   1  283.11    8.86
   1   4   1  284.30    8.85
  -1   4  -2  715.30   23.47
   1   4   2  741.96   23.47
   1  -4   2  751.66   23.49
  -1  -4  -2  721.98   23.49
   1   4   2  678.90   23.50
   1  -4   3   51.22    1.88
  -1  -4  -3   53.14    1.98
  -1   4  -3   58.22    1.90
  -1  -4  -3   50.06    1.96
   1   4   3   55.08    1.87
  -1  -4  -4 3101.20  101.91
  -1   4  -4 3220.64  101.92
  -1  -4  -4 3141.82  101.92
   1  -4   4 3191.27  101.91
   1   4   4 3143.80  101.91
  -1  -4  -4 3142.97  101.89
  -1   4  -4 3117.85  101.91
   1  -4   5  268.25    8.26
  -1   4  -5  238.04    8.22
  -1  -4  -5  257.75    8.28
   1   4   5  254.87    8.26
   1   4   5  263.27    8.31
  -1   4  -5  256.23    8.27
  -1   4  -6  919.69   28.99
   1   4   6  901.09   29.00
   1  -4   6  889.46   28.97
   1   4   6  906.82   28.98
   1   4   6  881.81   28.98
  -1  -4  -6  903.89   28.99
  -1   4  -6  876.26   28.94
  -1   4  -7  137.59    4.75
   1   4   7  153.43    4.99
  -1   4  -7  153.13    4.95
   1   4   7  145.24    5.01
  -1   4  -7  150.98    4.80
   1   4   7  148.23    4.90
   1  -4   7  136.31    4.87
  -1  -4  -7  144.03    4.91
   1   4   8   14.06    1.89
   1   4   8   11.41    1.49
  -1   4  -8   10.21    1.71
  -1  -4  -8   10.94    1.59
  -1   4  -8   11.19    1.20
  -1   4  -8   12.62    0.86
   1   4   8   14.78    2.06
   1  -4   8   10.44    1.51
  -1   4  -9   16.50    0.90
  -1   4  -9   17.35    1.80
   1   4   9   16.02    1.89
  -1  -4  -9   13.09    1.63
   1   4   9   17.41    1.64
   1  -4   9   15.25    1.58
  -1   4  -9   16.13    1.25
   1   4   9   17.45    1.97
  -1  -4 -10   36.43    1.99
  -1   4 -10   36.49    1.71
   1  -4  10   39.06    1.90
  -1   4 -10   37.36    2.08
   1   4  10   35.63    1.94
   1   4  10   41.77    2.18
  -1   4 -10   37.67    1.38
   1   4  10   40.11    2.19
   1  -4  11  103.03    3.92
  -1   4 -11  103.13    4.06
   1   4  11  117.63    3.99
   1   4  11  120.12    4.05
  -1   4 -11  111.30    3.84
  -1  -4 -11  110.99    3.96
   1   4  12   13.38    1.86
  -1   4 -12   13.38    1.71
   1   4  12   11.62    1.58
  -1   4 -12   11.85    1.73
  -1   4 -12   11.71    1.30
  -1  -4 -12   11.98    1.61
   1  -4  12   10.69    1.50
   1   4  12   11.08    0.69
  -1   4 -13   30.50    1.80
  -1  -4 -13   30.19    2.07
  -1   4 -13   34.67    2.25
  -1   4 -13   32.06    2.25
   1  -4  13   33.87    1.92
   1   4  13   36.40    2.32
   1   4  13   35.50    2.10
  -1   4 -14   47.43    2.22
  -1   4 -14   46.51    2.72
   1   4  14   46.65    2.51
   1  -4  14   47.46    2.22
   1   4  14   52.64    2.72
  -1   4 -14   44.44    2.73
  -1  -4 -14   47.94    2.50
   1  -4  14   40.61    2.33
  -1   4 -15   10.24    2.50
   1  -4  15    9.11    1.83
  -1   4 -15    6.17    2.30
   1  -4  15    4.05    1.74
   1   4  15    3.57    2.42
  -1   4 -15    6.01    1.71
  -1  -4 -15    6.24    2.08
   1   4  15    5.42    2.09
  -1   4 -16   98.19    3.80
  -1  -4 -16   93.67    4.01
  -1   4 -16   99.65    4.30
  -1   4 -16  100.97    4.18
   1   4  16  110.47    4.18
   1  -4  16  102.77    3.75
   1   4  16   99.02    4.00
   1  -4  16   88.94    3.79
  -1   4 -17    5.91    1.87
  -1  -4 -17    6.65    2.26
  -1   4 -17    7.64    2.90
  -1   4 -17    5.09    2.56
   1   4  17    1.43    2.71
   1  -4  17    2.72    1.98
   1   4  17    3.97    2.32
   1  -4  17    7.94    1.89
  -1   4 -18   82.86    3.45
  -1  -4 -18   86.16    3.68
  -1   4 -18   83.19    4.14
  -1   4 -18   79.97    3.98
   1   4  18   88.82    3.95
   1  -4  18   87.00    3.43
   1   4  18   83.22    3.78
   1  -4  18   77.16    3.36
   1   4  19   -1.60    2.88
  -1   4 -19   -2.39    2.09
  -1  -4 -19   -0.05    2.40
   1  -4  19    0.50    2.13
   1   4  19   -1.30    2.54
  -1  -4 -19    2.59    2.80
  -1   4 -19   -1.80    2.78
   1  -4  19   -0.12    1.88
  -1   4 -20   -1.34    1.94
   1  -4  20   -5.65    2.27
  -1   4 -20   -1.87    2.15
   1   4  20   -2.54    3.03
  -1  -4 -20   -0.10    2.23
  -1  -4 -20   -0.57    2.52
   1  -4  20    0.33    1.81
   1   4  20    0.47    2.59
   1   4  21   22.75    2.83
  -1   4 -21   22.91    2.42
   1   4  21   25.06    3.23
   1  -4  21   24.78    2.48
  -1  -4 -21   22.47    2.51
  -1  -4 -21   24.22    2.81
  -1   4 -21   27.81    2.24
   1  -4  21   18.84    1.94
  -1  -4 -22   32.32    2.82
  -1   4 -22   35.33    2.50
  -1  -4 -22   29.83    3.01
  -1   4 -22   31.71    2.64
   1   4  22   35.61    3.14
   1   4  23   -1.96    3.00
  -1   4 -23   -1.00    2.27
  -1  -4 -23    0.19    2.86
  -1  -4 -23    1.61    2.74
  -1  -4 -24   -1.35    3.00
  -1  -4 -24    0.81    2.97
  -1   4 -24   -0.04    3.22
  -1  -4 -25   13.87    3.23
  -1   4 -25   17.84    3.59
  -1  -4 -26   -2.58    3.37
  -1   4 -26    2.44    3.74
   1   5 -26    4.10    3.99
   1  -5 -25    7.14    3.14
   1   5 -25    5.93    3.61
   1  -5 -24    1.01    3.02
   1   5 -24   -0.42    3.35
   1  -5 -24    1.01    3.00
  -1   5  24   -2.50    3.67
  -1   5  24    3.81    3.15
  -1  -5  24    6.64    3.15
   1   5 -24    1.82    2.26
  -1   5  23    4.27    2.97
  -1  -5  23    8.14    2.99
   1   5 -23    3.73    3.21
   1   5 -23    6.54    2.20
  -1  -5  23    6.98    2.54
   1  -5 -23    8.60    2.84
  -1   5  23    1.99    3.47
   1  -5 -23    4.13    2.92
   1  -5 -23    4.92    2.23
   1  -5 -22    6.60    2.24
  -1   5  22    3.69    3.29
  -1  -5  22    2.73    2.43
   1   5 -22    0.99    2.10
  -1   5  22    3.61    2.91
  -1  -5  22    3.52    2.85
   1  -5 -22    4.02    2.79
   1  -5 -22    0.87    2.64
   1   5 -22    2.54    3.00
   1  -5 -21    1.39    2.25
  -1  -5  21   -0.05    2.36
  -1   5  21    3.86    3.14
   1   5 -21    4.11    1.99
  -1   5  21    2.70    2.77
  -1  -5  21    7.60    2.77
   1  -5 -21    4.76    2.67
   1  -5 -21    1.46    2.47
   1   5 -21    1.46    2.81
   1  -5 -20    1.57    2.30
  -1  -5  20    0.45    0.94
  -1   5  20    1.03    2.67
   1   5 -20   -2.11    1.89
  -1   5  20   -0.57    3.06
  -1  -5  20   -3.72    2.28
   1  -5 -20    0.21    2.24
   1  -5 -20   -3.89    2.58
   1  -5 -19    5.16    2.76
   1   5 -19    4.50    2.72
   1  -5 -19    6.99    2.20
  -1  -5  19    6.59    1.13
  -1   5  19    6.16    2.60
   1   5 -19    7.93    1.84
  -1   5  19    9.45    2.98
   1  -5 -19    4.97    2.46
   1  -5 -19    6.88    2.22
   1  -5 -18   -3.40    2.61
   1   5 -18    0.43    2.66
  -1  -5  18   -1.18    1.16
   1   5 -18    0.79    1.75
  -1   5  18    0.26    2.50
  -1   5  18   -0.96    2.87
   1  -5 -18    0.29    2.40
   1  -5 -18   -1.85    2.03
   1   5 -17    1.47    1.72
   1  -5 -17    0.40    2.52
   1   5 -17    4.44    2.48
  -1  -5  17    2.45    1.17
   1   5 -17    5.17    1.64
  -1   5  17    0.18    2.33
  -1   5  17    0.51    2.72
   1   5 -17    1.18    2.62
   1  -5 -17   -1.81    2.28
   1  -5 -17    3.82    1.91
   1   5 -16   15.72    1.76
   1   5 -16   14.74    2.55
   1  -5 -16   11.41    2.44
  -1  -5  16   15.85    1.31
   1  -5 -16   19.67    1.87
   1   5 -16   13.88    1.69
   1   5 -16   16.31    2.52
  -1   5  16   15.99    2.70
  -1   5  16   16.66    2.32
   1  -5 -16   16.51    2.26
  -1   5  15   17.26    2.17
  -1   5  15   18.01    2.55
   1   5 -15   15.89    2.28
   1   5 -15   16.13    1.64
   1  -5 -15   19.70    2.08
   1  -5 -15   17.34    1.72
   1   5 -15   15.81    1.62
  -1  -5  15   15.22    1.27
   1   5 -15   15.84    2.33
   1  -5 -15   18.63    2.30
   1   5 -14   45.33    2.09
   1   5 -14   48.06    2.59
   1  -5 -14   44.85    2.59
  -1   5  14   49.70    2.73
   1  -5 -14   43.81    2.09
  -1   5  14   47.42    2.48
  -1  -5  14   36.88    1.82
   1   5 -14   45.79    2.04
   1   5 -14   45.62    2.42
   1  -5 -14   43.45    2.39
  -1   5  13   32.66    2.32
   1   5 -13   29.22    1.90
   1   5 -13   31.71    1.59
   1  -5 -13   29.85    1.96
  -1   5  13   28.48    1.98
   1  -5 -13   27.15    1.61
   1   5 -13   28.47    1.59
   1  -5 -13   28.89    2.13
   1   5 -13   26.97    2.13
  -1  -5  13   29.48    1.35
  -1   5  13   24.78    1.11
  -1   5  12   34.12    2.01
   1   5 -12   35.42    1.60
   1  -5 -12   31.51    1.57
  -1   5  12   31.11    1.92
  -1  -5  12   26.79    1.40
   1   5 -12   33.34    2.03
   1  -5 -12   34.75    1.92
  -1   5  12   35.24    1.28
   1   5 -12   33.71    1.59
   1   5 -11   10.53    1.13
  -1   5  11    9.71    1.51
   1  -5 -11    7.89    1.51
   1  -5 -11    9.70    1.09
  -1   5  11    5.07    1.84
  -1   5  11   11.49    0.80
   1   5 -11   10.43    1.63
  -1   5  11    9.96    1.73
  -1  -5  11   10.05    0.89
   1   5 -11   11.53    1.11
  -1   5  10    5.25    1.48
   1  -5 -10    4.32    1.52
   1   5 -10    4.69    1.58
   1   5 -10    6.63    1.04
  -1   5  10    3.38    1.83
   1  -5 -10    5.14    1.04
   1   5 -10    3.77    1.08
  -1   5  10    1.08    1.75
  -1  -5  10    6.20    0.85
   1   5  -9   24.98    1.31
   1   5  -9   23.27    1.86
  -1  -5   9   22.72    1.47
  -1   5   9   24.58    1.78
   1   5  -9   22.26    1.43
   1  -5  -9   20.86    1.76
  -1   5   9   21.41    2.10
   1  -5  -9   23.90    1.31
  -1  -5   9   22.32    1.13
   1   5  -8   16.60    1.12
   1  -5  -8   16.99    1.16
  -1  -5   8   14.99    0.96
   1   5  -8   15.75    1.31
  -1   5   8   20.94    2.06
  -1  -5   8   16.68    1.26
   1   5  -8   18.47    1.76
  -1   5   8   17.18    1.57
   1  -5  -8   16.93    1.61
   1  -5  -7  682.29   22.14
   1  -5  -7  665.43   22.05
   1   5  -7  684.18   22.14
  -1  -5   7  677.04   22.05
  -1  -5   7  703.83   22.07
  -1   5   7  678.08   22.12
   1   5  -7  687.86   22.10
   1   5  -6   25.93    1.28
  -1  -5   6   24.17    1.01
   1  -5  -6   24.73    1.24
   1  -5  -6   26.06    1.27
  -1   5   6   25.51    1.22
   1  -5  -6   23.54    0.99
  -1   5   5 1502.94   48.10
  -1   5   5 1492.29   48.11
   1   5  -5 1494.22   48.10
  -1  -5   5 1478.03   48.06
   1  -5  -5 1499.36   48.11
   1  -5  -5 1394.12   48.09
   1   5  -5 1530.22   48.07
  -1   5   4  903.93   28.48
   1  -5  -4  875.38   28.44
  -1  -5   4  863.58   28.46
   1   5  -4  853.78   28.44
   1  -5  -4  890.15   28.47
   1   5  -4  899.22   28.47
  -1   5   4  896.16   28.46
  -1   5   3  234.80    7.41
  -1   5   3  233.38    7.37
  -1   5   3  226.08    7.38
  -1   5   3  236.28    7.43
   1  -5  -3  221.40    7.41
   1   5  -3  216.18    7.39
  -1  -5   3  218.79    7.39
  -1  -5   2 2212.02   72.76
  -1   5   2 2244.18   72.77
   1   5  -2 2292.39   72.75
  -1  -5   2 2281.95   72.76
  -1   5   2 2211.76   72.75
  -1   5   2 2221.93   72.75
  -1   5   2 2318.61   72.77
  -1   5   2 2226.19   72.76
  -1   5   1   13.99    0.85
  -1   5   1   14.83    1.08
  -1  -5   1   17.52    0.77
   1   5  -1   16.39    0.90
   1   5  -1   17.08    0.75
   1  -5  -1   12.92    0.88
  -1   5   1   16.23    0.78
  -1  -5   1   16.31    0.82
   1   5   0 1822.30   59.82
  -1  -5   0 1847.36   59.82
  -1   5   0 1835.12   59.81
   1   5   0 1896.95   59.82
   1   5   0 1865.06   59.83
  -1  -5   0 1784.56   59.82
  -1   5   0 1876.69   59.82
  -1   5   0 1862.01   59.82
  -1   5   0 1880.44   59.83
  -1   5   0 1906.43   59.82
  -1  -5   0 1858.24   59.83
   1   5   0 1746.46   59.83
  -1   5  -1 2947.74   98.11
  -1   5  -1 3074.13   98.12
   1  -5   1 2831.64   98.11
  -1   5  -1 3042.71   98.09
   1   5   1 3089.95   98.09
  -1   5  -1 3082.39   98.10
   1   5   1 3050.36   98.11
  -1   5  -1 2954.86   98.10
  -1  -5  -1 2985.00   98.12
  -1  -5  -1 3090.20   98.12
   1   5   1 3091.09   98.10
  -1  -5  -2  359.75   12.46
   1   5   2  386.74   12.42
   1   5   2  378.89   12.43
  -1   5  -2  396.28   12.43
  -1   5  -2  382.09   12.44
  -1  -5  -3  207.85    6.90
  -1   5  -3  221.23    6.87
   1   5   3  210.21    6.86
   1  -5   3  211.26    6.87
  -1  -5  -3  195.72    6.91
  -1   5  -3  210.62    6.88
  -1   5  -4  642.34   20.76
  -1  -5  -4  636.28   20.77
  -1   5  -4  657.82   20.77
   1  -5   4  634.26   20.76
   1   5   4  641.11   20.76
  -1  -5  -4  630.63   20.77
  -1   5  -5    3.63    0.76
  -1  -5  -5    3.98    0.86
  -1   5  -5    3.92    0.44
   1  -5   5    3.61    0.66
  -1  -5  -5    2.43    0.70
  -1   5  -5    3.38    0.94
   1   5   5    4.84    0.72
   1  -5   6    8.13    0.86
  -1  -5  -6   10.08    1.09
  -1   5  -6   10.04    0.70
  -1   5  -6   12.86    1.10
   1   5   6    9.81    0.95
   1   5   6    7.25    1.43
   1   5   7  289.46    9.48
   1   5   7  272.65    9.36
   1  -5   7  282.66    9.33
  -1  -5  -7  267.06    9.38
   1   5   7  296.09    9.42
  -1   5  -7  293.66    9.39
  -1   5  -7  289.26    9.28
  -1   5  -8  463.94   15.27
  -1  -5  -8  468.91   15.37
  -1   5  -8  472.19   15.25
   1   5   8  472.07   15.34
   1   5   8  467.86   15.43
   1   5   8  507.64   15.40
  -1   5  -8  464.03   15.39
   1  -5   8  454.60   15.31
  -1   5  -9  184.78    6.04
   1   5   9  181.73    6.37
   1   5   9  186.33    6.22
  -1   5  -9  188.67    6.29
   1  -5   9  179.39    6.16
  -1  -5  -9  183.83    6.26
  -1   5  -9  178.44    6.10
   1   5   9  198.30    6.34
  -1   5 -10  456.60   14.88
   1   5  10  455.95   15.01
  -1   5 -10  453.79   15.04
   1   5  10  464.87   15.04
   1   5  10  492.74   15.03
   1  -5  10  463.85   14.96
  -1  -5 -10  440.85   15.02
  -1   5 -10  452.17   14.93
  -1   5 -11  114.58    3.96
   1   5  11  126.06    4.36
   1   5  11  125.66    4.36
   1  -5  11  122.14    4.16
  -1   5 -11  123.15    4.33
  -1   5 -11  124.74    4.12
  -1  -5 -11  123.52    4.28
   1   5  11  127.07    4.27
  -1  -5 -12    4.97    1.55
  -1   5 -12    6.11    1.18
   1   5  12    5.99    1.89
  -1   5 -12    5.53    1.74
   1   5  12    4.00    1.58
   1  -5  12    5.20    1.28
  -1  -5 -13   89.79    3.66
  -1   5 -13   95.31    3.68
   1  -5  13   90.66    3.47
   1   5  13  110.50    3.82
  -1   5 -13   93.54    3.41
   1   5  13   94.76    3.64
  -1  -5 -13   94.18    3.77
  -1   5 -13   95.34    3.77
  -1   5 -14    7.87    2.21
  -1  -5 -14    6.13    2.18
   1   5  14    8.34    1.96
   1   5  14    8.79    2.30
   1  -5  14    6.60    1.60
  -1   5 -14    9.86    2.13
  -1   5 -14    5.90    1.51
  -1  -5 -14    5.38    1.89
  -1  -5 -15   97.45    4.05
  -1   5 -15  101.37    4.21
   1   5  15  100.16    4.05
  -1   5 -15  103.70    3.81
  -1   5 -15   99.72    4.22
  -1  -5 -15  100.00    4.21
   1  -5  15   96.11    3.80
   1   5  15  118.97    4.26
   1  -5  15  108.22    3.77
  -1   5 -16    6.22    1.78
   1   5  16    4.20    2.25
  -1  -5 -16    6.03    2.23
  -1   5 -16    3.93    2.45
  -1  -5 -16    6.21    2.46
   1   5  16    6.76    2.69
   1  -5  16    4.01    1.79
   1  -5  16    7.23    1.72
  -1   5 -16    8.33    2.67
  -1   5 -17    5.89    1.86
   1   5  17    8.66    2.37
  -1  -5 -17    5.62    2.33
  -1  -5 -17    5.14    2.60
  -1   5 -17    6.07    2.63
   1   5  17    7.68    2.77
   1  -5  17    5.89    1.88
   1  -5  17    4.75    1.72
  -1   5 -17    8.92    2.83
  -1   5 -18    5.56    1.92
   1   5  18    5.42    2.87
   1   5  18    3.43    2.40
   1  -5  18    2.34    1.71
  -1   5 -18    1.15    3.01
   1  -5  18    4.22    1.95
  -1   5 -18    3.04    2.70
  -1  -5 -18    4.97    2.74
  -1  -5 -18    5.16    2.42
   1   5  19   10.04    2.51
  -1   5 -19   10.07    2.89
  -1  -5 -19   10.22    2.82
  -1   5 -19   11.59    2.03
   1   5  19   15.12    3.05
   1  -5  19    9.28    1.75
  -1  -5 -19   11.04    2.48
  -1  -5 -19   12.20    2.11
   1  -5  19   15.41    2.08
  -1   5 -19   13.14    3.15
  -1   5 -19   15.28    1.96
  -1  -5 -20    0.73    2.57
  -1  -5 -20    0.94    2.20
   1   5  20    4.91    2.62
   1  -5  20   -1.77    2.64
  -1   5 -20    1.76    1.99
  -1   5 -20   -2.81    2.07
   1  -5  20   -3.28    2.12
   1   5  20   -3.23    3.14
   1  -5  20   -1.77    1.65
  -1   5 -21   -4.07    2.11
   1   5  21   -1.97    3.21
  -1   5 -21    0.83    2.11
  -1  -5 -21    1.61    2.66
   1  -5  21   -2.95    1.62
   1  -5  21    0.80    2.74
   1   5  21   -1.86    2.73
  -1  -5 -21   -4.39    2.38
  -1   5 -22    8.65    2.23
   1  -5  22   14.16    2.91
   1   5  22   12.22    2.86
  -1  -5 -22   12.37    2.87
  -1  -5 -22   12.58    2.57
   1   5  23    4.21    2.89
   1  -5  23    4.91    2.92
  -1   5 -23   -1.70    2.30
  -1  -5 -23    1.42    2.89
  -1  -5 -23    1.53    2.68
  -1  -5 -24   -0.62    3.04
  -1   5 -24    4.59    3.24
  -1  -5 -24    0.55    2.90
  -1  -5 -25   -0.12    3.21
  -1   5 -25   -3.51    3.56
  -1  -5 -26   -0.96    3.36
  -1   5 -26   -4.81    3.85
   1   6 -27   12.86    4.35
   1   6 -26    5.33    3.97
   1  -6 -25    4.93    3.17
   1   6 -25   15.79    3.72
  -1  -6  24   10.96    3.15
  -1   6  24    2.45    3.06
   1   6 -24    7.72    3.42
   1   6 -24    2.57    2.30
   1  -6 -24    5.09    3.03
  -1   6  24    7.00    3.78
   1  -6 -23   -0.55    2.74
   1  -6 -23   -2.00    2.93
  -1   6  23   -5.48    3.56
   1  -6 -23   -2.82    2.24
   1   6 -23   -5.72    3.27
   1   6 -23    0.77    2.21
  -1  -6  23   -1.40    3.03
  -1   6  23    0.82    3.01
   1  -6 -22    1.12    2.80
   1   6 -22    4.26    3.04
   1   6 -22    3.45    2.13
   1  -6 -22    1.05    2.23
  -1  -6  22    1.33    2.33
  -1   6  22    2.55    3.39
  -1   6  22   -0.17    2.89
  -1  -6  22    5.16    2.92
   1  -6 -22    0.85    2.55
   1  -6 -21    0.71    2.69
   1   6 -21   -2.82    2.82
   1   6 -21   -0.08    2.03
   1  -6 -21    0.58    2.22
  -1  -6  21    0.48    2.26
  -1   6  21    1.38    3.27
  -1   6  21   -4.72    2.76
  -1  -6  21   -1.74    2.70
   1  -6 -21   -0.26    2.44
   1  -6 -20    2.03    2.61
  -1  -6  20   -2.26    2.68
  -1   6  20    3.99    2.64
  -1  -6  20    0.01    2.17
  -1   6  20    2.60    3.13
   1   6 -20    5.41    1.95
   1  -6 -20    0.59    2.30
   1  -6 -20    5.61    2.22
   1   6 -19    6.84    2.73
   1  -6 -19    6.34    2.77
   1   6 -19    6.31    1.88
   1  -6 -19    2.92    2.52
  -1   6  19    7.98    3.03
   1  -6 -19    4.53    2.15
   1  -6 -19    7.46    2.23
  -1   6  19    0.91    2.51
  -1  -6  19    5.84    2.56
   1   6 -18   14.72    2.65
   1  -6 -18   14.48    2.67
   1   6 -18   12.19    1.84
   1  -6 -18   10.84    2.49
   1  -6 -18   13.95    2.24
   1  -6 -18   14.40    2.08
  -1   6  18   18.20    3.01
   1   6 -18    7.84    2.71
  -1  -6  18   14.98    2.56
  -1   6  18   17.51    2.56
  -1   6  17   16.70    2.47
  -1  -6  17   19.88    2.50
  -1   6  17   22.38    2.91
   1  -6 -17   20.03    2.42
  -1  -6  17   15.54    1.18
   1  -6 -17   18.37    1.96
   1   6 -17   18.86    1.84
   1   6 -17   16.19    2.64
   1  -6 -17   20.73    2.62
   1   6 -17   21.87    2.67
  -1   6  16    4.42    2.25
  -1  -6  16    0.91    2.25
  -1   6  16    1.02    2.71
   1  -6 -16    4.86    2.17
  -1  -6  16    2.31    1.03
   1  -6 -16    2.03    1.73
   1   6 -16    0.42    1.63
   1   6 -16    2.68    2.35
   1   6 -16    3.86    2.45
   1  -6 -16    1.69    2.36
  -1  -6  15   -0.92    2.05
  -1   6  15    1.22    2.08
   1  -6 -15    2.30    1.57
   1   6 -15   -1.36    1.51
   1   6 -15   -2.98    2.09
  -1  -6  15    0.48    1.02
  -1   6  15    4.60    2.55
   1   6 -15    2.28    2.29
   1  -6 -15   -2.80    2.29
   1  -6 -15   -0.63    2.01
  -1   6  14   66.94    3.01
  -1  -6  14   71.87    2.96
   1  -6 -14   65.74    2.60
   1   6 -14   69.87    2.64
   1   6 -14   65.11    2.55
   1   6 -14   66.08    2.87
  -1  -6  14   57.83    2.35
  -1   6  14   74.17    3.25
   1  -6 -14   67.79    2.95
  -1   6  14   63.48    2.27
   1   6 -14   72.08    3.10
   1  -6 -14   72.08    3.12
   1   6 -13   41.51    1.89
   1   6 -13   38.94    1.78
   1  -6 -13   37.40    1.82
  -1  -6  13   42.68    2.23
  -1   6  13   39.38    2.23
  -1   6  13   39.05    2.36
  -1  -6  13   35.89    1.56
  -1   6  13   43.74    2.57
   1  -6 -13   38.66    2.26
  -1   6  13   40.34    1.54
   1  -6 -13   37.86    2.39
   1   6 -13   41.48    2.39
   1   6 -12   53.12    2.11
   1   6 -12   49.43    2.02
  -1   6  12   52.29    2.62
   1  -6 -12   51.48    2.02
  -1  -6  12   50.38    2.37
  -1   6  12   55.78    2.37
  -1   6  12   53.92    2.53
  -1   6  12   54.17    1.87
   1   6 -12   50.39    1.77
   1  -6 -12   54.13    2.49
   1   6 -12   51.12    2.45
   1  -6 -12   52.78    2.38
  -1  -6  12   47.98    1.87
   1   6 -11   12.13    1.06
  -1  -6  11   11.83    1.55
  -1   6  11   12.31    1.52
   1   6 -11   13.94    1.21
   1  -6 -11   10.16    1.54
  -1  -6  11   12.42    0.84
  -1   6  11   14.36    1.87
  -1   6  11   10.16    1.91
   1   6 -11   14.69    1.63
   1  -6 -11   12.72    1.63
  -1   6  11   10.92    1.83
   1  -6 -11   11.46    1.09
   1  -6 -10  190.60    6.44
   1  -6 -10  189.60    6.25
  -1  -6  10  180.79    6.43
  -1   6  10  190.70    6.43
  -1   6  10  193.07    6.51
   1   6 -10  189.34    6.46
   1  -6 -10  191.80    6.45
   1   6 -10  193.48    6.34
  -1  -6  10  190.56    6.23
  -1  -6   9  124.29    4.28
  -1  -6   9  125.32    4.40
   1  -6  -9  123.31    4.56
   1   6  -9  135.81    4.44
  -1  -6   9  125.09    4.53
  -1   6   9  126.54    4.52
   1  -6  -9  134.12    4.32
   1  -6  -9  135.36    4.60
   1   6  -9  137.70    4.59
  -1   6   9  137.05    4.70
  -1   6   8   13.75    1.53
  -1  -6   8   12.12    1.51
  -1  -6   8   12.80    1.17
   1  -6  -8   13.82    1.71
   1   6  -8   11.02    1.29
   1  -6  -8   10.28    1.63
   1  -6  -8   12.16    1.03
   1  -6  -8   14.56    1.63
   1   6  -8   10.81    1.64
   1   6  -7   26.61    1.48
   1  -6  -7   30.82    1.68
  -1  -6   7   28.13    1.28
   1  -6  -7   32.98    1.75
   1   6  -7   28.91    1.71
   1  -6  -7   28.46    1.74
  -1   6   7   29.16    1.59
  -1   6   6  798.88   25.78
   1   6  -6  797.65   25.78
   1  -6  -6  811.60   25.78
  -1   6   6  777.95   25.79
   1  -6  -6  783.86   25.79
  -1  -6   6  776.67   25.72
   1  -6  -6  804.57   25.77
   1   6  -6  818.31   25.74
  -1   6   5   84.63    2.96
  -1   6   5   89.20    3.05
   1  -6  -5   92.42    2.93
   1   6  -5   88.63    2.99
   1  -6  -5   90.26    2.98
  -1  -6   5   81.68    2.87
   1  -6  -5   92.37    3.02
   1   6  -5   96.72    2.91
   1  -6  -5   77.47    2.99
   1  -6  -4  114.67    3.68
   1   6  -4  109.61    3.65
  -1   6   4  105.97    3.64
   1  -6  -4  105.68    3.65
   1  -6  -4  111.01    3.62
  -1   6   4  110.58    3.71
  -1  -6   4  110.97    3.64
  -1   6   3  801.51   26.32
  -1   6   3  818.86   26.32
  -1   6   3  807.69   26.35
  -1  -6   3  838.87   26.34
  -1   6   3  837.69   26.34
  -1   6   3  806.97   26.35
   1  -6  -3  770.68   26.33
   1   6  -3  829.42   26.33
  -1   6   2  127.06    4.06
  -1  -6   2  111.98    4.07
  -1   6   2  121.88    4.10
  -1   6   2  121.80    4.03
  -1   6   2  118.80    4.16
  -1  -6   2  128.82    4.08
  -1   6   2  124.35    4.08
   1   6  -2  126.08    4.04
   1  -6  -2  121.27    4.03
  -1  -6   2  124.76    4.06
   1   6  -1    8.78    0.63
   1   6  -1    7.82    0.82
  -1   6   1    6.70    0.80
   1  -6  -1    6.01    0.79
  -1   6   1    8.01    0.68
  -1  -6   1    7.78    0.74
  -1  -6   1    6.86    0.64
  -1   6   1    8.32    1.09
   1   6   0    8.79    0.83
  -1  -6   0    9.01    0.85
  -1  -6   0    9.70    0.72
   1   6   0   10.47    0.87
   1   6   0    9.84    0.61
  -1   6   0   10.03    0.58
  -1   6   0    7.13    0.69
  -1   6   0    9.52    0.74
  -1   6   0   10.91    1.01
  -1  -6  -1 3169.37  103.88
  -1   6  -1 3188.15  103.87
  -1  -6  -1 3273.36  103.89
  -1   6  -1 3288.18  103.88
   1   6   1 3176.29  103.87
  -1   6  -1 3242.39  103.86
  -1   6  -1 3255.14  103.87
   1   6   1 3294.27  103.88
   1   6   1 3300.70  103.85
  -1  -6  -1 2993.72  103.85
  -1   6  -1 3262.00  103.86
   1   6   2    4.82    0.70
  -1  -6  -2    4.55    0.57
  -1   6  -2    7.77    0.58
  -1  -6  -2    5.81    0.97
   1   6   2    4.21    0.89
  -1   6  -2    4.60    0.73
  -1  -6  -2    3.45    1.00
  -1  -6  -3 1445.35   51.29
  -1   6  -3 1626.86   51.29
  -1  -6  -3 1601.34   51.25
  -1  -6  -3 1561.06   51.29
  -1  -6  -3 1517.70   51.27
  -1   6  -3 1607.37   51.28
   1   6   3 1611.29   51.26
   1   6   3 1626.68   51.27
  -1  -6  -4    5.16    0.76
   1  -6   4    5.48    0.63
   1   6   4    7.10    0.63
  -1   6  -4    6.38    0.80
  -1  -6  -4    5.85    0.70
  -1   6  -4    4.55    0.68
  -1  -6  -4    4.89    0.90
  -1  -6  -5  591.43   18.97
  -1   6  -5  576.34   18.90
   1   6   5  592.30   18.95
  -1   6  -5  601.07   18.96
  -1  -6  -5  579.10   18.95
  -1   6  -5  585.55   18.96
   1  -6   5  584.77   18.94
  -1   6  -6  327.93   10.98
   1  -6   6  334.17   11.02
  -1   6  -6  350.73   11.10
  -1  -6  -6  349.84   11.00
  -1   6  -6  348.58   11.07
  -1  -6  -6  338.50   11.06
  -1  -6  -6  346.75   11.08
   1   6   6  330.88   11.04
   1   6   7  269.97    9.12
  -1   6  -7  284.05    9.15
  -1  -6  -7  277.98    9.15
   1  -6   7  268.63    9.07
  -1   6  -7  271.52    9.01
   1   6   7  287.63    9.28
  -1  -6  -7  271.18    9.15
   1   6   7  310.46    9.23
   1  -6   8   21.84    1.65
   1   6   8   27.05    1.70
  -1   6  -8   23.92    1.80
  -1  -6  -8   23.04    1.75
   1  -6   8   19.94    1.44
   1   6   8   26.83    2.24
  -1   6  -8   22.61    1.24
  -1  -6  -8   24.45    1.81
   1   6   8   25.95    2.37
  -1  -6  -9  123.27    4.15
  -1   6  -9  116.32    4.14
   1   6   9  114.54    4.36
  -1   6  -9  116.72    3.90
  -1  -6  -9  120.59    4.14
   1   6   9  116.04    4.08
   1  -6   9  106.71    4.08
   1  -6   9  108.13    3.97
  -1   6  -9  116.83    3.87
   1   6   9  117.92    4.29
  -1   6 -10  165.38    5.44
   1  -6  10  160.41    5.54
   1   6  10  169.85    5.74
  -1  -6 -10  162.67    5.67
  -1   6 -10  171.40    5.50
   1   6  10  160.93    5.64
   1  -6  10  151.65    5.63
  -1   6 -10  169.92    5.69
  -1  -6 -10  173.95    5.68
   1   6  10  168.54    5.77
   1   6  11  144.13    5.08
  -1  -6 -11  137.74    4.98
  -1   6 -11  144.62    4.80
   1  -6  11  137.38    4.95
   1   6  11  139.59    4.95
   1  -6  11  140.56    4.83
   1   6  11  146.82    5.07
  -1  -6 -11  141.59    5.01
  -1   6 -11  144.87    5.02
  -1   6 -11  145.81    4.71
  -1  -6 -12    5.88    1.63
  -1   6 -12    5.15    1.12
   1   6  12    6.70    1.99
  -1   6 -12    3.67    0.70
   1  -6  12    4.35    1.59
   1   6  12    3.69    1.55
   1   6  12    4.92    1.90
  -1  -6 -12    5.24    1.77
  -1   6 -12    5.86    1.74
   1  -6  12    6.33    1.21
   1  -6  13   -0.07    1.32
  -1  -6 -13    2.22    1.76
  -1   6 -13    3.21    1.26
  -1  -6 -13   -0.35    1.94
  -1   6 -13    1.94    1.98
   1   6  13    3.14    2.20
   1   6  13    1.13    1.75
   1  -6  13    4.60    1.80
   1  -6  14   44.25    2.20
  -1   6 -14   49.01    2.68
  -1  -6 -14   49.41    2.61
   1   6  14   57.75    2.96
  -1   6 -14   47.89    2.77
  -1  -6 -14   51.34    2.76
   1   6  14   45.76    2.57
   1  -6  14   53.19    2.60
  -1   6 -14   47.75    2.18
   1  -6  15   55.44    2.49
   1   6  15   72.84    3.31
   1  -6  15   61.35    2.49
  -1   6 -15   59.22    3.04
   1   6  15   59.98    2.93
   1  -6  15   56.05    2.90
  -1   6 -15   55.38    2.53
  -1  -6 -15   52.46    3.10
  -1   6 -15   56.52    3.14
  -1  -6 -15   56.42    2.94
   1  -6  16    2.52    1.58
   1   6  16    1.23    2.73
   1  -6  16    3.43    1.71
  -1   6 -16    4.31    1.68
  -1   6 -16    3.52    2.46
  -1  -6 -16    0.16    2.50
   1  -6  16    2.77    2.23
   1   6  16    4.37    2.21
  -1   6 -16    5.39    2.55
  -1  -6 -16    1.32    2.23
  -1  -6 -17  100.20    4.09
   1  -6  17   89.93    3.61
   1  -6  17  100.00    4.13
   1   6  17   95.94    4.11
   1  -6  17  104.29    3.70
   1   6  17  110.15    4.36
  -1  -6 -17  101.75    4.25
  -1   6 -17   92.96    4.27
  -1   6 -17   95.35    4.27
  -1   6 -17   95.77    3.73
  -1   6 -17   99.60    3.74
  -1  -6 -18    0.86    1.87
  -1   6 -18    3.21    1.84
  -1   6 -18    2.14    2.94
   1  -6  18    1.16    1.82
  -1  -6 -18    5.27    2.44
   1  -6  18   -0.23    2.43
   1   6  18   -0.58    2.44
   1  -6  18    4.50    1.55
  -1   6 -18    1.58    1.83
   1   6  18    0.71    2.98
  -1  -6 -18    2.56    2.74
  -1   6 -18   -0.08    2.70
   1   6  19   18.86    2.65
   1  -6  19   16.13    2.60
   1  -6  19   13.85    1.66
  -1  -6 -19   14.49    2.86
  -1   6 -19   17.65    2.94
   1  -6  19   18.87    2.01
  -1  -6 -19   12.89    2.61
  -1   6 -19   19.90    2.00
   1   6  19   19.74    3.20
  -1   6 -19   14.19    3.18
  -1  -6 -19   16.99    2.11
  -1   6 -19   14.72    2.04
  -1   6 -20    9.72    2.04
   1   6  20   10.24    2.62
   1  -6  20    7.49    2.65
  -1  -6 -20    5.07    2.61
  -1   6 -20    5.70    3.22
  -1   6 -20    4.81    1.97
   1   6  20    8.61    3.20
   1  -6  20    8.15    2.02
  -1  -6 -20    8.78    2.13
   1  -6  20    7.32    1.52
   1  -6  21    3.76    1.50
  -1  -6 -21    5.77    2.75
   1   6  21    9.63    3.31
  -1  -6 -21   10.03    2.30
   1   6  21   13.84    2.70
   1  -6  21   11.28    2.73
  -1   6 -21   10.98    2.13
  -1  -6 -22    2.03    2.84
   1  -6  22    3.54    2.84
   1   6  22    3.68    2.79
  -1   6 -22    5.23    2.20
  -1  -6 -22    3.40    2.45
  -1  -6 -23   -0.61    2.92
  -1  -6 -23    6.03    2.84
   1  -6  23    5.45    2.99
   1   6  23    2.25    2.95
  -1  -6 -23    2.79    2.64
  -1   6 -24   14.71    3.37
  -1  -6 -24   19.96    3.21
  -1   6 -25    1.80    3.55
  -1  -6 -25   -2.68    3.27
  -1   6 -26    2.05    3.86
   1   7 -27    1.50    4.36
   1   7 -26    1.85    4.03
   1   7 -25    3.00    3.75
   1  -7 -25    0.99    3.23
   1   7 -24    4.21    3.47
  -1  -7  24    0.09    3.06
  -1   7  24   -2.79    3.13
   1  -7 -24   -1.16    3.14
  -1   7  24   -0.52    3.83
   1  -7 -23    5.14    2.66
   1   7 -23    6.10    3.30
  -1   7  23   -0.66    3.68
   1  -7 -23    8.75    3.01
   1  -7 -23    6.70    2.28
  -1  -7  23    8.21    3.04
  -1   7  23    7.58    3.01
   1   7 -23    9.77    2.25
  -1  -7  22    0.22    2.86
  -1   7  22    8.33    2.85
   1   7 -22    2.65    2.17
  -1   7  22    6.12    3.49
   1  -7 -22   -0.36    2.84
  -1  -7  22    3.46    2.25
   1   7 -22    0.74    3.06
   1  -7 -22    4.62    2.27
   1  -7 -22    3.44    2.47
  -1   7  21   14.27    2.80
  -1  -7  21   14.82    2.75
   1   7 -21    8.55    2.94
   1  -7 -21   14.54    2.28
   1  -7 -21   13.28    2.42
  -1   7  21   12.47    3.42
  -1  -7  21   14.77    2.20
   1   7 -21   10.75    2.13
   1  -7 -21   10.66    2.78
   1  -7 -20    3.40    2.20
   1  -7 -20    4.51    2.23
  -1   7  20   -1.38    3.22
  -1  -7  20   -0.04    2.11
  -1  -7  20    1.13    2.64
  -1   7  20    2.09    2.64
   1  -7 -20    0.21    2.63
   1   7 -20    4.31    1.97
   1   7 -19   -0.02    1.91
   1  -7 -19    1.51    2.52
   1  -7 -19    1.75    2.20
   1  -7 -19    0.74    2.09
  -1   7  19   -6.16    3.11
  -1   7  19   -2.69    2.55
  -1  -7  19    1.01    2.54
   1   7 -19   -1.94    2.76
   1  -7 -19    0.43    2.70
   1   7 -19    0.74    2.75
   1  -7 -18   50.48    2.85
   1   7 -18   63.17    3.47
   1  -7 -18   58.29    3.40
   1   7 -18   66.82    2.79
   1  -7 -18   61.78    3.30
   1  -7 -18   63.75    3.03
   1   7 -18   55.39    3.35
  -1   7  18   67.89    3.66
  -1  -7  18   64.13    3.29
  -1   7  18   59.96    3.29
   1  -7 -17    6.43    1.90
   1  -7 -17    9.53    2.38
  -1  -7  17    7.92    2.40
  -1   7  17    8.04    2.36
  -1   7  17   10.42    2.96
   1   7 -17   12.33    2.51
   1  -7 -17    7.54    2.17
   1   7 -17    9.00    2.58
   1  -7 -17    9.50    2.57
   1   7 -17    7.45    1.75
   1  -7 -16    0.18    1.71
   1   7 -16   -0.14    2.27
   1  -7 -16    1.35    2.24
  -1   7  16    2.47    2.29
  -1  -7  16    0.68    2.29
   1  -7 -16    1.83    2.07
   1  -7 -16   -1.27    2.37
   1   7 -16   -2.50    2.42
   1   7 -16   -0.13    1.67
  -1   7  16    3.54    2.76
   1   7 -15    2.65    2.01
   1  -7 -15    1.94    1.99
   1   7 -15   -0.71    1.58
   1  -7 -15    1.27    1.56
  -1   7  15    3.48    2.63
   1   7 -15    0.06    2.28
   1  -7 -15    0.79    2.21
   1  -7 -15    0.46    2.05
  -1   7  15    1.00    2.09
  -1  -7  15    2.06    2.13
  -1   7  15    0.32    0.87
  -1   7  14   36.94    2.57
   1   7 -14   33.67    1.96
  -1   7  14   39.43    1.56
   1  -7 -14   36.89    2.43
   1   7 -14   37.15    2.53
   1  -7 -14   38.17    2.48
  -1  -7  14   35.57    2.41
  -1   7  14   38.18    2.35
  -1   7  14   39.37    2.79
   1  -7 -14   35.96    1.91
  -1   7  13  116.57    4.25
   1   7 -13  111.99    3.92
  -1   7  13  119.01    4.32
  -1   7  13  107.89    4.11
  -1  -7  13  105.73    4.12
  -1   7  13  115.52    3.74
   1   7 -13  108.35    3.66
   1  -7 -13  105.84    3.82
   1  -7 -13  111.77    4.19
   1   7 -13  110.07    4.18
   1  -7 -13  110.83    4.12
  -1   7  12  106.66    4.01
   1  -7 -12  103.37    3.88
   1   7 -12  104.79    3.69
   1  -7 -12  100.16    3.58
   1  -7 -12  107.79    3.93
   1   7 -12  108.65    3.95
  -1   7  12  107.00    4.05
  -1   7  12  102.21    3.84
  -1  -7  12  110.43    3.88
  -1   7  11   56.88    2.68
   1  -7 -11   57.87    2.43
   1   7 -11   56.81    2.20
   1  -7 -11   55.50    2.37
   1  -7 -11   51.42    2.05
   1   7 -11   57.67    2.46
   1  -7 -11   60.84    2.47
  -1   7  11   56.01    2.68
  -1  -7  11   51.22    2.37
  -1   7  11   53.16    2.38
  -1   7  10   44.60    2.39
   1  -7 -10   40.32    1.71
  -1   7  10   46.12    2.43
   1  -7 -10   39.78    2.08
  -1   7  10   43.47    2.07
  -1  -7  10   44.40    2.09
   1  -7 -10   43.57    2.11
   1  -7 -10   44.14    2.15
   1   7 -10   45.31    2.16
   1   7 -10   46.85    1.90
   1  -7  -9  182.76    6.04
  -1   7   9  187.06    6.36
   1  -7  -9  196.45    6.27
   1   7  -9  175.68    6.23
  -1   7   9  182.89    6.21
  -1  -7   9  186.93    6.22
   1  -7  -9  193.56    6.26
   1   7  -9  176.31    6.16
   1  -7  -9  181.95    6.23
   1  -7  -8  131.08    4.82
   1   7  -8  143.09    4.84
   1  -7  -8  144.38    4.82
  -1  -7   8  129.99    4.61
  -1  -7   8  149.37    4.77
  -1   7   8  138.67    4.78
   1   7  -8  137.64    4.72
   1  -7  -8  140.30    4.84
   1  -7  -7   60.34    2.44
   1  -7  -7   60.77    2.38
   1   7  -7   54.02    2.42
  -1  -7   7   58.59    2.37
  -1   7   7   54.75    2.32
  -1  -7   7   56.29    2.02
  -1   7   7   58.22    2.57
   1   7  -7   54.47    2.22
   1  -7  -7   51.90    2.44
   1   7  -7   57.04    2.23
   1  -7  -6    8.76    1.11
   1   7  -6    6.95    1.15
   1  -7  -6    6.12    1.23
  -1  -7   6    6.71    1.05
  -1   7   6    6.44    1.08
   1  -7  -6    6.73    0.97
   1   7  -6    8.48    0.88
   1  -7  -6    6.79    1.22
  -1   7   6    8.27    1.41
  -1  -7   6    6.19    0.59
  -1   7   5  741.97   24.07
  -1  -7   5  746.59   24.05
  -1   7   5  743.54   24.05
   1   7  -5  763.39   24.03
  -1  -7   5  723.88   24.05
   1  -7  -5  739.50   24.02
   1   7  -5  713.27   24.05
   1  -7  -5  762.28   24.05
   1  -7  -5  726.09   24.07
   1   7  -4   75.31    2.40
  -1   7   4   61.25    2.56
  -1  -7   4   71.22    2.41
  -1  -7   4   71.83    2.40
  -1   7   4   67.38    2.39
   1  -7  -4   73.11    2.40
   1   7  -4   73.61    2.42
   1  -7  -4   67.97    2.38
  -1   7   4   63.36    2.50
  -1   7   3  231.88    8.14
  -1   7   3  240.99    8.11
   1  -7  -3  235.20    8.07
   1  -7  -3  257.94    8.07
   1   7  -3  263.14    8.07
  -1  -7   3  245.85    8.09
  -1   7   3  247.70    8.10
  -1   7   3  240.47    8.07
  -1   7   3  244.30    8.07
  -1  -7   3  261.51    8.07
  -1   7   2  222.57    7.34
  -1  -7   2  222.66    7.33
  -1  -7   2  217.03    7.33
  -1   7   2  223.65    7.37
   1  -7  -2  235.45    7.29
  -1   7   2  224.71    7.34
   1   7  -2  224.14    7.29
  -1  -7   2  214.02    7.29
  -1   7   2  222.44    7.29
  -1   7   2  234.80    7.32
  -1   7   1  110.16    3.77
   1   7  -1  117.52    3.72
  -1   7   1  106.15    3.69
  -1  -7   1  108.84    3.67
  -1   7   1  113.62    3.69
  -1  -7   1  113.32    3.70
   1  -7  -1   99.57    3.71
  -1   7   1  110.18    3.69
   1   7  -1  118.19    3.68
  -1   7   0  374.83   12.19
   1   7   0  372.84   12.21
  -1   7   0  364.42   12.21
  -1  -7   0  362.03   12.22
  -1   7   0  390.90   12.19
   1   7   0  387.88   12.19
  -1   7   0  359.92   12.22
  -1  -7  -1 1431.26   46.25
  -1   7  -1 1444.06   46.25
   1   7   1 1449.31   46.29
  -1  -7  -1 1406.16   46.29
   1   7   1 1450.00   46.27
  -1  -7  -1 1318.52   46.29
  -1   7  -1 1434.79   46.27
   1  -7   1 1396.85   46.25
   1   7   1 1458.44   46.24
  -1   7  -1 1461.89   46.28
   1  -7   1 1402.69   46.26
   1   7   1 1448.57   46.28
  -1   7  -1 1447.73   46.26
  -1   7  -2  641.86   20.63
  -1   7  -2  649.01   20.64
  -1  -7  -2  668.47   20.64
  -1  -7  -2  655.32   20.68
   1  -7   2  571.03   20.65
  -1  -7  -2  648.24   20.68
  -1   7  -2  634.26   20.67
   1  -7   2  624.57   20.67
   1   7   2  625.70   20.64
   1   7   2  657.65   20.67
   1   7   2  644.54   20.63
   1  -7   2  628.83   20.63
  -1  -7  -3  283.63    8.83
  -1   7  -3  265.39    8.83
   1   7   3  284.84    8.82
   1   7   3  285.82    8.82
   1  -7   3  268.99    8.82
  -1   7  -3  274.13    8.86
  -1  -7  -3  264.17    8.88
   1   7   3  278.33    8.90
   1  -7   3  250.92    8.82
  -1   7  -3  253.39    8.86
  -1   7  -4  148.73    4.83
  -1  -7  -4  152.19    4.79
  -1   7  -4  146.40    4.80
   1   7   4  152.73    4.78
   1  -7   4  150.37    4.78
  -1  -7  -4  144.04    4.84
  -1   7  -4  133.88    4.80
  -1  -7  -4  140.57    4.85
  -1  -7  -4  132.98    4.81
  -1   7  -5  591.37   20.06
  -1  -7  -5  628.87   20.05
  -1   7  -5  615.99   20.05
   1  -7   5  612.94   20.04
   1   7   5  631.38   20.04
  -1  -7  -5  623.33   20.08
  -1   7  -6   21.23    0.91
  -1  -7  -6   21.84    1.43
  -1   7  -6   24.13    1.45
  -1  -7  -6   23.30    1.62
  -1   7  -6   20.43    1.54
   1  -7   6   22.96    1.31
   1   7   6   24.34    1.34
   1  -7   6   23.17    1.21
   1   7   7   26.53    2.25
  -1  -7  -7   16.88    1.76
  -1  -7  -7   16.13    1.66
  -1   7  -7   19.47    1.69
  -1  -7  -7   21.12    1.33
   1  -7   7   20.61    1.56
   1   7   7   17.56    1.57
   1  -7   7   19.79    1.32
  -1   7  -7   17.04    0.97
   1   7   7   21.55    2.35
   1   7   8    2.84    2.12
  -1   7  -8    4.44    0.84
   1  -7   8    4.09    1.15
   1   7   8    6.51    2.30
   1   7   8    3.81    1.44
   1  -7   8    5.70    1.45
  -1  -7  -8    2.38    1.24
  -1  -7  -8    4.96    1.57
  -1   7  -8    7.99    1.62
  -1  -7  -8    4.94    1.66
   1   7   9   43.24    2.05
   1  -7   9   45.34    2.09
  -1  -7  -9   48.95    2.20
  -1   7  -9   43.47    2.21
   1   7   9   46.84    2.50
   1   7   9   47.50    2.66
  -1   7  -9   43.97    1.72
  -1  -7  -9   45.62    2.21
   1  -7   9   43.26    1.85
   1   7  10    4.97    1.93
  -1   7 -10    6.83    0.86
  -1   7 -10    5.09    0.92
   1   7  10    6.90    1.92
  -1   7 -10    4.89    1.54
  -1  -7 -10    6.68    1.54
   1  -7  10    4.56    1.08
   1  -7  10    5.76    1.41
   1   7  10    6.64    1.38
  -1  -7 -10    7.01    1.54
   1   7  11   31.33    2.23
  -1   7 -11   30.21    1.30
   1  -7  11   30.36    1.82
   1   7  11   29.91    1.80
  -1   7 -11   31.30    1.42
   1   7  11   33.34    2.21
  -1  -7 -11   32.64    1.89
   1  -7  11   31.03    1.50
  -1  -7 -11   31.71    1.98
  -1   7 -11   30.14    1.95
   1   7  12   35.10    2.36
  -1   7 -12   33.40    1.39
   1  -7  12   32.43    1.63
  -1   7 -12   34.05    1.61
   1  -7  12   31.88    1.98
   1   7  12   35.73    2.01
   1   7  12   40.62    2.39
  -1   7 -12   33.43    2.22
  -1  -7 -12   34.64    2.16
  -1  -7 -12   36.62    2.10
   1  -7  13    3.42    1.28
  -1   7 -13   -1.23    1.95
  -1  -7 -13   -2.38    1.90
  -1  -7 -13    0.21    1.81
  -1   7 -13   -0.15    1.23
  -1   7 -13    0.37    0.79
   1   7  13    0.12    2.34
   1   7  13    2.04    2.15
   1  -7  13    1.70    1.75
   1   7  13    0.07    1.78
  -1  -7 -14   54.73    2.72
   1   7  14   56.10    2.69
   1  -7  14   51.21    2.67
  -1   7 -14   48.70    2.23
   1   7  14   64.73    3.15
  -1  -7 -14   54.67    2.83
  -1   7 -14   48.44    2.85
   1  -7  14   48.91    2.24
   1  -7  15   32.91    1.90
  -1   7 -15   36.80    2.09
  -1   7 -15   35.57    2.73
  -1  -7 -15   40.56    2.73
  -1   7 -15   38.85    2.61
   1   7  15   42.10    3.04
   1  -7  15   37.82    2.50
   1   7  15   36.66    2.48
  -1  -7 -15   39.99    2.57
  -1   7 -15   36.84    1.98
  -1   7 -16    1.68    1.57
   1  -7  16    2.74    1.46
  -1  -7 -16    2.63    2.28
  -1   7 -16    0.43    2.45
   1   7  16   -2.67    2.84
   1  -7  16    2.17    1.58
  -1   7 -16    0.24    1.70
  -1   7 -16    1.06    2.46
  -1  -7 -16    1.01    2.45
   1  -7  16    1.77    2.28
   1   7  16    3.07    2.20
   1  -7  17   -2.08    2.40
   1   7  17    0.83    2.36
   1  -7  17   -0.10    1.68
  -1   7 -17    0.19    1.81
  -1  -7 -17    2.24    1.71
  -1  -7 -17    3.07    2.33
  -1   7 -17    0.22    2.63
   1   7  17    3.25    2.95
  -1   7 -17    3.56    1.67
  -1   7 -17   -1.25    2.62
  -1  -7 -17    3.82    2.60
   1  -7  17    0.15    1.44
  -1   7 -18   61.16    2.75
  -1   7 -18   52.58    2.61
  -1   7 -18   57.43    3.43
  -1  -7 -18   53.65    3.43
   1  -7  18   52.59    2.39
  -1  -7 -18   57.20    3.23
  -1   7 -18   59.19    3.48
   1   7  18   65.93    3.69
   1  -7  18   61.54    2.57
  -1  -7 -18   52.30    2.65
   1   7  18   58.63    3.19
   1  -7  18   57.32    3.15
  -1   7 -19   10.32    3.17
   1  -7  19   21.38    2.68
   1   7  19   21.35    2.66
  -1   7 -19   20.08    1.95
   1   7  19   22.80    3.30
  -1  -7 -19   21.70    2.93
  -1   7 -19   23.59    2.97
  -1  -7 -19   21.27    2.63
  -1  -7 -19   22.28    2.07
  -1   7 -19   23.33    2.12
   1  -7  19   18.13    1.61
   1  -7  19   21.79    1.95
   1   7  20   -6.62    3.30
  -1  -7 -20    2.90    2.61
  -1   7 -20    0.09    2.02
  -1   7 -20   -3.93    3.18
   1  -7  20    0.40    1.40
  -1  -7 -20    0.98    2.03
   1  -7  20   -0.17    2.62
   1   7  20    1.45    2.61
  -1  -7 -21   -3.58    2.77
  -1   7 -21    0.85    2.12
   1   7  21   -1.94    2.75
   1  -7  21    0.21    2.68
   1   7  21    0.84    3.45
  -1   7 -21    0.15    3.27
  -1  -7 -21   -1.75    2.23
  -1  -7 -22    0.66    2.39
  -1   7 -22    1.29    2.24
   1  -7  22   -0.40    2.86
   1   7  22    6.10    2.89
  -1  -7 -22    4.02    2.81
  -1  -7 -22    0.75    2.85
  -1  -7 -23    0.66    2.90
  -1  -7 -23    1.49    2.54
   1   7  23   -0.66    2.98
   1  -7  23   -1.49    3.00
  -1  -7 -23    0.14    2.81
  -1  -7 -24   -1.65    3.14
  -1   7 -24   -1.10    3.35
  -1  -7 -25   -0.96    3.28
  -1   7 -25    1.40    3.62
  -1   7 -26   -9.53    3.95
   1   8 -26    8.74    4.10
   1  -8 -25   12.74    3.35
   1   8 -25   15.30    3.84
   1   8 -24    0.84    3.50
  -1   8  24   -3.51    3.12
   1  -8 -24    0.24    3.19
   1  -8 -23    2.42    2.30
   1   8 -23   -2.26    3.34
   1   8 -23   -0.24    2.28
  -1   8  23    3.00    3.01
  -1  -8  23   -0.82    3.03
   1  -8 -23    3.81    2.43
   1  -8 -23   -0.09    3.01
  -1   8  23    1.07    3.78
  -1   8  22   30.40    3.08
  -1  -8  22   28.00    3.06
  -1   8  22   33.06    3.75
   1  -8 -22   24.38    3.10
   1  -8 -22   29.45    2.49
   1   8 -22   27.96    3.28
  -1  -8  22   29.75    2.37
   1  -8 -22   26.05    2.56
   1   8 -22   27.39    2.44
   1  -8 -21   -4.53    2.79
   1   8 -21    1.87    2.09
  -1   8  21    1.08    2.74
  -1  -8  21    2.07    2.73
  -1   8  21   -4.36    3.45
  -1  -8  21   -3.87    2.11
   1  -8 -21   -3.97    2.23
   1  -8 -21   -1.02    2.29
   1  -8 -20    1.00    2.63
  -1  -8  20   -4.25    2.65
  -1   8  20   -0.94    2.65
  -1   8  20   -2.88    3.32
  -1  -8  20   -0.89    2.02
   1  -8 -20   -1.16    2.23
   1  -8 -20   -3.03    2.13
   1   8 -20    0.11    2.79
   1   8 -20    0.15    1.98
   1  -8 -19    5.60    2.04
  -1   8  19   11.01    2.55
  -1  -8  19    6.56    2.58
  -1   8  19    6.03    3.20
   1  -8 -19    8.63    2.61
   1   8 -19    4.36    2.80
   1  -8 -19    7.30    2.78
   1  -8 -19    7.99    2.20
   1   8 -19    7.81    2.80
   1   8 -19    7.74    1.98
   1  -8 -18    0.24    1.94
  -1  -8  18   -0.37    2.47
  -1   8  18    0.77    2.48
  -1   8  18    0.43    3.13
   1  -8 -18   -3.15    2.54
   1   8 -18    0.89    2.71
   1  -8 -18    2.30    2.58
   1  -8 -18   -0.60    2.21
   1   8 -18    3.35    2.58
   1   8 -18    2.90    1.87
   1  -8 -17    7.84    1.84
   1   8 -17   10.33    1.84
  -1  -8  17   10.62    2.42
  -1   8  17    8.34    2.42
  -1   8  17    8.29    3.01
   1  -8 -17   10.08    2.43
   1   8 -17    8.71    2.64
   1  -8 -17    6.41    2.57
   1   8 -17    7.74    2.39
   1  -8 -17    7.59    2.15
   1  -8 -16    0.70    2.08
   1   8 -16    1.11    1.73
  -1  -8  16   -0.42    2.24
  -1   8  16   -0.92    2.28
   1   8 -16   -4.00    2.20
  -1   8  16    1.58    0.93
  -1   8  16   -0.58    2.91
   1  -8 -16    2.64    2.42
   1   8 -16   -0.54    2.46
   1  -8 -16    0.54    2.25
   1  -8 -16   -0.61    1.67
   1   8 -15  130.84    4.60
  -1  -8  15  130.32    4.84
  -1   8  15  133.83    4.86
  -1   8  15  128.18    4.93
   1  -8 -15  129.90    4.74
   1  -8 -15  118.31    4.49
   1  -8 -15  126.89    4.85
  -1   8  15  141.99    5.10
  -1   8  15  130.93    4.35
   1   8 -15  131.39    4.93
   1  -8 -15  126.76    4.93
   1  -8 -14   -0.44    1.42
  -1   8  14    0.98    2.42
   1   8 -14   -1.55    1.55
  -1  -8  14   -1.76    1.99
  -1   8  14   -2.63    1.98
  -1   8  14   -2.63    2.59
  -1   8  14   -1.96    1.04
   1   8 -14   -0.87    0.75
   1  -8 -14   -0.16    2.04
   1   8 -14   -0.65    2.17
   1  -8 -14    0.66    2.10
   1  -8 -14   -2.32    1.91
   1  -8 -13   70.13    2.75
   1   8 -13   75.20    2.92
  -1   8  13   77.19    3.40
  -1   8  13   79.95    3.47
  -1  -8  13   75.83    3.13
  -1   8  13   71.42    3.10
   1  -8 -13   76.50    3.18
   1  -8 -13   76.11    3.09
   1   8 -13   83.38    3.28
   1  -8 -13   76.21    3.23
   1  -8 -12  159.56    5.44
  -1   8  12  164.92    5.78
   1  -8 -12  164.06    5.71
   1   8 -12  161.04    5.72
  -1  -8  12  165.84    5.67
  -1   8  12  158.11    5.66
   1  -8 -12  165.25    5.72
   1   8 -12  165.48    5.56
  -1   8  12  175.68    5.83
   1  -8 -12  169.36    5.64
   1  -8 -11    0.61    0.94
   1  -8 -11   -1.40    1.55
  -1   8  11   -2.08    2.00
  -1   8  11   -1.85    1.40
  -1  -8  11   -0.22    1.47
  -1   8  11   -2.60    2.00
   1  -8 -11   -0.36    1.44
   1   8 -11   -1.44    1.61
   1  -8 -11   -0.12    1.55
   1   8 -11   -0.07    1.22
   1  -8 -10   -0.35    1.52
   1  -8 -10    0.69    0.80
   1  -8 -10    1.27    1.51
  -1   8  10   -0.91    1.97
   1   8 -10   -0.90    1.22
  -1   8  10    0.21    1.41
  -1  -8  10    2.04    1.39
   1   8 -10    0.35    1.54
   1  -8 -10    1.58    1.49
  -1   8  10    0.85    1.94
   1  -8  -9  420.23   13.62
   1  -8  -9  407.12   13.65
  -1   8   9  398.79   13.62
  -1  -8   9  420.72   13.62
   1  -8  -9  425.48   13.63
   1   8  -9  410.36   13.63
  -1   8   9  416.93   13.69
   1   8  -9  423.85   13.59
   1   8  -8   32.00    1.74
   1   8  -8   33.87    1.94
   1  -8  -8   36.30    1.96
  -1  -8   8   33.06    1.86
  -1   8   8   32.70    1.80
   1  -8  -8   31.60    1.97
   1   8  -8   33.50    1.83
   1  -8  -8   31.96    2.00
   1  -8  -7   22.37    1.77
   1   8  -7   21.67    1.37
   1   8  -7   15.90    1.66
   1  -8  -7   23.20    1.64
   1  -8  -7   17.15    1.70
   1  -8  -7   16.79    1.46
  -1   8   7   22.49    2.02
  -1  -8   7   19.66    1.00
  -1  -8   7   20.33    1.56
  -1   8   7   20.24    1.49
   1   8  -6  156.69    5.40
   1   8  -6  157.75    5.48
   1  -8  -6  168.56    5.48
  -1   8   6  167.19    5.57
   1  -8  -6  157.50    5.52
   1  -8  -6  167.34    5.41
   1  -8  -6  171.74    5.52
  -1   8   6  157.26    5.45
  -1  -8   6  166.13    5.46
   1  -8  -5    7.91    1.08
  -1  -8   5    9.80    0.90
   1   8  -5    9.23    0.94
   1  -8  -5    9.55    0.98
  -1  -8   5    7.20    0.92
  -1   8   5    8.17    0.92
   1  -8  -5    9.82    0.90
  -1   8   5    7.47    1.26
   1   8  -5    9.79    0.85
  -1   8   4  236.38    7.90
  -1  -8   4  234.89    7.84
  -1   8   4  233.78    7.87
  -1   8   4  239.39    7.82
  -1  -8   4  241.03    7.81
  -1   8   4  234.03    7.81
   1   8  -4  244.09    7.82
  -1   8   4  240.28    7.86
   1  -8  -4  239.18    7.80
   1   8  -4  239.46    7.82
   1  -8  -4  246.85    7.82
   1   8  -3    1.36    0.54
   1  -8  -3    1.36    0.56
  -1   8   3    0.76    0.83
  -1   8   3   -0.29    1.12
  -1  -8   3    0.36    0.50
  -1   8   3    1.71    0.48
  -1  -8   3    1.19    0.66
   1  -8  -3    0.99    0.56
  -1   8   3   -0.68    0.71
  -1   8   3    2.17    0.77
  -1   8   2   93.11    3.38
  -1   8   2   91.16    3.30
  -1  -8   2   99.47    3.28
  -1  -8   2   99.99    3.30
  -1   8   2   94.11    3.22
  -1  -8   2   94.84    3.22
   1   8  -2  100.49    3.22
   1  -8  -2  101.90    3.22
  -1   8   2  103.36    3.27
  -1   8   2   99.59    3.31
  -1   8   1  106.75    3.55
   1   8  -1  105.72    3.53
  -1   8   1  109.20    3.54
   1   8  -1  107.78    3.57
  -1   8   1  107.90    3.55
   1  -8  -1  102.11    3.57
  -1  -8   1  108.00    3.55
  -1   8   1  100.56    3.62
  -1   8   0   40.11    1.77
   1   8   0   45.48    1.65
  -1   8   0   44.89    1.59
  -1   8   0   44.43    1.61
   1  -8   0   45.26    1.57
  -1  -8   0   46.96    1.66
  -1   8   0   44.71    1.54
   1   8   0   41.51    1.55
   1  -8   1  186.03    6.18
  -1  -8  -1  200.00    6.16
  -1   8  -1  185.38    6.16
   1   8   1  195.53    6.25
  -1  -8  -1  189.33    6.24
  -1   8  -1  183.36    6.22
  -1   8  -1  183.59    6.18
   1   8   1  192.34    6.20
   1   8   1  186.06    6.24
  -1   8  -1  188.16    6.20
  -1  -8  -2  167.90    5.81
   1   8   2  169.13    5.80
  -1   8  -2  174.38    5.73
  -1  -8  -2  175.17    5.73
  -1  -8  -2  163.74    5.82
   1  -8   2  180.65    5.77
   1  -8   2  182.69    5.72
   1   8   2  182.41    5.72
  -1   8  -2  175.01    5.72
   1   8   2  170.63    5.75
   1  -8   2  169.77    5.78
  -1   8  -2  174.55    5.79
  -1   8  -3   92.24    3.20
   1   8   3   95.94    3.14
   1   8   3   96.42    3.33
  -1   8  -3   90.15    3.18
   1   8   3   95.58    3.11
   1  -8   3   91.19    3.11
  -1   8  -3   90.34    3.13
  -1  -8  -3   94.52    3.12
   1  -8   3   99.24    3.15
  -1  -8  -3   94.83    3.25
  -1   8  -4  451.27   14.79
  -1  -8  -4  468.12   14.76
  -1   8  -4  464.41   14.77
  -1   8  -4  457.48   14.79
  -1  -8  -4  454.36   14.77
   1   8   4  460.31   14.76
   1  -8   4  455.61   14.75
  -1  -8  -4  441.19   14.80
   1   8   4  440.54   14.74
  -1   8  -5  730.04   23.77
  -1  -8  -5  739.08   23.77
  -1  -8  -5  741.32   23.77
  -1  -8  -5  735.21   23.81
   1   8   5  734.34   23.76
   1  -8   5  739.88   23.76
  -1  -8  -5  717.69   23.80
  -1   8  -5  716.12   23.79
  -1   8  -6    9.77    1.37
  -1  -8  -6   10.16    1.40
  -1  -8  -6    7.98    1.52
   1  -8   6    9.24    1.28
   1   8   6   10.00    1.21
  -1   8  -6   12.15    1.46
   1  -8   7   15.68    1.25
   1   8   7   23.26    1.53
   1  -8   7   14.00    1.49
  -1   8  -7   13.90    1.82
  -1  -8  -7   26.45    1.81
  -1  -8  -7   29.26    1.67
  -1   8  -7   15.70    1.63
   1   8   8  155.77    5.71
  -1  -8  -8  160.63    5.50
  -1   8  -8  167.13    5.48
  -1  -8  -8  166.30    5.45
   1   8   8  170.74    5.66
   1   8   8  156.96    5.41
   1  -8   8  167.32    5.40
   1  -8   8  160.88    5.32
  -1   8  -8  153.80    5.23
  -1  -8  -8  156.15    5.27
   1   8   9   89.49    3.47
  -1   8  -9   79.91    2.87
  -1  -8  -9   81.21    2.99
   1  -8   9   87.68    3.12
   1   8   9   82.59    3.13
  -1  -8  -9   87.96    3.23
  -1   8  -9   87.11    3.23
   1  -8   9   87.82    2.98
  -1   8  -9   86.85    3.08
   1   8   9   89.96    3.56
  -1  -8  -9   84.20    3.25
   1   8  10   49.55    2.63
  -1   8 -10   50.23    1.84
  -1  -8 -10   45.23    2.02
  -1  -8 -10   53.87    2.28
  -1   8 -10   53.26    2.31
  -1   8 -10   53.36    2.09
   1  -8  10   47.62    1.95
   1  -8  10   49.74    2.21
   1   8  10   48.22    2.19
   1   8  10   50.21    2.67
  -1  -8 -10   54.25    2.31
   1  -8  11   -0.10    1.44
   1   8  11   -0.32    1.42
  -1   8 -11    0.22    0.90
  -1   8 -11   -1.29    1.26
   1   8  11   -0.83    2.05
   1   8  11   -1.60    2.04
  -1   8 -11   -0.17    0.88
   1  -8  11    0.57    1.03
  -1   8 -11    1.68    1.63
  -1  -8 -11   -0.28    1.62
  -1  -8 -11   -1.25    1.60
  -1   8 -12  149.26    5.08
  -1  -8 -12  147.52    5.05
  -1  -8 -12  137.34    5.04
   1   8  12  159.18    5.20
  -1   8 -12  139.45    4.88
  -1   8 -12  140.19    4.75
   1   8  12  146.73    4.99
   1  -8  12  149.67    4.99
   1   8  12  146.17    5.22
   1  -8  12  133.07    4.79
  -1   8 -12  139.11    4.72
  -1   8 -13    8.30    0.97
   1   8  13   13.89    2.47
   1  -8  13   10.01    1.84
   1   8  13   10.52    1.79
  -1  -8 -13   10.43    2.04
  -1   8 -13   11.18    2.03
  -1  -8 -13    8.68    1.92
  -1   8 -13   11.02    1.53
   1  -8  13    7.41    1.27
  -1   8 -13    9.23    1.20
   1   8  13   12.63    2.39
   1   8  14   38.67    2.88
  -1   8 -14   28.78    1.34
  -1   8 -14   29.72    1.66
  -1  -8 -14   30.11    2.38
  -1   8 -14   32.77    2.51
  -1  -8 -14   33.52    2.50
  -1   8 -14   31.93    1.94
   1   8  14   31.08    2.20
   1  -8  14   30.43    2.30
   1  -8  14   25.69    1.66
   1   8  14   36.89    2.72
   1  -8  15   58.21    2.93
   1   8  15   61.65    2.91
   1   8  15   66.15    3.43
  -1  -8 -15   57.69    2.98
  -1   8 -15   58.36    2.60
   1  -8  15   51.91    2.36
  -1   8 -15   55.44    3.11
  -1  -8 -15   63.74    3.09
  -1   8 -15   54.05    2.38
   1  -8  16    4.50    1.50
   1  -8  16    4.53    1.41
   1   8  16    3.07    2.91
  -1   8 -16    5.75    1.50
   1  -8  16    3.96    2.29
   1   8  16    6.64    2.19
  -1   8 -16    4.09    2.44
  -1   8 -16    5.89    1.78
  -1  -8 -16    4.25    2.44
  -1   8 -16    8.78    2.51
  -1  -8 -16    6.49    1.52
  -1  -8 -16    3.14    2.34
   1   8  16    5.92    0.89
   1  -8  17   -2.36    1.57
   1   8  17   -4.29    2.37
   1  -8  17    1.15    2.38
  -1  -8 -17    0.32    2.44
   1  -8  17    2.48    1.36
  -1  -8 -17    1.94    2.62
  -1   8 -17    1.10    2.64
  -1   8 -17   -0.05    1.83
   1   8  17    3.17    3.04
  -1   8 -17    0.70    1.55
  -1   8 -17   -2.69    2.60
  -1  -8 -17   -1.52    1.64
   1   8  18   90.80    4.08
   1  -8  18   80.52    2.93
  -1  -8 -18   74.60    3.60
   1  -8  18   62.66    2.80
  -1   8 -18   79.06    3.18
  -1   8 -18   75.38    3.76
   1   8  18   77.50    3.53
   1  -8  18   73.07    3.55
  -1  -8 -18   74.93    3.79
  -1   8 -18   71.28    3.80
  -1  -8 -18   72.60    3.02
   1   8  19    3.23    2.52
   1  -8  19    4.00    2.52
   1  -8  19    1.05    1.72
  -1  -8 -19    1.58    2.58
  -1  -8 -19   -0.32    1.84
   1   8  19    4.11    3.29
   1  -8  19    0.95    1.35
  -1   8 -19    3.77    2.83
  -1  -8 -19   -0.38    2.79
  -1   8 -19    1.20    2.95
  -1   8 -19    1.35    2.00
  -1   8 -20   -0.27    2.08
  -1  -8 -20   -5.43    2.71
   1   8  20   -5.03    3.37
  -1  -8 -20    0.54    2.00
  -1  -8 -20   -0.81    2.60
   1   8  20   -0.76    2.55
   1  -8  20   -0.37    2.62
  -1   8 -20    2.80    3.14
  -1  -8 -21    0.57    2.46
  -1   8 -21   -2.45    3.28
  -1  -8 -21   -0.96    2.74
   1   8  21   -1.86    2.71
   1  -8  21   -2.28    2.73
  -1  -8 -21   -2.49    2.80
  -1   8 -21   -2.01    2.19
  -1  -8 -21   -2.17    2.14
  -1  -8 -22    4.11    2.79
  -1  -8 -22    2.52    2.26
  -1  -8 -22    3.40    2.57
  -1  -8 -22   -2.07    2.92
  -1   8 -22    1.52    2.28
   1   8  22    5.92    2.87
   1  -8  22    0.05    2.85
   1   8  23    8.02    3.01
   1  -8  23    9.45    3.04
  -1  -8 -23    7.39    2.82
  -1  -8 -23    8.53    3.00
  -1  -8 -24   -1.71    3.22
  -1   8 -25   -2.98    3.66
  -1  -8 -25   -4.20    3.35
  -1   8 -26   -4.33    3.96
   1   9 -26   -0.08    4.14
   1   9 -25   -1.16    3.84
   1  -9 -25    1.00    3.36
   1   9 -24    3.79    3.53
   1  -9 -24    2.88    3.20
  -1   9  23    0.39    3.00
  -1  -9  23   -1.16    2.99
   1  -9 -23   -1.40    2.29
   1   9 -23   -0.55    3.36
   1  -9 -23   -1.50    3.08
   1  -9 -22    6.60    2.05
   1  -9 -22   11.89    2.32
   1   9 -22    9.66    3.22
   1  -9 -22    5.95    2.12
  -1  -9  22   11.34    2.94
  -1   9  22    6.21    2.87
   1  -9 -22    9.59    2.96
  -1   9  22   12.77    3.69
   1   9 -22   10.22    2.26
  -1  -9  22    5.84    2.09
   1  -9 -21    1.12    2.24
  -1   9  21   -1.66    2.78
  -1  -9  21    0.13    2.73
  -1   9  21   -1.97    3.51
  -1  -9  21   -4.65    2.00
   1  -9 -21   -2.72    2.79
   1   9 -21    1.37    2.11
   1  -9 -21    0.61    2.04
   1  -9 -20    7.18    2.69
   1   9 -20    6.46    2.88
   1   9 -20   11.15    2.07
  -1   9  20    2.49    3.42
  -1  -9  20    8.13    2.67
  -1   9  20    7.48    2.63
   1  -9 -20    8.48    2.23
   1  -9 -20    4.57    2.00
   1  -9 -19   -0.67    2.61
   1   9 -19    0.83    2.69
   1   9 -19   -4.16    2.00
  -1   9  19   -2.94    3.26
  -1   9  19    0.05    2.53
  -1  -9  19    1.34    2.58
   1   9 -19    3.69    2.77
   1  -9 -19    1.44    2.73
   1  -9 -19    2.66    2.18
   1  -9 -19    0.36    1.91
   1  -9 -18    3.79    2.50
   1   9 -18    3.80    2.51
   1   9 -18    4.67    1.93
  -1   9  18    2.28    3.18
  -1  -9  18    2.33    2.45
  -1   9  18    5.68    2.45
   1  -9 -18    0.93    2.65
   1   9 -18   -0.03    2.70
   1  -9 -18    2.07    2.17
   1  -9 -18    1.26    1.84
   1  -9 -17    6.66    1.75
   1  -9 -17    5.85    2.46
   1   9 -17    5.93    2.32
  -1   9  17    5.28    3.07
  -1   9  17    5.62    0.94
   1   9 -17    9.40    1.87
   1  -9 -17    7.12    2.17
  -1  -9  17    6.44    2.37
  -1   9  17    6.19    2.44
   1   9 -17    5.64    2.61
   1  -9 -17    4.27    2.52
  -1   9  16   -1.89    2.98
   1   9 -16   -1.24    2.46
   1  -9 -16   -2.06    2.39
   1  -9 -16   -0.28    1.62
  -1   9  16   -3.45    2.58
   1  -9 -16    2.57    2.30
   1  -9 -16   -0.17    2.09
   1   9 -16   -1.00    1.76
  -1   9  16   -0.96    1.09
  -1   9  16   -4.47    2.26
  -1  -9  16   -2.66    2.26
  -1   9  15   39.79    3.14
   1  -9 -15   31.28    1.88
   1   9 -15   35.02    2.62
  -1  -9  15   34.60    2.46
  -1   9  15   33.59    2.51
   1  -9 -15   30.69    2.35
   1   9 -15   34.48    2.08
   1  -9 -15   32.41    2.60
  -1   9  15   33.20    2.81
   1  -9 -15   32.31    2.49
   1   9 -15   32.03    1.35
  -1   9  15   32.87    1.60
   1  -9 -14  124.91    4.42
   1   9 -14  122.48    4.57
   1  -9 -14  121.96    4.56
  -1   9  14  119.80    4.72
  -1   9  14  126.23    4.81
   1  -9 -14  114.94    4.52
   1   9 -14  120.33    4.03
   1  -9 -14  110.82    4.13
  -1   9  14  117.64    4.49
  -1  -9  14  127.79    4.50
   1   9 -14  123.32    4.32
  -1   9  13   43.48    2.77
   1  -9 -13   37.23    1.77
  -1  -9  13   39.87    2.32
  -1   9  13   44.26    2.34
  -1   9  13   42.05    2.85
   1  -9 -13   39.71    2.32
   1   9 -13   42.57    2.44
   1  -9 -13   40.17    2.45
   1  -9 -13   41.19    2.41
   1   9 -13   38.95    2.07
   1   9 -12  163.28    5.12
  -1   9  12  160.90    5.44
  -1  -9  12  155.09    5.22
  -1   9  12  150.49    5.20
   1   9 -12  163.75    5.28
   1  -9 -12  158.22    5.27
   1  -9 -12  158.27    5.19
   1  -9 -12  161.17    5.27
  -1   9  12  163.96    5.40
   1   9 -11   81.10    3.17
   1  -9 -11   81.27    3.15
  -1   9  11   78.98    3.40
   1  -9 -11   75.51    3.17
  -1   9  11   80.87    3.40
  -1   9  11   75.73    3.07
  -1  -9  11   86.39    3.12
   1  -9 -11   79.90    3.09
   1   9 -11   82.01    2.99
   1  -9 -10   28.71    1.79
   1   9 -10   32.45    1.84
  -1   9  10   28.14    2.24
  -1   9  10   28.38    1.73
  -1  -9  10   32.50    1.76
   1  -9 -10   26.14    1.78
   1   9 -10   33.15    1.62
   1  -9 -10   31.46    1.87
   1   9  -9  333.11   10.66
  -1   9   9  331.58   10.78
   1  -9  -9  320.43   10.72
   1   9  -9  335.23   10.71
   1  -9  -9  332.40   10.69
  -1  -9   9  322.29   10.68
  -1   9   9  313.67   10.67
   1  -9  -9  326.42   10.67
   1  -9  -9  311.61   10.62
   1  -9  -8  260.82    8.81
  -1   9   8  258.80    8.86
  -1  -9   8  271.85    8.86
   1  -9  -8  273.81    8.89
  -1   9   8  283.89    9.00
   1   9  -8  266.16    8.81
   1  -9  -8  271.95    8.89
   1   9  -8  269.17    8.90
   1   9  -8  271.63    8.86
   1  -9  -8  261.44    8.92
   1  -9  -7  388.00   13.05
  -1  -9   7  405.76   13.01
  -1   9   7  389.29   13.00
   1  -9  -7  398.45   12.96
   1   9  -7  396.72   13.02
   1  -9  -7  404.56   13.02
   1   9  -7  386.44   12.97
  -1   9   7  404.40   13.10
   1  -9  -7  410.87   13.04
   1  -9  -6   79.77    3.00
   1  -9  -6   83.35    2.91
  -1   9   6   81.87    3.14
   1   9  -6   77.99    2.80
   1   9  -6   77.92    2.93
   1  -9  -6   75.23    2.97
   1  -9  -6   75.25    2.80
  -1   9   6   71.81    2.86
  -1  -9   6   78.70    2.87
  -1  -9   5   94.11    3.30
   1   9  -5   96.09    3.26
  -1   9   5   91.93    3.46
  -1   9   5   91.62    3.26
  -1  -9   5   99.57    3.27
  -1   9   5  100.24    3.62
   1  -9  -5   93.17    3.25
   1  -9  -5   96.56    3.30
   1   9  -5   92.35    3.29
  -1  -9   4   35.77    1.51
  -1   9   4   35.09    1.71
   1   9  -4   36.72    1.51
  -1   9   4   36.61    1.72
  -1  -9   4   41.46    1.45
  -1   9   4   38.75    1.45
   1  -9  -4   38.20    1.47
   1   9  -4   39.70    1.48
  -1   9   4   32.72    1.95
   1  -9  -4   36.82    1.46
  -1   9   4   33.92    1.59
  -1   9   3    8.60    1.02
  -1  -9   3   10.54    0.68
  -1   9   3   10.27    0.66
  -1   9   3    9.29    1.30
  -1   9   3   10.16    0.91
   1  -9  -3   11.22    0.77
  -1   9   3   13.48    0.96
  -1  -9   3   12.50    0.86
   1   9  -3   11.49    0.71
   1  -9  -3   12.41    0.70
   1   9  -2  107.61    3.43
  -1   9   2  106.52    3.50
  -1  -9   2  104.06    3.51
  -1   9   2  102.45    3.54
  -1   9   2   94.90    3.62
  -1   9   2   99.99    3.43
  -1  -9   2  110.54    3.43
  -1   9   2  100.91    3.53
  -1  -9   2  104.00    3.53
   1  -9  -1    1.11    0.80
  -1   9   1    1.06    0.70
  -1  -9   1    1.34    0.73
  -1   9   1   -1.20    1.05
   1   9  -1    2.16    0.60
  -1   9   1    1.53    0.71
   1   9  -1    2.09    0.82
   1  -9  -1    3.40    0.65
  -1   9   1    1.35    0.70
  -1  -9   1    0.28    0.59
  -1  -9   0  155.28    5.34
  -1   9   0  157.46    5.33
  -1   9   0  145.31    5.37
   1   9   0  162.85    5.34
  -1  -9   0  175.41    5.31
  -1   9   0  165.69    5.31
   1  -9   0  170.19    5.31
   1   9   0  157.28    5.30
  -1   9   0  159.13    5.29
   1   9   1  134.97    4.54
   1   9   1  131.28    4.48
   1  -9   1  142.78    4.47
  -1   9  -1  141.54    4.43
  -1   9  -1  143.17    4.47
   1   9   1  131.60    4.55
  -1  -9  -1  132.89    4.54
   1  -9   1  130.99    4.52
  -1   9  -1  119.86    4.48
   1   9   2    3.81    0.42
  -1  -9  -2    4.56    0.47
  -1   9  -2    4.08    0.49
   1  -9   2    3.76    0.47
  -1  -9  -2    4.81    1.05
   1  -9   2    7.16    0.83
  -1  -9  -2    5.40    0.91
   1  -9   2    4.71    0.43
   1  -9   2    3.54    0.64
   1   9   2    6.19    0.88
[truncated: 6,670,590 more chars]
